# Supplementary material for: Supervised ensemble learning methods towards automatically filtering Urdu fake news within social media
Source: PeerJ Comput Sci. 2021 Mar 9;7:e425. doi: 10.7717/peerj-cs.425 (PMC7959660; doi:10.7717/peerj-cs.425)
Supplement: Supplemental Information 1 — News articles are in the .txt file format to read and process by machine learning code. [file peerj-cs-07-425-s001.zip]

Archive with 2,002 entries (2,000 files):
- UFN/0/
- UFN/0/0.txt
- UFN/0/1.txt
- UFN/0/10.txt
- UFN/0/100.txt
- UFN/0/1000.txt
- UFN/0/1001.txt
- UFN/0/1002.txt
- UFN/0/1003.txt
- UFN/0/1004.txt
- UFN/0/1005.txt
- UFN/0/1006.txt
- UFN/0/1007.txt
- UFN/0/1008.txt
- UFN/0/1009.txt
- UFN/0/101.txt
- UFN/0/1010.txt
- UFN/0/1011.txt
- UFN/0/1012.txt
- UFN/0/1013.txt
- UFN/0/1014.txt
- UFN/0/1015.txt
- UFN/0/1016.txt
- UFN/0/1017.txt
- UFN/0/1018.txt
- UFN/0/1019.txt
- UFN/0/102.txt
- UFN/0/1020.txt
- UFN/0/1021.txt
- UFN/0/1022.txt
- UFN/0/1023.txt
- UFN/0/1024.txt
- UFN/0/1025.txt
- UFN/0/1026.txt
- UFN/0/1027.txt
- UFN/0/1028.txt
- UFN/0/1029.txt
- UFN/0/103.txt
- UFN/0/1030.txt
- UFN/0/1031.txt
- UFN/0/104.txt
- UFN/0/105.txt
- UFN/0/106.txt
- UFN/0/107.txt
- UFN/0/108.txt
- UFN/0/109.txt
- UFN/0/11.txt
- UFN/0/110.txt
- UFN/0/111.txt
- UFN/0/112.txt
- UFN/0/113.txt
- UFN/0/114.txt
- UFN/0/115.txt
- UFN/0/116.txt
- UFN/0/117.txt
- UFN/0/118.txt
- UFN/0/119.txt
- UFN/0/12.txt
- UFN/0/120.txt
- UFN/0/121.txt
- UFN/0/122.txt
- UFN/0/123.txt
- UFN/0/124.txt
- UFN/0/125.txt
- UFN/0/126.txt
- UFN/0/127.txt
- UFN/0/128.txt
- UFN/0/129.txt
- UFN/0/13.txt
- UFN/0/130.txt
- UFN/0/131.txt
- UFN/0/132.txt
- UFN/0/133.txt
- UFN/0/134.txt
- UFN/0/135.txt
- UFN/0/136.txt
- UFN/0/137.txt
- UFN/0/138.txt
- UFN/0/139.txt
- UFN/0/14.txt
- UFN/0/140.txt
- UFN/0/141.txt
- UFN/0/142.txt
- UFN/0/143.txt
- UFN/0/144.txt
- UFN/0/145.txt
- UFN/0/146.txt
- UFN/0/147.txt
- UFN/0/148.txt
- UFN/0/149.txt
- UFN/0/15.txt
- UFN/0/150.txt
- UFN/0/151.txt
- UFN/0/152.txt
- UFN/0/153.txt
- UFN/0/154.txt
- UFN/0/155.txt
- UFN/0/156.txt
- UFN/0/157.txt
- UFN/0/158.txt
- UFN/0/159.txt
- UFN/0/16.txt
- UFN/0/160.txt
- UFN/0/161.txt
- UFN/0/162.txt
- UFN/0/163.txt
- UFN/0/164.txt
- UFN/0/165.txt
- UFN/0/166.txt
- UFN/0/167.txt
- UFN/0/168.txt
- UFN/0/169.txt
- UFN/0/17.txt
- UFN/0/170.txt
- UFN/0/171.txt
- UFN/0/172.txt
- UFN/0/173.txt
- UFN/0/174.txt
- UFN/0/175.txt
- UFN/0/176.txt
- UFN/0/177.txt
- UFN/0/178.txt
- UFN/0/179.txt
- UFN/0/18.txt
- UFN/0/180.txt
- UFN/0/181.txt
- UFN/0/182.txt
- UFN/0/183.txt
- UFN/0/184.txt
- UFN/0/185.txt
- UFN/0/186.txt
- UFN/0/187.txt
- UFN/0/188.txt
- UFN/0/189.txt
- UFN/0/19.txt
- UFN/0/190.txt
- UFN/0/191.txt
- UFN/0/192.txt
- UFN/0/193.txt
- UFN/0/194.txt
- UFN/0/195.txt
- UFN/0/196.txt
- UFN/0/197.txt
- UFN/0/198.txt
- UFN/0/199.txt
- UFN/0/2.txt
- UFN/0/20.txt
- UFN/0/200.txt
- UFN/0/201.txt
- UFN/0/202.txt
- UFN/0/203.txt
- UFN/0/204.txt
- UFN/0/205.txt
- UFN/0/206.txt
- UFN/0/207.txt
- UFN/0/208.txt
- UFN/0/209.txt
- UFN/0/21.txt
- UFN/0/210.txt
- UFN/0/211.txt
- UFN/0/212.txt
- UFN/0/213.txt
- UFN/0/214.txt
- UFN/0/215.txt
- UFN/0/216.txt
- UFN/0/217.txt
- UFN/0/218.txt
- UFN/0/219.txt
- UFN/0/22.txt
- UFN/0/220.txt
- UFN/0/221.txt
- UFN/0/222.txt
- UFN/0/223.txt
- UFN/0/224.txt
- UFN/0/225.txt
- UFN/0/226.txt
- UFN/0/227.txt
- UFN/0/228.txt
- UFN/0/229.txt
- UFN/0/23.txt
- UFN/0/230.txt
- UFN/0/231.txt
- UFN/0/232.txt
- UFN/0/233.txt
- UFN/0/234.txt
- UFN/0/235.txt
- UFN/0/236.txt
- UFN/0/237.txt
- UFN/0/238.txt
- UFN/0/239.txt
- UFN/0/24.txt
- UFN/0/240.txt
- UFN/0/241.txt
- UFN/0/242.txt
- UFN/0/243.txt
- UFN/0/244.txt
- UFN/0/245.txt
- UFN/0/246.txt
- UFN/0/247.txt
- UFN/0/248.txt
- UFN/0/249.txt
- UFN/0/25.txt
- UFN/0/250.txt
- UFN/0/251.txt
- UFN/0/252.txt
- UFN/0/253.txt
- UFN/0/254.txt
- UFN/0/255.txt
- UFN/0/256.txt
- UFN/0/257.txt
- UFN/0/258.txt
- UFN/0/259.txt
- UFN/0/26.txt
- UFN/0/260.txt
- UFN/0/261.txt
- UFN/0/262.txt
- UFN/0/263.txt
- UFN/0/264.txt
- UFN/0/265.txt
- UFN/0/266.txt
- UFN/0/267.txt
- UFN/0/268.txt
- UFN/0/269.txt
- UFN/0/27.txt
- UFN/0/270.txt
- UFN/0/271.txt
- UFN/0/272.txt
- UFN/0/273.txt
- UFN/0/274.txt
- UFN/0/275.txt
- UFN/0/276.txt
- UFN/0/277.txt
- UFN/0/278.txt
- UFN/0/279.txt
- UFN/0/28.txt
- UFN/0/280.txt
- UFN/0/281.txt
- UFN/0/282.txt
- UFN/0/283.txt
- UFN/0/284.txt
- UFN/0/285.txt
- UFN/0/286.txt
- UFN/0/287.txt
- UFN/0/288.txt
- UFN/0/289.txt
- UFN/0/29.txt
- UFN/0/290.txt
- UFN/0/291.txt
- UFN/0/292.txt
- UFN/0/293.txt
- UFN/0/294.txt
- UFN/0/295.txt
- UFN/0/296.txt
- UFN/0/297.txt
- UFN/0/298.txt
- UFN/0/299.txt
- UFN/0/3.txt
- UFN/0/30.txt
- UFN/0/300.txt
- UFN/0/301.txt
- UFN/0/302.txt
- UFN/0/303.txt
- UFN/0/304.txt
- UFN/0/305.txt
- UFN/0/306.txt
- UFN/0/307.txt
- UFN/0/308.txt
- UFN/0/309.txt
- UFN/0/31.txt
- UFN/0/310.txt
- UFN/0/311.txt
- UFN/0/312.txt
- UFN/0/313.txt
- UFN/0/314.txt
- UFN/0/315.txt
- UFN/0/316.txt
- UFN/0/317.txt
- UFN/0/318.txt
- UFN/0/319.txt
- UFN/0/32.txt
- UFN/0/320.txt
- UFN/0/321.txt
- UFN/0/322.txt
- UFN/0/323.txt
- UFN/0/324.txt
- UFN/0/325.txt
- UFN/0/326.txt
- UFN/0/327.txt
- UFN/0/328.txt
- UFN/0/329.txt
- UFN/0/33.txt
- UFN/0/330.txt
- UFN/0/331.txt
- UFN/0/332.txt
- UFN/0/333.txt
- UFN/0/334.txt
- UFN/0/335.txt
- UFN/0/336.txt
- UFN/0/337.txt
- UFN/0/338.txt
[truncated: 1,702 more entries]
