# Supplementary material for: Supervised ensemble learning methods towards automatically filtering Urdu fake news within social media
Source: PeerJ Comput Sci. 2021 Mar 9;7:e425. doi: 10.7717/peerj-cs.425 (PMC7959660; doi:10.7717/peerj-cs.425)
Supplement: Supplemental Information 1 — News articles are in the .txt file format to read and process by machine learning code. [file peerj-cs-07-425-s001.zip › UFN/0/0.txt]

آپ ہلیری کے خوف سے بو آسکتے ہیں - آزادی مرکز میں شیل مین جرنلزم کے فیلو ڈینیئل گرین فیلڈ ، نیو یارک کے ایک بنیاد پرست اسلام پر توجہ مرکوز کرنے والے مصنف ہیں۔ انتخابات کے آخری حصے میں ، ہلیری روڈھم کلنٹن ایف بی آئی کے ساتھ جنگ ​​میں گئی ہیں۔ لفظ â € œ unprecedmentedâ € ؟؟ اس انتخابات کے آس پاس اکثر پھینکے جاتے رہے ہیں کہ اسے ریٹائر ہونا چاہئے۔ لیکن یہ اب بھی غیر معمولی ہے کہ کسی بڑی سیاسی جماعت کے نامزد امیدوار نے ایف بی آئی کے ساتھ جنگ ​​لڑی۔ لیکن یہ بالکل وہی ہے جو ہلیری اور اس کے لوگوں نے کیا ہے۔ کوما کے مریض ابھی ابھی جاگتے ہیں اور اپنے ہسپتال کے بستروں سے ایک گھنٹہ سی این این دیکھتے ہوئے خیال کریں گے کہ ایف بی آئی کے ڈائریکٹر جیمز کامی اس انتخاب میں ہلیری کے مخالف ہیں۔ ایف بی آئی پر اوباما سے لے کر سی این این تک ہر ایک کے زیر اثر رہتا ہے۔ ہلیری کے لوگوں نے کامی پر حملہ کرنے والا ایک خط گردش کیا ہے۔ اس وقت ٹرمپ کو نشانہ بنانے سے کہیں زیادہ میڈیا ہٹ ٹکڑے ٹکڑے کر رہے ہیں۔ اگر کلینٹنز یا ان کے اتحادی ایف بی آئی کے خلاف حملے کے اشتہارات چلانے شروع کردیں تو یہ حیرت کی بات نہیں ہوگی۔ ایف بی آئی کی قیادت کو انتباہ کیا جارہا ہے کہ اگر وہ ہلیری کے پیچھے چلتے رہیں تو پوری بائیں بازو کی اسٹیبلشمنٹ ایک لنچ ہجوم تشکیل دے گی۔ اور میڈیا اور ڈیموکریٹس کی جانب سے کلنٹن فاؤنڈیشن اور ہلیری کلنٹن کی تحقیقات کے نتائج کو جلد از جلد سر کرنے کے لئے ایف بی آئی کی ساکھ پر حملہ کیا جارہا ہے۔ ایف بی آئی ایجنٹوں اور اوبامہ کے ڈی او جے کے لوگوں کے مابین خفیہ جدوجہد دھماکہ خیز انداز میں عام ہوچکی ہے۔ نیویارک ٹائمز نے کامی کا مقابلہ جے ایڈگر ہوور سے کیا ہے۔ اس کی عجیب و غریب سرخی ، â le œجیمز کامی رول ہوور کے ایف بی آئی کو یاد کرتے ہیں ، منصفانہ ہے یا نہیں €؟ عملی طور پر سامنے کا اعتراف ہے کہ یہ بکواس کرنا ہے۔ بوسٹن گلوب نے ایک کالم شائع کیا ہے جس میں مزاحیہ کا استعفیٰ طلب کیا گیا تھا۔ آگے بڑھنے کے لئے نہیں ، وقت کا ایک اداریہ ہے جس میں دعوی کیا گیا ہے کہ یہ اسکینڈل واقعی تمام خواتین پر حملہ ہے۔ جیمز کار ویل ایم ایس این بی سی پر حاضر ہوئے سب کو یہ یاد دلانے کے لئے کہ وہ ابھی تک زندہ اور پاگل ہے۔ انہوں نے الزام لگایا کہ انہوں نے ہاؤس ریپبلیکنز اور کے جی بی کے ساتھ ہم آہنگی کی ہے۔ اور آپ نے سوچا کہ "دائیں بازو کی سب سے بڑی سازش" €؟ ایک مسلسل تھا. میڈیا کی ان گنت کہانیاں خلاف ورزی کے طریقہ کار سے کامی چارج کرتی ہیں۔ کیا آپ جانتے ہیں کہ ضابطے کی خلاف ورزی کیا ہے؟ آپ کے باتھ روم سرور میں ذخیرہ شدہ معلومات کو ای میل کرنا۔ سینیٹر ہیری ریڈ نے کامی کو ایک خط بھیجا ہے جس میں الزام لگایا گیا ہے کہ وہ ہیچ ایکٹ کی خلاف ورزی کر رہے ہیں۔ ہیچ ایکٹ ایک عمدہ نظریہ ہے جس کی اوباما کے دور میں دسویں ترمیم کی اتنی ہی مطابقت ہے۔ لیکن میڈیا ہیکس سے جلدی سے بھرے ہوئے کیبل نیوز سپیکٹرم نے ٹیبل کے تحت ہیچ ایکٹ پر ویکیپیڈیا مضمون پر نظر ڈالتے ہوئے ایف بی آئی کے ڈائریکٹر پر ہلیری کے خلاف اب تک کی سب سے عجیب سازشوں کا الزام لگایا۔ اگر جیمس کامی واقعی ہلیری کو تکلیف دینے کے لئے باہر ہوچکے ہیں تو اس نے اسے کرنے کے لئے ایک عجیب و غریب طریقہ کا انتخاب کیا زیادہ دن پہلے ہی ڈیموکریٹس سکون کی سانس لے رہے تھے جب انہوں نے ایک اہم عوامی بیان میں ہلیری کلنٹن کو پاس دیا۔ اگر وہ واقعی ای میل اسکینڈل کو جاری رکھتے ہوئے ٹرمپ کو منتخب کرنے کے لئے باہر ہوگئے تھے ، اس نے تفتیش کو کیوں ضائع کیا؟ کیا وہ ہاؤس ریپبلیکنز اور کے جی بی کی اس وقت تنخواہ پر تھا اور اس کی خوشی سے کھیل رہا تھا یا یہ اچانک ترقی ہوئی تھی جہاں ولادیمیر پوتن اور پال ریان نے انتونی وائنیر کے کمپیوٹر پر ایک نظر ڈالنے کی بات کی تھی؟ یا تو کامی ایف بی آئی کا سب سے چالاک ڈائریکٹر ہے جو اب تک رہا تھا یا پھر وہ ایک عجیب و غریب سی سیاسی گڑبڑ پر گامزن ہونے کی کوشش کر رہا ہے جس نے اسے ڈی او جے قیادت کے مابین پھنسایا ہے جس کے سیاسی مستقبل ہلیری کی فتح اور اس کے اپنے بیورو کے ساتھ بندھے ہوئے ہیں جن کے غیر سیاسی ایجنٹس صرف ان کے کام کرنے کی اجازت دینا چاہتے ہیں۔ صرف واقعی پراسرار بات یہ ہے کہ ہلیری اور اس کے ساتھیوں نے ایک معزز وفاقی ایجنسی کے ساتھ جنگ ​​میں جانے کا فیصلہ کیا۔ زیادہ تر امریکی ایف بی آئی کو پسند کرتے ہیں جبکہ ہلیری کلنٹن کو 60 فیصد نامناسب درجہ بندی حاصل ہے۔ اور یہ ایک دلچسپ سوال ہے۔ ہلیری کی قدیم حکمت عملی یہ تھی کہ اس نے جھوٹ بولا اور اس سے انکار کیا کہ ایف بی آئی نے یہاں تک کہ فوجداری تحقیقات چل رہی ہیں۔ اس کے بجائے اس کے ساتھیوں نے اصرار کیا کہ یہ سیکیورٹی جائزہ ہے۔ ایف بی آئی نے اسے درست کیا اور وہ اس سے دور ہوگئی۔ لیکن پرانے حوصلہ افزائی سے انکار نے ایف بی آئی پر وحشی حملے کا راستہ اختیار کیا ہے۔ یہ دعویٰ کرنا کہ کچھ بھی غلط نہیں تھا ایک بری حکمت عملی تھی ، لیکن یہ بہتر تھا کہ ایف بی آئی کے ساتھ لڑائی لڑی جب کہ پاگل کلنٹن کے ساتھی یہ دعوی کرنے کی کوشش کرتے ہیں کہ واقعی ایف بی آئی ہے۔ اس کی دو ممکنہ وضاحتیں ہیں۔ ہیلری کلنٹن شاید اب مغرور ہوسکتی ہیں کہ اب وہ ایف بی آئی پر دھڑک اٹھیں گے کیونکہ انہیں یقین ہے کہ فتح قریب ہے۔ اسی طرح کی ہبریس جس کی وجہ سے وہ اپنی فتح کے آتش بازی کے پروگراموں کی نمائش کا منصوبہ بنا رہی تھی ، اس کی وجہ سے وہ اپنی انتخابی مہم کے آخری مراحل کے دوران اسے پریشان کرنے پر ایف بی آئی کے خلاف جنگ کا اعلان کرسکتی ہے۔ لیکن دوسری وضاحت یہ ہے کہ اس کے لوگ گھبرائے۔ ایف بی آئی کے ساتھ جنگ ​​میں جانا ایک ہوشیار اور مرکوز صدارتی مہم کا رویہ نہیں ہے۔ یہ مایوسی کا ایک فعل ہے۔ جب صدارتی امیدوار یہ فیصلہ کرتا ہے کہ اس کا واحد آپشن یہ ہے کہ وہ ایف بی آئی کی ساکھ کو ختم کریں اور اسے ختم کردیں ، جو کہ حبری نہیں ہے ، تو اسے خوف ہے کہ ایف بی آئی اس کے بارے میں کیا ظاہر کرے گی۔ ایف بی آئی کی اصل تفتیش کے دوران ، ہلیری کلنٹن کو اعتماد تھا کہ وہ اس کی انجام دہی کرسکتی ہے۔ اور اس کے پاس اس پر یقین کرنے کی اچھی وجہ تھی۔ لیکن وہ ہلیری کلنٹن چلی گئیں۔ اس کی جگہ پر ایک اجنبی ملبہ ہے۔ بہت کم وقت میں os € osœosâââ€ €؟ ملک کو متحد کرنے کا وعدہ کرنے والی کلنٹن مہم کی جگہ ایک مایوس اور بھڑک اٹھنے والے آپریشن نے لے لیا ہے جس نے اپنی تمام تر طاقت ایف بی آئی سے لڑنے پر مرکوز رکھی ہے۔ اس طرح کے اجنبی سلوک کی صرف ایک وجہ ہے۔ کلنٹن کی مہم نے فیصلہ کیا ہے کہ ایف بی آئی کی تازہ ترین بیچوں کی ای میل کی تحقیقات سے اس کی بقاء کو خطرہ لاحق ہے۔ اور اس طرح یہ ایف بی آئی سے لڑنے میں ناکام رہا ہے۔ یہ خوف کا ایک بے مثال قدم ہے۔ یہ جاننا مشکل ہے کہ آیا یہ خوف جائز ہے یا نہیں۔ لیکن اس خوف کا وجود پہلے ہی ہمیں بہت کچھ بتا دیتا ہے۔ کلنٹن کے وفاداروں نے پرانی تحقیقات میں دھاندلی کی۔ وہ بحث سے پہلے کے نتائج کو بھی جانتے تھے اور ساتھ ہی وہ بحث کے سوالوں کو بھی جانتے تھے۔ اب اچانک وہ اب قابو میں نہیں ہیں۔ اور وہ خوفزدہ ہیں۔ آپ خوف کی بو سکتے ہیں۔ ایف بی آئی کے پاس کلنٹن فاؤنڈیشن کی تفتیش سے تار پڑے ہیں۔ ہر وقت نئی ای میلز تلاش کرنا پڑتا ہے۔ اور کلنٹن والڈ گھبرا گئیں۔ کلنٹن والڈ کے اسپن میئرس نے دعوی کیا ہے کہ ای میل اسکینڈل آگ کے بغیر صرف اتنا دھواں ہے۔ یہاں سارے چیزیں بغیر کسی مادے کے نامناسب کی ظاہری شکل ہے۔ لیکن یہ نہیں ہے کہ تمباکو نوشی پر آپ کا کیا رد .عمل ہے۔ یہ آگ کا جواب دینے کے طریقے سے ہے۔ ایف بی آئی پر گمراہ حملہ ہمیں بتاتا ہے کہ ہیلری کلنٹن اور ان کے اتحادی اپنے ای میل سیٹ اپ کی بنیادی غیر قانونی کارروائی سے بڑا انکشاف سے خوفزدہ ہیں۔ ای میل سیٹ اپ ایک اہم احاطہ کرتا تھا۔ کلنٹن کی اس مہم سے ، صحیح یا غلط ، اس اعتقاد سے بری طرح گھبرا گیا ہے کہ جو بھی جرم غیر قانونی طور پر مرتب کرنا تھا اس کے بے نقاب ہونے کا خطرہ ہے۔ کلینٹنز نے پچھلے کئی سالوں میں ان گنت گھوٹالوں کا مقابلہ کیا ہے۔ اس بار جو بھی وہ اس کی حفاظت کر رہے ہیں وہ عام بدعنوانی ، رشوت ستانی ، جنسی حملوں اور طاقت سے ہونے والی زیادتیوں سے بڑا ہے جو سالوں کے دوران ان کا پیچھا کرتا رہا ہے۔ یہ پہلے ہی سامنے آنے والے کسی بھی الزام سے کہیں زیادہ بڑا اور نقصان دہ ہے۔ اور وہ اس کے قریب کہیں بھی ایف بی آئی کے تفتیش کار نہیں چاہتے ہیں۔ کامی کے خلاف مہم خالص ڈراونا ہے۔ یہ ایک انتباہ بھی ہے۔ ایف بی آئی کے کسی بھی سینئر افراد کو جو اپنے کیریئر کی قدر کرتے ہیں انہیں دور رہنے کی تنبیہ کی جارہی ہے۔ ڈیموکریٹس ایف بی آئی کے خلاف اپنے نامزد امیدوار کے گرد صفیں بند کر رہے ہیں۔ یہ ایک بدصورت اور بے مثال منظر ہے۔ یہ ان کا آخری موقف بھی ہوسکتا ہے۔ صرف اس انتخابی چکر میں ہلیری کلنٹن نے متعدد گھوٹالوں سے عجیب و غریب طور پر اپنا راستہ زخمی کردیا۔ لیکن اس سے پہلے کبھی خوف یا مایوسی کا مظاہرہ نہیں کیا۔ اب وہ بدل گیا ہے۔ اسے جس کا بھی ڈر ہے ، وہ ہما عابدین کے ساتھ اس کی ای میلوں میں دفن ہے۔ اور یہ اسے نیچے لا سکتا ہے جیسا کہ کچھ نہیں ہے۔ یہ ایک انتباہ بھی ہے۔ ایف بی آئی کے کسی بھی سینئر افراد کو جو اپنے کیریئر کی قدر کرتے ہیں انہیں دور رہنے کی تنبیہ کی جارہی ہے۔ ڈیموکریٹس ایف بی آئی کے خلاف اپنے نامزد امیدوار کے گرد صفیں بند کر رہے ہیں۔ یہ ایک بدصورت اور بے مثال منظر ہے۔ یہ ان کا آخری موقف بھی ہوسکتا ہے۔ صرف اس انتخابی چکر میں ہلیری کلنٹن نے متعدد گھوٹالوں سے عجیب و غریب طور پر اپنا راستہ زخمی کردیا۔ لیکن اس سے پہلے کبھی خوف یا مایوسی کا مظاہرہ نہیں کیا۔ اب وہ بدل گیا ہے۔ اسے جس کا بھی ڈر ہے ، وہ ہما عابدین کے ساتھ اس کی ای میلوں میں دفن ہے۔ اور یہ اسے نیچے لا سکتا ہے جیسا کہ کچھ نہیں ہے۔ یہ ایک انتباہ بھی ہے۔ ایف بی آئی کے کسی بھی سینئر افراد کو جو اپنے کیریئر کی قدر کرتے ہیں انہیں دور رہنے کی تنبیہ کی جارہی ہے۔ ڈیموکریٹس ایف بی آئی کے خلاف اپنے نامزد امیدوار کے گرد صفیں بند کر رہے ہیں۔ یہ ایک بدصورت اور بے مثال منظر ہے۔ یہ ان کا آخری موقف بھی ہوسکتا ہے۔ صرف اس انتخابی چکر میں ہلیری کلنٹن نے متعدد گھوٹالوں سے عجیب و غریب طور پر اپنا راستہ زخمی کردیا۔ لیکن اس سے پہلے کبھی خوف یا مایوسی کا مظاہرہ نہیں کیا۔ اب وہ بدل گیا ہے۔ اسے جس کا بھی ڈر ہے ، وہ ہما عابدین کے ساتھ اس کی ای میلوں میں دفن ہے۔ اور یہ اسے نیچے لا سکتا ہے جیسا کہ کچھ نہیں ہے۔ صرف اس انتخابی چکر میں ہلیری کلنٹن نے متعدد گھوٹالوں سے عجیب و غریب طور پر اپنا راستہ زخمی کردیا۔ لیکن اس سے پہلے کبھی خوف یا مایوسی کا مظاہرہ نہیں کیا۔ اب وہ بدل گیا ہے۔ اسے جس کا بھی ڈر ہے ، وہ ہما عابدین کے ساتھ اس کی ای میلوں میں دفن ہے۔ اور یہ اسے نیچے لا سکتا ہے جیسا کہ کچھ نہیں ہے۔ صرف اس انتخابی چکر میں ہلیری کلنٹن نے متعدد گھوٹالوں سے عجیب و غریب طور پر اپنا راستہ زخمی کردیا۔ لیکن اس سے پہلے کبھی خوف یا مایوسی کا مظاہرہ نہیں کیا۔ اب وہ بدل گیا ہے۔ اسے جس کا بھی ڈر ہے ، وہ ہما عابدین کے ساتھ اس کی ای میلوں میں دفن ہے۔ اور یہ اسے نیچے لا سکتا ہے جیسا کہ کچھ نہیں ہے۔
