# Supplementary material for: Supervised ensemble learning methods towards automatically filtering Urdu fake news within social media
Source: PeerJ Comput Sci. 2021 Mar 9;7:e425. doi: 10.7717/peerj-cs.425 (PMC7959660; doi:10.7717/peerj-cs.425)
Supplement: Supplemental Information 1 — News articles are in the .txt file format to read and process by machine learning code. [file peerj-cs-07-425-s001.zip › UFN/0/1.txt]

ٹرمپ کی ریلی میں عین لمحے पल ریان نے سیاسی خود کشی کا ارتکاب کیا (ویڈیو) - گوگل پنٹیرسٹ ڈیگ لنکڈین ریڈٹٹ اسٹمبلپون پرنٹ مزیدار جیبی ٹمبلر اس دنیا میں دو بنیادی سچائیاں ہیں: پال ریان شدت سے صدر بننا چاہتا ہے۔ اور پال ریان کبھی بھی صدر نہیں بن پائیں گے۔ آج نے اسے ثابت کردیا۔ سیاسی بزدلی کی ایک خاص طور پر حیران کن مثال میں ، پال ریان نے دوبارہ الٹ کورس کی اور اعلان کیا کہ آخر وہ ٹرمپ ٹرین پر واپس آ گئے ہیں۔ یہ ایک ایسی منزل تھی جہاں سے وہ چند ہفتے قبل تھا۔ اس سے قبل انہوں نے اعلان کیا تھا کہ وہ ایک ٹیپ منظر عام پر آنے کے بعد ٹرمپ کی حمایت یا دفاع نہیں کریں گے جس میں ٹرمپ نے خواتین پر حملہ کرنے کے بارے میں ڈینگ ماری تھی۔ اچانک ، ریان ٹرمپ کے حامی ریلی میں نمودار ہورہے تھے اور ڈھٹائی کے ساتھ اعلان کررہے تھے کہ انہوں نے پہلے ہی انہیں ریاستہائے متحدہ کا صدر بنانے کے لئے اپنے ووٹ میں بھیجا ہے۔ یہ ایک غیر حقیقی لمحہ تھا۔ ریپبلکن پارٹی کے اعداد و شمار نے خود کو پٹرول میں ڈوبا ، وسکونسن میں ایک سرد دوپہر کو ایک اسٹیج پر اٹھے ، اور ایک میچ روشن کیا۔ . @ اسپیکر ریان کا کہنا ہے کہ انہوں نے @ ریئل ڈونلڈٹرمپ کے حق میں ووٹ دیا: ep € ep ریپبلکن ، اب گھر آنے کا وقت آگیا ہے؟ €؟ https://t.co/VyTT49YvoE pic.twitter.com/wCvSCg4a5I â € ”اے بی سی نیوز سیاست (@ اے بی سی پی پولیٹکس) 5 نومبر ، 2016 ریان کے کبھی بھی صدر بننے کے امکانات ایک دم میں صفر ہو گئے۔ بربادی میں ٹرمپ کو اپنے پیچھے پیچھے چھوڑنا ہے ، جنہوں نے بڑی تیزی سے اس کی مہم کی حمایت کی ، وہ ٹھیک نہیں ہوسکتے ہیں۔ اگر ریان کا کیریئر 2020 تک ہر طرح سے لنگڑا چلانے میں کامیاب ہوجاتا ہے ، تو DNC اس ٹیپ کو تالا لگا اور لوڈ کے ساتھ ہر اشتہار میں انتخابی دن تک استعمال کرنے کے لئے استعمال کرے گا۔ جس شخص کی وہ ذاتی سطح پر واضح طور پر نفرت کرتا ہے اس کی گھناونا توثیق اس کی اپنی بے دلی کے بارے میں جلدیں بیان کرتی ہے۔ ریان نے خود کو بطور "پرنسپلâ" کہا ہے؟ قدامت پسند اور ٹرمپ کی ناقابل فراموش تعصب اور جنس پرستی سے بے چین۔ تاہم ، جب دھچکا زورآور ہوا ، تو پال ریان his € "اپنے بہت سے ساتھیوں کی طرح - ایک غص appے میں راضی ہوگئے۔ سزا کے بارے میں ان کے بلند و بالا فائدہ اٹھانے کے بعد ، اس کے اصول کارڈز کا گھر تھے اور ہلکی سی ہوا کے ساتھ گر پڑے۔ خاص طور پر عجیب و غریب بات یہ ہے کہ ریان کتنا قریب آ گیا تھا۔ مہینوں تک ایوان کے اسپیکر نے ٹرمپ پر کسی بھی طرح سے رائے دینے سے انکار کردیا۔ ان کی حکمت عملی سے لگتا ہے کہ وہ اپنا سر دبائے رکھیں گے ، ڈرامہ کرتے ہوئے ٹرمپ کا وجود ہی نہیں تھا ، اور امید ہے کہ २०१ happened میں کیا ہوا کسی کو بھی یاد نہیں ہوگا۔ اب ، انتخابات سے محض چند دن کے فاصلے پر ، انہوں نے یہ سب خراب کردیا۔ اگر 2016 کے انتہائی بدصورت انتخابات نے ری پبلیکن کی سراسر بزدلی کو بے نقاب کرکے کوئی اچھا کام کیا ہے ، جو کبھی اخلاقی جرات کا مظاہرہ کرتے تھے۔ ایک حقیقت ٹیلیویژن اسٹار نے ان پر تھوک دیا ، اپنی پارٹی کو ہائی جیک کیا ، اپنی بیویوں کی توہین کی ، اور ان میں سے ہر ایک کو اس کے سامنے گھٹنے ٹیکنے کا موقع ملا۔ واقعات کا کیا موڑ ہے۔ ٹویٹر کے ذریعے نمایاں تصوی
