# Supplementary material for: Supervised ensemble learning methods towards automatically filtering Urdu fake news within social media
Source: PeerJ Comput Sci. 2021 Mar 9;7:e425. doi: 10.7717/peerj-cs.425 (PMC7959660; doi:10.7717/peerj-cs.425)
Supplement: Supplemental Information 1 — News articles are in the .txt file format to read and process by machine learning code. [file peerj-cs-07-425-s001.zip › UFN/0/10.txt]

Over € nInfernoâ € ™ اور زیادہ آبادی کا افسانہ - مائزز ڈاٹ آر او یکم نومبر ، 2016 انفرنو ایک زبردست سنسنی خیز فلم ہے ، جس میں ٹام ہینکس نے بطور پروفیسر رابرٹ لینگڈن کے کردار کی بھرپور نمائندگی کی ہے۔ ڈین براؤن کی کتابوں (فرشتوں اور شیطانوں اور دی دا ونچی کوڈ) کی فلم کے پچھلے موافقت کامیاب رہے تھے ، اور مجھے توقع ہے کہ سنفرن بھی سینما گھروں میں اچھی کارکردگی کا مظاہرہ کرے گا۔ لینگڈن علامت بانی کا ایک پروفیسر ہے جس کی پہیلی کو حل کرنے کی مہارت اور تاریخ کے علم کو زیادہ تقاضا آتا ہے جب ایک ارب پتی ڈینٹا انفرنو پر مبنی سراگوں کا پگڈنڈی چھوڑ دیتا ہے جس سے دنیا کی آبادی آدھی رہ جاتی ہے۔ ولن کے ، اچھے مقاصد ہیں. ایک بنیاد پرست مالٹمین کی حیثیت سے ، اس کا ماننا ہے کہ اگر نسل کو زندہ رہنا ہے تو بھی انسان کی نسل کو آدھاڑے رکھنے کی ضرورت ہے ، چاہے وہ طاعون سے گزرے۔ فلم میں ملتھس کے نام کا ذکر نہیں کیا گیا ہے ، لیکن ان کے خیالات ضرور موجود ہیں۔ انفرنو ہمیں زیادہ آبادی کے خوف کو ختم کرنے کا ایک موقع فراہم کرتا ہے ، اور دیکھیں کہ آج یہ کہاں کھڑا ہے۔ تھامس مالتھس (1766 ء - 1834) نے سوچا کہ آبادی میں اضافی اضافی اضافہ ایک مسئلہ تھا۔ اگر آبادی روز مرہ کے ذریعہ سے تیزی سے بڑھ جاتی ہے تو ، پھر ، population € population آبادی کی اعلی طاقت کو مصائب یا نائب پیدا کیے بغیر نہیں جانچا جاسکتا۔ € ؟؟ کیا زیادہ آبادی ایک مسئلہ ہے؟ آبادی کے سائز کی معاشیات ایک مختلف ، کم ڈراؤنی ، کہانی سناتی ہیں۔ اگرچہ یہ یقینی طور پر ممکن ہے کہ کچھ علاقوں میں لوگوں کی ترجیحات کے ل too بہت زیادہ ہجوم ہوسکتا ہے ، جب تک کہ لوگ باہمی رضامند قیمت پر اراضی خریدنے اور بیچنے کے لئے آزاد ہوں تو زیادہ بھیڑ خود کو طے کردے گی۔ فطرت اور امن اور پرسکون مزاج حاصل کرنے والے ایک ماہر کی حیثیت سے ، میں مصروف ، بھیڑ شہر کے وسط میں واقع ایک اپارٹمنٹ کرایہ پر لینے کے لئے کم راضی ہوں۔ وہ قیمتیں جو میں ملک کے مقابلہ میں شہری رہائش کے لئے ادا کرنا چاہتا ہوں ، میری ترجیحات کو ظاہر کرتا ہے۔ اور ، اس حد تک کہ دوسرے میری ترجیحات کا اشتراک کرتے ہیں یا اس کے مخالف ترجیحات بھی رکھتے ہیں ، گھروں اور اپارٹمنٹس کا استعمال اور تعمیر دونوں جگہوں پر معاشی ہوگا۔ ہمارے مطالبات اور مختلف رئیل اسٹیٹ کی پیش کشوں کا منافع مقامی آبادیوں کو برقرار رکھے ہوئے ہے۔ لیکن عالمی سطح پر کیا ہوگا؟ انفرنو ولن کا تعلق دنیا کی آبادی سے تھا۔ انہوں نے صورتحال کی فوری ضرورت پر زور دیا ، لیکن مجھے پریشانی کی کوئی وجہ نظر نہیں آتی ہے۔ گوگل مجھے بتاتا ہے کہ ہم ٹیکساس میں پوری دنیا کی آبادی کو فٹ کرسکتے ہیں اور ہر شخص کے پاس اپنے پاس ایک چھوٹا سا ، 100 مربع میٹر پلاٹ ہوگا۔ در حقیقت ، پوری دنیا میں زمین کے وسیع وسیع حص areے موجود ہیں جن کے پاس بہت کم انسان آباد ہیں۔ مالتھس اور اس کے نظریاتی پیروکاروں کو متعصبانہ نقطہ نظر ہونا چاہئے ، صرف ایک بڑے شہر کی بھیڑ بھری سڑکوں کو دیکھ کر۔ اگر یہ اترا نہیں ہے کہ مسئلہ ہے ، â € subs subs subs subs subs subs subs subs ans کے لوگوں کے بارے میں کیا خیال ہے؟ کیا ہمیں اپنی بڑھتی ہوئی آبادی کی وجہ سے خوراک ، دوائی ، یا دیگر وسائل سے دوچار ہونے کا خطرہ ہے؟ نہیں۔ بڑی آبادی کا مطلب یہ ہے کہ نہ صرف کھانا کھلانے کے لئے زیادہ منہ ہوتے ہیں بلکہ پیداوار کے لئے زیادہ سے زیادہ سر ، ہاتھ اور پاؤں بھی ہوتے ہیں۔ نیز ، جیسے جیسے آبادی میں اضافہ ہوتا ہے ، اسی طرح پیداوار کو اور موثر بنانے کے ل available مختلف قسم کی مہارتیں بھی دستیاب ہوتی ہیں۔ زیادہ سے زیادہ لوگوں کا مطلب ہے کہ ہر ایک زیادہ مخصوص اور زیادہ پیداواری تقابلی فائدہ میں مہارت حاصل کرسکتا ہے اور مزدوری کی تقسیم میں حصہ لے سکتا ہے۔ شاید یہ سوال نقطہ ہوم کو آگے بڑھا دے گا: کیا آپ کسی دوسرے جزیرے پر دو دیگر افراد یا 20 دیگر افراد کے ساتھ پھنس جائیں گے؟ اگر وہ یہ اعداد و شمار دیکھ سکتا تو مالتھس ایک مالتھسی نہیں بن سکتا تھا۔ تجرباتی ثبوت بھی مجبور ہیں۔ ذیل کے گراف میں ، ہم مالتھس کی طرح کی دنیا کو دیکھ سکتے ہیں: خاص طور پر ہمارے موجودہ حالات کے مقابلے میں زیادہ تر لوگ بمشکل ہی زندہ بچ رہے تھے۔ 21 ویں صدی کی ہماری دنیا ایک الگ کہانی سناتی ہے۔ انتہائی غربت میں کمی آرہی ہے جب کہ عالمی آبادی میں اضافہ ہورہا ہے۔ ہنس روزلنگ ، ایک سویڈش میڈیکل ڈاکٹر اور œ œ ایکیلبرٹی اسٹیٹسٹین ، â €؟ اپنے â € âDonâ € Pan T Panicâ for کے لئے مشہور ہے؟ آبادی میں اضافے کے بارے میں پیغام۔ وہ دیکھتا ہے کہ جیسے جیسے آبادی اور معیشتیں بڑھتی جاتی ہیں ، زیادہ سے زیادہ افراد کو پیدائش پر قابو پانے تک رسائی حاصل ہوتی ہے اور وہ اپنے کنبے کے سائز کو محدود کرتے ہیں۔ اس ویڈیو میں ، وہ ظاہر کرتا ہے کہ تمام ممالک لمبی عمر اور زیادہ سے زیادہ معیار زندگی کی طرف گامزن ہیں۔ آخر کار ، انسانی خوشحالی کی ہاکی اسٹک ہے۔ عالمی سطح پر ہزاروں افراد فی کس جی ڈی پی کے تخمینے سے حالیہ ڈرامائی موڑ کا پتہ چلتا ہے۔ انفلیکشن پوائنٹ صنعتی انقلاب کے ساتھ موافق ہے۔ بھاپ سے چلنے والے کیپیٹل سامان اور دیگر ٹیکنالوجیز کی پیداواری صلاحیت کو قبول کرنے سے پوری دنیا میں انسانی فلاح و بہبود میں انقلاب برپا ہوا۔ تب سے ، توانائی کے نئے ذرائع کو بروئے کار لایا گیا ہے اور کمپیوٹر منظرعام پر آگئے ہیں۔ اب ، پوری دنیا میں کمپیوٹر انٹرنیٹ کے ذریعے جڑے ہوئے ہیں اور ہماری جیب میں فٹ ہونے کے ل enough اتنے چھوٹے چھوٹے کردیئے گئے ہیں۔ سامان ، خدمات اور آئیڈیاز پوری دنیا میں زپ کرتے ہیں ، جبکہ انسانی پیداواری صلاحیت اس سے کہیں بڑھ جاتی ہے جس کا تصور کوئی 50 سال قبل ہی تصور کرسکتا تھا۔ مجھے نہیں لگتا کہ اگر مالٹس آج ایک دنیا دیکھ سکتا ہے تو وہ خود بھی ایک مالٹیوسین ہوگا۔ نوٹ: مائسز ڈاٹ آرگ پر اظہار خیالات لازمی طور پر مائسز انسٹی ٹیوٹ کے نہیں ہیں۔ جوناتھن نیو مین کا بہترین ٹیگز: جوناتھن نیو مین میسز انسٹی ٹیوٹ میں 2013 اور 2014 سمر فیلو تھے اور اوبرن یونیورسٹی میں معاشیات کی تعلیم دیتے ہیں۔
