# Supplementary material for: Supervised ensemble learning methods towards automatically filtering Urdu fake news within social media
Source: PeerJ Comput Sci. 2021 Mar 9;7:e425. doi: 10.7717/peerj-cs.425 (PMC7959660; doi:10.7717/peerj-cs.425)
Supplement: Supplemental Information 1 — News articles are in the .txt file format to read and process by machine learning code. [file peerj-cs-07-425-s001.zip › UFN/0/100.txt]

رحمت کا جوبلی سال 20 نومبر کو ختم ہوگا۔ فیصلے کے بعد؟ - رحمت کا جوبلی سال 20 نومبر کو ختم ہوگا۔ فیصلے کے بعد؟ صفحہ: 1 جیسس سے سینٹ فاسٹینا: آپ میرے آخری آنے کے لئے دنیا کو تیار کریں گے۔ (ڈائری 429) دنیا سے میری رحمت کے بارے میں بات کریں ... یہ آخری اوقات کے لئے ایک علامت ہے۔ اس کے بعد انصاف کا دن آئے گا۔ جب کہ ابھی ابھی وقت باقی ہے ، وہ میری رحمت کے چشمے کو سہارا دیں۔ (ڈائری 848) نفس کو میری اس عظیم رحمت کے بارے میں بتائیں ، کیونکہ خوفناک دن ، میرے انصاف کا دن قریب ہے۔ (ڈائری 965)۔ میں گنہگاروں کی خاطر رحمت کا وقت طول دے رہا ہوں۔ لیکن ان کے لئے افسوس ہے اگر وہ اس بار میری زیارت کو قبول نہیں کریں گے۔ (ڈائری 1160) یوم انصاف سے پہلے ، میں یوم رحمت بھیج رہا ہوں۔ (ڈائری 1588) جو میری رحمت کے دروازے سے گزرنے سے انکار کرتا ہے اسے میرے انصاف کے دروازے سے گزرنا چاہئے۔ (ڈائری 1146)۔ رحمت کا جوبلی سال پوپ فرانسس کے ذریعہ اعلان کیا گیا ، 20 نومبر کو مسیح بادشاہ کی عید کی تقریب کو اختتامی سال کے اختتام پر اختتام پذیر ہوگا۔ ہر جوبلی سال کا اختتام یقینا؟ ہوتا ہے ، اسی وجہ سے یہ ایک سال ہوتا ہے اور دہائی نہیں۔ لیکن ... کیا اس سے زیادہ گذشتہ اس سال گذشتہ سال میں جمع نہیں ہوئی؟ سب سے پہلے ، کیتھولک فاطمہ کی 100 ویں برسی کی پوری توقع کرتے ہیں۔ 100 واں سال 13 اکتوبر کو شروع ہوا اور 13 اکتوبر ، 2017 کو اختتام پذیر ہوگا۔ جیسا کہ پوپ بینیڈکٹ نے فاطمہ کے سفر کے دوران اپنے پونٹیفیکیٹ کے دوران کہا تھا کہ 100 واں سال فاطمہ کے راز کو پورا ہوتا ہوا نظر آئے گا۔ تب ، ہمارے پاس حال ہی میں ہر طرح کی پیش گوئیاں ہوئیں۔ صرف ایک ہی وقت یاد آئے جب یہودی ربbس نے 76 year76. کی پیش گوئیاں کی تھیں ، ان میں سے کچھ کے مطابق بائبل کے کوڈ میں انکوڈ کیا تھا ، یہ یروشلم کی بازیافت کے بعد سے 49 ویں جوبلی سال بھی نظر آیا تھا۔ "کچھ نہیں ہوا ، پھر" بہت سے کہتے۔ ان شرائط میں بہت کچھ ہوا جو واقعات سے پہلے آخری پرسکون سال ہوگا۔ تب ہمارے پاس پوپ اور ملکہ دونوں کے آخری کرسمس پر خفیہ خواہشات ہیں گویا یہ ہماری آخری کرسمس ہوگی؟ یہ الفاظ مستند نتیجہ اخذ کرنے کے ل firm کافی مبہم تھے ، ویسے بھی انھیں کہا جاتا تھا اور عوامی مفاد کو متاثر کیا جاتا تھا۔ اس کے بارے میں مزید پیشن گوئیاں ہیں ، جیسے کہ شمسی توانائی سے مارنے کی بڑی شاٹ ، یہاں تک کہ اگر صدر اوباما نے ایسا ہوتا ہے تو اس کے احکامات پر بھی دستخط کردیئے۔ فرانسیسی وزیر خارجہ نے آب و ہوا کے انتشار سے 500 دن پہلے کے بارے میں کہا ، وہ دن جن کا خاتمہ آخری موسم خزاں میں ہوا۔ خدا نے کتنا زیادہ رحم کا تصور کیا ہے ، کس وقت کے فریموں میں؟ اگر عظیم الشان انتباہ rac معجزہ - عذاب of کے گورندل میں دیئے گئے تسلسل فاطمہ کی 100 ویں برسی سے قبل انجام پانے ہیں تو ، ایسا لگتا ہے کہ خدا کی رحمت پوری دنیا کے لئے ایک سال سے بھی کم عرصے میں ختم ہوجائے گی۔ 2017 میں معجزہ کے لئے واحد ممکنہ تاریخ 13 اپریل ، جمعرات کو ہوگی۔ آئیے انفرادوں کے لئے ایک امتیازی سلوک کریں ، جنہوں نے خدا کی محبت بھری آواز کو قبول کیا ، کبھی ختم نہیں ہوا! لیکن خدا ایک ہی وقت میں ایک منصف جج ہے۔ عہد نامے کی پیش گوئی بہت ساری پیشگوئیوں سے کی جاتی ہے اور اسے بکواس کے طور پر نظرانداز نہیں کیا جاسکتا۔ مزید یہ کہ ، آج وہ دنیا سرد جنگ کے خاتمے کے مقابلے میں ایک بدتر حالت میں ہے۔ میں نہیں جانتا کہ واقعی میں کیا پیروی کرے گا ، ان میں سے ہر ایک کے پاس مختلف طرح کے منظرنامے ہیں جن کا اپنا جواز اور منطق موجود ہے۔ حقیقت میں ان کا ایک مجموعہ ہوسکتا ہے۔ دراصل زبردست انتباہی کیا ہے ، کیا صرف وہی کہا جاتا ہے جو متعدد سیروں کے ذریعہ کہا جاتا ہے ، نہ صرف گربندل میں رہنے والوں کو؟ میرے ل it اس میں ET-Angelic جز شامل ہونا چاہئے۔ وقت ہی بتائے گا. انگویرا اور ورجن مریم کے دیگر اطلاق کے مطابق ، ختم ہونے والا وقت۔ ایسا نہیں t مطلب یہ سب یکم دسمبر کو ہونا ہے۔ ہر اگلے ہفتے ہمیں دو دروازوں کے قریب کھینچتا ہے ، ان میں سے ایک رحم کا دروازہ اور دوسرا دروازہ انصاف۔ حالیہ کیتھولک پیشن گوئی پر آپ کا اعتراف؟ یا احتجاج کرنے والا یا قدامت پسند ایک ہوسکتا ہے؟ 27-10-2016 کو 2012 نیو اسٹارٹ کے ذریعہ ترمیم کریں کیونکہ: (کوئی وجہ نہیں دی گئی) ترمیم کریں 27-10-2016 پر 2012 نیو اسٹارٹ کی وجہ سے: (کوئی وجہ نہیں دی گئی)
