# Supplementary material for: Supervised ensemble learning methods towards automatically filtering Urdu fake news within social media
Source: PeerJ Comput Sci. 2021 Mar 9;7:e425. doi: 10.7717/peerj-cs.425 (PMC7959660; doi:10.7717/peerj-cs.425)
Supplement: Supplemental Information 1 — News articles are in the .txt file format to read and process by machine learning code. [file peerj-cs-07-425-s001.zip › UFN/0/1000.txt]

کیا امریکہ کو قومی سلامتی کی ریاست معاف کرنا چاہئے؟ - جیکب جی ہورنبرگر کے ذریعہ تحریر کردہ جمعرات 27 اکتوبر ، 2016 ، اولیور اسٹون کی عمدہ فلم سنوڈن کی ریلیز کے ساتھ ، ایڈورڈ سنوڈن کے دوستوں اور مداحوں نے این ایس اے S disc کو انکشاف کرنے پر صدر اوبامہ سے معافی مانگنے کے لئے ایک مہم چلائی۔ امریکی عوام اور دنیا کے لئے انتہائی خفیہ غیر قانونی نگرانی اسکیم۔ معافی کی درخواست کی وجوہات کا خلاصہ ایک اختیاری ایڈ میں کیا گیا جو نیویارک ٹائمز میں "â œ معاف ایڈورڈ سنوڈن €" کے عنوان سے شائع ہوا؟ بذریعہ کینتھ روتھ اور سلیل شیٹی۔ حیرت کی بات نہیں ، امریکی قومی سلامتی کا ادارہ اور مرکزی دھارے میں موجود اس کے اثاثے سنوڈن کے لئے معافی کی مخالفت کرتے ہیں کیونکہ ان کا کہنا ہے کہ اس نے â ational ملکی سلامتی کو خطرے میں ڈال دیا؟ اس کے انکشاف کے ساتھ NSAâ کے ٹاپ خفیہ غیر قانونی نگرانی کے پروگراموں کا انکشاف۔ لیکن کچھ اہم نوٹ کریں: جب بھی کوئی someone ational قومی سلامتیâ disclo کا انکشاف کرتا ہے؟ ریاستی راز ، مشرقی ساحل سمندر میں نہیں گرتا ، کیلیفورنیا زلزلوں سے متاثر نہیں ہے ، اور وفاقی حکومت کمیونسٹوں ، دہشت گردوں ، مسلمانوں ، غیر قانونی تارکین وطن یا منشیات فروشوں کے ہاتھوں نہیں آسکتی ہے۔ کبھی کچھ نہیں ہوتا! اس کی وجہ یہ ہے ، جیسا کہ میں نے اپنی کتاب â out œ میں اشارہ کیا تھا ، سی آئی اے ، دہشت گردی اور سرد جنگ: قومی سلامتی ریاست کا شیطان ، جب سے 1940 کی دہائی میں وفاقی حکومت کو قومی سلامتی ریاست میں تبدیل کیا گیا تھا ، اصطلاح â ational قومی سلامتیâ €؟ قومی سلامتی اسٹیبلشمنٹ کی جانب سے مجرمانہ غلط کاروائیوں کو بچانے کے لئے اس کے سوا اور کچھ نہیں رہا ہے۔ MKULTRA یاد ہے؟ یہ سی آئی اے کی جانب سے ایک انتہائی درجہ بند آپریشن تھا۔ اس میں غیرمتحرک امریکیوں پر منشیات کا استعمال شامل تھا۔ یہ ational ational قومی سلامتی کے تصور کے تحت لپیٹ گیا تھا۔ یہ بھی ایک مجرمانہ کارروائی تھی۔ ایک بار یہ بات منظر عام پر آنے کے بعد ، سی آئی اے نے MKULTRA کے تمام ریکارڈوں کو ختم کرنے کا حکم دے دیا تاکہ امریکی عوام کو اس نازی نما پروگرام کی تمام تاریک اور گہری تفصیلات کا پتہ نہ چل سکے۔ ریاست ہائے متحدہ امریکہ سی آئی اے کے قومی سلامتی کے ریاستی راز کے انکشاف کے باوجود کھڑا رہا۔ 1960 کی دہائی کے دوران کیوبا کے صدر فیڈل کاسترو کے خلاف مافیا کی شراکت میں سی آئی اے کے قتل کی کوششوں پر غور کریں۔ یہ قاتلانہ حملے قومی سلامتی کے سرکاری راز تھے۔ وہ فطرت میں بھی مجرم تھے۔ در حقیقت ، وہ مجرمانہ معنوں میں ، چلی کے DINA کے ذریعہ اورلینڈو لیٹیلر کے قتل سے مختلف نہیں تھے۔ چلی کی سی آئی اے-این ایس اے ٹائپ تنظیم جس کے ساتھ امریکہ نے 1973 میں فوجی طاقتور آگسٹو پنوشیٹ کو اقتدار میں لانے والی امریکی قومی سلامتی ریاست کے بغاوت کے نتیجے میں شراکت کی تھی۔ دنیا پر نازل ہوئے؟ جب چائنہ کے خاتمے کے علاوہ اس وقت تک کہ جب دنیا کے سامنے ڈائن کے قتل کے سازشوں کا انکشاف ہوا۔ ڈینا کی بات کرتے ہوئے ، کئی سالوں سے امریکی قومی سلامتی اسٹیبلشمنٹ نے چلی میں بغاوت کو امریکی عوام سے خفیہ رکھنے میں اپنا کردار برقرار رکھا۔ جب سی آئی اے کے ڈائریکٹر رچرڈ ہیلمز نے بغاوت کے سلسلے میں سی آئی اے کی سرگرمیوں کے بارے میں پوچھا تو جان بوجھ کر کانگریس سے بھی جھوٹ بولا۔ ہیلمز نے جان بوجھ کر کانگریس سے جھوٹ کیوں بولا؟ security ationalقومی سلامتی کے تحفظ کے لâ ، â security ؟؟ بلکل. سی آئی اے کا مؤقف یہ تھا کہ اگر لوگوں نے چلی بغاوت کا ارتکاب کرنے میں امریکی حکومت کا کردار تلاش کرنے کے لئے ، دھمکی دی جائے گی۔ لیکن جب آخر کار بغاوت میں امریکی کردار کا انکشاف ہوا تو پھر کیا ہوا؟ کچھ نہیں! ٹھیک ہے ، سوائے اس حقیقت کے کہ ہیلم کو کانگریس سے جھوٹ بولنے پر سزا سنائی گئی۔ اگرچہ وہ خوش قسمت تھا۔ انہوں نے اسے بدتمیزی کی درخواست اور پروبیشن کے ذریعہ ہک سے دور کردیا۔ جب وہ سی آئی اے واپس آئے تو ، ان کو ان کے ماتحت اداروں نے "قومی سلامتی. protect €" کی حفاظت کے لئے بہادر کوشش کی وجہ سے ان کا استقبال کیا۔ یقینا ، وہ اتنا خوش قسمت نہیں تھا جتنا ڈی این آئی چیف جیمس کلیپر ، جس نے این ایس اے کی غیر قانونی نگرانی اسکیم کے وجود کے بارے میں کانگریس سے جھوٹ بولنے پر بھی قانونی چارہ جوئی نہیں کی۔ کلیپر نے کانگریس سے جھوٹ کیوں بولا؟ security ationalقومی سلامتی کے تحفظ کیلئے ، â € ؟؟ بلکل. لیکن جب انتہائی خفیہ غیر قانونی اسکیم بالآخر منظر عام پر آئی تو امریکہ کا کیا ہوا؟ کچھ نہیں! بے معنی اصطلاح کا ایک اور غلط اور دھوکہ دہی سے استعمال security ational ملکی سلامتی۔ â ؟؟ چلی کی مسلح افواج کے مجموعی کمانڈر رینی شنائیڈر کے سی آئی اے کے اغواء قتل کے سلسلے میں یہ کوئی مختلف نہیں تھا۔ سی آئی اے نے محسوس کیا کہ اسے شنائیڈر کے خلاف اپنے منصوبے کو "قومی سلامتی ، € €" کی بنیاد پر خفیہ رکھنے کی ضرورت ہے؟ اس میں ملک میں اسمگلنگ کرنے والی اعلی طاقت والی بندوقیں اور بعد میں اس کے قاتلوں کو خاموش رکھنے کے ل keep اس کی ادائیگی شامل ہے۔ ایک بار پھر ، انہوں نے برقرار رکھا ، "â ational قومی سلامتی" €؟ طے شدہ رازداری لیکن جب بالآخر شنائیڈر کے اغواء قتل میں سی آئی اے کے کردار کا پتہ چلا تو کچھ بھی نہیں ہوا۔ امریکہ کھڑا رہا۔ دلچسپ بات یہ ہے ، رین شنائڈر کے سنگین جرم میں اب تک ایک بھی امریکی عہدیدار پر فرد جرم عائد نہیں کی گئی ، جس کا صرف œ œ جرم â؟ امریکی قومی سلامتی اسٹیبلشمنٹ کے غیر قانونی اور غیر آئینی (چلی اور ریاستہائے متحدہ امریکہ دونوں میں) ایک جمہوری طور پر منتخب صدر کی جگہ ایک سفاک غیر منتخب امریکی حمایت یافتہ فوجی جنرل کی جگہ لینے کی سازش کی راہ میں کھڑا تھا جس کی افواج نے انھیں گرفتار کرلیا ، ہزاروں بے گناہ لوگوں پر تشدد ، عصمت دری ، سزائے موت یا ان کا قتل. that یعنی وہ لوگ جن کا واحد جرم سوشلزم پر یقین رکھتا تھا۔ چار امریکی شہری چارلس ہورمن اور فرانک ٹیرگی کی بغاوت کے دوران ہونے والے قتل کے معاملے میں بھی ایسا ہی ہوا تھا ، جس میں امریکی قومی سلامتی کے ریاستی عہدے دار ملوث تھے۔ یقینا ، انہوں نے اس قتل میں اپنی شمولیت کو قومی سلامتی کے اصول کے تحت رکھا۔ â € ؟؟ ہورمانâ € ™ s â € âکرمâ ؟؟ یہ تھا کہ اس نے بغاوت میں امریکی مداخلت کا سبق سیکھا تھا اور اسے دنیا کے سامنے ظاہر کرنے کا منصوبہ بنایا تھا۔ چلی اور امریکی قومی سلامتی کے ریاستی عہدیداروں کی نگاہ میں ، اس سے واضح طور پر security œ ملکی سلامتی کے لئے خطرہ تھا۔ ٹیرگگی € ™ s â œ کرائم â ؟؟ یہ وہ سوشلسٹ تھا جس نے ویتنام میں امریکی حکومت کی جنگ کی مخالفت کی تھی۔ اس حقیقت کے باوجود کہ امریکی محکمہ خارجہ کی ایک خفیہ تحقیقات نے انکشاف کیا ہے کہ ان کے قتل میں امریکی انٹلیجنس کا کردار تھا ، ایک بھی امریکی عہدیدار پر فرد جرم عائد نہیں کی گئی ، اس وجہ سے یہ وضاحت کرنے کے لئے کہ انہیں دو بے گناہ امریکی شہریوں کا قتل کیوں کیا گیا ، کانگریس کے سامنے پیش ہونے کے لئے بہت کم طلب کیا گیا۔ . اخلاقی لحاظ سے ، یہ سنوڈن نہیں جن کو معافی کی ضرورت ہے۔ یہ امریکی قومی سلامتی کی ریاست ہے جو اس سے معافی کی ضرورت ہے â € ¦ اور امریکی عوام سے جو ہماری قوم کو خفیہ خانہ میں تبدیل کرنے کے لئے ، شرم ، غیر قانونی ، مذموم کارروائی کی آڑ میں شرمناک اصطلاح œ ational ملکی سلامتی۔ security â؟ مستقبل کے آزادی فاؤنڈیشن کی اجازت سے دوبارہ طباعت کی۔ متعلقہ
