# Supplementary material for: Supervised ensemble learning methods towards automatically filtering Urdu fake news within social media
Source: PeerJ Comput Sci. 2021 Mar 9;7:e425. doi: 10.7717/peerj-cs.425 (PMC7959660; doi:10.7717/peerj-cs.425)
Supplement: Supplemental Information 1 — News articles are in the .txt file format to read and process by machine learning code. [file peerj-cs-07-425-s001.zip › UFN/0/1001.txt]

پھیل گیا: موسیقاروں نے ڈکوٹا ایکسیس پائپ لائن کے سی ای او کے ریکارڈ لیبل اور فیسٹیول کا بائیکاٹ کیا - ویڈیوز # NoDAPL پھیل گیا: موسیقاروں نے ڈکوٹا ایکسیس پائپ لائن کے سی ای او کے ریکارڈ لیبل اینڈ فیسٹیول کا بائیکاٹ کیا کہ میں تیل کے مفادات کے لئے نہیں کھیلتا۔ میں نے ان کمپنیوں کے لئے نہیں کھیلی جو فطرت کو ناپاک کرتی ہیں ، یا ایسی کمپنیاں جو مظاہرین پر تربیت یافتہ حملے والے کتوں اور کالی مرچ کے اسپرے سے حملہ کرتی ہیں ، کو گلوکارہ کے گیت لکھنے والے جیکسن براؤن نے قرار دیا۔ ملنسار بنیں ، بانٹیں! پانی کے محافظ نے ہائی وے 134 ، 27 اکتوبر کو پولیس کو گھورا۔ (فوٹو: ڈیرک بروز) آسٹن ، ٹیکساس - جب ڈیکوٹا تک رسائی پائپ لائن کی بات آتی ہے تو ، موسیقار موسیقی روکنا چاہتے ہیں۔ توانائی منتقلی کے شراکت داروں کی سی ای او کیلی وارن ، the 3.8 بلین کی متنازعہ پائپ لائن کی تعمیر کرنے والی کارپوریشن ، میوزک روڈ ریکارڈز کا بھی مالک ہے ، یہ ایک چھوٹا ریکارڈ لیبل ہے جو آسٹن ، ٹیکساس میں سالانہ چیروکی کریک میوزک فیسٹیول پیش کرتا ہے۔ انڈگو گرلز نے ستمبر میں اعلان کیا تھا کہ وہ اگلے میلے میں نہیں کھیلیں گی ، ڈکوٹا ایکسیس پائپ لائن اور گندے تیل لے جانے والے اور تمام پائپ لائنوں کی تعمیر کو روکنے کے ذریعہ اسٹینڈنگ راک ، اسٹینڈنگ راک سائکس ، ان کے دوستوں اور ان کے ساتھیوں کے لئے ان کی حمایت کی توثیق ماحولیاتی نظام ، â €؟ لوک راک کی جوڑی نے دوسرے موسیقاروں کو بھی اس تہوار میں پرفارم کرنے کے اپنے منصوبوں کو منسوخ کرنے کی ترغیب دی۔ انڈیگو گرلز کے ایک نصف ، ایملی سیلیئرز نے حال ہی میں وضاحت کی ہے کہ اسے اس وقت تک احساس نہیں ہوا تھا کہ جب تک کسی مداح نے اسے فیس بک کے ذریعے رابطے سے آگاہ نہیں کیا تب تک وارین پائپ لائن اور میوزک فیسٹیول دونوں کے ذمہ دار ہیں۔ â € nce ایک بار جب ہمیں پتہ چلا تو ، ہم نے فورا about ہی اس بارے میں بات کرنا شروع کر دی کہ ہم کسی ایسی صورتحال میں صورتحال اور اپنی موجودگی کی اصلاح کے ل what کیا کرسکتے ہیں جو ہم فنکاروں کی حیثیت سے اور مقامی طبقوں کے اتحادیوں کی حیثیت سے پوری طرح سے دشمنی ہے۔ â € ؟؟ سیلیئرز نے اب ڈیموکریسی کو بتایا! جمعرات کو میزبان ایمی گڈمین۔ میلے میں دو بار کھیلنے کے علاوہ ، سلیئرز اور اس کے میوزیکل پارٹنر ایمی رے نے بھی گلوکارہ کے گیت نگار جیکسن براؤن کی میراث کے اعزاز کے لئے میوزک روڈ کے ذریعہ شائع ہونے والے خراج تحسین کے البم میں ایک گانا پیش کیا۔ سیلیئرز اور رے نے بتایا کہ وہ البم پر براؤن اور دوسرے موسیقاروں تک پہنچے ، پھر وارن سے رابطہ کیا تاکہ بڑھتے ہوئے بائیکاٹ سے آگاہ کریں۔ ویڈیو:Indigo_Girls کی ایملی سلیئرز نے #DAPL کے سی ای او کیلیسی وارن کو خط پڑھتے ہوئے ، ڈیکوٹا ایکسیس پائپ لائن pic.twitter.com/gD98U7rdY پر تعمیرات روکنے کی اپیل کی - "اب جمہوریت! (@ ڈیموکریسی) 4 نومبر ، 2016 رے نے وارین کو ڈیموکریسی اب کے خط سے پڑھا !: ly € ad خوشی سے ، ہم نے محسوس کیا کہ آپ کے تہوار کی کتابی ترتیب اور جس شبیہ کو اس نے پروجیکٹ کیا ہے اس کا مجوزہ ڈکوٹا ایکسیس پائپ لائن سے براہ راست تصادم ہے ، ایک پروجیکٹ آپ کی کمپنی ، انرجی ٹرانسفر پارٹنرز ، کی سربراہی کے لئے ذمہ دار ہے۔ یہ پائپ لائن اسٹینڈنگ راک سائوکس قوم کے معاہدے کے حقوق کی خلاف ورزی کرتی ہے ، دریائے مسوری کے اہم خطرہ کو خطرے میں ڈالتی ہے ، اور مقامی لوگوں کے خلاف نسل کشی کے اقدام کو جاری رکھے ہوئے ہے۔ انڈین کنٹری ٹوڈے میڈیا نیٹ ورک کے ذریعہ شائع کردہ ایک بیان میں ، براؤن نے میوزک روڈ کے خراج تحسین کے البم کے تمام منافع کو اسٹینڈنگ راک to € œ آبی محافظوں کو عطیہ کرنے کا عزم کیا۔ سیلیئرز اور رے کی طرح ، براؤن نے کہا کہ جب وہ پائپ لائن میں وارن کی شمولیت سے ناواقف تھے جب وہ ان سے ملے اور میوزک روڈ نے البم تیار کرنے پر اتفاق کیا۔ انہوں نے مزید کہا: میں تیل کے مفادات کے لئے نہیں کھیلتا۔ میں فطرت کو ناپاک کرنے والی کمپنیوں ، یا تربیت یافتہ حملہ کتے اور کالی مرچ کے اسپرے سے مظاہرین پر حملہ کرنے والی کمپنیوں کے لئے نہیں کھیلتا۔ ان کمپنیوں کی فہرست جو میں نے اپنی موسیقی کے استعمال سے انکار کی ہے۔ میں یقینی طور پر اپنے گانوں کو کسی ایسی ریکارڈ کمپنی کے ذریعے ریکارڈ کرنے کی اجازت نہیں دیتا جس کے مالک کا دوسرا کاروبار وہ کام کرتا ہے جو انرجی ٹرانسفر شراکت دار مبینہ طور پر کررہا ہے - جو پانی کی فراہمی اور دیسی لوگوں کے مقدس مقامات کو خطرہ میں ڈال رہا ہے۔ ایمی گڈمین نے 3 نومبر کو ڈینس موئیان کے ساتھ مشترکہ لکھے ہوئے اداریہ میں لکھا ہے کہ ، "کیلیسی وارن کئی بار ٹیکساس کے تیل کے ارب پتی ہیں ، اور انہیں کسی دھمکی کے بائیکاٹ سے آسانی سے باز نہیں آسکے گا۔" خیال یہ ہے کہ وارن کو بائیکاٹ کے ذریعہ منتقل نہیں کیا جاسکتا ہے کیونکہ وہ موسیقی کے شائقین کو اس مقصد کو لینے سے روکتا ہے۔ ٹیکسس کے ڈینٹن سے تعلق رکھنے والے کارکنوں اور مداحوں کا ایک گروپ موسیقار ہال کیچم سے میوزک روڈ سے اپنی رفاقت ختم کرنے کے لئے کہہ رہا ہے ، اور وہ بدھ کی رات وہاں ان کے کنسرٹ کے خلاف احتجاج کرنے کا ارادہ کر رہے ہیں۔ میوزک انڈسٹری میں دباؤ ڈالنے کے علاوہ ، وارن اور توانائی کی منتقلی کے شراکت دار امریکی انتخابات کو متاثر کرنے والے لاکھوں خرچ کرتے ہیں۔ اوپن سیریکٹس کے مطابق ، توانائی کی منتقلی کے شراکت دار پی اے سی نے 2014 اور 2016 کے وفاقی انتخابی چکروں میں 869،000 over سے زیادہ خرچ کیے ، یہ مرکز برائے قبول سیاست کے منصوبے ہیں۔ آسٹن میں قائم غیر منفعتی ٹیکسز برائے عوامی انصاف کے ریسرچ ڈائریکٹر اینڈریو گیٹ نے منٹ پریس نیوز کو بتایا کہ خود وارین نے ریاستی سطح پر انتخابات کو زیادہ متاثر کرنے میں صرف کیا ہے۔ ٹیکساس پارکس اور وائلڈ لائف کمیشن کے بورڈ میں انھیں عہدے سے نوازا گیا تھا ، ممکنہ طور پر اس کی بڑی وجہ سے۔ آسٹن میں قائم غیر منفعتی ٹیکسز برائے عوامی انصاف کے ریسرچ ڈائریکٹر نے منٹ پریس نیوز کو بتایا کہ خود وارین نے ریاستی سطح پر انتخابات کو زیادہ متاثر کرنے میں صرف کیا ہے۔ ٹیکساس پارکس اور وائلڈ لائف کمیشن کے بورڈ میں انھیں عہدے سے نوازا گیا تھا ، ممکنہ طور پر اس کی بڑی وجہ سے۔ آسٹن میں مقیم غیر منفعتی ٹیکسز برائے عوامی انصاف کے ریسرچ ڈائریکٹر ، جس نے رقم اور کارپوریٹ طاقت کے اثر و رسوخ کا سراغ لگایا ، نے منٹ پریس نیوز کو بتایا کہ خود وارین نے ریاستی سطح پر انتخابات کو زیادہ متاثر کرنے میں صرف کیا ہے۔ ٹیکساس پارکس اور وائلڈ لائف کمیشن کے بورڈ میں انھیں عہدے سے نوازا گیا تھا ، ممکنہ طور پر اس کی بڑی وجہ سے
