# Supplementary material for: Supervised ensemble learning methods towards automatically filtering Urdu fake news within social media
Source: PeerJ Comput Sci. 2021 Mar 9;7:e425. doi: 10.7717/peerj-cs.425 (PMC7959660; doi:10.7717/peerj-cs.425)
Supplement: Supplemental Information 1 — News articles are in the .txt file format to read and process by machine learning code. [file peerj-cs-07-425-s001.zip › UFN/0/1002.txt]

عمودی تالابوں سے زخموں کی بوچھاڑ کرنے میں مدد ملتی ہے - ¹ â € 2011 2011 سے ، وی این این نے ویٹرنز ٹوڈے نیٹ ورک کے ایک حصے کے طور پر کام کیا ہے۔ ایک گروپ جو 50 سے زیادہ میڈیا ، معلومات اور امریکی فوجی ویٹرنز کے لئے آن لائن سائٹوں کی خدمت کرتا ہے۔ عمودی تالاب سے زخمی ہونے والے جنگی تجربہ کار فوجیوں نے 31 اکتوبر 2016 کو وی این این کے ذریعہ اس کو خوش کرنے میں مدد دینے کے لئے مثبت کارکنوں کی تلاش کی۔ عمودی پول کی وجہ سے زخمی ہونے والے زخمیوں کی متوقع ضرورت اور سابقہ ​​تنازعات کے سابق فوجیوں کی حوصلہ افزائی ہوئی ، جن کے پاس بازیابی کے ل limited محدود اختیارات ہیں۔ گھر میں شفا بخش۔ یہاں تک کہ اگر وہ وی اے ہسپتال کے ایک گھنٹہ میں ہی ہیں تو ، مدد کے بغیر وہاں جانا ایک چیلنج ہوسکتا ہے۔ پچھلے صحن ، مکان ، گیراج میں ایک گرم ، حفظان صحت سے متعلق ، فلٹر شدہ ، کمپیکٹ پول کا مطلب ہے ، ورزش ، کرشن ، بحالی اور بحالی کے ل convenient آسان ، نجی ، روزانہ وسرجن۔ یہ تالہ تجربہ کاروں کو بغیر کسی مجرد شکلوں اور انتظار کے اوقات کے دستیاب ہونا چاہئے۔ صرف ڈاکٹر کے نسخے پر انہیں فوری غور کے ل a فہرست میں رکھنا چاہئے۔ ویٹ پولس ڈاٹ آرگ (ان تالابوں کو ویٹ میں عطیہ کرنے کے لئے فنڈز اکٹھا کرنے کی ایک کوشش) اس مخصوص مقاصد کے ساتھ تشکیل دی گئی تھی جس کے ذریعہ امریکہ اپنے زخمیوں کو وطن واپس لوٹنے اور علاج کرنے کے طریقوں اور آداب کو بہتر بنائے گا۔ دنیا کی سب سے مضبوط فوجی قوت ان افراد کے ل body جسم ، دماغ اور روح پر مرکوز ایک جامع بحالی ، بحالی پروگرام کی مستحق ہے جو امداد کی ضرورت ہوتی ہے۔ اس پیغام کا مقصد دلچسپی رکھنے والی اور منسلک جماعتوں کو اس پروڈکٹ اور مشن کو سابق فوجیوں کے حوالے کرنے کی خواہش سے آگاہ کرنا ہے جو اس کے بعد عمودی پول LLC اور VetPools.org بنیں گے۔ وہ اپنے اور اپنے ساتھی تجربہ کاروں کی صحبت میں مددگار ثابت ہوسکتے ہیں ، اس کے ساتھ ساتھ سویلین امریکہ کو جسمانی طور پر چیلنج کرنے والے جسمانی طور پر فٹ ہونے کے لئے۔ دلچسپ بات یہ ہے کہ ، جبکہ ابتدائی طور پر سابق فوجیوں کے لئے ارادہ کیا گیا تھا ، خوردہ مارکیٹ میں خواتین ہی نکلی ہیں۔ صرف ایک ہی فرد کے طور پر ، عمودی پول کے جدت پسند / مالک اور ویٹ پولس ڈاٹ آرگ کے بانی / ڈائریکٹر ، میں صرف اس مقصد کو پورا نہیں کرسکتا ہوں۔ آر اینڈ ڈی ، پول پروڈکٹ ، اور غیر منافع بخش تمام کو پورے طور پر ادا کیا جاتا ہے ، کوئی قرض یا کوئی رکاوٹ نہیں۔ یہ â €--on-مطالبہâ € ؟؟ ضرورت سے زیادہ ، مہنگا انوینٹری اور / یا اسٹوریج کی جگہ کے بغیر تالاب تیار کیا جاسکتا ہے۔ میں اس پروڈکٹ کی تشہیر نہیں کرتا ہوں کیونکہ ایک شخص دو مہینوں میں 5 سے زیادہ پول تعمیر ، ترسیل اور انسٹال نہیں کرسکتا ہے۔ اس ڈی ایم ای ڈیوائس کے ساتھ کیریئر کے اختیارات اور غیر منافع بخش ملکیت ، مینوفیکچرنگ ، مارکیٹنگ ، فروخت ، عطیہ ، فنڈ جمع کرنا ، کیس منیجنگ ، فراہمی ، انسٹال کرنا ، اور عمودی پول کے متنوع افعال اور فوائد کی تعلیم دینا۔ یہ تالاب توانائی ، پانی ، اور جگہ میں موثر ہے۔ اس میں اہم خصوصیات ، 21 ویں صدی۔ پروگرام شروع کرنے کے لئے 3 سے 7 افراد پر مشتمل ایک گروہ یا اجتماعی ہوشیار ہو سکتے ہیں۔ میں اساتذہ ، سرپرست ، اور آنے والے برسوں تک رہنمائی کرتا رہوں گا جبکہ دوسرے لوگ اس پروڈکٹ اور اس کی بہن غیر منافع بخش تنظیم کی ملکیت میں پھنس جاتے ہیں۔ براہ کرم اس آئیڈیا کو کسی اور تمام روابط کے ساتھ شیئر کریں جن کے پاس کچھ تجربہ کاروں کو اہل کوشش اور کیریئر کی راہنمائی دینے کے ل the رابطے ہوسکتے ہیں۔ شامل ہونے کے لئے رابطہ؛ ڈائریکٹر ، پیٹر جی ہولڈ اور آنے والے سالوں کے لئے رہنمائی کریں جبکہ دوسرے اس پروڈکٹ اور اس کی بہن غیر منافع بخش تنظیم کی ملکیت میں کھسک جائیں۔ براہ کرم اس آئیڈیا کو کسی اور تمام روابط کے ساتھ شیئر کریں جن کے پاس کچھ تجربہ کاروں کو اہل کوشش اور کیریئر کی راہنمائی دینے کے ل the رابطے ہوسکتے ہیں۔ شامل ہونے کے لئے رابطہ؛ ڈائریکٹر ، پیٹر جی ہولڈ اور آنے والے سالوں کے لئے رہنمائی کریں جبکہ دوسرے اس پروڈکٹ اور اس کی بہن غیر منافع بخش تنظیم کی ملکیت میں کھسک جائیں۔ براہ کرم اس آئیڈیا کو کسی اور تمام روابط کے ساتھ شیئر کریں جن کے پاس کچھ تجربہ کاروں کو اہل کوشش اور کیریئر کی راہنمائی دینے کے ل the رابطے ہوسکتے ہیں۔ شامل ہونے کے لئے رابطہ؛ ڈائریکٹر ، پیٹر جی ہولڈ
