# Supplementary material for: Supervised ensemble learning methods towards automatically filtering Urdu fake news within social media
Source: PeerJ Comput Sci. 2021 Mar 9;7:e425. doi: 10.7717/peerj-cs.425 (PMC7959660; doi:10.7717/peerj-cs.425)
Supplement: Supplemental Information 1 — News articles are in the .txt file format to read and process by machine learning code. [file peerj-cs-07-425-s001.zip › UFN/0/1003.txt]

کلینٹنز متعدد ایف بی آئی تفتیش کے تحت ہیں کیونکہ ایجنٹوں کا استحصال ہوتا ہے - ایجنٹوں کی حیثیت سے کلینٹن ایک سے زیادہ ایف بی آئی کی تحقیقات کر رہے ہیں۔ ماخذ: پریڈ پر وال اسٹریٹ سابق کانگریس کے رکن انتھونی وینر اور اس کی اہلیہ ، دیرینہ ہیلری کلنٹن معاون ، ہما عابدین موجودہ اور ایف بی آئی کے سابق عہدیداروں کے ساتھ سر جوڑنے کے لئے میڈیا پر مبنی کارروائی کا آغاز کیا گیا ہے۔ کلنٹن میڈیا مشین اور بیڑیوں کو دور کرنے کے ل the لورٹا لنچ جسٹس ڈیپارٹمنٹ اپنی متعدد تحقیقات کو کلنٹن کے پلے ٹو پلے نیٹ ورک میں ڈھونڈنے کے لئے استعمال کرتا ہے۔ پچھلے ہفتے کے آخر میں ، ایف بی آئی کے سابق اسسٹنٹ ڈائریکٹر اور موجودہ سی این این کے سینئر لا انفورسمنٹ تجزیہ کار ٹام فوینٹس نے ناظرین کو بتایا کہ "کلنٹن فاؤنڈیشن میں ایف بی آئی کی گہری تحقیقات جاری ہیں۔" انہوں نے کہا کہ انھیں یہ معلومات œ "اعلی عہدیداروں" from سے ملی ہے؟ ایف بی آئی میں ، ان میں سے بیورو میں ، بیورو کے اندر اور باہر œ ve؟ (نیچے سی این این سے ویڈیو کلپ ملاحظہ کریں۔ ) اس معلومات کو ڈیولن بیریٹ کے ذریعہ وال اسٹریٹ جرنل میں گذشتہ شام ایک گہرائی سے مضمون نے مزید مدد کی۔ بیریٹ کے مطابق ، فاؤنڈیشن کی سرگرمی کا آغاز ایک سال سے زیادہ عرصہ پہلے اس بات کا تعین کرنے کے لئے ہوا تھا کہ مالی اعانت یا اثر و رسوخ کی وجہ سے چیریٹی سے متعلق تھا۔ بیریٹ کے مضمون سے پتہ چلتا ہے کہ محکمہ انصاف ، جو ایف بی آئی کی نگرانی کرتا ہے ، نے تحقیقات کو روکنے کی کوشش کی ہے۔ نئے انکشافات اس سال 28 جون کی شام کو فینکس اسکائی ہاربر بین الاقوامی ہوائی اڈے کے ٹارامک پر بل کلنٹن کے ساتھ اپنے طیارے میں خفیہ طور پر ملاقات کرنے کے لئے امریکی اٹارنی جنرل لورٹیٹا لنچ کی طرف سے غلطی کی ظاہری شکل کا باعث ہیں۔ اس وقت نہ صرف بل کلنٹن کی اہلیہ ایف بی آئی کی تفتیش کے تحت اپنے نیویارک کے اپنے گھر کے تہہ خانے میں نجی ای میل سرور کے استعمال پر تھیں جس کے اوپر ٹاپ سیکرٹ مادہ منتقل کیا گیا تھا جبکہ وہ سکریٹری آف اسٹیٹ تھیں لیکن ان کی اپنی چیریٹی فاؤنڈیشن تھی۔ اس کے بارے میں بھی تفتیش کی جارہی تھی ، یہ ایک حقیقت تھی جو اس وقت عوام اور میڈیا کو معلوم نہیں تھی۔ ہفتے کے آخر میں ایف بی آئی سے خارج ہونے والی یہ خبریں ایف بی آئی کے ڈائریکٹر جیمس کامی نے جمعہ کے روز کانگریس کے ممبروں کو ایک خط بھیجتے ہوئے تسلیم کیں کہ ہلیری کلنٹن کے ای میل سرور سے متعلق تحقیقات بند نہیں کی گئیں کیوں کہ اس نے پہلے کانگریس کو گواہی دی تھی ، لیکن "تجربہ" کے نتیجے میں دوبارہ کھول دیا گیا تھا؟ ای میلز مڑ رہے ہیں۔ متعدد میڈیا ذرائع کے مطابق ، وہ ای میلز انتھونی وینر کے لیپ ٹاپ پر پائے گئے ، ہلیری کلنٹن کے دیرینہ معاون ہما عابدین کے شوہر وینر کو سیکسیٹنگ اسکینڈل کے بعد 2011 میں کانگریس سے استعفی دینے پر مجبور کیا گیا تھا جس کی پیروی کرنے کے بعد اس نے جنسی زیادتیوں سے متعلق اسکینڈلوں کو بھی شامل کیا تھا۔ اس ماہ کے شروع میں ، 3 اکتوبر کو ، ایف بی آئی نے نیویارک میں وائنیر کے اپارٹمنٹ پر چھاپہ مار سرچ وارنٹ لے کر چھاپہ مارا اور متعدد الیکٹرانک آلات قبضے میں لے لئے۔ کم از کم ان آلات میں سے ایک وینر اور عابدین دونوں نے ای میل پیغامات بھیجنے کے لئے استعمال کیا تھا۔ سرچ وارنٹ ایک تفصیلی رپورٹ کے بعد حاصل کیا گیا تھا جو ستمبر میں برطانیہ میں ڈیلی میل اخبار میں شائع ہوا تھا ، جس میں سخت ، جنسی ای میلز دکھائے گئے تھے جنہیں وینر نے مبینہ طور پر شمالی کیرولائنا میں ایک 15 سالہ لڑکی کو بھیجا تھا۔ شائع شدہ ای میلز کے مواد کے مطابق ، وینر کو معلوم تھا کہ بچی کم عمر ہے۔ وینر کو سیکسیٹنگ اسکینڈل کے بعد 2011 میں کانگریس سے استعفی دینے پر مجبور کیا گیا تھا جس کی پیروی کرنے کے بعد اس نے جنسی زیادتیوں سے متعلق اسکینڈلوں کو بھی شامل کیا تھا۔ اس ماہ کے شروع میں ، 3 اکتوبر کو ، ایف بی آئی نے نیویارک میں وائنیر کے اپارٹمنٹ پر چھاپہ مار سرچ وارنٹ لے کر چھاپہ مارا اور متعدد الیکٹرانک آلات قبضے میں لے لئے۔ کم از کم ان آلات میں سے ایک وینر اور عابدین دونوں نے ای میل پیغامات بھیجنے کے لئے استعمال کیا تھا۔ سرچ وارنٹ ایک تفصیلی رپورٹ کے بعد حاصل کیا گیا تھا جو ستمبر میں برطانیہ میں ڈیلی میل اخبار میں شائع ہوا تھا ، جس میں سخت ، جنسی ای میلز دکھائے گئے تھے جنہیں وینر نے مبینہ طور پر شمالی کیرولائنا میں ایک 15 سالہ لڑکی کو بھیجا تھا۔ شائع شدہ ای میلز کے مواد کے مطابق ، وینر کو معلوم تھا کہ بچی کم عمر ہے۔ وینر کو سیکسیٹنگ اسکینڈل کے بعد 2011 میں کانگریس سے استعفی دینے پر مجبور کیا گیا تھا جس کی پیروی کرنے کے بعد اس نے جنسی زیادتیوں سے متعلق اسکینڈلوں کو بھی شامل کیا تھا۔ اس ماہ کے شروع میں ، 3 اکتوبر کو ، ایف بی آئی نے نیویارک میں وائنیر کے اپارٹمنٹ پر چھاپہ مار سرچ وارنٹ لے کر چھاپہ مارا اور متعدد الیکٹرانک آلات قبضے میں لے لئے۔ کم از کم ان آلات میں سے ایک وینر اور عابدین دونوں نے ای میل پیغامات بھیجنے کے لئے استعمال کیا تھا۔ سرچ وارنٹ ایک تفصیلی رپورٹ کے بعد حاصل کیا گیا تھا جو ستمبر میں برطانیہ میں ڈیلی میل اخبار میں شائع ہوا تھا ، جس میں سخت ، جنسی ای میلز دکھائے گئے تھے جنہیں وینر نے مبینہ طور پر شمالی کیرولائنا میں ایک 15 سالہ لڑکی کو بھیجا تھا۔ شائع شدہ ای میلز کے مواد کے مطابق ، وینر کو معلوم تھا کہ بچی کم عمر ہے۔ ایف بی آئی نے نیویارک میں وینیر کے اپارٹمنٹ پر سرچ سرچ وارنٹ لے کر چھاپہ مارا اور متعدد الیکٹرانک آلات قبضے میں لے لئے۔ کم از کم ان آلات میں سے ایک وینر اور عابدین دونوں نے ای میل پیغامات بھیجنے کے لئے استعمال کیا تھا۔ سرچ وارنٹ ایک تفصیلی رپورٹ کے بعد حاصل کیا گیا تھا جو ستمبر میں برطانیہ میں ڈیلی میل اخبار میں شائع ہوا تھا ، جس میں سخت ، جنسی ای میلز دکھائے گئے تھے جنہیں وینر نے مبینہ طور پر شمالی کیرولائنا میں ایک 15 سالہ لڑکی کو بھیجا تھا۔ شائع شدہ ای میلز کے مواد کے مطابق ، وینر کو معلوم تھا کہ بچی کم عمر ہے۔ ایف بی آئی نے نیویارک میں وینیر کے اپارٹمنٹ پر سرچ سرچ وارنٹ لے کر چھاپہ مارا اور متعدد الیکٹرانک آلات قبضے میں لے لئے۔ کم از کم ان آلات میں سے ایک وینر اور عابدین دونوں نے ای میل پیغامات بھیجنے کے لئے استعمال کیا تھا۔ سرچ وارنٹ ایک تفصیلی رپورٹ کے بعد حاصل کیا گیا تھا جو ستمبر میں برطانیہ میں ڈیلی میل اخبار میں شائع ہوا تھا ، جس میں سخت ، جنسی ای میلز دکھائے گئے تھے جنہیں وینر نے مبینہ طور پر شمالی کیرولائنا میں ایک 15 سالہ لڑکی کو بھیجا تھا۔ شائع شدہ ای میلز کے مواد کے مطابق ، وینر کو معلوم تھا کہ بچی کم عمر ہے۔ جنسی ای میلز جو وینر نے مبینہ طور پر شمالی کیرولائنا میں ایک 15 سالہ لڑکی کو بھیجی تھیں۔ شائع شدہ ای میلز کے مواد کے مطابق ، وینر کو معلوم تھا کہ بچی کم عمر ہے۔ جنسی ای میلز جو وینر نے مبینہ طور پر شمالی کیرولائنا میں ایک 15 سالہ لڑکی کو بھیجی تھیں۔ شائع شدہ ای میلز کے مواد کے مطابق ، وینر کو معلوم تھا کہ بچی کم عمر ہے
