# Supplementary material for: Supervised ensemble learning methods towards automatically filtering Urdu fake news within social media
Source: PeerJ Comput Sci. 2021 Mar 9;7:e425. doi: 10.7717/peerj-cs.425 (PMC7959660; doi:10.7717/peerj-cs.425)
Supplement: Supplemental Information 1 — News articles are in the .txt file format to read and process by machine learning code. [file peerj-cs-07-425-s001.zip › UFN/0/1004.txt]

ڈیموکریٹس کے بارے میں تبصرہ میں کلنٹن کو ٹوبی کے ذریعہ ایک طرف ہونے کا مطالبہ کرنا چاہئے - 2011 کے بعد سے ، وی این این نے ویٹرنز ٹوڈے نیٹ ورک کے ایک حصے کے طور پر کام کیا ہے۔ ایک گروپ جو 50 سے زیادہ میڈیا ، معلومات اور امریکی فوجی ویٹرنز کے لئے آن لائن سائٹوں کی خدمت کرتا ہے۔ جمہوریت پسندوں کو 31 اکتوبر ، 2016 کو کلنٹن سے علیحدگی اختیار کرنے کے لئے کہا جانا چاہئے۔ ہیلری کلنٹن کے نجی ای میل سرور کے بارے میں ایف بی آئی کی نئی کھلی تحقیقات ملک کے لئے "ایک ممکنہ آئینی بحران" کی علامت ہیں۔ شکاگو ٹریبیون کیا کلنٹن انکارپوریٹڈ کی دہائیوں سے ہونے والی جھوٹ اور مذاہب کی دہائیوں سے امریکہ اتنا بے چین ہوچکا ہے کہ وہ ہلیری کلنٹن کو صدر کے عہدے پر منتخب کرسکتی ہے ، یہاں تک کہ جمعہ کے ایف بی آئی کے اعلان کے بعد کہ اس نے سیکرٹری خارجہ کی حیثیت سے اپنے ای میلز کی تحقیقات دوبارہ کھول دی ہیں؟ ہمیں جلد ہی کافی پتہ لگ جائے گا۔ یہ واضح ہے کہ امریکی سیاسی نظام ختم ہورہا ہے۔ یہ کچھ عرصے سے گرتی جارہی ہے ، اور اسٹیبلشمنٹ کے اشرافیہ کو یہ معلوم ہے اور وہ ٹھیک طرح سے خوفزدہ ہیں۔ ڈونلڈ ٹرمپ ، ان کے دروازوں پر فحش نگاری ، ایک علامت ہے ، کوئی وجہ نہیں۔ ہلیری کلنٹن اور شوہر بل دونوں ہی وجہ اور اثر ہیں۔ کلنٹن کے ای میل کی تحقیقات کے بارے میں ایف بی آئی کے ڈائریکٹر جیمز کامی کا اعلان صدارتی انتخابی مہم کا ایک اہم اقدام ہے۔ جس کا اعلان انہوں نے انتخابی دن کے اتنا قریب ہونے کا اعلان کرتے ہوئے ہر سوچنے والے شخص کو بتانا چاہئے کہ ایف بی آئی جو چیز دیکھ رہا ہے وہ انتہائی سنجیدہ ہے۔ یہ خراب انتھونی وینر اور نوعمر لڑکی کی اس کی خواہش کے بارے میں نہیں ہے۔ لیکن یہ وینیر کی اہلیہ ، کلنٹن کی معاون ہما عابدین کے لیپ ٹاپ اور ان کے اور ہلیری کے مابین ای میل کے بارے میں ہوسکتا ہے۔ یہ ایف بی آئی کی تحقیقات کے بعد سامنے آیا ہے جس میں کامی نے یہ نتیجہ اخذ کیا تھا کہ کلنٹن نے جھوٹ بولا تھا اور â â "لاپرواہ" تھا؟ قومی راز کے ساتھ ، لیکن کہا کہ وہ قانونی چارہ جوئی کی سفارش نہیں کرسکتے ہیں۔ تو اب ڈیموکریٹس کو کیا کرنا چاہئے؟ اگر حکمران ڈیموکریٹس خود کو اعلی اخلاقی معیار پر قائم رکھتے ہیں جو وہ اپنے عوام پر مسلط کرتے ہیں تو ، وہ ایک سادہ سا عمل پر عمل کریں گے: وہ مطالبہ کریں گی کہ مسز کلنٹن کو فوری طور پر سبکدوش ہوجائیں ، اور ورجینیا کے اپنے نائب صدر نامزد امیدوار ، سین ٹم کائن کو چھوڑ دیں۔ ، اس کی جگہ پر کھڑے ہو جاؤ. ڈیموکریٹس کو ، ایمانداری کے ساتھ کہنا چاہئے کہ جب وہ سکریٹری مملکت تھیں ، اس وقت سے ہی اس کے گھریلو ای میل سرور کے آس پاس واقعات کی نئی مجرمانہ تحقیقات ہو رہی ہیں ، لیکن کلنٹن کا وہائٹ ​​ہاؤس کے قریب ہونا کہیں بھی اچھا خیال نہیں ہے۔ 7 اکتوبر سے وکی لیکس نے کلنٹن مہم کے مالک جان پوڈسٹا کے 35،000 ای میلز کو ہیک کیا ہے۔ اب وکی لیکس ، غیر جانبدار کھلاڑی نہیں بلکہ کلنٹن کی ایک سرگرم ایجنسی ، مزید 15،000 ای میلز جاری کرنے کا ارادہ رکھتی ہے۔ اگر وہ منتخب ہو جاتی ہے تو کیا ہوگا؟ مشرق وسطی میں ایک ایسی قوم کے بارے میں سوچئے جو خراب معاشی اور بدستور انتشار کا شکار ہے ، اور اب اسے کسی صدر کی مجرمانہ تحقیقات کا بھی سامنا ہے۔ اس کانگریس کی تحقیقات میں اور کلنٹن کے عوامی وژن میں شامل کریں جیسے نکسونائی شخصیت کے ہالوں میں گھومتے ہوئے ، اپنے ہاتھ مروڑ رہے ہیں۔ سب سے اچھی بات یہ ہوگی کہ ڈیموکریٹس ان سے اب سبکدوش ہونے کو کہیں۔ اگر یہ ان کے لئے طاقت سے زیادہ اہم ہوتا تو یہ کرنا سب سے زیادہ ذمہ دار ہوگا۔ اور امریکی نیوز میڈیا public € "عوامی ذہن میں منصفانہ یا مضبوطی سے شناخت نہیں کیا جاسکتا ہے کیونکہ مسز کلنٹن کی پولیٹیکل ایکشن کمیٹی کو اس کا مطالبہ کرنا شروع کر دینا چاہئے۔ لیکن ہلیری کیا کرے گی؟ وہ اس پر قائم رہتی ہے اور اس پر سوار ہوجاتی ہے اور اپنے غصے کو مزاح کی طرف موڑ دیتی ہے۔ ہلیری اور بل کلنٹن کے ل it ، یہ ہمیشہ اقتدار کے بارے میں رہا ہے ، کلنٹن کی بحالی اور اس کی حفاظت کی قسمت کے بارے میں جو سیاسی اثر و رسوخ کے سوا کچھ نہیں بیچ کر پہلے ہی بنی ہے۔ وہ قوم کو یاد دلائے گی کہ وہ ایک عورت ہے اور ڈونلڈ ٹرمپ نے خواتین کے بارے میں خوفناک باتیں کیں۔ اگر ٹرمپ کا ایک اور بدنام ویڈیو منظرعام پر آجانا ہے تو ، کلینٹنز کو شاید اب اسے لیک کرنا چاہئے۔ تب میڈیا میں اس کے حلیف بد نظمی اور جنسی سیاست کے بارے میں بات کرسکتے ہیں اور سرخیوں میں ٹرمپ کے بارے میں سب کچھ ہوسکتا ہے جیسا کہ وہ ہے اور ہیلری خاتون متاثرین کی چیمپئن ہیں ، جو وہ کبھی نہیں رہی تھیں۔ یاد رہے کہ بل کلنٹن نے "عورت کا پہلا سال۔" vera پھر اس نے وائٹ ہاؤس میں خواتین سے شکار کیا اور ہلیری نے اس کی حفاظت کی۔ لیکن سیاسی بائیں بازو خصوصاâ بائیں بازو کی خواتین نے اس کا دفاع کیا کیونکہ اس نے اسقاط حمل کے حقوق اور ان کے دیگر ایجنڈوں کا تحفظ کرنے کا وعدہ کیا تھا۔ اگر آپ قبائلی سیاست سے ایک قدم پیچھے ہٹتے ہیں تو ، آپ دیکھیں گے کہ مسز کلنٹن نے دوبارہ درجہ بند معلومات کے قریب آنے سے خود کو نااہل کردیا ہے۔ اگر وہ کسی سرکاری ملازمت کی امید میں گریڈ اسکول سے سیدھے باہر کی نوجوان شخص تھیں تو ، ہیلری کلنٹن کو اپنے ریکارڈ کے ساتھ واشنگٹن سے ہنستے ہوئے کہا جائے گا۔ اسے کبھی نوکری پر نہیں رکھا جائے گا۔ سکریٹری آف اسٹیٹ ہونے کے ناطے وہ اپنے تہھانے میں گھریلو شراب کے سرور پر خفیہ دستاویزات رکھتی ہیں ، جو قانون کے منافی ہے۔ اس نے اس کے بارے میں امریکی عوام سے جھوٹ بولا۔ جب وہ ایف بی آئی کے ذریعہ پوچھ گچھ کی گئی تو وہ کئی بار تفصیلات کو یاد نہیں کرسکتی ہیں۔ اس کے معاونین نے بلیچ بٹ اور ہتھوڑوں کے ذریعہ ثبوتوں کو ختم کردیا۔ اس کے شوہر ، بل ، تقریبا Attorney آدھے گھنٹے تک اٹارنی جنرل لورٹیٹا لنچ کے ساتھ ہوائی اڈے کے ٹرامک پر خفیہ طور پر ملے ، اور ان کے بقول ان کے جو کچھ انہوں نے بتایا وہ گولف اور نواسے تھے۔ اور ہلیری کے خلاف کوئی قانونی کارروائی نہیں ہوئی۔ یہ محض غلط اور غیر اخلاقی نہیں ہے۔ یہ زہریلا ہے۔ اور اس صدارتی مہم کے دوران ، امریکیوں کا مقابلہ وفاقی انصاف کے دو جہتی نظام کے ساتھ ہوا: ایک کلنٹن کے معیار کے لئے اور دوسرا کسانوں کے لئے۔ میں نے ہمیشہ یہ سوچا کہ سکریٹری آف اسٹیٹ کی حیثیت سے ، کلنٹن نے اپنے گھریلو مرکب کے ای میل سرور کو kept € kept رکھا جس سے غیر ملکی خفیہ ایجنسیاں اعلی خفیہ معلومات ہیک کرسکتی ہیں - تاکہ وہ اثر و رسوخ کی حفاظت کر سکے جس نے کلینٹن کو متعدد بنانے میں مدد فراہم کی۔ قسمت. کلینٹنز ہنر مند تاجر نہیں تھے۔ وہ تاجر یا مینوفیکچر نہیں تھے۔ کلینٹنز نے کبھی ٹھوس چیز پیدا نہیں کی۔ ان کے پاس سائنس ، پیٹنٹ یا آلات نہیں تھے تاکہ انہیں لاکھوں ڈالرز میں لاکھوں ڈالر بنایا جاسکے۔ ایف بی آئی کے کامی نے قانون سازوں کے ساتھ کام کیا ، میڈیا کو لیک ہونے کا خدشہ ، واقعی میں ، اثر و رسوخ تھا۔ اور انہوں نے ہماری وفاقی حکومت کو اس کا فائدہ اٹھانے کے لئے استعمال کیا۔ اگر صدارتی انتخابات لوگوں کے بارے میں اتنا ہی ہوتا ہے جتنا امیدواروں کے بارے میں ہوتا ہے ، تو ہم آنے والے دنوں میں اپنے بارے میں بہت کچھ سیکھ لیں گے ، کیا ہم نہیں کر سکتے ہیں؟ جان کاس اور جیف کارلن کے ساتھ شکاگو کا پوڈ کاسٹ سنیں۔ مہمان ٹرائب کارٹونسٹ سکاٹ اسٹینٹس اور وائٹ ہاؤس کے سابق چیف آف اسٹاف ولیم ڈیلی ہیں
