# Supplementary material for: Supervised ensemble learning methods towards automatically filtering Urdu fake news within social media
Source: PeerJ Comput Sci. 2021 Mar 9;7:e425. doi: 10.7717/peerj-cs.425 (PMC7959660; doi:10.7717/peerj-cs.425)
Supplement: Supplemental Information 1 — News articles are in the .txt file format to read and process by machine learning code. [file peerj-cs-07-425-s001.zip › UFN/0/1005.txt]

حزب اللہ کے امیدوار سنی سمجھوتہ کے بعد لبنانی صدر بن گئے - حزب اللہ کے امیدوار سنی سمجھوتہ کے بعد لبنانی صدر بن گئے ملک کے قومی معاہدے کے مطابق ، وہ ایک ماریونیائی عیسائی ہے (ایک کیتھولک متحد چرچ) ، اور ایسا ہوتا ہے کہ وہ ایک سابق جنرل ہوتا ہے۔ امریکہ اور اسرائیل اس بات پر خوش نہیں ہوں گے کہ وہ شیعہ حزب اللہ پارٹی ملیشیا کا مضبوط اتحادی اور شام میں بشار الاسد حکومت کا حامی ہے۔ (زیادہ تر لیوینٹائن عیسائی یا تو غیر جانبدار ہیں یا اسد کے حامی ہیں؛ عملی طور پر کوئی بھی شامی باغیوں کی حمایت نہیں کرتا ہے ، جو اب بنیادی طور پر بنیاد پرست ہیں)۔ ٹھیک ہے ، امریکی جو اپنے صدارتی انتخاب کے اختتام کے خواہاں ہیں ، انہیں سوچنا چاہئے کہ مقابلہ کے حل ہونے سے قبل مزید ڈھائی سال کا مقابلہ کس طرح ہوگا۔ لبنانیوں کو بھی یہی کچھ برداشت کرنا پڑا۔ بلکل، اس کی پارلیمانی طرز حکومت ہے ، لہذا زیادہ تر طاقت ویسے بھی وزیر اعظم اور کابینہ کے ہاتھ میں ہے۔ لیکن پھر بھی اور سب کے باوجود ، صدر کا انتخاب نہ کرنا پارلیمنٹ پر سیاہ نشان رہا ہے۔ پارلیمنٹ ، جو اب تک لبنانیوں کو پانی ، بجلی یا کوڑا کرکٹ جمع کرنے کی فراہمی نہیں کر سکی ہے ، اور جس نے 2013 سے اپنی خدمت کی مدت میں دو بار توسیع کی ہے ، تاکہ اس کی فروخت تاریخ گزر چکی ہو ، شاید ہی اس سے زیادہ مشکل ہوسکے۔ سیاہ نشان لبنان 2004 سے گہری پولرائزڈ ہے ، جب اس پر ہزاروں شامی فوجوں نے قبضہ کیا تھا جو اصل میں 1975-1989 کی خانہ جنگی کے دوران آئے تھے۔ شام کو اس وقت کا صدر پسند آیا تھا ، اور وہ اس کی مدت ملازمت کو تین سال کے لئے بغیر کسی نئے انتخابات کے بڑھا دیکھنا چاہتا تھا ، جو آئین کے منافی تھا۔ وزیر اعظم رفیق الحریری نے شامی دباؤ پر غصے سے استعفیٰ دے دیا ، اور پھر ، اس کا امکان ہے کہ شامی خفیہ پولیس یا اسی کے لبنانی موکل نے 14 فروری 2005 کو حریری کو دھماکے سے اڑا دیا۔ ماریونی عیسائی اور سنی عرب (حری سنی تھے) پھر بڑے ہجوم میں متحرک ہوگئے تاکہ مطالبہ کیا جائے کہ شام 14 مارچ سے لبنان سے علیحدگی اختیار کرے۔ ان کا نام بن گیا)۔ ان کا مقابلہ شیعہ حزب اللہ نے کیا ، جس نے 8 مارچ کو شام کے حق میں مظاہرہ کیا تھا ، لیکن آخر میں شام قیام نہیں کرسکا ، اور اپنی فوجیں واپس لے لیا۔ ایک زبردست ستم ظریفی میں ، 14 مارچ کا ایک مطالبہ یہ تھا کہ جنرل میشل آؤن کو لبنان واپس جانے کی اجازت دی جائے ، جو انہوں نے کیا۔ لیکن تھوڑی دیر بعد اس نے اتحاد چھوڑ دیا اور حزب اللہ اور شام کے ساتھ اتحاد کیا۔ اشتہاری اسکوائر ، لبنان میں سائٹ کی پوری سیاست کیلیڈوسکوپک ہے۔ پچھلے تقریبا and ڈھائی سالوں میں حزب اللہ آون کو منتخب کرنے کے لئے کوشاں ہے۔ لیکن صدر کا انتخاب پارلیمنٹ کے ذریعہ ہوتا ہے اور اسے فتح کے ل 2 2 / 3s اکثریت کی ضرورت ہوتی ہے۔ حزب اللہ مخالف قوتیں طے شدہ ووٹوں سے محض دور رہی اور ایوان کو کورم سے انکار کردیا۔ عام طور پر پارلیمنٹ کے 128 ارکان ہیں ، لیکن ایک نے پچھلے سال استعفیٰ دے دیا تھا اور اس طرح صرف 127 ہیں (چونکہ 2013 کے بعد کوئی بھی پارلیمانی انتخابات نہیں ہوئے ہیں)۔ پیر کو ، آؤن پہلے بیلٹ پر 2/3s اکثریت کے لئے مطلوبہ 86 ووٹوں سے کم رہا۔ اس کے بعد ، امیدوار کا انتخاب عام اکثریت سے کیا جاسکتا ہے۔ اگلے دو ووٹوں کی حمایت کی گئی کیونکہ انہوں نے 128 بیلٹ اپ اپ کروائے ، یعنی کسی نے دو بار ووٹ دیا۔ چوتھے بیلٹ پر خانہ پارلیمنٹ کے ایوان کے وسط میں لایا گیا تھا اور اس پر گہری نگاہ رکھی گئی تھی ، لہذا صرف 127 ووٹ ڈالے گئے تھے۔ آؤن کو 83 ووٹوں کے ساتھ مطلوبہ اکثریت حاصل ہوئی۔ مزید 36 احتجاجی ووٹوں کا معاملہ خالی تھا ، اور 7 غیر یقینی شدہ بے ضابطگیوں کی وجہ سے ووٹ ڈالے گئے تھے۔ آؤن کامیاب ہوئے کیوں کہ سعودی حمایت یافتہ سنی سیاستدان سعد حریری (مقتول سابق وزیر اعظم کے بیٹے) کے فیوچر بلاک نے ان کا بائیکاٹ نہیں کیا تھا۔ حریری کے پاس ان کے اپنے امیدوار سلیمان فرانگیح تھے ، جو ، تاہم ، آئن کی طرح شام کے حامی ہیں۔ حریری حیرت انگیز دولت سے مالا مال تھا (اس کے والد نے سعودی عرب میں ملازمت کی تھی اور وہاں خاندانی خوش قسمتی تعمیر کی تھی) ، لیکن افواہیں یہ ہیں کہ ان کی دولت بڑی حد تک چلی گئی ہے۔ اسے تمام اکاؤنٹس سے اپنے ملازمین کی ادائیگی میں دشواری ہوئی ہے۔ سعودی عرب لبنان کو بہت زیادہ ایرانی حامی سمجھتا ہے ، اور اسے 3 بلین ڈالر کی گرانٹ سے منقطع کرتا ہے ، اور حریری سعودی عرب کی پشت پناہی پر گہری انحصار کرتا تھا۔ اسے اپنی ہی پارٹی میں مخالفت کا سامنا کرنا پڑتا ہے۔ چنانچہ کچھ تجزیہ کار (نیچے الجزیرہ کلپ ملاحظہ کریں) سمجھتے ہیں کہ حریری اتنا کمزور ہوچکا ہے کہ آخر کار وہ آون کو صدر بننے دینے پر راضی ہوگئے۔ آوین کا پلیٹ فارم لبنانی فوج کو داعش اور القاعدہ سے لڑنے کے لئے تقویت دے رہا ہے اور 15 لاکھ شامی مہاجرین کے بوجھ کے بارے میں کچھ کر رہا ہے (لبنان صرف 40 لاکھ کا ملک ہے)۔ اس کا انتخاب حزب اللہ کے لئے ایک کامیابی ہے ، جو اس کے طویل عرصے سے اتحادی ہے ، لیکن چونکہ حریری اس کی حمایت میں شامل ہوئے ہیں ، لہذا لبنان کے سنی عربوں کے ل really یہ واقعتا a کوئی نقصان نہیں ہے ، جو اس امکان کے ساتھ اپنا صلح کر رہے ہیں کہ آل اسد حکومت کسی نہ کسی شکل میں زندہ رہے گی۔ لبنان کے سنیوں نے سن 2011 کے انقلاب اور اس کے بعد کے انقلاب کی بھر پور حمایت کی تھی اور وہ آزاد شامی فوج کی باقیات کے حق میں سازگار ہیں۔ لیکن ان میں سے بہت سے افراد کوالقاعدہ سے وابستہ گروپ کے باغیوں کے اثر و رسوخ کے بارے میں فکر مند ہونا پڑتا ہے ، لیونٹائن فتح فرنٹ ، اور دایش (آئی ایس آئی ایس ، داعش) کا مسلسل چیلنج۔ القاعدہ اور داعش دونوں نے لبنانی سرحد کے ساتھ واقع شام کے دیہات میں قدم جمائے تھے۔ آؤن کا کہنا ہے کہ ان کا کاروبار کا پہلا حکم پارلیمنٹ کو ملک کے غیر منقسم انتخابی قانون میں تبدیلی لانا ہے ، جو فرقہ وارانہ بنیادوں پر نشستیں تقسیم کرتا ہے (اور کچھ معاملات میں سنہ 1930 کی مردم شماری میں پرانی تاریخ کے اعداد و شمار کی بنیاد پر)۔ لبنان میں گذشتہ موسم بہار میں کامیاب بلدیاتی انتخابات ہوئے تھے۔ لیکن زیادہ تر لبنانی اپنی سانسیں نہیں لے رہے ہیں کہ حکومتی گرڈلاک جلد کسی بھی وقت ختم ہوجائے گا۔ اور افسردگی کی طرز کی بے روزگاری کی وجہ سے ، ملک میں سیاسی مسائل کے علاوہ بھی دیگر مسائل ہیں۔ ٹیگس: آؤن کا کہنا ہے کہ ان کا کاروبار کا پہلا حکم پارلیمنٹ کو ملک کے غیرجانبدار انتخابی قانون میں تبدیلی لانا ہے ، جو فرقہ وارانہ بنیادوں پر نشستیں بانٹتا ہے (اور کچھ معاملات میں سنہ 1930 کی مردم شماری میں پرانی تاریخ کے اعداد و شمار کی بنیاد پر)۔ لبنان میں گذشتہ موسم بہار میں کامیاب بلدیاتی انتخابات ہوئے تھے۔ لیکن زیادہ تر لبنانی اپنی سانسیں نہیں لے رہے ہیں کہ حکومتی گرڈلاک جلد کسی بھی وقت ختم ہوجائے گا۔ اور افسردگی کی طرز کی بے روزگاری کی وجہ سے ، ملک میں سیاسی مسائل کے علاوہ بھی دیگر مسائل ہیں۔ ٹیگس: آؤن کا کہنا ہے کہ ان کا کاروبار کا پہلا حکم پارلیمنٹ کو ملک کے غیرجانبدار انتخابی قانون میں تبدیلی لانا ہے ، جو فرقہ وارانہ بنیادوں پر نشستیں بانٹتا ہے (اور کچھ معاملات میں سنہ 1930 کی مردم شماری میں پرانی تاریخ کے اعداد و شمار کی بنیاد پر)۔ لبنان میں گذشتہ موسم بہار میں کامیاب بلدیاتی انتخابات ہوئے تھے۔ لیکن زیادہ تر لبنانی اپنی سانسیں نہیں لے رہے ہیں کہ حکومتی گرڈلاک جلد کسی بھی وقت ختم ہوجائے گا۔ اور افسردگی کی طرز کی بے روزگاری کی وجہ سے ، ملک میں سیاسی مسائل کے علاوہ بھی دیگر مسائل ہیں۔ ٹیگس: لیکن زیادہ تر لبنانی اپنی سانسیں نہیں لے رہے ہیں کہ حکومتی گرڈلاک جلد کسی بھی وقت ختم ہوجائے گا۔ اور افسردگی کی طرز کی بے روزگاری کی وجہ سے ، ملک میں سیاسی مسائل کے علاوہ بھی دیگر مسائل ہیں۔ ٹیگس: لیکن زیادہ تر لبنانی اپنی سانسیں نہیں لے رہے ہیں کہ حکومتی گرڈلاک جلد کسی بھی وقت ختم ہوجائے گا۔ اور افسردگی کی طرز کی بے روزگاری کی وجہ سے ، ملک میں سیاسی مسائل کے علاوہ بھی دیگر مسائل ہیں۔ ٹیگس
