# Supplementary material for: Supervised ensemble learning methods towards automatically filtering Urdu fake news within social media
Source: PeerJ Comput Sci. 2021 Mar 9;7:e425. doi: 10.7717/peerj-cs.425 (PMC7959660; doi:10.7717/peerj-cs.425)
Supplement: Supplemental Information 1 — News articles are in the .txt file format to read and process by machine learning code. [file peerj-cs-07-425-s001.zip › UFN/0/1006.txt]

چیئر بالآخر ٹائم ٹریول کو کریک کرتا ہے - ہم کوکیز کا استعمال کرتے ہیں: ہماری پالیسی [X] چیری نے بالآخر 28 2016 اکتوبر 2016 کو ٹائم ٹریول کو توڑ دیا - نئی خبریں شئیر کریں 0 تبصرہ شامل کریں کوانٹم میکینکس اور دنیاوی نقل مکانی کرنے والی ٹکنالوجی پر 27 سال سے زیادہ تحقیق کے بعد ، پاپ آئیکن چیر نے آخر کار پیچھے مڑنے کا ایک راستہ تلاش کرلیا وقت ، WWN خصوصی طور پر انکشاف کرسکتا ہے۔ چیئر ، جن کی عمر زیادہ تر 70 سال ہے ، نے میامی میں اپنے پارٹیکل فزکس کلوڈر سہولت کے باہر منعقدہ ایک پریس کانفرنس میں حیرت انگیز اعلان کیا ، جبکہ لاس ویگاس ریذیڈنسی شوز اور آئن اسٹائن روزن پل کی تعمیر کے اپنے مصروف شیڈول سے وقفے کے دوران۔ اس مشہور گلوکار نے اعلان کیا کہ مشرقی وقت کے مطابق صبح 3:47 بجے تک ، انسانیت کو ماضی کے ساتھ دخل اندازی کرنے اور کسی خوفناک چیزوں کو واپس لینے کا راستہ ڈھونڈنے کے ل of ، ماضی کے ساتھ دخل اندازی کرنے کی صلاحیت سے انسان کو الگ کرتا ہے۔ ایک لمحہ غصہ ، اس عمل میں ہونے والے کسی تکلیف اور تکلیف کو ختم کرنا۔ time € â یہ وقت کا سفر ، بچ babyہ ، براہ کرم سنیں ، â € ؟؟ چیئر نے کہا ، کمپیوٹروں اور گندگی کے ایک پیچیدہ نیٹ ورک سے گھرا ہوا ہے۔ "بچ babyہ ، وقت سے گزرنے کے لئے پہلا ، بچ babyہ ، بننے جا رہا ہوں ، براہ کرم سنیں۔ 80 کی دہائی کے آخر سے ، بچ ،ہ ، میں نے گھڑی کا رخ موڑنا چاہا ہے ، اور ان تمام سالوں کے بعد ، بچ ،ے ، آپ کو سننی پڑے گی ، میں نے ایک باری میں قدم رکھنے کی کلید کو اس سے کہیں زیادہ سفر کرتے ہوئے پایا۔ روشنی کی رفتار ، آپ کی آنکھوں کے سامنے مٹ جاتی ہے لیکن پا اح- آستâ in میں پہلے سے طے شدہ نقطہ پر فوری طور پر دوبارہ ظاہر ہوتی ہے؟ گلوکار نے شاپ شاپ سونگ کا ایک فوری پیش کش دیا اور پھر ڈی ایمٹرایز کردیا۔ براہ کرم سنیں 80 کی دہائی کے آخر سے ، بچ ،ہ ، میں نے گھڑی کا رخ موڑنا چاہا ہے ، اور ان تمام سالوں کے بعد ، بچ ،ے ، آپ کو سننی پڑے گی ، میں نے ایک باری میں قدم رکھنے کی کلید کو اس سے کہیں زیادہ سفر کرتے ہوئے پایا۔ روشنی کی رفتار ، آپ کی آنکھوں کے سامنے مٹ جاتی ہے لیکن پا اح- آستâ in میں پہلے سے طے شدہ نقطہ پر فوری طور پر دوبارہ ظاہر ہوتی ہے؟ گلوکار نے شاپ شاپ سونگ کا ایک فوری پیش کش دیا اور پھر ڈی ایمٹیلائز کیا۔ براہ کرم سنیں 80 کی دہائی کے آخر سے ، بچ ،ہ ، میں نے گھڑی کا رخ موڑنا چاہا ہے ، اور ان تمام سالوں کے بعد ، بچ ،ے ، آپ کو سننی پڑے گی ، میں نے ایک باری میں قدم رکھنے کی کلید کو اس سے کہیں زیادہ سفر کرتے ہوئے پایا۔ روشنی کی رفتار ، آپ کی آنکھوں کے سامنے مٹ جاتی ہے لیکن پا اح- آستâ in میں پہلے سے طے شدہ نقطہ پر فوری طور پر دوبارہ ظاہر ہوتی ہے؟ گلوکار نے شاپ شاپ سونگ کا ایک فوری پیش کش دیا اور پھر ڈی ایمٹیلائز کیا
