# Supplementary material for: Supervised ensemble learning methods towards automatically filtering Urdu fake news within social media
Source: PeerJ Comput Sci. 2021 Mar 9;7:e425. doi: 10.7717/peerj-cs.425 (PMC7959660; doi:10.7717/peerj-cs.425)
Supplement: Supplemental Information 1 — News articles are in the .txt file format to read and process by machine learning code. [file peerj-cs-07-425-s001.zip › UFN/0/1007.txt]

آپ کے سبز پینٹ سوٹ ، ہلیری کے تحت بلج کیا ہیں - آپ نے ہلری رنگ کے سبز پینت سوٹ کے نیچے وہ کون سے بلجز ہیں جو آپ نے ہلیری پہن رکھی ہیں؟ آپ فروری میں جب مدد کے بغیر قدم نہیں اٹھاسکتے تھے تو آپ جانتے ہو کہ جب آپ پہنا ہوا تھا۔ وہ سوٹ جو وائرل فوٹو میں ہے جو اس قیاس آرائی میں اضافہ کرتا ہے کہ سب کچھ آپ کی صحت کے ساتھ نہیں ہے؟ ٹرسٹ اینڈ ایکشن کے ذریعہ ، چارلسٹن ، ایس سی میں لیزا اور جوزف رائس کے گھر پر ایک نجی فنڈ ریزر منعقد ہوا۔ ہیلری کی ایک تصویر کو کئی قدموں پر چلنے کے لئے مضبوط مسلح مدد کی ضرورت ہے جس نے مزید بصری ثبوت پیش کیے ہیں کہ ہلیری کے ساتھ کچھ غلط ہے۔ ذیل میں ویڈیو ثبوت کیلئے نیچے سکرول کریں! دماغ کی خرابی کے ساتھ اس کی صحت ایک بہت ہی حقیقی مسئلہ ہے ، جس کا نتیجہ الجھے ہوئے تقریر اور منقطع خیالات ، اوقات میں غیر منظم طریقے سے چلنے کے قابل نہ ہونا اور اس کی کھانسی کی وجہ سے ہے۔ تاہم ، ہلیری صدر بنیں گی ، یہاں تک کہ اگر اس نے اسے مار ڈالا ، اور یہ ظاہر ہوتا ہے کہ اس کی صحت کے امور سے لوگوں سے چھپانا آسان نہیں ہوتا ہے ، اس سے اس کا قتل ہوجائے گا۔ اگرچہ اس کے ڈاکٹر ، ڈاکٹر باردک نے ، 28 جولائی ، 2015 کو ایک خط میں انھیں صحت کا صاف ستھرا بل دیا تھا ، جس میں یہ کہا گیا تھا کہ وہ صدر کے عہدے کے لئے انتخاب لڑنے کے قابل ہیں ، لیکن اس کے رویے سے یہ بات ظاہر ہوتی ہے۔ ایک نیورولوجسٹ ، بحث کے دوران ہیلری کی طرف سے دکھائے جانے والے حالیہ صحت کے مسائل جیسے اس کے غیر معمولی طور پر طویل باتھ روم کے وقفے کو دیکھتے ہوئے ، یہ بتاتا ہے کہ کلنٹن پوسٹ کنزکشن سنڈروم کی علامت کا مظاہرہ کررہی ہیں۔ یہ خرابی اس کی علمی قابلیتوں پر "اثر انداز کر سکتی ہے" impact؟ ویڈیو دیکھیں جس میں اگلے صفحے پر اس روشن سبز رنگ کے پینٹ سوٹ کے نیچے اس کی پیٹھ کے بلج دکھائے گئے ہیں۔ کچھ کا مشورہ ہے کہ یہ زندگی بچانے والا بنیان ہے۔ آپ کیا سوچتے ہیں؟ کیا ہلیری نے اپنے پینٹ سوٹ کے نیچے فلیک جیکٹ پہن رکھی ہے یا کوئی اور بات ہے جسے وہ دنیا سے چھپا رہی ہے؟ جیسے جیسے مزید ثبوت جمع ہوتے ہیں ، دماغ کی خرابی سے لے کر غسل خانے میں غیر معمولی لمبے لمبے لمبے لمبے لمبے لمبے لمبے لمبے حصے تک ، DNC کو آخرکار اپنی صحت کے مسائل کو حل کرنا پڑے گا جو سوچے گا۔ اب اس گرین جیکٹ کے نیچے بلج کا معمہ ہے جب اس نے پہنا تھا جب وہ شمالی کیرولائنا کے فنڈ ریزر میں کسی قدم پر چلنے سے قاصر تھی۔ ایک یاد دہانی کے طور پر ، ہلیری کو 2012 میں خون کے جمنے سے دوچار ہونا پڑا۔ کیا اس کی جیکٹ کے نیچے سے یہ بلج لائف ویسٹ پہنے ہوئے ڈیفبریلیٹر ہوسکتا ہے؟ 2012 میں ، ہلیری دماغ میں گھریلو حص venے میں وینس کی ہڈیوں کی کھانوں میں بننے والے کسی جمنے کی ایک نایاب حالت ہے۔ کیسیکی نے بریٹ بارٹ کو بتایا ، اس کا نتیجہ ہلیری کے زوال کے بعد ہوا۔ یہ ویرون سینوس دماغ سے خون نکالتا ہے۔ [چوٹ] کے واقعات صرف 1،000،000 بالغوں میں 3 کے بارے میں ہیں۔ ٹرانسورس سینوس عام طور پر اہم ساگٹٹل وینس وینس سے زیادہ متاثر ہوتا ہے۔ ٹرانسورس سینوس کے جمنے کی وجہ کو اچھی طرح سے سمجھ نہیں آتی ہے حالانکہ صدمے اور پانی کی کمی کو خطرے کے عوامل کے طور پر بیان کیا گیا ہے۔ مسز کلنٹن دونوں سے دوچار تھیں۔ اگر اس کا قبضہ جیسے قسط ایک خراب دل سے بندھا ہوا ہے تو ، اس سے کہیں زیادہ گولیاں لائف ویسٹ ہوسکتی ہیں۔ یہاں رائسز کے گھر میں فنڈ ریزر ایونٹ کی ایک ویڈیو ہے۔ ویڈیو کے آغاز میں ہی ہلیری کی پیٹھ پر خصوصی توجہ دیں: کیا آپ نے اس کی اوپری پیٹھ پر وہ عجیب و غریب بلج محسوس کیا ، حالانکہ اس نے کمرے میں کوٹ جیکٹ پہن رکھی تھی؟ یہاں سرخ رنگ کے تیروں کے ساتھ بلجوں کی طرف اشارہ کرتے ہوئے ، ویڈیو سے حاصل ہونے والا ایک اسکرین شاٹ: ذیل میں میں نے ویڈیو سے لیا (مزید) اسکرین شاٹ ہیں۔ میں نے پیلے رنگ کے تیروں اور دائروں کے ساتھ بلجز کو اجاگر کیا: گیٹ وے پنڈت کے جم ہوفٹ کے خیال میں ہلیری کے بلجز ڈیفرائیلٹر بنیان سے ہیں۔ ویب سائٹ Zoll.LifeVest سے: لائف ویسٹ پہنے ہوئے ڈیفبریلیٹر کیا ہے؟ LifeVest wearable Defibrillator اچانک کارڈیک گرفتاری کے ل treatment علاج معالجہ ہے جو مریضوں کو اعلی درجے کی حفاظت اور نگرانی کے ساتھ ساتھ زندگی کے معیار کو بہتر بناتا ہے۔ لائف ویسٹ پہلا پہنایا جانے والا ڈیفبریلیٹر ہے۔ ایک پرتیارڈیبل کارڈیوورٹر ڈیفبریلیٹر (ICD) کے برعکس ، لائف ویسٹ سینے میں لگائے جانے کے بجائے جسم کے باہر پہنی جاتی ہے۔ یہ آلہ مریض کے دل کو خشک ، غیر چپکنے والی سینسنگ الیکٹروڈ کے ساتھ زندگی کے لئے خطرہ کرنے والے غیر معمولی تالوں کا پتہ لگانے کے لئے مستقل طور پر نگرانی کرتا ہے۔ اگر جان لیوا تال کا پتہ لگ جاتا ہے تو ، آلہ علاج کو جھٹکا پہنچانے سے پہلے مریض کو متنبہ کرتا ہے ، اور اس طرح ایک ہوش دار مریض کو علاج کے جھٹکے میں تاخیر کرنے کی اجازت دیتا ہے۔ اگر مریض بے ہوش ہو جاتا ہے ، ڈیوائس تھراپی الیکٹروڈز کے اوپر ایک بلیو „جیل جاری کرتی ہے اور عام تال کو بحال کرنے کے لئے بجلی کا جھٹکا فراہم کرتی ہے۔ ان کی پیٹھ پر وہ عجیب و غریب بلج ہیلری کلنٹن کی خراب صحت کے بہت سے اشارے (جس کے نیچے دیئے گئے لنک ملاحظہ کریں) کو مرکزی دھارے میں شامل میڈیا مسترد کرتے ہیں۔ قانون کے ذریعہ صدارتی امیدواروں کو ضروری ہے کہ وہ اپنے طبی ریکارڈ جاری کریں۔ اب وقت آگیا ہے کہ ہلیری ایسا کریں۔ ویڈیو کو 13 سیکنڈ پر روکیں اور بلج چیک کریں
