# Supplementary material for: Supervised ensemble learning methods towards automatically filtering Urdu fake news within social media
Source: PeerJ Comput Sci. 2021 Mar 9;7:e425. doi: 10.7717/peerj-cs.425 (PMC7959660; doi:10.7717/peerj-cs.425)
Supplement: Supplemental Information 1 — News articles are in the .txt file format to read and process by machine learning code. [file peerj-cs-07-425-s001.zip › UFN/0/1008.txt]

ایک اچھی چھوٹی سی شریعت کی تعمیل کرنے والی خاتون کی طرح ، پرنس چارلس کی اہلیہ کیملا ابوظہبی کی ایک مسجد میں داخل ہونے کے لئے اپنے جوتے اتار رہی ہیں ، لیکن پرنس آف ویلز اپنے جوتے رکھے ہوئے ہیں - بی این آئی اسٹور Nov نومبر 2016 2016 a a ایک اچھی چھوٹی سی شریعت کی تعمیل کرنے والی خاتون کی طرح ، پرنس چارلس â ™ کی بیوی کیملا ابوظہبی کی ایک مسجد میں داخل ہونے کے لئے اپنے جوتے اتار رہی ہیں ، لیکن پرنس آف ویلز اپنے جوتے پرنس آف ویلز پر رکھتے ہیں اور ڈچیس آف کارن وال تشریف لائے ہیں مذہبی رواداری کو فروغ دینے کے لئے شیخ زوید عظیم الشان مسجد۔ (ہاہاہ!) یوکے ڈیلی میل چارلس نے کتان کے سوٹ اور دھاری دار ٹائی پہنے ہوئے تھے جبکہ کیملا نے نیلے رنگ کا ہیڈ سکارف ، لمبی جیکٹ اور پتلون پہنا ہوا تھا۔ مسجد جانے والے افراد کو اپنے جوتے اتارنے چاہئیں ، لیکن BUT چارلس سیاہ جوتے میں گھومتے پھرتے تھے جبکہ ان کی اہلیہ ننگے پاؤں سر ڈھانپ کر چلی گئیں۔ یہ مسجد 2008 میں قائم ہوئی تھی اور ابوظہبی سٹی جزیرے کے داخلی دروازے پر بیٹھی ہے۔ اس کا مقصد متحدہ عرب امارات کے اندر اور پوری دنیا کے تحقیقی مراکز اور دینی ، تعلیمی اور ثقافتی اداروں کے ساتھ کام کرنا ہے
