# Supplementary material for: Supervised ensemble learning methods towards automatically filtering Urdu fake news within social media
Source: PeerJ Comput Sci. 2021 Mar 9;7:e425. doi: 10.7717/peerj-cs.425 (PMC7959660; doi:10.7717/peerj-cs.425)
Supplement: Supplemental Information 1 — News articles are in the .txt file format to read and process by machine learning code. [file peerj-cs-07-425-s001.zip › UFN/0/1009.txt]

کم از کم ٹیسکو اس سال خریداروں کو تھوڑا سا انتباہ دے رہا ہے - اگلا سوائپ بائیں / دائیں کم از کم ٹیسکو رواں سال نومبر میں خریداروں کو تھوڑا سا انتباہ دے رہا ہے ، جس کا مطلب صرف ایک ہی چیز ہے - اگلے دو مہینوں تک کرسمس کی مسلسل یاد دہانی۔ کم از کم ٹیسکو اس بار خریداروں کو تھوڑا سا سر دے رہا ہے
