# Supplementary material for: Supervised ensemble learning methods towards automatically filtering Urdu fake news within social media
Source: PeerJ Comput Sci. 2021 Mar 9;7:e425. doi: 10.7717/peerj-cs.425 (PMC7959660; doi:10.7717/peerj-cs.425)
Supplement: Supplemental Information 1 — News articles are in the .txt file format to read and process by machine learning code. [file peerj-cs-07-425-s001.zip › UFN/0/101.txt]

یو ایس آئی پی کے ایم ای پیز اسٹیوین وولف اور مائک ہیکم نے اسٹراس برگ کے جھگڑے پر فرانسیسی پولیس کو اطلاع دی - یوکے آئی پی کے ایم ای پیز اسٹیون وولف اور مائک ہیکم نے فرانسیسی پولیس کو اس کی اطلاع دی ... یو۔آءِ۔پی کے ایم ای پیز اسٹیوِن وولف اور مائک ہیکم نے اسٹراس برگ کے جھگڑے کے معاملے پر فرانسیسی پولیس کو 0 61 تک اطلاع دی ، ایم ای پیز کے اسٹیوین وولف اور مائک ہیکم نے یورپی یونین میں تکرار کے دوران فرانسیسی پولیس کو اطلاع دی ہے۔ St St کی اسٹراس برگ پارلیمنٹ ، جس نے وولف کو اسپتال میں داخل کرایا اور بحران سے متاثرہ یو۔آئی۔پی کو مزید ہنگامہ برپا کردیا۔ یوروپی پارلیمنٹ کے صدر مارٹن شولز نے کہا کہ انہوں نے œ â retregrettableâ referred؟ حوالہ دیا ہے؟ فرانسیسی حکام کے سامنے پیش آنے والے واقعے کی اطلاع دہندگان حقائق اور ان کے ممکنہ مجرمانہ مضمرات کی سنگینی کو سمجھیں۔ پریس ایسوسی ایشن کے مطابق ، شولز کا کہنا ہے کہ انہیں یورپی پارلیمنٹ کی مشاورتی کمیٹی برائے طرز عمل سے ایسا کرنے کی سفارش کی گئی تھی۔ ضابطہ اخلاق سے متعلق EP کی مشاورتی کمیٹی کی سفارش کے بعد ، میں نے MEPs Hekem اور Woolfe سے وابستہ واقعے کا حوالہ ایف آر حکام کو دیا۔ ای پی صدر (EP_President) 26 اکتوبر ، 2016 committee € committee کمیٹی نے یہ نتیجہ اخذ کیا کہ ملوث دونوں ممبروں کے ذریعہ دیئے گئے حقائق کے ورژن کافی حد تک ہٹ گئے ہیں اور ایسا لگتا ہے کہ حقائق براہ راست گواہوں کی عدم موجودگی میں واقع ہوئے ہیں ، â € ؟؟ انہوں نے پارلیمنٹ کو بتایا۔ مزید پڑھیں â € t اس نے اس بات پر بھی زور دیا کہ اطلاع شدہ حقائق کی سنگینی اور ان کے ممکنہ مجرمانہ اثرات کو دیکھتے ہوئے ، اس معاملے کو واضح کرنے کے لئے مزید شواہد کی ضرورت ہے۔ .. a اس کے نتیجے میں میں نے مشاورتی کمیٹی کی سفارش پر عمل کرنے کا فیصلہ کیا ہے اور میں نے اس معاملے کو فرانسیسی مجاز حکام کے پاس بھیج دیا ہے۔ "تفتیش کے نتیجے پر ، میں اس کے بعد عائد کی جانے والی منظوری کے بارے میں فیصلہ لوں گا۔" ہکیم آف دی کانٹا بدھ کی سہ پہر یوکے آئی پی کے ذریعہ شائع ہونے والی ایک داخلی تفتیش میں کہا گیا ہے کہ حکمران کو اس تکرار کے لئے ذمہ دار نہیں ٹھہرایا جانا چاہئے۔ eye € eye عینی شاہدین کی عدم موجودگی میں ، پہلے کمرے میں جو کچھ ہوا اس کے اصل حقائق کا خود پتہ لگانا ناممکن ہے اور نہ ہی کسی شخص نے اس واقعے پر پارٹی کو کوئی سرکاری شکایت کی ہے۔ â € ؟؟ اس فیصلے کے باوجود ، پارٹی کے تفتیش کاروں نے ایک مفروضہ قیاس کیا کہ آیا حکیم اور وولف کے درمیان پہلے والے کمرے میں کیا ہوا تھا۔ کسی بھی یقینی بات کے ساتھ یہ طے کرتا ہے کہ مسٹر ووفلی کے زوال سے قبل ہی دروازہ کھلا تھا۔ â € ؟؟ تفتیش کا نتیجہ ہے کہ حکیم اس کے کمرے کے دروازے سے اتنا قریب نہیں تھا کہ اسے خود کھول سکے ، اور اس لئے یہ مناسب سمجھنا مناسب ہے کہ مسٹر وولف نے پہلے کمرے سے باہر نکلنے کی کوشش کرتے ہوئے دروازہ کھولا۔ â € ؟؟ investigation € œ تفتیش میں یہ امکان نہیں ملتا ہے کہ حکیم اس پوزیشن میں تھا کہ وہ وولف کو دروازے سے دھکیل سکتا تھا ، جہاں سے وہ فوراwards بعد کمرے کے کمرے میں کھڑا تھا ، لیکن عینی شاہد کی عدم موجودگی میں ، اس سے کوئی فائدہ نہیں ہوسکتا ہے۔ یقینی عزم .â € ؟؟ اگرچہ یہ رپورٹ Hookem کو ہک سے دور کرنے کی اجازت دیتی ہے ، لیکن حقیقت میں اس نے اس مہینے کے شروع میں Woolfe کے ذریعہ ڈیلی میل کو دیئے گئے حوالوں کی ایک سیریز پائی ہے جس سے پارٹی کو "بدگمانی" میں لایا گیا ہے ۔â € ؟؟ Mr € œ اگر مسٹر وولف نے پارٹی کی رکنیت جاری رکھی ہوتی تو ، ان حوالوں کی چھان بین کے لئے ایک ڈسپلنری پینل طلب کیا جاتا ، € €؟ رپورٹ کا اختتام ہوا۔ پکارتے ہوئے وولف وولف نے اپنی قیادت کی بولی چھوڑتے ہوئے گذشتہ ہفتے یو۔آئی۔پی۔پی چھوڑ دیا ، اور پارٹی کو برانڈڈ کیا go go goungovernableâ € ؟؟ حمایتی کو متحد کرنے کے لئے بطور رہنما اور ای یو ریفرنڈم کے طور پر نائیجل فاریج اب وہ یورپی پارلیمنٹ میں آزاد حیثیت سے بیٹھیں گے۔ وولف اس دعوے کے ساتھ کھڑا ہے کہ اسے "دھچکا لگا ہے"؟ HUKEKM سے UKIP MEPs کی نجی میٹنگ میں باہمی تبادلہ خیال کے دوران ، جہاں وہ کنزرویٹوز کو عیب کرنے کے Woolfeâ کے افواہ منصوبے پر تبادلہ خیال کر رہے تھے۔ وولف کا کہنا ہے کہ اس واقعے کی وجہ سے وہ دو دوروں ، جزوی فالج اور اس کے چہرے اور جسم میں احساس محرومی کا شکار ہوگیا تھا۔ اس کا کہنا ہے کہ اس نے پولیس شکایت جاری کی۔ Hookem Woolfe کو مارنے کی تردید کرتا ہے۔ اس واقعے کا نتیجہ ان دعوؤں کے ساتھ جاری ہے جو وولف کو "مناسب رویہ" کے بارے میں متنبہ کیا گیا ہے؟ پارٹی کے سینئر شخصیات کے ذریعہ حکیم نے یہ بھی دعوی کیا ہے کہ وولف نے اس ماہ کے شروع میں اپنی چوٹوں سے صحت یاب ہونے کے دوران تین بار یوروپی پارلیمنٹ میں روزانہ کے الاؤنس میں 276 ((300 امریکی ڈالر) کے معاہدے پر دستخط کیے ہیں۔ وولف کو ڈیان جیمز کی جگہ لینے کی دوڑ میں صف اول کے طور پر دیکھا گیا تھا ، جس کی یوکے آئی پی رہنما کی حیثیت سے صرف 18 دن تک کام رہا تھا۔ دیگر دعویداروں میں سوزین ایونز ، پال نٹال اور رحیم کیسم شامل ہیں۔ چل رہا ہے جان ریس ایونز ، جنہوں نے 2014 کے ایک دعوی کے دوران اس ہفتے معافی مانگی ہے کہ ایک a € œ ہم جنس پرست گدھا € €؟ اس کے گھوڑے کی عصمت دری کرنے کی کوشش کی۔ انہوں نے اس تبصرے کو ful â œ چنچل بینر کے طور پر بیان کیا ۔â € ؟؟ نئے یوکے آئی پی رہنما کا اعلان 28 نومبر کو کیا جائے گا۔ آر ٹی کے ذریعے۔ یہ ٹکڑا RINF متبادل نیوز نے اجازت یا لائسنس کے ساتھ دوبارہ شائع کیا۔ دیگر دعویداروں میں سوزین ایونز ، پال نٹال اور رحیم کیسم شامل ہیں۔ چل رہا ہے جان ریس ایونز ، جنہوں نے 2014 کے ایک دعوی کے دوران اس ہفتے معافی مانگی ہے کہ ایک a € œ ہم جنس پرست گدھا € €؟ اس کے گھوڑے کی عصمت دری کرنے کی کوشش کی۔ انہوں نے اس تبصرے کو ful â œ چنچل بینر کے طور پر بیان کیا ۔â € ؟؟ نئے یوکے آئی پی رہنما کا اعلان 28 نومبر کو کیا جائے گا۔ آر ٹی کے ذریعے۔ یہ ٹکڑا RINF متبادل نیوز نے اجازت یا لائسنس کے ساتھ دوبارہ شائع کیا۔ دیگر دعویداروں میں سوزین ایونز ، پال نٹال اور رحیم کیسم شامل ہیں۔ چل رہا ہے جان ریس ایونز ، جنہوں نے 2014 کے ایک دعوی کے دوران اس ہفتے معافی مانگی ہے کہ ایک a € œ ہم جنس پرست گدھا € €؟ اس کے گھوڑے کی عصمت دری کرنے کی کوشش کی۔ انہوں نے اس تبصرے کو ful â œ چنچل بینر کے طور پر بیان کیا ۔â € ؟؟ نئے یوکے آئی پی رہنما کا اعلان 28 نومبر کو کیا جائے گا۔ آر ٹی کے ذریعے۔ یہ ٹکڑا RINF متبادل نیوز نے اجازت یا لائسنس کے ساتھ دوبارہ شائع کیا۔
