# Supplementary material for: Supervised ensemble learning methods towards automatically filtering Urdu fake news within social media
Source: PeerJ Comput Sci. 2021 Mar 9;7:e425. doi: 10.7717/peerj-cs.425 (PMC7959660; doi:10.7717/peerj-cs.425)
Supplement: Supplemental Information 1 — News articles are in the .txt file format to read and process by machine learning code. [file peerj-cs-07-425-s001.zip › UFN/0/1010.txt]

مائیکل مور میرا مالک ہے - (128 شائقین) - اشتہار - مائیکل مور نے ماضی میں کچھ لاجواب فلمیں بنائیں ، اور اگلا انڈیٹ کہاں کرنا ان میں سب سے بہترین ہوسکتا ہے ، لیکن میں نے توقع کی کہ ٹرمپ لینڈ (1) ٹرمپ کے بارے میں ، (2) مضحکہ خیز ، (3) ایماندار ، (4) کم از کم نسبتا j آزادانہ قتل عام کی تعریف کرنے والے لطیفوں سے پاک۔ میں تمام معاملات میں غلط تھا اور مائیکل ، $ 4.99 واپس چاہتا ہوں۔ مور کی نئی فلم ان کی ایک فلم ہے جس میں اسٹینڈ اپ کامیڈی شو کر رہا ہے کہ ہیلری کلنٹن کتنا حیرت انگیز طور پر خوفناک ہے - سوائے اس کے کہ وہ شروع میں ٹرمپ کا تھوڑا ذکر کرتے ہیں اور کلنٹن حیرت انگیز طور پر خوفناک ہونے کے بارے میں سنجیدہ ہے۔ یہ فلم ایک متنی کتاب کی مثال ہے کہ کم شرپسند رائے دہندگی کے لئے عقلی دلائل کیوں کام نہیں کرتے ہیں۔ کم بدکردار خود فریب دہندگان بن جاتے ہیں۔ وہ اپنے کم شریر امیدوار کی نشاندہی کرتے ہیں اور اپنے آپ کو اس شخص کی محبت میں ڈھک جاتے ہیں۔ مور زور نہیں دے رہا ہے " اور جب وہ سکریٹری خارجہ تھیں ، بوئنگ نے مزید 900،000 ڈالر ڈالے تھے ، تاہم انھوں نے قانونی پابندیوں کے باوجود ، طیاروں کو سعودی عرب کو فروخت کرنا اپنا مشن بنا لیا تھا۔ -میر ، اقوام متحدہ میں امریکی تحفظ ، اور مائیکل مور جیسے تفریح ​​کاروں سے پاپ کلچر کی خلفشار اور دھوکہ دہی کی صورت میں امریکی احاطہ کرتا ہے۔ ایئر فورس کے ایک بڑے میزائل اور ہلیری کلنٹن کی زبردست تصاویر کے سامنے کھڑے ، مائیکل مور کا دعویٰ ہے کہ کلنٹن پر سخت تنقید صرف دو چیزوں پر مشتمل ہوسکتی ہے ، جسے وہ ایک جھلک میں مسترد کرتے ہیں: عراق کے خلاف جنگ کے حق میں اس کا ووٹ اور وال اسٹریٹ کے ساتھ ان کا ہم آہنگی۔ وہ اس بارے میں مزید کچھ نہیں کہتے ہیں کہ اس "کوزنٹیسی" پر مشتمل ہے ، اور ان کا دعوی ہے کہ وہ کم و بیش معذرت خواہ ہیں اور عراق سے سبق سیکھ لیا ہے۔ کیا؟ یہ نہیں تھا t ایک ووٹ۔ جنگ شروع کرنے ، اس کی مالی اعانت اور اس میں اضافہ کرنے کے ل numerous بے شمار ووٹ تھے۔ اسے جھنجھوڑنا اور اسے جاری رکھنا جھوٹ تھا۔ یہ دوسری تمام جنگیں پہلے اور اس کے بعد کی ہیں۔ ان کا کہنا ہے کہ صدر اوباما نے 2013 میں شام پر میزائل حملے نہ کرنا غلط تھا۔ انہوں نے 2011 میں قادیفی کی حکومت کا تختہ پلٹنے کے لئے سختی سے زور دیا تھا۔ انہوں نے 2009 میں ہونڈوراس میں بغاوت کی حکومت کی حمایت کی تھی۔ اس نے عراق کے خلاف جنگ کے جوہری جواز کو مہارت کے ساتھ فروغ دیا۔ وہ ٹارگٹ کلنگ کے لئے ڈرون کے استعمال کی حمایت کرنے میں دریغ نہیں کرتی ہے۔ وہ اسرائیل کے فوجی اقدامات کی مستقل حمایت کرتی رہی ہیں۔ اسے قذافی کے قتل پر ہنستے ہوئے شرم نہیں آتی تھی۔ وہ اس انتباہ سے دریغ نہیں کرتیں کہ وہ ایران کو ختم کردیں گی۔ وہ روس کی مخالفت کرنے کے لئے بے چین ہے۔ اس نے یوکرائن میں فوجی بغاوت میں آسانی پیدا کرنے میں مدد کی۔ اسے اسلحہ سازوں اور ان کے بہت سے غیر ملکی صارفین کی مالی مدد حاصل ہے۔ انہوں نے سعودی عرب ، الجیریا ، کویت ، متحدہ عرب امارات ، عمان اور قطر کو اسلحہ بیچنے سے متعلق محکمہ خارجہ کی پابندیاں معاف کردی گئیں ، تمام ریاستیں کلنٹن فاؤنڈیشن کو چندہ دینے کے لئے کافی سمجھدار تھیں۔ انہوں نے صدر بل کلنٹن کی جنگوں اور صدر کے کانگریس کے بغیر جنگ کرنے کی طاقت کی حمایت کی۔ اس نے شام میں مسلح جنگجوؤں اور "نو فلائی" زون کی وکالت کی ہے۔ انہوں نے صدر بش سے قبل ہی عراق میں اضافے کی حمایت کی تھی۔ بس اس کی جنگ کا مسئلہ ہے۔ اس کے بینکاری مسئلہ ، جیل کا مسئلہ ، فریکنگ مسئلہ ، کارپوریٹ تجارتی مسئلہ ، کارپوریٹ صحت کی دیکھ بھال کا مسئلہ ، آب و ہوا کی تبدیلی کا مسئلہ ، مزدوری کا مسئلہ ، سوشل سیکیورٹی کا مسئلہ وغیرہ کے بارے میں کیا خیال ہے؟ ؟ مور پرز کی کمپنی نے ناقابل قبول دعوے پر افسوس کا اظہار کرنے کے لئے کلی تنقید کا نشانہ بنایا ہے کہ ہلیری کلنٹن نے مختلف لوگوں کو قتل کیا ہے۔ "مجھے امید ہے کہ اس نے ایسا کیا ،" مور چیخا۔ "کمانڈر ان چیف کی حیثیت سے میں یہی چاہتا ہوں!" ہی ہی ہی ہی۔ - اشتہار - پھر مور نے بے شرمی کے ساتھ اس داستان کو آگے بڑھایا کہ ہلیری نے 1990 کی دہائی میں سنگل تنخواہ دینے والے ، یا کم از کم "آفاقی" صحت کی دیکھ بھال (جو کچھ بھی ہے) پیدا کرنے کی کوشش کی تھی۔ در حقیقت ، جیسا کہ میں نے پول ویلسٹون کو یہ کہتے سنا ہے ، سنگل تنخواہ دہندگان نے آسانی سے کلنٹن کے فوکس گروپ کی حمایت حاصل کرلی ، لیکن اس نے اسے اپنے کارپوریٹ دوست کے لئے دفن کردیا اور فون بک سائز کا خلوص پیدا کیا جو آنے پر مردہ تھا لیکن برسوں بعد کسی اور شکل میں اس کی پیدائش ہوئی۔ بطور اوباما کیئر اس کے بعد اس نے تنخواہ دہندہ کو مار ڈالا ، تب سے اس کی حمایت نہیں کی ہے ، اور اب اس کی تجویز نہیں کرتی ہے۔ (ٹھیک ہے ، وہ نجی طور پر اعتراف کرتی ہے کہ یہ ' صرف ایک ہی چیز کام کرتی ہے ، جیسا کہ اس کا شوہر لازمی طور پر عوام میں دھوم مچاتا ہے۔) لیکن مور کا دعوی ہے کہ چونکہ ہم نے 1990 کی دہائی میں "آفاقی" صحت کی دیکھ بھال نہیں کی تھی ، ہم سب کے ہاتھوں پر لاکھوں کا خون ہے ، لاکھوں جن کی ہلیری ہوتی بچا تھا ہم نے اسے جانے دیا۔ مور نے کھل کر تصورات کیا: اگر ہلیری کلنٹن خفیہ طور پر ترقی پسند ہے تو ایسا کیا ہوگا؟ یاد رہے کہ مور اور بہت سے دوسرے لوگوں نے آٹھ سال قبل اوبامہ کے ساتھ بھی یہی کچھ کیا تھا۔ کلنٹن کی ترقی پسندی کو ثابت کرنے کے لئے مور نے 22 سال کی عمر میں ان کی تقریر کرنے کا ایک آڈیو کلپ چلایا جس میں وہ کسی بھی معاملے پر کسی بھی پوزیشن پر اشارہ نہیں کرتی ہیں۔ زیادہ تر ، تاہم ، مور ہمیں بتاتے ہیں کہ ہلیری کلنٹن خواتین ہیں۔ وہ متوقع ہے "اس شاندار لمحے میں جب دوسری صنف کو اس دنیا کو چلانے اور کسی نیک گدی کو لات مارنے کا موقع ملے گا۔" براہ کرم مجھے بتاؤ ، پیاری دنیا ، اگر آپ کے گدا کو قاتلوں نے لات ماری ہے جس میں خواتین صدر کے لئے کام کر رہے ہیں تو کیا آپ اس کے بارے میں بہتر محسوس کریں گے؟ آپ کو اپنی کارکردگی کے دوران مور کے مشمولات والے تبصرے کس طرح پسند ہیں: "ہم سب امریکی ہیں ، ٹھیک؟" مور کی خیالی بات یہ ہے کہ کلنٹن ایگزیکٹو آرڈرز کا ایک بہت بڑا ڈھیر ختم کردے گی ، صرف کانگریس کو حکومت سے باہر لکھ دیں۔ ). لیکن جب وہ صدر کے لئے انتخاب لڑتے ہیں تو مور کہتے ہیں ، وہ سب کو مفت دوائیں دیں گے۔ - اشتہار - میں آپ کو کلنٹن کا اشتہار بتاتا ہوں جو میں دیکھنا چاہتا ہوں۔ وہ ایک چولہے کے اوپر انڈا رکھے کھڑی ہے۔ "یہ آپ کا دماغ ہے ،" وہ سنجیدگی سے کہتی ہیں ، اسے سیزل کے ساتھ پین میں کریک کر رہی ہیں۔ "شراکت داری پر یہ آپ کا دماغ ہے
