# Supplementary material for: Supervised ensemble learning methods towards automatically filtering Urdu fake news within social media
Source: PeerJ Comput Sci. 2021 Mar 9;7:e425. doi: 10.7717/peerj-cs.425 (PMC7959660; doi:10.7717/peerj-cs.425)
Supplement: Supplemental Information 1 — News articles are in the .txt file format to read and process by machine learning code. [file peerj-cs-07-425-s001.zip › UFN/0/1011.txt]

روسی میڈیا صرف پوتن کو شیطان بنانے کی مہم سے ہی محبت کرتا ہے - نومبر ، 2016 کو ، دی ساکر is The "دی Saker.is نومبر 3 ، 2016 ، میں گذشتہ مئی میں نے انسداد پروپیگنڈا ، روسی طرز کے عنوان سے ایک مضمون لکھا تھا جس میں میں نے وضاحت کی تھی کہ مغربی اینٹی پوتن / انسداد پر پابندی عائد کرنے یا سنسر کرنے سے دور ہے۔ -روسیا کی مہم کے بارے میں ، روس میڈیا نے اس کے بارے میں کافی تفصیل سے بتایا۔ آدھے سال بعد ، نہ صرف یہ اب بھی سچ ہے ، بلکہ کوریج کی سطح میں اب تیزی سے اضافہ ہوا ہے۔ اس اسکرین شاٹ کو تازہ ترین (اور سب سے زیادہ دیکھے جانے والے) ہفتہ وار نیوز شو سے چیک کریں: روسی ٹی وی پر پوتن کو مارنے کی اطلاع دی گئی۔ وسعت کے لئے کلک کریں یاد رکھیں کہ 80٪ سے زیادہ سامعین یہ دیکھنے والے صدر پوتن کے مضبوط حامی ہیں۔ جب آپ یہ رپورٹس دیکھتے ہیں تو آپ ان کا کیا سوچ سکتے ہیں تصور کرسکتے ہیں۔ پوری طرح سمجھ میں آ گیا ہے کہ مغرب پوتن سے اتنا عداوت رکھتا ہے کیونکہ پوتن ان میں سے ایک ہیں ، جو روسی عوام کے مفادات کا خیال رکھتے ہیں۔ چنانچہ جب مغرب پوتن کو شیطان بناتا ہے ، تو واقعتا all وہ تمام روسی عوام ہیں جن پر شیطانی کیفیت پیدا ہوتی ہے اور ان کا نتیجہ سادہ سا ہوتا ہے: مغرب پوتن سے نفرت نہیں کرتا ہے ، مغرب ہمیں * سے نفرت کرتا ہے۔ جہاں تک Put € Put اس کا الزام پوتنâ پر لگا ہے؟ . € "اب یہ ایک حقیقی لطیفہ بن گیا ہے۔ اس نوعیت کے شیطان کاری کا ایک اہم اثر یہ ہے کہ روسی عوام پوری طرح سے سمجھتے ہیں کہ واپس جانے کا کوئی راستہ نہیں ہے۔ عملی اصطلاحات میں ، زیادہ تر روسیوں کا خیال ہے کہ اگر روس نے شام سے انخلا کرلیا ، ڈان باس کی حمایت بند کردی یا کریمیا کو یوکے کے حوالے کرنے کا فیصلہ کرلیا تو بھی مغرب روس کے ساتھ بدظن ہوتا رہے گا اور اسے محکوم بنانے کی کوشش کرے گا۔ مزید یہ کہ ، روسیوں کو یاد ہے کہ مغرب نے روس کو پسند کیا صرف ایک ہی وقت تھا جب وہ شرابی التسین اور اس کے یہودی اشغال پسندوں کے روس کے ہاتھوں چلایا جاتا تھا اور اس کے دور حکومت سے بھی اسی طرح کے نتائج برآمد ہوتے تھے جس کی وجہ سے کسی بڑی جنگ کا نتیجہ برآمد ہوتا تھا۔ کوئی دوسرا روس صرف اینگلو زیونسٹ سلطنت کے لئے ناقابل قبول ہے۔ اس روشنی میں دیکھا ، کیف میں دونوں نازیوں اور "دہشت گردوں" کے ساتھ مغرب کا اتحاد؟ مشرق وسطی میں سمجھ میں آتا ہے۔ یہ کریمین جنگ کے دوران عثمانیوں کے ساتھ یوروپی اتحاد سے بنیادی طور پر مختلف نہیں ہے یا امریکہ نے سن 1905 میں روس کے خلاف جاپان کی حمایت کی تھی (اس کے بعد کچھ سالوں بعد ہی جاپان کے خلاف لڑائی کا خاتمہ ہوگا)۔ جب تک ایکس روس مخالف ہے ، مغرب ایکس کی حمایت کرتا ہے۔ یہ قدیم اور بے وقوف ہے۔ کیف میں یوکرونزی حکومت نے سمجھا ہے کہ اس کے پاس صرف ایک "اجناس" ہے؟ چھوڑ دیا ہے جو وہ مغرب کو فروخت کرسکتا ہے: اس کی لاتعداد روسو فوبیا۔ اور چونکہ وہ مایوس ہیں ، لہٰذا وہ مایوس اور واضح طور پر مزاحیہ کوششیں کرتے ہیں۔ یوکی فوجی انٹیلیجنس سروس کی نئی علامت کو چیک کریں: یوکیوں نے روس کے مرکز میں ایک خنجر کی نشاندہی کی۔ وسعت دینے کے لئے یہاں دبائیں میں یہ نہیں سوچتا کہ میں نے کبھی بھی یوکی کمترجی کی پیچیدگی کو بہتر طور پر دیکھا ہے۔ لاطینی جملہ â € œ سیپیئنز ڈومینبیٹر آسٹرہ â € ؟؟ (wise € wise یہ حکمت ستاروں پر حکمرانی کرے گا € ؟؟) یہ ایک اچھا ٹچ ہے کیونکہ اس میں ایک غیر سیرلک (لاطینی) حرف تہجی ملایا جاتا ہے ، جو قرون وسطی میں یورپی علم نجوم اور عام طور پر یوکرائنی (کائناتی) میگالومینیا کا ایک حوالہ ہے۔ ایک اور ثبوت ، اگر ضرورت ہو تو ، یہ کہ تمام یوکرین ایک an €€€œ.--âââââ âœâ .ti âœâ -â âââ. âœti€€€€€€€€€€€€€€€€€€€€€€€€€€€€€€€€........................................................................ اگرچہ کوئی غلطی نہ کریں ، روس میں مغرب کا قطعی خوف نہیں ہے۔ زیادہ تر روسیوں کا خیال ہے کہ روسی مسلح افواج مغرب کی گرفت میں رکھنے کے لئے کافی سے زیادہ ہیں۔ اور وہ بالکل درست ہیں۔ لیکن اس میں شدت سے آگاہی موجود ہے جو روسی فوج کے لئے نہیں تھی ، روس کے ساتھ بھی عراق کی طرح سلوک کیا جائے گا۔ اس دوران میں، روس کا میڈیا مغرب میں پیدا ہونے والے ہر طرح کے روسی تبلیغی خوشی خوشی روسی عوام کو کھلا رہا ہے۔ آئندہ نسلیں شاید اس دور کا مطالعہ کریں گی اور مغربی پروپیگنڈہ مشین کی بالکل ذہانت انگیز حماقت پر تعجب کریں گی جو جوہری سپر پاور پر اس کے پروپیگنڈے کے اثر سے ظاہر ہے بالکل غائب ہے۔ ساکر
