# Supplementary material for: Supervised ensemble learning methods towards automatically filtering Urdu fake news within social media
Source: PeerJ Comput Sci. 2021 Mar 9;7:e425. doi: 10.7717/peerj-cs.425 (PMC7959660; doi:10.7717/peerj-cs.425)
Supplement: Supplemental Information 1 — News articles are in the .txt file format to read and process by machine learning code. [file peerj-cs-07-425-s001.zip › UFN/0/1012.txt]

نائیجیریا کے ناول نگار حیرت زدہ ہیں کہ ہر شخص ہلیری سے کیوں پیار کرتا ہے - نائیجیریا کے ناول نگار حیرت زدہ ہیں کہ ہر شخص ہلیری سے کیوں محبت کرتا ہے 3 نومبر ، 2016 ڈینیئل گرین فیلڈ ہر شخص ہلیری کلنٹن سے محبت کیوں کرتا ہے؟ یہ کہنا مشکل ہے۔ اس کی نامناسب درجہ بندی میں 60 فیصد اضافہ ہوا ہے۔ اس کی وجہ سے وہ 1 سے زیادہ مشہور ہے۔ بوبونک طاعون 2. اوبامہ کیئر 3. اسامہ بن لادن کی لاش چلنا زیادہ نہیں ہے۔ لیکن بحر اوقیانوس نے چیممنڈا اڈیچی کے عنوان سے ایک ٹکڑا چلانے کا فیصلہ کیا ، "ہلیری کلنٹن کو اتنا وسیع پیمانے پر کیوں پسند کیا جاتا ہے؟" نام چیممنڈا اڈیچی کو دیکھ کر آپ کا جواب غالبا. ہہ تھا۔ جب تک آپ آئیوی میں صنف تعلیم حاصل کرنے والے طالب علم نہیں ہیں۔ ایسی صورت میں آپ کو بخوبی معلوم ہوگا کہ وہ کون ہے اور اس سے پیار کرتی ہے۔ چیمامندا اڈیچی نائیجیریا کے ایک ناول نگار ہیں جن کے حلقوں میں "ہم سب کو نسائی پسند ہونا چاہئے"۔ کلنٹن کی مہم ناقابل برداشت حد تک عجیب و غریب ہے اور اڈیچی کے ذریعہ یہ بداخلاقی ، اوباما کے اس ڈبے میں سے کچھ نظم کرنے کی واضح کوشش تھی۔ اور زیادہ تر ہلیری برانڈنگ کی طرح ، یہ بری طرح ناکام ہو جاتی ہے۔ یہاں ہولری کلنٹن کے ماضی کی ٹیپری کی تعریف کرنے والے لاکھوں افراد ہیں اور "ایسے لوگ بھی ہیں جو ، جب ہلیری کلنٹن ریاستہائے متحدہ کی پہلی صدر بننے والی خاتون بنیں گی تو خوشی سے رونے لگیں گی۔" کامریڈ اسٹالن کا کوئی بھجن نہیں۔ نہ ہی یہ کسی ٹو ٹرک کے سوا کسی اور راستے سے پہنچ رہا ہے۔ اور پھر جملے موجود ہیں۔ اوہ محاوری "ہلیری کلنٹن نے جب ارکنساس کی پہلی خاتون کی حیثیت سے امریکی عوام کے خیال میں قدم رکھا تو فورا guilty ہی وہ قصوروار تھیں۔" چینل کرنے کی یہ ایک عجیب کوشش ہے کہ اوباما نے شاعری کی ، لیکن اس کے بجائے یہ پڑھتا ہے جیسے ڈی وی ڈی دستی کا جاپانیوں سے غلط ترجمہ ہوا ہے۔ بحر اوقیانوس کا ٹکڑا ان لائنوں سے بھرا ہوا ہے جو ٹن ایئر پروپیگنڈسٹک کلچ اور صرف بری تحریر کے مابین سرحد کو گھیرے ہوئے ہیں۔ "وہ خوابوں سے بھری ایک وکیل تھیں:" وہ روایتی خاتون اول نہ ہونے کا قصوروار تھیں۔ اس نے پرانے آدرش حکم کو ناراض کیا۔ "پھر مضمون کا مرکزی خیال یہ ہے ، جو صرف حقیقت سے انکار کرنا ہے۔" ایک قدامت پسند مصنف نے جب وہ پہلی خاتون تھیں تو اسے پیدائشی جھوٹا قرار دیا تھا ، اور اس کا لیبل پھنس گیا تھا کیونکہ اس کا اعادہ بار بار کیا گیا تھا۔ "اور بدعنوانی کو بروئے کار لانے کے لئے یہ ایک آسان لیبل تھا۔ اگر وہ جھوٹی تھی ، تو پھر وہ دشمنی جو اس نے پیدا کی تھی وہ ممکنہ طور پر نہیں ہوسکتی ہے کیونکہ وہ ایسی پہلی خاتون تھیں جس نے خاموش رہنے سے انکار کردیا تھا۔ election € iœiii thisiii election this this this election election election election election election election election election election election election election election election election election election election election election election election election election election election election election election election election election election election election election election election election election election election election election election election election election election election election election election election election election election election election election election election election election election election election election election election electionifififififififififif ، سیاستدانوں کے بارے میں معلومات کے ایک قابل احترام ذریعہ ، نے تصدیق کی ہے کہ وہ زیادہ تر سیاستدانوں سے زیادہ ایماندار ہیں "ہیلری کلنٹن کی جانب سے 9/11 کو نیویارک میں ہونے والی ایک ریلی کے موقع پر ہلیری کلنٹن کے چیخنے کے بعد اس دفاع کے لئے کامل وقت ٹھیک نہیں ہوتا تھا۔" پریشان نہ ہوں ہلیری زیادہ تر سیاستدانوں کے مقابلے میں زیادہ دیانت دار ہیں۔ ان کی تائید کرنے والی ایک سائٹ نے ایسا کہا۔ "دوسرے الفاظ بار بار دہرائے جاتے رہے ہیں ، اس کا کوئی تناظر نہیں ہے ، یہاں تک کہ وہ سانس لینا شروع کردیتے ہیں۔" خاص طور پر â € mailemails.â € ؟؟ press € œemailsâ € ؟؟ کی پریس کوریج؟ ایک غیر واضح رنج بن گیا ہے جہاں â œ œemailsâ € ؟؟ کسی خوفناک چیز کا مطلب لازمی ہے ، اگر صرف اس وجہ سے کہ اسے کتنی بار طلب کیا جاتا ہے۔ "" درجہ بند ای میلز "کے بارے میں کیا؟ یا" غیرقانونی سرور "؟ یا" درجہ بند مواد کو سنبھالنے سے متعلق ضابطوں کی خلاف ورزی "ہے؟ وہ s بہت سارے سیاق و سباق میں ملا۔ یا "کور اپ"۔ "وہ لوگ جو ہلیری کلنٹن کو پسند کرتے ہیں وہ جانتے ہیں کہ اسٹیٹ ڈیپارٹمنٹ میں آئی ٹی سسٹم پرانا اور مضبوط ہے ، بلیک بیری کے ہموار چکر کی طرح کچھ نہیں تھا۔ ہلیری کلنٹن کو اس کے بلیک بیری کے عادی تھے ، اور جب وہ سیکریٹری بنی تھیں تو اسے استعمال کرنا چاہتی تھیں۔ حالت." ہلیری سے محبت کرنے والے لوگ جانتے ہیں کہ وہ ہائی ٹیک بلیک بیری سے محبت کرتی ہے۔ ہلیری بلیک بیری سے محبت کرتی ہیں۔ وہ خوابوں سے بھری ایک وکیل ہے جو مہاجر کارکنوں کے بچوں کے لئے لڑتی ہے اور ان کو آسانی سے گھومنے پھرتی ہے۔ زندگی کے ساتھ سیاست کے تھرمل۔ کہتے ہیں کہ اس کا بلیک بیری آئی فون سے زیادہ ایماندار ہے۔ ہلیری نے بلیک بیریوں کو خوب آسانی سے گھومنے کے بہت سارے خواب دیکھے ہیں جو روایتی طنزیہ طور پر پدرانہ حکمران آئی ٹی سسٹم کو مجروح کرتے ہیں۔ "امریکی قدامت پسند میڈیا نے تناسب سے ہٹ کر" ایمیلسمâ "کہانی کو اڑا دینے کا موقع دیکھا ، جلد ہی اس کے بعد ، تقریبا b حیرت انگیز طور پر ، باقی امریکی میڈیا کے ذریعہ ، "کیا یہ نائیجیریا میں کام کرتا ہے؟ کیوں کہ یہ ایسا نہیں ہے جو امریکہ میں چلتا ہے۔" ہیلری کلنٹن کو اپنے حریف کے برابر سمجھنے کی کوئی مقصد نہیں ہے۔ "وہ دونوں ممالیہ جانور ہیں "انہیں جینے کے لئے آکسیجن کی ضرورت ہے؟ وہ چیممنڈا اڈیچی سے بہتر مصنف ہیں۔" ہلیری کلنٹن سے محبت کرنے والے افراد کو عام امریکی میڈیا کی ناکامی دیکھنے کو ملتی ہے ، جہاں خبریں بتانے کے بجائے تفریحی ہوتی ہیں۔ وہ اس وقت حیرت زدہ ہیں جب اس کے بارے میں سومی کہانیاں ایک بدنما لہجے میں آتی ہیں "وہ چمکتے ہیں اور وہ اپنے بلیک بیری کو گلے لگاتے ہیں اور اس کے لئے روتے ہیں کیونکہ انھیں خدشہ ہے کہ پدرانہ طوفانی آئی ٹی سسٹم ہلری کو شمالی امریکہ کی مشہور خاتون اول ہونے سے روکیں گی۔" وہ جانتے ہیں کہ وہ تھوڑا سا محتاط ہے ، لیکن وہ سمجھتے ہیں کہ اسے ہونا چاہئے ، کہ وہ خودکشی کا متحمل نہیں ہوسکتی ہے۔ "آپ ان تمام اعداد و شمار کی تقریروں کے ساتھ سوچیں گی ، وہ اس کے اعمال کی اتنی غلطی سے بڑھا سکتی ہے کہ وہ تھوڑا سا متحمل ہوسکتی ہے ، کہ وہ احتیاط کی طرف مائل ہوگئی ، اس نے خود کو ایک طرح سے احتیاط سے لپیٹ لیا جس سے بعض اوقات وہ معطل ہوجاتا ہے" اور اس کی احتیاط سے لپیٹ لیا۔ ایک ہاتھ میں اس کا گھومتا ہوا بلیک بیری ، اس نے عوام سے منہ چھڑا لیا ، اپنی ہجوم سے پیچھے ہٹ گئی اور کبھی کبھار تارکین وطن مزدوروں کے بچوں کے بارے میں باخبر انداز میں اس کی تیمارداری کی جس نے اس کے ماضی کی ٹیپسٹری کی تعریف کی۔ "لاکھوں امریکی ایسے ہیں جن کے پاس خود کفالت نہیں ہے۔ سیاستدان کامل ہونے کی توقع وہ مایوس ہیں کہ ہلیری کلنٹن کو کسی قسم کی پیچیدگی کی اجازت نہیں ہے۔ "فون پر بیونس حاصل کریں۔ میرے خیال میں اڈیچی کو ایک اور ہٹ ملی ہے۔ کہ وہ احتیاط کی طرف جھکی ہوئی ہے ، اپنے آپ کو ایک قسم کی احتیاط سے لپیٹ رہی ہے جو بعض اوقات اسے روکتی ہوئی دکھائی دیتی ہے "اور اس کی احتیاط میں لپیٹ کر ، ایک ہاتھ میں اس کی گھومتی ہوئی بلیک بیری ، اس نے عوام سے مخاطب ہو کر اپنا سرقہ واپس لے لیا اور کبھی کبھار ایک باخبر فیشن میں اس کی مدد کی تارکین وطن مزدوروں کے بچے جو اس کے ماضی کی ٹیپسٹری کی ستائش کرتے ہیں۔ "لاکھوں امریکی ایسے بھی ہیں جن کی خود غرضی کی توقع نہیں ہے کہ ایک سیاستدان کامل ہے۔ وہ مایوس ہیں کہ ہلیری کلنٹن کو کسی قسم کی پیچیدگی کی اجازت نہیں ہے۔ "فون پر بیونس حاصل کریں۔ میرے خیال میں اڈیچی کو ایک اور ہٹ ملی ہے۔ کہ وہ احتیاط کی طرف جھکی ہوئی ہے ، اپنے آپ کو ایک قسم کی احتیاط سے لپیٹ رہی ہے جو بعض اوقات اسے دباؤ ڈالتی دکھائی دیتی ہے "اور اس کی احتیاط میں لپیٹ کر ، ایک ہاتھ میں اس کا گھومنے والا بلیک بیری ، اس نے عوام سے مخاطب ہو کر اپنے سرے سے پیچھے ہٹتے ہوئے اور کبھی کبھار ایک باخبر فیشن میں اس کی مدد کی۔ تارکین وطن مزدوروں کے بچے جو اس کے ماضی کی ٹیپسٹری کی ستائش کرتے ہیں۔ "لاکھوں امریکی ایسے بھی ہیں جن کی خود غرضی کی توقع نہیں ہے کہ ایک سیاستدان کامل ہے۔ وہ مایوس ہیں کہ ہلیری کلنٹن کو کسی قسم کی پیچیدگی کی اجازت نہیں ہے۔ "فون پر بیونس حاصل کریں۔ میرے خیال میں اڈیچی کو ایک اور ہٹ ملی ہے۔ اس کے معاوضے کو پیچھے ہٹانا اور کبھی کبھار تارکین وطن مزدوروں کے بچوں کے لئے باخبر فیشن میں اس کا استعمال کرنا جو اس کے ماضی کی ٹیپسٹری کی تعریف کرتے ہیں۔ "لاکھوں امریکی موجود ہیں جنھیں خودغرض توقع نہیں ہے کہ وہ ایک سیاستدان کامل بن سکتے ہیں۔ وہ مایوس ہیں کہ ہلیری کلنٹن کو کسی قسم کی پیچیدگی کی اجازت نہیں ہے۔" فون پر بیونس حاصل کریں۔ میرے خیال میں اڈیچی کو ایک اور ہٹ ملی ہے۔ اس کے معاوضے کو پیچھے ہٹانا اور کبھی کبھار تارکین وطن مزدوروں کے بچوں کے لئے باخبر فیشن میں اس کا استعمال کرنا جو اس کے ماضی کی ٹیپسٹری کی تعریف کرتے ہیں۔ "ایسے لاکھوں امریکی ہیں جن کی خودغرضہ توقع نہیں ہے کہ وہ ایک سیاستدان کامل بن جائے۔ وہ مایوس ہیں کہ ہلیری کلنٹن کو کسی قسم کی پیچیدگی کی اجازت نہیں ہے۔" فون پر بیونس حاصل کریں۔ میرے خیال میں اڈیچی کو ایک اور ہٹ ملی ہے
