# Supplementary material for: Supervised ensemble learning methods towards automatically filtering Urdu fake news within social media
Source: PeerJ Comput Sci. 2021 Mar 9;7:e425. doi: 10.7717/peerj-cs.425 (PMC7959660; doi:10.7717/peerj-cs.425)
Supplement: Supplemental Information 1 — News articles are in the .txt file format to read and process by machine learning code. [file peerj-cs-07-425-s001.zip › UFN/0/1013.txt]

جواب: Year 13 سال پرانا: â œ œ اگر ڈونلڈ ٹرمپ کے پاس ہر جھوٹ کے لئے اینٹ ہوتی ہلیری نے بتایا کہ وہ دو دیواریں تعمیر کرسکتا ہے - ڈونلڈ ٹرمپ اور ہیلری کلنٹن کو اپنے بہت سے جھوٹ بولنے پر پکارا۔ "میں شرط لگاتا ہوں کہ اگر ڈونلڈ ٹرمپ کے پاس ہر جھوٹ کے لئے اینٹ ہے ہلیری نے کہا ہے کہ وہ دو دیواریں بنا سکتا ہے ،" انہوں نے حاضری میں پُرجوش ہجوم کو بتایا۔ "تیرہ سال کی عمر میں ، میں یہ بھی جانتا ہوں کہ ہلیری کلنٹن اپنی کامیابیوں ، اپنی زندگی ، اپنے کنبے کی زندگی اور آپ کی زندگیوں پر قابو پانے کے طریقوں کے لئے کام کر رہی ہیں۔ وہ اسے ہلیری کا امریکہ نہیں بلکہ عوام بنانا چاہتی ہیں۔ انہوں نے مزید کہا ، "امریکہ ،" در حقیقت ، ہلیری کلنٹن نے اپنے شوہر بل کی طرح اپنی زندگی میں زیادہ سے زیادہ وسوسوں کے بارے میں بتایا ہے ، جن کا مشہور جھوٹ "میں نے ایک بار نہیں ، اس عورت کے ساتھ جنسی تعلق نہیں کیا۔" اس کے جھوٹ کا مقابلہ براک حسین اوباما سویتورو سوبرکہ کے قربت میں بھی ہے۔ یہاں یقینا a ایک بہت بڑا لطیفہ ہے کہ اگر ہلیری کے جھوٹ کو جوڑ دیا گیا تو دو دیواریں تعمیر کی جاسکتی ہیں ، لیکن افسوسناک حقیقت یہ ہے کہ وہ یہاں تک کہ وائٹ ہاؤس کے لئے بھی غور کی جارہی ہے۔ در حقیقت ، یہ حیرت انگیز ہے کہ اسے کوئی تعاون مل سکے۔ اوہ انتظار کرو ، شاید وہ واحد تعاون ہے جو وہ دراصل ان لوگوں کی طرف سے آئی ہے جو وہ اس کی حمایت کے لئے ادائیگی کرتے ہیں ، اور یہاں تک کہ ایسا لگتا ہے کہ ہچکچاہٹ محسوس کرتے ہیں۔
