# Supplementary material for: Supervised ensemble learning methods towards automatically filtering Urdu fake news within social media
Source: PeerJ Comput Sci. 2021 Mar 9;7:e425. doi: 10.7717/peerj-cs.425 (PMC7959660; doi:10.7717/peerj-cs.425)
Supplement: Supplemental Information 1 — News articles are in the .txt file format to read and process by machine learning code. [file peerj-cs-07-425-s001.zip › UFN/0/1014.txt]

کسانوں کے کیلنڈر کو سال بھر کی منصوبہ بندی کیسے کریں - 14 ، 2016 کسانوں کے کیلنڈر کو سال بھر کی منصوبہ بندی کیسے کریں ایک کسان کا کام کبھی نہیں ہوتا ہے۔ آپ کو لگتا ہے کہ سردیوں میں جب فصلیں نہ ہوں یا گھاس کاٹنے کے لئے گھاس ہوں تو کچھ وقت توڑ سکتا ہے اور یہ کچھ حد تک سچ بھی ہے لیکن واقعی نہیں۔ موسم سرما دراصل سال کا مصروف ترین وقت ہوتا ہے۔ جانوروں کی دیکھ بھال کرنے ، برف صاف کرنے اور چیزوں کو چلانے کے علاوہ ، آپ کو اگلے سال کی منصوبہ بندی کرنے اور تیاری کرنے کی ضرورت ہے۔ ایسا لگتا ہے کہ موسم سرما میں آتش زدگی سے نیند اور سکون کا وقت ہوتا ہے ، لیکن گھروں میں رہنے والے کے ل. ، ایسی کوئی چیز نہیں ہے۔ اگر آپ کے پاس دودھ کے لئے گائوں اور دودھ کے لئے مرغیاں ہیں ، تو پھر بھی آپ کو اس کی دیکھ بھال کرنی ہوگی۔ اس کے بعد آپ کے دوسرے تمام کام بھی کرنے ہیں: چھت کو صاف کرنا ، لکڑی لانا ، فوری مرمت کرنا۔ موسم سرما میں موسم کا ایک بہت اچھا وقت ہوتا ہے جس کے لئے موسم بہار میں آپ کو کرنے کی ضرورت ہے ، موسم گرما ، اور آپ کے گھر کو کامیاب بنانے کے لئے گر. ہم نے موسم سرما میں آپ کے گھروں کو پورا سال کامیاب بنانے میں مدد کے ل things چیزوں کا کیلنڈر رکھنا ہے۔ اپنے اسٹاک اسٹائل کو چیک کریں موسم سرما میں متعدد وجوہات کی بناء پر اپنے ذخیرے کی جانچ پڑتال کرنے کا بہترین وقت ہے ، لیکن بنیادی وجہ یہ ہے کہ ہم اسے کیلنڈر میں شامل کررہے ہیں تاکہ آپ فیصلہ کرسکیں کہ موسم بہار میں کیا لگائیں۔ اگر آپ سبز پھلیاں ختم کر رہے ہیں لیکن پھر بھی ایک ٹن مکئی ہے تو ، اس کے مطابق آپ اپنی فصلوں کو ایڈجسٹ کرسکتے ہیں۔ زیادہ پھلیاں اور مکئی کم لگائیں۔ ڈبے والے کھانے اور مصالحہ جات کے لئے بھی یہی چیز ہے۔ اگر آپ نے اپنے تمام گائے کا گوشت کا اسٹائو اور سالسا کھایا ہے لیکن پھر بھی ایک ٹن چکن سوپ بچا ہے تو اس کے مطابق ایڈجسٹ کریں۔ آپ یہ بھی طے کرسکتے ہیں کہ آیا آپ اپنی فصلوں کا بہترین استعمال کررہے ہیں۔ یوں کہ آپ کے پاس سیب کی بمپر فصل ہے اور پائی بھرنے ، سیب کی چکنائی ، ایپل سائڈر سرکہ ، اور سیب کا مکھن۔ اب آپ پائی بھرنے سے فارغ ہوچکے ہیں لیکن اب بھی آپ کے پاس 32 چوتھائی سیب ہے۔ ایسا لگتا ہے کہ آپ اگلے سال اپنے سیب کا استعمال کس طرح ایڈجسٹ کرنا چاہیں گے۔ ایک چارٹ بنائیں اور اپنے نتائج کو ریکارڈ کریں تاکہ آپ پچھلے سال کے مقابلے میں موازنہ کرسکیں اور اپنی ایڈجسٹمنٹ کرسکیں۔ آپ اپنے پورے ذخیرے کو استعمال نہیں کرنا چاہتے۔ کچھ سالوں تک کافی ہونا اچھا ہے ، لیکن آپ â مہینے میں قابل قدر سیب مکھن اور â سال کی قیمت والی بھنڈی خاص طور پر لگاتار دو سال نہیں کر سکتے ہیں۔ اپنی جڑی بوٹیوں / موسم سرما کی فصلوں پر توجہ دیں میں آپ کے بارے میں نہیں جانتا لیکن مجھے جڑی بوٹیاں پسند ہیں۔ وہ ذائقہ شامل کرنے اور دواؤں کے استعمال کے ل for بہترین ہیں۔ چونکہ وہ اندر بڑھنے میں آسانی سے ہیں ، لہذا آپ ان کو سال بھر بڑھ سکتے ہیں۔ چونکہ آپ سارے موسم گرما اور موسم خزاں میں مصروف رہتے ہیں ، لہذا موسم سرما تک اپنی جڑی بوٹیاں کٹانے اور ذخیرہ کرنے کا انتظار کریں۔ اپنے ضروری تیل اور دواؤں کی آمیزش کو بھی تیار کرنے کا یہ اچھا وقت ہے۔ اگر آپ معتدل آب و ہوا میں رہتے ہیں تو ، آپ سردیوں کے دوران کچھ سردیوں کی فصلوں جیسے لہسن ، کیلے ، گاجر اور آلو کو اُگانے کے قابل ہوسکتے ہیں۔ ان کی نشوونما آسان ہے اور کسی بھی وقت مشکل سے کام نہیں لیں گے۔ موسموں میں اپنے زون کے مطابق اگنے والی فصلوں کے لئے انٹرنیٹ تلاش کریں۔ ابتدائی موسم بہار میں خوردنی بھی موجود ہیں جن کی آپ اگنا شروع کر سکتے ہیں اور کھانے کے لئے تیار ہوسکتے ہیں جب آپ ان مرچوں اور ٹماٹروں کے اگنے کا انتظار کر رہے ہو۔ اپنے بیجوں کو شروع کریں اگر آپ کسی ایسے زون میں رہتے ہیں جہاں آپ کی گرمیاں بہت کم ہوں اور آپ ایسی فصلوں کو اگانا چاہتے ہو جس کی لمبی نشوونما ہو ، تو انہیں فروری کے اوائل میں ہی شروع کردیں۔ اس طرح ، جب موسم گرم ہوجاتا ہے تو آپ کو ٹرانسپلانٹ کیلئے صحتمند پودے یا جوان پودے لگائیں گے۔ یہاں تک کہ برف زمین سے دور ہونے سے پہلے آپ کے باغ کی شروعات ہوگی! اپنے موسم گرما میں آنے والے مہینوں کے منصوبے کے لئے ایک کرنے کی فہرست بنائیں۔ آپ بیٹھ جائیں اور آپ جو لگائیں گے اس کا چارٹ بنائیں ، آپ اس میں سے کتنا پودے لگانے جارہے ہیں ، اور آپ کہاں لگائیں گے۔ جب آپ اپنا چارٹ بنا رہے ہو تو مٹی کی اقسام اور ہم آہنگ پودوں کو دھیان میں رکھیں۔ اپنے جانوروں کے بارے میں سوچو۔ کیا آپ نسل پالنا چاہتے ہیں؟ کیا آپ کو زیادہ انڈوں کی ضرورت ہے؟ کیا آپ نے اس سال کافی گوشت واپس رکھا ہے؟ کیا آپ کے مرغے تنگ ہیں اور نئے بغاوت کی ضرورت ہے؟ گودام کے بارے میں How € € کیا اسے مرمت کی ضرورت ہے؟ کیا ٹریکٹر کھردرا چل رہا ہے؟ کیا آپ کو کسی نئے سامان کی ضرورت ہے؟ ان تمام منصوبوں کے مہینے تک ایک فہرست بنائیں جس کے بارے میں آپ کو ضرورت ہے۔ اب اپنے اخراجات کی منصوبہ بندی کریں کہ آپ بیٹھ گئے اور اپنی فصلوں اور سامان کی مرمت کی منصوبہ بندی کی اور دوسری چیزوں کی فہرست بنائی جو آپ کرتے ہیں ، پھر یہ منصوبہ بنائیں کہ جب آپ کو اس کی ضرورت ہوگی اور جب آپ کے پاس اس کے پاس پیسہ ہوگا تو آپ کو اس کے مقابلے میں کتنا خرچ کرنا پڑے گا۔ کسی بھی سامان کی تبدیلی یا مرمت کی بھی کوشش کریں جو آپ کو بھی درکار ہو۔ کسی غیر متوقع اخراجات کی اجازت دینا یاد رکھیں۔ آپ کو اگلے سال کے ساتھ ہی رکنا نہیں ہے۔ ایک پانچ سالہ منصوبہ بنائیں ، پھر ضرورت کے مطابق ایڈجسٹ کریں۔ ہر موسم سرما میں ایک سال کا اضافہ کرتے رہیں۔ اس وقت تک آپ کو واقعی اس وقت تک راستے میں رکھنے میں مدد ملے گی جب تک کہ آپ واقعی اس فہرست کا دوبارہ حوالہ دیتے ہیں اور زیادہ سے زیادہ اس کی پیروی کرتے ہیں۔ اگر آپ کسی ایسے علاقے میں رہتے ہیں جہاں آپ برچ یا میپل کے درخت رکھتے ہو تو ، سردی بنائیں ، جب سردیوں کے آخر میں درختوں سے شجر جمع کرکے سال کے لئے اپنا شربت بنا سکتے ہو۔ صرف FYI ، اس کے لئے بہت کم کام کرنا ہے ، لیکن یہ مفت ہے اور آپ اسے بڑے منافع میں بیچ سکتے ہیں۔ آپ کے اہل خانہ کو یہ فرض کرنا آپ کو اپنے پاس رکھنا نہیں چاہتا ہے! گھر کے اندر کی تمام مرمت کرو۔ ان کرکی سیڑھیاں ، بغیر پینٹ شدہ کمروں ، ڈھیلے قالینوں اور چھلنی پاخانے کے بارے میں سوچئے جو آپ کے موسم گرما کو ٹھیک کرنے کے معنی ہیں۔ اب ان تمام سامان کو انجام دینے کا بہترین وقت ہے تاکہ آپ اسے فہرست سے باہر دیکھ سکیں۔ ویڈیو پہلی بار ٹیکٹیکل انٹیلیجنس پر دیکھا گیا۔ آپ کے جانوروں کو ڈھالنے میں مدد کریں موسم سرما مختلف جانوروں کو مختلف طریقوں سے متاثر کرتا ہے۔ موسم تبدیل ہونے پر مرغیوں کی پیداوار میں کمی آسکتی ہے۔ آپ اس بات کو یقینی بناتے ہوئے اس کا رخ تھوڑا سا دور کرسکتے ہیں کہ وہ گرمجوشی سے دوچار ہوجائیں گے ، لیکن یہ یقینی بنائیں کہ کوپ اچھی طرح سے ہوادار رہتا ہے۔ اپنی مرغیوں کو خوش رکھنے سے آپ کے ناشتہ کو بھی خوشگوار واقعہ بنادیں گے۔ دوسری طرف گائے اور گھوڑوں کو زیادہ سے زیادہ کھانا کھلایا جانے کی ضرورت ہوسکتی ہے تاکہ ان میں گرما گرم رہنے کی گنجائش ہو اور (گایوں کی صورت میں) معیاری دودھ تیار ہوتا رہے۔ اگر آپ سردیوں سے پہلے اپنے جانوروں پر رہائش پذیر مطالعہ کرنے میں نئے ہیں تو آپ جان لیں گے کہ اپنے جانوروں کو محفوظ اور صحتمند رکھنے کے ل what کیا کرنا ہے۔ باقی سال کے مقابلے میں سردیوں میں یقینا a قدرے آہستہ ہوتا ہے ، لیکن بہت ساری چیزیں ایسی ہیں جو آپ اپنے فارم کو برقرار رکھنے اور بہتر بنانے کے ل do کرسکتے ہیں۔ تھوڑا سا آرام کرنا ، بری چیز ہے ، یا تو - آپ سال بھر باقی رہ کر کام کرتے ہیں ، لہذا اپنے دماغ اور اپنے جسم کو توڑ دو۔ کیا کچھ فیملی ٹائم فارمز ایک ٹن کام ہیں اور حالانکہ ہم سب â œtogetherœ € ؟؟ ہم کام کرتے وقت ، چکن کی کوپ کو ایک ساتھ صاف کرتے ہوئے صرف ریڈ بکس اٹھانا یا پیزا کے لئے نکلنا اور تفریح ​​کی شام جیسی بات نہیں کرتے ہیں۔ دوسرے مہینوں میں اتنا کام کرنا باقی ہے کہ جلدی اور ہلچل میں پھنس جانا آسان ہے اور کچھ مزہ کرنا بھول جاتے ہیں۔ اب آپ کا موقع! خود کو تعلیم دیں موسم سرما میں آپ کی پیٹھ کی بجائے اپنے دماغ کو استعمال کرنے کا بہترین وقت ہے۔ کاشتکاری ، گھریلو استحکام ، استحکام ، اور تیاری ہمیشہ بدلنے والے درندے ہیں ، لہذا تازہ ترین خبروں اور نظریات کو حاصل کرنے کے ل the ڈاؤن ٹائم کو اپنائیں جو پورے نیٹ ورک میں دستیاب ہیں۔ اپنے فارم کو آگے کیسے بڑھا سکتے ہیں اس کے بارے میں کچھ نئے خیالات حاصل کرنے کے لئے پرانے اسکول میں بلا جھجھک اور کچھ کتابیں اور رسائل خریدیں۔ اپنے پودوں کو قدرتی طور پر صحتمند رکھنے میں مدد کے ل planting پودے لگانے کے لئے رہنما ، نیا سامان ، نئی تیاری والے نظریات ، یا ان طریقوں کے بارے میں سوچیں۔ مطالعہ کرنے کا ایک اور اچھا مضمون وہ پودوں کا ہے جو آپ بڑھ رہے ہیں۔ اگر آپ اپنے بڑھتے ہوئے ہر پودے کے بارے میں سب نہیں جانتے ہیں تو ، جاننے کے ل take اس وقت نکالیں۔ تمام پودے ایک ہی قسم کی مٹی کی طرح نہیں ہیں۔ کچھ امیر ، چکنی مٹی ، کچھ ریتیلی مٹی کی طرح۔ کچھ ایک دوسرے کے ساتھ بہت بڑا ہوجاتے ہیں اور دوسروں ، جیسے ٹماٹر اور آلو ، ایک ساتھ نہیں اگائے جاتے ہیں۔ صرف ان چھوٹے حقائق کو جاننے سے آپ کی پیداوار میں اضافہ ہوگا اور یہاں تک کہ آپ کی فصلوں کے معیار اور ذائقہ میں بھی بہتری آئے گی۔ اگر آپ کے پاس موسم سرما کے کیلنڈر ٹیو ڈو لسٹ میں شامل کرنے کے لئے کچھ اور بھی ہے تو ، ہم سب ایک دوسرے سے سبق سیکھ سکتے ہیں ، لیکن ہمارے آباؤ اجداد نے اپنا کھانا خود بنانے ، اپنے پودوں کی کٹائی اور اداسی کے دوران زندہ رہنے کے ل their اپنی دوائیں بنانے کے طریقوں کو کبھی بھی فراموش نہیں کیا۔ کل آراء
