# Supplementary material for: Supervised ensemble learning methods towards automatically filtering Urdu fake news within social media
Source: PeerJ Comput Sci. 2021 Mar 9;7:e425. doi: 10.7717/peerj-cs.425 (PMC7959660; doi:10.7717/peerj-cs.425)
Supplement: Supplemental Information 1 — News articles are in the .txt file format to read and process by machine learning code. [file peerj-cs-07-425-s001.zip › UFN/0/1015.txt]

انتخابات کے بعد ہلیری پر فرد جرم عائد کی جائے گی: ٹرمپ نے ایف بی آئی کی تفتیش کا جواب دیا - انتخابات کے بعد ہلیری پر فرد جرم عائد کی جائے گی: ٹرمپ نے ایف بی آئی کے نئے ای میل ثبوتوں کے اعلان کے بعد ایف بی آئی کی تحقیقات کے جواب میں کلنٹن کو ہنگامہ کیا - 28 اکتوبر ، 2016 تبصرہ ایلیکس جونز نے ہیلری کلنٹن کی تحقیقات دوبارہ کھولنے پر ایف بی آئی کے جمعہ کے اعلان کو توڑ دیا۔ نئے ثبوت کی سطحوں کے بطور نجی ای میل سرور۔ اطلاعات کے مطابق ، یہ اعداد و شمار انتھونی وینر کی علیحدہ علیحدہ تفتیش کے دوران بے نقاب ہوئے۔ ایف بی آئی کے ڈائریکٹر جیمس کامی نے "حال ہی میں ہونے والی پیشرفت" کا حوالہ دیا؟ کمیٹیوں اور قانون سازوں کو آج لکھے گئے خط میں بیورو کے فیصلے کے لئے۔ انہوں نے کہا کہ سابقہ ​​مجلسی گواہوں میں ، میں نے اس حقیقت کا حوالہ دیا کہ فیڈرل بیورو آف انویسٹی گیشن (ایف بی آئی) نے سابق سکریٹری کلنٹن کے ذاتی ای میل سرور کی تحقیقات مکمل کرلی ہیں۔ حالیہ پیشرفت کی وجہ سے ، میں اپنی پچھلی گواہی کو پورا کرنے کے لئے لکھ رہا ہوں ، € € ؟؟ کامی نے لکھا۔ an € an غیرمتعلق مقدمے کے سلسلے میں ، ایف بی آئی نے ای میلز کے وجود کا پتہ چلا ہے جو تحقیقات کے لئے موزوں نظر آتے ہیں۔ میں آپ کو یہ بتانے کے لئے لکھ رہا ہوں کہ تحقیقاتی ٹیم نے کل مجھے اس بارے میں بریفنگ دی ، اور میں اس بات پر متفق ہوا کہ ایف بی آئی کو مناسب تحقیقاتی اقدامات کرنے چاہییں تاکہ تفتیش کاروں کو ان ای میلوں پر نظر ثانی کرنے کی اجازت دی جاسکے کہ آیا اس میں خفیہ معلومات موجود ہیں یا نیز ان کی اہمیت کا اندازہ کیا جاسکے۔ ہماری تحقیقات کے لئے ۔â € ؟؟ یہ نئے انکشافات بلاشبہ کلنٹن کے لئے پریشانی کا باعث بن سکتے ہیں کیونکہ ٹرمپ نے انتخابات میں کامیابی کے بعد اپنے اقدامات کی مکمل تحقیقات کرنے کا عزم کیا ہے۔ نیوزلیٹر سائن اپ کریں تازہ ترین بریکنگ نیوز اور خصوصی باتیں ایلکس جونز اور انفوفارس عملہ سے حاصل کریں۔ متعلقہ مضامین an € an غیرمتعلق مقدمے کے سلسلے میں ، ایف بی آئی نے ای میلز کے وجود کا پتہ چلا ہے جو تحقیقات کے لئے موزوں نظر آتے ہیں۔ میں آپ کو یہ بتانے کے لئے لکھ رہا ہوں کہ تحقیقاتی ٹیم نے کل مجھے اس بارے میں بریفنگ دی ، اور میں اس بات پر متفق ہوا کہ ایف بی آئی کو مناسب تحقیقاتی اقدامات کرنے چاہییں تاکہ تفتیش کاروں کو ان ای میلوں پر نظر ثانی کرنے کی اجازت دی جاسکے کہ آیا اس میں خفیہ معلومات موجود ہیں یا نیز ان کی اہمیت کا اندازہ کیا جاسکے۔ ہماری تحقیقات کے لئے ۔â € ؟؟ یہ نئے انکشافات بلاشبہ کلنٹن کے لئے پریشانی کا باعث بن سکتے ہیں کیونکہ ٹرمپ نے انتخابات میں کامیابی کے بعد اپنے اقدامات کی مکمل تحقیقات کرنے کا عزم کیا ہے۔ نیوزلیٹر سائن اپ کریں تازہ ترین بریکنگ نیوز اور خصوصی باتیں ایلکس جونز اور انفوفارس عملہ سے حاصل کریں۔ متعلقہ مضامین an € an غیرمتعلق مقدمے کے سلسلے میں ، ایف بی آئی نے ای میلز کے وجود کا پتہ چلا ہے جو تحقیقات کے لئے موزوں نظر آتے ہیں۔ میں آپ کو یہ بتانے کے لئے لکھ رہا ہوں کہ تحقیقاتی ٹیم نے کل مجھے اس بارے میں بریفنگ دی ، اور میں اس بات پر متفق ہوا کہ ایف بی آئی کو مناسب تحقیقاتی اقدامات کرنے چاہییں تاکہ تفتیش کاروں کو ان ای میلوں پر نظر ثانی کرنے کی اجازت دی جاسکے کہ آیا اس میں خفیہ معلومات موجود ہیں یا نیز ان کی اہمیت کا اندازہ کیا جاسکے۔ ہماری تحقیقات کے لئے ۔â € ؟؟ یہ نئے انکشافات بلاشبہ کلنٹن کے لئے پریشانی کا باعث بن سکتے ہیں کیونکہ ٹرمپ نے انتخابات میں کامیابی کے بعد اپنے اقدامات کی مکمل تحقیقات کرنے کا عزم کیا ہے۔ نیوزلیٹر سائن اپ کریں تازہ ترین بریکنگ نیوز اور خصوصی باتیں ایلکس جونز اور انفوفارس عملہ سے حاصل کریں۔ متعلقہ مضامین ایف بی آئی نے ان ای میلوں کے وجود کے بارے میں جان لیا ہے جو تحقیقات کے لئے مناسب نظر آتے ہیں۔ میں آپ کو یہ بتانے کے لئے لکھ رہا ہوں کہ تحقیقاتی ٹیم نے کل مجھے اس بارے میں بریفنگ دی ، اور میں اس بات پر متفق ہوا کہ ایف بی آئی کو مناسب تحقیقاتی اقدامات کرنے چاہییں تاکہ تفتیش کاروں کو ان ای میلوں پر نظر ثانی کرنے کی اجازت دی جاسکے کہ آیا اس میں خفیہ معلومات موجود ہیں یا نیز ان کی اہمیت کا اندازہ کیا جاسکے۔ ہماری تحقیقات کے لئے ۔â € ؟؟ یہ نئے انکشافات بلاشبہ کلنٹن کے لئے پریشانی کا باعث بن سکتے ہیں کیونکہ ٹرمپ نے انتخابات میں کامیابی کے بعد اپنے اقدامات کی مکمل تحقیقات کرنے کا عزم کیا ہے۔ نیوزلیٹر سائن اپ کریں تازہ ترین بریکنگ نیوز اور خصوصی باتیں ایلکس جونز اور انفوفارس عملہ سے حاصل کریں۔ متعلقہ مضامین ایف بی آئی نے ان ای میلوں کے وجود کے بارے میں جان لیا ہے جو تحقیقات کے لئے مناسب نظر آتے ہیں۔ میں آپ کو یہ بتانے کے لئے لکھ رہا ہوں کہ تحقیقاتی ٹیم نے کل مجھے اس بارے میں بریفنگ دی ، اور میں اس بات پر متفق ہوا کہ ایف بی آئی کو مناسب تحقیقاتی اقدامات کرنے چاہییں تاکہ تفتیش کاروں کو ان ای میلوں پر نظر ثانی کرنے کی اجازت دی جاسکے کہ آیا اس میں خفیہ معلومات موجود ہیں یا نیز ان کی اہمیت کا اندازہ کیا جاسکے۔ ہماری تحقیقات کے لئے ۔â € ؟؟ یہ نئے انکشافات بلاشبہ کلنٹن کے لئے پریشانی کا باعث بن سکتے ہیں کیونکہ ٹرمپ نے انتخابات میں کامیابی کے بعد اپنے اقدامات کی مکمل تحقیقات کرنے کا عزم کیا ہے۔ نیوزلیٹر سائن اپ کریں تازہ ترین بریکنگ نیوز اور خصوصی باتیں ایلکس جونز اور انفوفارس عملہ سے حاصل کریں۔ متعلقہ مضامین اور میں نے اتفاق کیا کہ ایف بی آئی کو مناسب تفتیشی اقدامات کرنے چاہ designed تاکہ تفتیش کاروں کو ان ای میلوں پر نظر ثانی کرنے کی اجازت دی جاسکے کہ آیا اس میں درجہ بند معلومات موجود ہیں یا نیز ہماری تفتیش کی ان کی اہمیت کا اندازہ کیا جاسکے۔ یہ نئے انکشافات بلاشبہ کلنٹن کے لئے پریشانی کا باعث بن سکتے ہیں کیونکہ ٹرمپ نے انتخابات میں کامیابی کے بعد اپنے اقدامات کی مکمل تحقیقات کرنے کا عزم کیا ہے۔ نیوزلیٹر سائن اپ کریں تازہ ترین بریکنگ نیوز اور خصوصی باتیں ایلکس جونز اور انفوفارس عملہ سے حاصل کریں۔ متعلقہ مضامین اور میں نے اتفاق کیا کہ ایف بی آئی کو مناسب تفتیشی اقدامات کرنے چاہ designed تاکہ تفتیش کاروں کو ان ای میلوں پر نظر ثانی کرنے کی اجازت دی جاسکے کہ آیا اس میں درجہ بند معلومات موجود ہیں یا نیز ہماری تفتیش کی ان کی اہمیت کا اندازہ کیا جاسکے۔ یہ نئے انکشافات بلاشبہ کلنٹن کے لئے پریشانی کا باعث بن سکتے ہیں کیونکہ ٹرمپ نے انتخابات میں کامیابی کے بعد اپنے اقدامات کی مکمل تحقیقات کرنے کا عزم کیا ہے۔ نیوزلیٹر سائن اپ کریں تازہ ترین بریکنگ نیوز اور خصوصی باتیں ایلکس جونز اور انفوفارس عملہ سے حاصل کریں۔ متعلقہ مضامین نیوزلیٹر سائن اپ کریں تازہ ترین بریکنگ نیوز اور خصوصی باتیں ایلکس جونز اور انفوفارس عملہ سے حاصل کریں۔ متعلقہ مضامین نیوزلیٹر سائن اپ کریں تازہ ترین بریکنگ نیوز اور خصوصی باتیں ایلکس جونز اور انفوفارس عملہ سے حاصل کریں
