# Supplementary material for: Supervised ensemble learning methods towards automatically filtering Urdu fake news within social media
Source: PeerJ Comput Sci. 2021 Mar 9;7:e425. doi: 10.7717/peerj-cs.425 (PMC7959660; doi:10.7717/peerj-cs.425)
Supplement: Supplemental Information 1 — News articles are in the .txt file format to read and process by machine learning code. [file peerj-cs-07-425-s001.zip › UFN/0/1016.txt]

مائیکل کلیر: جوہری بٹن پر کس کی انگلی ہے - دی انز جائزہ سے کچھ دلچسپ بات یہ ہے ... وصول کنندہ کا نام وصول کنندہ ای میل => میں 20 جولائی 1944 کو ، ایڈولف ہٹلر کے خلاف ناکام افسران کے سازش کے دن پیدا ہوا تھا۔ اس کا مطلب یہ ہے کہ میں نے ایٹمی دور کی باضابطہ طور پر ڈوبنے سے پہلے ٹھیک 9 369 دن پہلے جانا تھا ، جس کی وجہ سے میں اسے آخری نسل کا حصہ بناتا ہوں۔ میں امریکہ کے ذریعہ دو جاپانی شہروں کے خاتمے کی بات نہیں کر رہا ہوں new؟ 6 اور 9 اگست ، 1945 کو ، لیکن اسی سال 16 جولائی کو عالمگورڈو کے قریب نیو میکسیکن ریگستان میں پہلا ایٹم بم کا تثلیث ٹیسٹ تھا۔ جب طبیعیات دان رابرٹ اوپن ہائیمر ، جوہری بم کا œ œ œ œ œ €؟ اس دھماکے کا مشاہدہ ، ہندوؤں کی مقدس کتاب ، بھاگواد گیتا کی ایک سطر ، جو مشہور طور پر اس کے سر میں آئی تھی: â € Death میں موت ، دنیاؤں کو تباہ کرنے والا بن گیا ہوں۔ â € ؟؟ سات دہائیوں سے بھی زیادہ عرصے بعد ، یہ اس وقت بھی کس حد تک بہتر ہے جب نو ممالک کے پاس اسلحے کے پاس اس طرح کے ہتھیار موجود ہیں - ان میں سے 15،000 سے زیادہ - ان میں سے بیشتر اب اس پہلے تباہ کن بم سے زیادہ تباہ کن ہیں۔ جیسا کہ ٹام ڈسپچ نے باقاعدہ مائیکل کلر کی نشاندہی کی ، جن میں سے کچھ ممکنہ طور پر استعمال کے قریب قریب کئی دہائیوں میں کسی بھی موقع پر ہیں۔ ہم میں سے جو سالوں تک بم پناہ گاہوں ، ایٹمی مووی راکشسوں ، کیوبا میزائل بحران (جس نے مجھے صبح ٹوسٹ ہو جانے کے خوف سے ، میری عمر 18 سال چھوڑ دی تھی) ، اینٹی نیوئلر حرکات کے عروج اور زوال ، اور ایٹمی خوابوں سے گذرا ایک طرح کی بات مجھے اب بھی اپنی جوانی سے پوری طرح یاد ہے اس طرح سے میں اب کل رات کے خوابوں کو یاد نہیں کرتا ہوں ، یہ حیرت کی بات ہے کہ جوہری جنگ اب بھی ہمارے ساتھ ہے۔ اس سے بھی زیادہ ، کیوں کہ ، انتخابات 2016 میں ، ہمارے پاس ایک صدارتی امیدوار ہے جو نہ صرف ان ہتھیاروں کے بارے میں مشکل سے ماننے والے طریقوں سے لاعلم ہے ، لیکن کون حیرت زدہ ہے کہ ہم ان کو کیوں نہیں استعمال کرسکتے ہیں؟ اور اب کون سے مہینوں کی انگلی اس uc uc نیوکلئیر بٹنâ â پر ہوگی؟ (یا بلکہ جوہری کوڈ کی کمان جو ایسی جنگ کا آغاز کرسکتی ہے)۔ مجھے نہیں بتانا کہ یہ پہلی ترتیب کا خوابیدہ زندگی ہے۔ مجھے انتہائی حیرت کی بات ہے اور حیرت کی بات ہے کہ کلنٹن کی مہم نے ہمارے جوہری خوف کا ایک زندہ شبیہہ واپس لایا ہے ، 1964 کے انتخابات کی چھوٹی سی لڑکی جو مشہور (یا بدنام زمانہ) ڈیجی appeared؟ اشتہار میں صدر لنڈن جانسن ریپبلیکن پارٹی کے دعویدار بیری گولڈ واٹر کے خلاف بھاگ گئے (جو ماضی میں ، استحکام کی طرح لگتا ہے جس کے مقابلے میں آپ کو کس کا پتہ ہے)۔ اس کے بعد اسے 10 کی گنتی میں دیکھا گیا جب اس نے گل داؤدی سے کچھ ہی بدنام زمانہ سے پہلے پنکھڑیوں کو توڑا ، گونجتی ہوئی مرد کی آواز نے الٹی گنتی کا آغاز ایٹم دھماکے سے کیا جس نے سکرین کو بھر دیا۔ اب ، اس لڑکی ، مونک لوئز ، جو ایک بڑھی ہوئی عورت ہے ، کو یہ کہتے ہوئے دکھایا گیا ہے ، "جوہری جنگ کے خوف سے ہمیں بچپن میں ہی خوف کا سامنا کرنا پڑا ، میں نے کبھی سوچا بھی نہیں تھا کہ ہمارے بچوں کو پھر اس سے نمٹنے کی ضرورت ہوگی۔ اور یہ دیکھنا کہ اس الیکشن میں آگے آنا واقعی خوفناک ہے۔ â ؟؟ وہ اب 55 سال کی ہیں اور ، تاہم ، کلنٹن کی مہم انھیں استعمال کر رہی ہے ، لیکن اب بھی ہم میں سے ان لوگوں کے لئے کچھ گہری رکاوٹ ہے جو صرف پانچ دہائیوں سے بھی زیادہ عرصے بعد اسے ایٹمی دور سے دیکھنے کی امید کر رہے تھے۔ اور اگر آپ کو لگتا ہے کہ سب سے زیادہ عجیب و غریب صدارتی انتخابات کے موقع پر جو یادوں میں ہیں ، تو آج مائیکل کلیئر کا ایک تحریر پڑھیں اور اندازہ کیجئے کہ ایٹمی لحاظ سے ، اگلے سال ثابت ہوسکتے ہیں
