# Supplementary material for: Supervised ensemble learning methods towards automatically filtering Urdu fake news within social media
Source: PeerJ Comput Sci. 2021 Mar 9;7:e425. doi: 10.7717/peerj-cs.425 (PMC7959660; doi:10.7717/peerj-cs.425)
Supplement: Supplemental Information 1 — News articles are in the .txt file format to read and process by machine learning code. [file peerj-cs-07-425-s001.zip › UFN/0/1017.txt]

جی او پی ای میل اسکینڈل کے لئے ہلیری کلنٹن کو مورد الزام ٹھہرانے کی کوشش کرتے ہوئے فاکس نیوز کو تباہ کردیا گیا - جیسن ایسلی نے اتوار ، 30 اکتوبر ، 2016 کو دوپہر 2:37 بجے ، کرس والیس نے ہیلری کلنٹن کو ای میل اسکینڈل کے لئے مورد الزام قرار دینے کی کوشش کی جسے ریپبلکن نے کلنٹن مہم کے منیجر روبی مک کے ذریعہ بنایا اور تباہ کردیا۔ ٹویٹر پر شیئر کریں یہ پوسٹ پرنٹ کریں فاکس نیوز اتوار کے کرس والیس نے ہیلری کلنٹن کو ای میل اسکینڈل کا ذمہ دار قرار دینے کی کوشش کی جسے ریپبلکن نے کلنٹن کیمپین منیجر روبی مک کے ذریعہ بنایا اور تباہ کردیا۔ فاکس نیوز سنڈے کے میزبان کرس والیس اور کلنٹن مہم کے منیجر روبی مک کے مابین ہونے والے اس تبادلے نے روشنی ڈالی کہ ای میل اسکینڈل جی او پی کے لئے کیوں کام نہیں کررہا ہے۔ ویڈیو: ٹرانسکرپٹ بذریعہ فاکس نیوز اتوار: والاس: آخری سوال جو میں آپ سے پوچھنا چاہتا ہوں وہ یہ ہے کہ آپ کام کررہے ہیں جیسے یہ ہدایتکار ہی تھا جس نے اسے انتخابات میں پہنچایا جب حقیقت یہ ہے کہ ہیلری کلنٹن ہی اس کام میں لائی گئیں۔ انتخابات. میں 2 مارچ ، 2015 کو ای میل ایکسچینج میں واپس جانا چاہتا ہوں ، جب نیو یارک ٹائمز نے نجی ای میلوں کے ذریعے ہلیری کلنٹن کے بارے میں کہانی توڑ دی تھی۔ ہم اسے اسکرین پر ڈالنے جارہے ہیں۔ کلنٹن کی مشیر نیرا ٹنڈن ، "وہ 18 ماہ پہلے کی طرح سامان کیوں نہیں نکال پاتے ہیں؟ اتنا پاگل ۔â € ؟؟ مہم کے چیئرمین جان پوڈسٹا ، "ناقابل اعتماد"۔ ٹینڈن ، â € œ مجھے لگتا ہے کہ مجھے اس کا جواب معلوم ہے ، وہ اس کے ساتھ بھاگنا چاہتے تھے۔ â ؟؟ ربی ، یہ کلنٹن ہی تھا جس نے تاخیر کی اور یہ کلنٹن ہی تھی جس نے اسے صدارتی مہم میں لایا۔ موک: اور یہ سیکرٹری کلنٹن ہیں جنہوں نے کہا ہے کہ یہ ایک غلطی تھی۔ سکریٹری کلنٹن ہی ہیں جنہوں نے تحقیقات میں مکمل تعاون کیا۔ اور یہ سکریٹری کلنٹن ہی تھا جس نے اس تحقیقات کے نتائج کو قبول کیا۔ اور سکریٹری کلنٹن اب جو کچھ کررہے ہیں وہ کہہ رہے ہیں ، اگر اس میں کوئی نئی معلومات ہیں تو ، اسے ٹیبل پر نکالیں۔ آئیے اسے باہر نکالیں۔ یہ نقول ہوسکتے ہیں۔ ایک بار پھر ، یہ اطلاع دی گئی ہے کہ یہ ای میل سیکریٹری کلنٹن کے ذریعہ نہیں بھیجی یا موصول نہیں ہوسکتی ہیں۔ ہمیں کچھ پتہ نہیں ہے۔ اور یہ انتخابات کے قریب ، نئی معلومات کا یہ بے مثال اعلان ، جب â € "جب ، پھر ، یاہو کے ذریعہ اس کی اطلاع دی گئی ہے! ایسی خبریں جو ایف بی آئی نے بھی نہیں دیکھی ہوں گی۔ یہ Director that "یہ. €" ہے کہ ڈائریکٹر کامی نے یہ بے مثال خط الیکشن سے تھوڑی دیر پہلے بھیجا تھا جب انہیں پتہ ہی نہیں تھا کہ معلومات کیا ہے۔ یہ پریشان کن ہے۔ اور ہم صرف اس سے پوچھ رہے ہیں ، ہر چیز کو وہاں سے نکالیں جو وہ جانتا ہے۔ فاکس نیوز کے پاس کلنٹن کی جانب سے غلط کام کرنے کا کوئی ثبوت نہیں ہے ، لہذا وہ یہ کہتے ہوئے کم ہوچکے ہیں کہ انہوں نے جلدی جلدی کیوں ای میلز جاری نہیں کی۔ والیس نے جو بات چھوڑی وہ یہ تھی کہ کلنٹن کے ای میلز کی رہائی بے مثال سطح کے انکشاف کی نمائندگی کرتی تھی۔ ہیلری کلنٹن اس ای میل اسکینڈل کا سبب نہیں بنی۔ ہاؤس ریپبلیکنز نے اپنی بن غازی سلیکٹ کمیٹی کا غلط استعمال کرتے ہوئے ہیلری کلنٹن کے ای میلز کی ماہی گیری مہم پر جانے کے لئے استعمال کیا۔ رابی مکook نے فاکس نیوز کو حقائق کے ساتھ تباہ کردیا ، کیوں کہ ڈونلڈ ٹرمپ کے برعکس ، ہلیری کلنٹن معلومات کو عوام سے پوشیدہ رکھنے کے لئے کام نہیں کرتیں۔ ٹرمپ نے اپنے ٹیکس گوشوارے ، میڈیکل ریکارڈ یا روس کے ساتھ اپنے کاروباری معاملات کا محاسبہ جاری نہیں کیا ہے۔ ٹرمپ 40 سال سے زیادہ عرصے میں سب سے کم شفاف نامزد ہوئے ہیں۔ ریپبلکن اور قدامت پسند میڈیا کلنٹن کو اس گھوٹالے کا الزام لگا رہے ہیں جو انھوں نے انتخابات کے بعد ان کی تحقیقات جاری رکھنے کے جواز کے طور پر پیدا کیا تھا
