# Supplementary material for: Supervised ensemble learning methods towards automatically filtering Urdu fake news within social media
Source: PeerJ Comput Sci. 2021 Mar 9;7:e425. doi: 10.7717/peerj-cs.425 (PMC7959660; doi:10.7717/peerj-cs.425)
Supplement: Supplemental Information 1 — News articles are in the .txt file format to read and process by machine learning code. [file peerj-cs-07-425-s001.zip › UFN/0/1018.txt]

ٹرمپ نے امریکی مسلم حل کا انکشاف کیا - ہوم | دنیا | ٹرمپ نے امریکی مسلم حل کا انکشاف کیا ٹرمپ نے امریکی مسلم حل سے انکشاف کیا مائیکل اینس ورتھ 10/11/2016 21:21:28 بہت سے امریکی مسلمان شرعی قانون کو ترجیح دیتے ہیں واشنگٹن ڈی سی â â "امریکہ â" صدر منتخب ہوئے ، ڈونلڈ ٹرمپ نے آج مسلمانوں کے لئے اپنے منصوبے بنائے ہیں امریکہ میں نامہ نگاروں کو جانا جاتا ہے۔ ڈونلڈ ٹرمپ نے اقتدار کی منتقلی کے منصوبوں پر سبکدوش ہونے والے صدر باراک حسین اوباما سے ملاقات کے لئے آج وائٹ ہاؤس کا دورہ کیا۔ یہ کہنا کہ ملاقات تیز اور سرد ہے ایک چھوٹی بات ہوگی۔ حالیہ امریکی انتخابات میں ٹرمپ کی زبردست فتح نے بہت سارے محافظوں کو اپنی گرفت میں لے لیا ، اور لبرلز سب کو ابھی بھی گہرے صدمے کا سامنا ہے کہ ان کی نمائندہ ہلیری کلنٹن منتخب نہیں ہوئی تھی۔ وائٹ ہاؤس میں ملاقات کے بعد ، جب مسلمانوں سے متعلق پوچھا گیا تو ، ٹرمپ کو پہلے اپنے منصوبوں کو ظاہر کرنے میں ہچکچاہٹ محسوس ہوئی ، لیکن پھر اس پر شدت کے ساتھ جواب دیا کہ مسلمان قوم کی قومی سلامتی کے لئے خطرہ ہیں۔ کوئی شریعت œ € œ میں نے پہلے ہی مسلمانوں کے بارے میں گہرائی سے بات نہیں کی ہے۔ ہمارا حل انسانی اور انصاف پسند ہوگا۔ ان کا مذہب مکروہ ہے اور ان پر اعتماد نہیں کیا جاسکتا۔ ہم اپنے شہروں ، گلیوں ، اپنی نوکریوں پر مسلمانوں پر بھروسہ نہیں کرسکتے ہیں۔ دیکھو سان برنارڈینو شوٹنگ یا اورلینڈو کے قتل عام میں کیا ہوا؟ یہ مظالم سبھی نے امریکی شہریوں پر اپنی روزمرہ کی زندگی گزارنے والے مسلمانوں پر کیے تھے۔ ہمارے درمیان یہ وحشی نہیں ہوسکتی ہے۔ اسی لئے میں ہر مسلمان سے ڈیٹا بیس میں اندراج کروانے کا مطالبہ کررہا ہوں۔ ہمیں یہ جاننے کی ضرورت ہے کہ متقی کون ہیں ، دوسرے کون ہیں۔ ہمیں یہ جاننے کی ضرورت ہے کہ آیا وہ بندوق کے مالک ہیں یا نہیں ، اور ہمیں ان کے اجازت نامے روکنے کی ضرورت ہے۔ ہمیں اس ملک میں ہر مسلمان کو جاننے اور دیکھنے کی ضرورت ہے ، اور وقت آنے پر میں حتمی فیصلہ کروں گا۔ جب تک تمام حملے بند نہ ہوں ہمیں ان کو حراست میں لینے کی ضرورت ہے۔ نظربند یا جلاوطنی۔ ہم انہیں ایک انتخاب دیں گے۔ آئیں ہم ان کی مساجد کو بھی فراموش نہیں کریں گے ، انہیں بند کردیں ، ہم یہ کرسکتے ہیں اور کریں گے۔ عیسائی خدا سے پیار کرنے والے ملک امریکہ میں ان کی کوئی جگہ نہیں ہے۔ ایک اور رپورٹر نے ان مسلمانوں کے بارے میں پوچھا جو امریکہ جانا چاہتے ہیں۔ یہ عقل سے آگاہ ہے۔ ہمارے پاس کوئی چارہ نہیں ہے۔ معلوم دہشت گردوں اور جرائم پیشہ افراد کے لئے پہلے ہی پرواز کی فہرست موجود ہے۔ ہوم لینڈ سیکیورٹی کے نام پر ہماری پالیسی یہ ہوگی کہ تمام مسلمان ممکنہ دہشت گرد ہیں۔ جب تک دہشت گردی کی جنگ ختم نہیں ہوجاتی ، یہ ہماری پالیسی ہوگی۔ وہ جاسکتے ہیں اور کسی دوسرے ملک کا دورہ کرسکتے ہیں ، لیکن میں صدر ہونے کے دوران ہی امریکہ میں مسلمانوں کا استقبال نہیں کیا جائے گا۔ € ؟؟ جب نامہ نگار مزید سوالات کرنے کے لئے پہنچے تو ، ٹرمپ نے انھیں روک دیا اور اپنے وفود کے ساتھ آگے بڑھ گئے۔ آج امریکہ میں بہت سارے مسلمانوں کے لئے خدشات ہیں ، چونکہ ٹرمپ کی انتخابی کامیابی سے پہلے ہی ان کے شخص پر حملوں میں 25 فیصد اضافہ ہوا ہے۔ بہت سے لوگ اب اپنی مرضی سے دستبرداری کے منصوبے بنا رہے ہیں۔ پر اشتراک کریں
