# Supplementary material for: Supervised ensemble learning methods towards automatically filtering Urdu fake news within social media
Source: PeerJ Comput Sci. 2021 Mar 9;7:e425. doi: 10.7717/peerj-cs.425 (PMC7959660; doi:10.7717/peerj-cs.425)
Supplement: Supplemental Information 1 — News articles are in the .txt file format to read and process by machine learning code. [file peerj-cs-07-425-s001.zip › UFN/0/1019.txt]

اس سال کے میموگرام کا مہینہ نقصان دہ ، تباہ کن رپورٹ کے ساتھ شروع ہوا - میں: جنرل ہیلتھ ، میڈیکل اینڈ ہیلتھ ، سلیتھ جرنل ، خصوصی دلچسپی میں نے میموگگرام حاصل کرنے کے خطرات اور خرابیوں پر بہت سے مضامین لکھے جن میں یہ شامل ہیں: â false false غلط مثبت ہونے کا خطرہ۔ غیر ضروری ذہنی اذیت اور طبی علاج کا باعث بننے کے علاوہ ، کینسر کی غلط تشخیص آپ کو طبی انشورنس کے ل your آپ کی اہلیت میں بھی رکاوٹ ڈال سکتی ہے ، جس کی وجہ سے سنگین مالی نقصان ہوسکتا ہے â ¢ false جھوٹے منفیوں کا خطرہ ، جو گھنے چھاتی والی خواتین کے لئے خاص طور پر تشویش کا باعث ہے â . ¢ حقیقت یہ ہے کہ آئنائزنگ تابکاری اصل میں کینسر کا سبب بنتی ہے اور زندگی بھر میں ہونے پر چھاتی کے کینسر میں معاون ثابت ہوسکتی ہے۔ برٹش میڈیکل جرنل (بی ایم جے) میں شائع ہونے والے نتائج سے پتہ چلتا ہے کہ بی آر سی اے 1/2 جین اتپریورتن لے جانے والی خواتین خاص طور پر تابکاری سے متاثرہ کینسر کا خطرہ ہیں۔ 1 € studies اس حقیقت سے بار بار پتہ چلتا ہے کہ میموگگراموں کی شرح اموات پر کوئی اثر نہیں پڑتا ہے۔ مذکورہ ویڈیو میں ، ڈاکٹر اینڈریو لیزر اور ماحولیاتی سائنسدان ، ایرک رفکن ، پی ایچ ڈی کی تخلیق کردہ ، میموگگرام کے فوائد کو غلط سمجھنا آسان ہے۔ میموگرامس کے بارے میں کہا جاتا ہے کہ آپ چھاتی کے کینسر سے آپ کے مرنے کے خطرے کو 20 فیصد تک کم کردیں گے ، لیکن جب تک آپ یہ نہیں سمجھتے کہ یہ تعداد کہاں سے آتی ہے ، آپ باقاعدگی سے میموگرام اسکریننگ کے ممکنہ فائدے کو زیادہ حد تک نظر ڈالیں گے۔ زیادہ تر ڈاکٹر مریضوں کو مساوات کے دوسرے پہلو سے آگاہ کرنے میں بھی ناکام رہتے ہیں ، یہی وجہ ہے کہ اس سے استفادہ کرنے سے کہیں زیادہ خواتین کو عملی طور پر نقصان پہنچا ہے۔ 1 میں 1 ، باقاعدگی سے میموگگرام اسکریننگ کے ذریعہ 000 خواتین کو بچایا جاتا ہے جبکہ بغیر کسی وجہ کے 10 کینسر کے علاج سے گزرنا ناقابل یقین ہے کیوں کہ روایتی ادویہ کی مدد سے 20 فیصد اموات کے خطرے میں کمی واقع ہوتی ہے جس میں باقاعدگی سے میموگگرام ملنے والی 1،000 عورتیں ہوتی ہیں۔ یہ کیسے ہو سکتا ہے؟ جیسا کہ ویڈیو میں بیان کیا گیا ہے ، ہر ایک ہزار خواتین کے لئے جو میمگگرام نہیں لیتے ہیں ، ان میں سے 5 خواتین چھاتی کے کینسر سے مر جائیں گی۔ میموگگرام کرنے والی ہر ایک ہزار خواتین کے ل For ، 4 بہرحال مرجائیں گی۔ دونوں گروہوں کے مابین 20 فیصد فرق ہے (میموگگرام گروپ میں اس شخص کا فرق ہے جس کی جان بچ گئی ہے)۔ مساوات کے دوسری طرف ، ہر ایک ہزار خواتین میں سے جو زندگی بھر میں باقاعدگی سے میموگگرام حاصل کرتی ہیں: HALF کو ایک غلط مثبت ملے گا۔ لہذا جب کہ انہیں کینسر نہیں ہے ، ہر 1 میں سے 500 میں سے ، میموگگرامس حاصل کرنے والی women breast women women خواتین کو چھاتی کے کینسر کی تشخیص سے وابستہ دہشت کا سامنا کرنا پڑے گا bi bi بایپسی ملیں گی ، جو تکلیف دہ ہوسکتی ہیں اور منفی اثرات کے خطرات بھی اٹھاتی ہیں۔ 10 حقیقت میں کینسر کا علاج کروائیں گی ، اس میں سرجری اور ڈسکسنگ سرجری بھی شامل ہے۔ منشیات یا تابکاری. سرجری ، کیمو اور تابکاری سب خطرناک ہیں ، اور آپ کے کینسر کے علاج سے دم توڑ جانا دوگنا تکلیف دہ ہے جن تمام چیزوں پر غور کیا جاتا ہے ، ثبوت بالکل واضح معلوم ہوتا ہے۔ زیادہ تر خواتین کو شاید میموگگرامس سے گریز کرنا چاہئے ، کیونکہ وہ اچھ thanی سے کہیں زیادہ نقصان پہنچاتی ہیں۔ بہت سارے مطالعات اب اس نتیجے پر پہنچے ہیں ، اور حالیہ تحقیق ، 2 ، چھاتی کے کینسر سے متعلق آگاہی کے مہینے کے وقت میں ہی شائع ہوئی تھی ، اور اس مقام پر دوبارہ ہتھوڑے ڈال رہے ہیں۔ میموگرافی چاند گرہن کے فوائد کے نقصانات اس مطالعہ کے لئے ، محققین نے امریکہ کا تجزیہ کیا میموگرافی کی تاثیر کا اندازہ لگانے کے لئے حکومت نے کینسر کے اعدادوشمار جمع کیے۔ میموگرامس معمول کے استعمال میں آنے سے ایک سال قبل 197 5 and three€ and 2000 اور and 2002 and and اور 2002 2002 2002 2002 کے درمیان ، 197 40 سال سے زیادہ عمر کی خواتین میں تشخیص شدہ چھاتی کے کینسر کے ریکارڈ کا موازنہ کرکے ، تین اہم نتائج سامنے آئے۔ 3 ، 4 ، 5 ، 6 ، 7 ، 8 بڑے ٹیومر (2 سینٹی میٹر یا اس سے زیادہ) کے واقعات میں کمی واقع ہوئی ہے ، جو 68 فیصد سے 32 فیصد ہوگئی ہے ، چھوٹے ٹیومر کی تشخیص کرنے والی خواتین کی تعداد 36 سے بڑھ کر 64 فیصد ہوگئی ہے۔ میٹاسٹیٹک کینسر ، جو کہ سب سے زیادہ مہلک ہے ، مستحکم رہا ہے ، یہ شروع میں میموگگرام کے لئے اچھی خبر کی طرح محسوس ہوسکتا ہے ، لیکن مطلق تعداد میں ، بڑے ٹیومر میں کمی واقعی ایک چھوٹی تھی - جس میں 100،000 خواتین میں محض 30 ٹیومر کم تھے۔ اسی دوران، چھوٹے ٹیومر میں ڈرامائی اضافہ زیادہ تر تشخیص کی وجہ قرار دیا گیا تھا۔ ان تخمینے میں سے ایک 81 فیصد ٹیومر کو دراصل علاج کی ضرورت نہیں تھی۔ حقیقت یہ ہے کہ میٹاسٹیٹک کینسر کی شرح برقرار رہی یہاں تک کہ اس سے یہ بھی پتہ چلتا ہے کہ پہلے ہم ان میں سے زیادہ کو نہیں پکڑ رہے ہیں۔ اس کے بجائے ، ہم زیادہ تر بے ضرر ٹیومر کو پکڑنے اور علاج کر رہے ہیں۔ محققین نے یہ بھی پایا کہ چھاتی کے کینسر کی اموات میں دو تہائی کمی کی وجہ سے بہتر علاج ، مثلا تیموکسفین کا استعمال شامل تھا۔ چھاتی کے کینسر کی اسکریننگ میں اموات میں کمی کا صرف ایک تہائی حصہ ہوتا ہے۔ سر فہرست محقق ڈاکٹر ایچ گلبرٹ ویلچ مندرجہ بالا ویڈیو میں مطالعے کے نتائج کی وضاحت کرتے ہیں۔ جیسا کہ ویب ایم ڈی نے اطلاع دی ہے: 9 â Wel - ویلچ کے مطابق ، یہ ظاہر کیا گیا ہے کہ میموگرافی میں زیادہ جارحانہ ٹیومر کو جلدی پکڑنے کے مقابلے میں چھاتی کے کینسر کا زیادہ امکان ہوتا ہے۔ مزید کیا بات ہے ، محققین نے بتایا کہ جب 1970 کی دہائی سے چھاتی کے کینسر کی اموات کم ہو رہی ہیں ، اس کی بنیادی وجہ بہتر علاج - اسکریننگ نہ ہونا ہے۔ ویلچ نے نوٹ کیا کہ موجودہ مطالعے کا ان خواتین سے کوئی تعلق نہیں ہے جو چھاتی میں گانٹھ محسوس کرتے ہیں۔ انہوں نے زور دے کر کہا ، "انہیں میموگرام لینے کی ضرورت ہے۔" لیکن ، ویلچ نے مشورہ دیا ، جب معمول کی اسکریننگ کی بات آتی ہے تو ، خواتین اپنی ذاتی اقدار کی بنیاد پر فیصلہ کرسکتی ہیں۔ € ؟؟ ذاتی انتخاب کی حیثیت سے اسکریننگ جب این بی سی نیوز سے گفتگو کرتے ہوئے ، ویلچ نے یہ کہا کہ اسکریننگ ایک انتخاب ہے۔ یہ صحت عامہ کا ناگزیر نہیں ہے۔ کیا ہے؟ 10 فی الحال ، کینسر کے روایتی ماہرین بیشتر میموگراسم کو لازمی طور پر دیکھتے ہیں ، حالانکہ سفارشات مختلف ہوتی ہیں اس پر منحصر ہے کہ آپ کس کی بات سنتے ہیں۔ پچھلے سال تک ، امریکن کینسر سوسائٹی (ACS) تجویز کرتی ہے کہ اوسطا خطرہ والی خواتین کو 45 سال کی عمر میں پہلا میمگرام ہونا چاہئے ، اس کے بعد سالانہ میموگرام 55 سال کی عمر تک جاری رہتا ہے۔ 55 اور اس سے زیادہ عمر کی خواتین کو ہر دوسرے سال ان کو رکھنا چاہئے۔ 11 دریں اثنا ، یو ایس پریوینٹیو سروسز ٹاسک فورس (یو ایس پی ایس ٹی ایف) 50 سال کی عمر تک انتظار کرنے کی سفارش کرتی ہے ، اور اس کے بعد ہر دوسرے سال صرف میموگگرام حاصل کرتی ہے۔ 12 مختلف رہنما خطوط پر گرما گرم بحث کے جواب میں ، امریکی کانگریس نے قانون سازی کی جس میں انشورنس کمپنیوں کو عمر کی قطع نظر میموگگرامز کا احاطہ کرنے کی ضرورت کی گئی۔ حیرت کی بات نہیں ، اے سی ایس نے تازہ ترین تحقیق پر سخت تنقید کی ہے۔ ایک بیان میں ، ACS کے چیف کینسر کنٹرول افسر ، ڈاکٹر رچرڈ وینڈر نے کہا: "یہ نتائج دلیرانہ ، توجہ دینے والے ہیں اور انہیں نمک کے دانے کے ساتھ ہی لیا جانا چاہئے۔ حقیقت میں ، یہ ایک مکمل چمچ ہے۔؟" وینڈر کے روی attitudeہ میں مسئلہ یہ ہے کہ یہ کسی بھی طرح کا پہلا یا واحد مطالعہ نہیں جس سے یہ معلوم ہوتا ہے کہ میموگرافی کو بڑے پیمانے پر فروخت کیا گیا ہے۔ حقیقت میں، بہت سارے مطالعے نے چھاتی کے کینسر کے خلاف ابتدائی آلے کے طور پر میموگرافی کی صداقت کی تردید کی ہے۔ شواہد حد سے زیادہ میموگرافی کے معمول کے استعمال کی تردید کرتے ہیں۔ دیگر مطالعات جو متمول مطالعہ کے نتائج کی حمایت کرتی ہیں ان میں مندرجہ ذیل شامل ہیں: âœ "اندرونی طب کے آرکائیو ، 2007: 117 بے ترتیب ، کنٹرول شدہ میموگگرام ٹرائلز کا میٹا تجزیہ۔ اس کے نتائج میں سے: غلط میثاق نتائج کی شرح 10 میموگرام کے بعد 56 فیصد تک زیادہ ہے۔ 13 âœ "کوچران ڈیٹا بیس کا جائزہ ، 2009: اس جائزے میں بتایا گیا ہے کہ چھاتی کے کینسر کی اسکریننگ سے 30 فیصد شرح زائد تشخیص اور اوورٹریٹمنٹ ہوتی ہے ، جس نے اصل میں کینسر کے اضافے کے خطرے کو 0.5 فیصد تک بڑھا دیا ہے۔ جائزے میں یہ نتیجہ اخذ کیا گیا ہے کہ 10 سال کی مدت میں ہر 2،000 خواتین کو اسکریننگ کے لئے مدعو کیا گیا ہے ، صرف ایک عورت کی زندگی طویل تھی ، جبکہ 10 صحت مند خواتین کا غیرضروری سلوک کیا گیا۔ 14 âœ "نیو انگلینڈ جرنل آف میڈیسن (NEJM) ، 2010: اس مطالعے سے یہ نتیجہ اخذ کیا گیا ہے کہ میموگرافک اسکریننگ کے نتیجے میں اموات میں ہونے والی کمی اتنی کم تھی کہ کوئی وجود نہیں تھا۔" اسکریننگ کا نتیجہ۔ 15 âœ "لانسیٹ اونکولوجی ، 2011: اس مطالعے میں 1986 سے 1990 کے درمیان سویڈش میموگرافی اسکریننگ پروگرام میں پائے جانے والے بریسٹ کینسر کی فطری تاریخ بیان کی گئی جس میں 650،000 خواتین شامل ہیں۔ چونکہ چھاتی کے گھاووں اور ٹیومر کا جارحانہ انداز سے علاج کیا جاتا ہے اور / یا صحت سے متعلق واضح اور موجودہ خطرہ ہونے کے بارے میں کسی بھی یقین کے ساتھ اس کا تعین کرنے سے پہلے ، اس کے بارے میں ابھی کچھ تحقیق نہیں ہوئی ہے کہ جب وہ تنہا رہ جاتے ہیں تو کیا ہوتا ہے۔ یہ مطالعہ تاہم ، پہلی بار یہ مظاہرہ کیا کہ چھاتی کی زیادہ اسکریننگ حاصل کرنے والی خواتین کو کنٹرول گروپ کے مقابلے میں مندرجہ ذیل چھ سالوں میں چھاتی کے کینسر کے زیادہ جارحانہ واقعات پائے جاتے ہیں جنھیں بہت کم اسکریننگ ملی ہے۔ 16 âœ "لانسیٹ ، 2012 ، نے بتایا کہ میموگرافی کی اسکریننگ سے بچائی جانے والی ہر زندگی کے لئے ، تین خواتین کا کینسر کی وجہ سے سرجری ، تابکاری یا کیموتھریپی کے ساتھ زیادہ سے زیادہ تشخیص اور علاج کرایا جاتا ہے جو شاید ان کی زندگی میں کبھی تکلیف نہ دے سکیں۔ 17 âœ "کوچران ڈیٹا بیس کا جائزہ ، 2013: 10،000 آزمائشوں کا جائزہ جس میں 600،000 سے زیادہ خواتین شامل تھیں اس سے معلوم ہوا کہ میموگرافی اسکریننگ کا مجموعی اموات پر کوئی اثر نہیں ہوا۔ 18 âœ "NEJM ، 2014: Drs. نیکولا بلر-اینڈورنو اور پیٹر جونی نے ایک مقالہ شائع کیا جس میں وہ میموگرافی کی تاثیر کا اندازہ لگانے کے لئے ایک آزاد ہیلتھ ٹکنالوجی تشخیص اقدام کے نتائج کی وضاحت کرتے ہیں ، ان میں سے وہ ایک حصہ تھے: 19 â œ œ پہلے ، ہم نے دیکھا کہ جاری بحث اسی کی بحالی کے سلسلے پر مبنی تھی ، بنیادی طور پر فرسودہ آزمائش breast breast کیا چھاتی کے کینسر سے ہونے والی اموات کے معاملے میں میموگرافی اسکریننگ کا معمولی فائدہ اٹھا سکتا ہے۔ 1963 اور 1991 کے درمیان شروع ہونے والی ٹرائلز میں دکھایا گیا تھا کہ آج بھی ہونے والے ٹرائل میں اب بھی پتہ چل سکتا ہے؟ دوسرا ، ہمیں یہ کتنا غیر واضح سمجھا گیا کہ میموگرافی کی اسکریننگ کے فوائد کو نقصان پہنچا۔ میموگرافی سے وابستہ چھاتی کے کینسر کی اموات میں لگ بھگ 20 فیصد کی نسبتہ خطرے میں کمی ، جو فی الحال زیادہ تر ماہر پینلز نے بیان کیا ہے ، اس کی تشخیصی کیکسیڈ کی قیمت پر دوبارہ تشہیر کی گئی ہے ، اس کے بعد بایپسی اور چھاتی کے کینسر کی زیادہ تشخیص cance € ”کینسر ہیں۔ کبھی بھی طبی طور پر ظاہر نہیں ہوتا - تیسرا ، میمو گرافی کی اسکریننگ کے فوائد اور حقیقت میں توقع کی جانے والی فوائد کے بارے میں خواتین کے تاثرات کے مابین واضح تضاد سے ہم پریشان ہوگئے۔ اعداد و شمار سے پتہ چلتا ہے کہ ریاست ہائے متحدہ امریکہ میں 50 سالہ خواتین کی تعداد زندہ رہنے کی ، چھاتی کے کینسر سے مرنے کی ، یا دوسرے وجوہات سے مرنے کی توقع کرتی ہے ، اگر انہیں 10- سال کے دوران ہر [دو] سال بعد باقاعدہ میموگرافی کروانے کی دعوت دی جاتی ہے۔ سال کی مدت ، ان خواتین کے مقابلے میں جو خواتین کی میموگرافی نہیں کرتی ہیں۔ سوئس میڈیکل بورڈ کی رپورٹ کو 2 فروری ، 2014 کو عام کیا گیا۔ 20 اس نے اعتراف کیا کہ منظم میموگرافی کی اسکریننگ چھاتی کے کینسر سے منسوب ایک کی موت کو روک سکتی ہے۔ ایک ہزار خواتین اسکریننگ کی گئیں ، حالانکہ اس بات کا کوئی ثبوت نہیں تھا کہ تجویز کیا جائے کہ مجموعی طور پر اموات متاثر ہوئی تھی۔ اسی دوران ، اس نے خاص طور پر ، خاص طور پر ، - غلط جانچ کے نتائج اور زائد تشخیص کا خطرہ â € â لہذا بورڈ نے سفارش کی ہے کہ کوئی نیا منظم میموگرافی اسکریننگ پروگرام متعارف نہ کیا جائے اور موجودہ پروگراموں پر وقت کی حد نہ رکھی جائے۔ اس کے علاوہ ، اس میں یہ بھی شرط رکھی گئی ہے کہ میموگرافی اسکریننگ کی تمام اقسام کے معیار کا جائزہ لیا جانا چاہئے اور اسکریننگ کے فوائد اور نقصانات سے متعلق خواتین کو واضح اور متوازن معلومات فراہم کی جانی چاہئے۔ € ؟؟ British "برٹش میڈیکل جرنل (بی ایم جے) ، 2014: کینیڈا کے ایک مطالعہ نے میموگرافی سے زائد تشخیص اور اوورٹریٹیمنٹ کی شرح کو قریب 22 فیصد قرار دیا ہے۔ 21 âœ "جامع داخلی طب ، جولائی 2015: یہاں ، محققین نے میموگرافی کی اسکریننگ سے یہ نتیجہ اخذ کیا کہ چھاتی کے کینسر سے ہونے والی اموات کی تعداد پر عملی طور پر کوئی اثر نہیں پڑا ہے۔ چھاتی کے کینسر کی اسکریننگ اور چھاتی کے کینسر کے واقعات کے درمیان ایک مثبت ارتباط در حقیقت پایا گیا تھا ، لیکن اموات کے ساتھ کوئی مثبت ارتباط نہیں تھا۔ 22 ، 23 âœ "رائل سوسائٹی آف میڈیسن کا جرنل ، ستمبر 2015: اس مطالعے کا اختتام عنوان میں ٹھیک بتایا گیا ہے ، جس میں لکھا ہے:" میموگرافی کی اسکریننگ مؤثر ہے اور اسے ترک کردیا جانا چاہئے۔ "€ ؟؟ 24 ، 25 مختصرا a ، مصنفین نے یہ نتیجہ اخذ کیا کہ میمگگرامس کا استعمال کرتے ہوئے دہائیوں کے معمول کی چھاتی کے کینسر کی اسکریننگ نے چھاتی کے کینسر سے اموات کو کم کرنے کے لئے کچھ نہیں کیا ہے ، جبکہ ٹیسٹ سے گزرنے والی تمام خواتین کی نصف (52 فیصد) ضرورت سے زیادہ تشخیص اور اس سے آگے نکل جانے کا سبب بنی ہے۔ سر فہرست مصنف پیٹر سی گٹشے کے مطابق ، اگر میمگرامس منشیات بن چکے ہوتے تو بازار سے بہت پہلے ہی اسے واپس لے لیا جاتا۔ یہ وقت ہے جب Rev € ˜ Rev پر نظر ثانی کریں جب شک میں ، اس کو ختم کریں ذہنیت جہاں سے ہم نے آغاز کیا وہاں جاکر ، یہاں تک کہ جب کینسر کی صنعت کے اپنے اعدادوشمار میموگرافی مختصر طور پر سامنے آئیں ، بشرطیکہ آپ یہ سمجھ لیں کہ 20 فیصد اصل میں کیا معنی رکھتے ہیں۔ ایک بار پھر اعادہ کرنے کے لئے ، معمول کے میموگگرام حاصل کرنے اور ان کو نہ ملنے میں فرق یہ ہے کہ 1،000 میں 1 عورت کی زندگی بچ گئی ہے۔ میموگرامس سے بھی چار کی موت ہوتی ہے ، اسکرین نہ ہونے والوں میں پانچ اموات کے مقابلے میں۔ اور ایک بار پھر ، ان 1000 اسکرینڈ خواتین میں سے 10 کو کینسر کا علاج کرایا جائے گا حالانکہ ان کے پاس واقعتا یہ نہیں ہے۔ واضح طور پر انتخاب آپ کا ہے۔ اگر آپ کو یہ سوچ کر سکون مل جائے کہ آپ شاید وہی ایک فرد بچ جائیں جو ہر طرح سے اپنے دل یا آنت کی جبلت کی پیروی کریں۔ صرف خطرات کے بارے میں واضح رہو ، کیونکہ امکانات کہیں زیادہ ہوتے ہیں آپ ان 10 میں سے ایک ہوسکتے ہیں جو ایک ٹیومر کے لئے کیمو یا ماسٹکٹومی سے گذرتے ہیں جو آپ کو نقصان نہیں پہنچاتا ہے۔ جیسا کہ واشنگٹن اسکول آف میڈیسن یونیورسٹی کے ڈاکٹر جون ایلور نے نوٹ کیا ہے: 26 e disease ہم اس بیماری کو ٹھیک کرنے کا سہرا لیتے ہیں جس سے مریض کو کبھی تکلیف نہیں ہوتی۔ patients aving issed forissedissed €kingissed.......... .â with.... with... with...................................................................................... منتر ، "تمام کینسر زندگی کے لئے خطرہ ہیں" اور doubt doubt doubt جب شکوک و شبہات ہیں تو ، اس کو ختم کردیں ، اس پر نظر ثانی کی ضرورت ہے۔ €؟ کینسر سے بچاؤ کے آلے کے طور پر وٹامن ڈی کے لئے ٹھوس شواہد میموگرامس کو form œ preferencesâ of ؟؟ کی بہترین شکل کے طور پر پیش کیا گیا ہے؟ عورت حاصل کرسکتی ہے۔ لیکن ابتدائی تشخیص روک تھام کی طرح نہیں ہے۔ اور جب کینسر کی اسکریننگ اچھ thanی سے کہیں زیادہ نقصان پہنچا رہی ہے تو ، یہ ممکنہ طور پر آپ کی بہترین امید کے قابل کیسے ہوسکتا ہے؟ مجھے یقین ہے کہ جب میموگرافی کی بات آتی ہے تو ثبوت واقعی اپنے لئے بولتے ہیں۔ وٹامن ڈی کی تحقیق کے لئے بھی یہی کہا جاسکتا ہے ، جو بار بار ظاہر کرتا ہے کہ 40 سے 60 نین گرام فی ملی لیٹر (این جی / ایم ایل) کی حد میں آپ کے وٹامن ڈی کی سطح کو بہتر بنانا کینسر سے متاثر کن تحفظ فراہم کرتا ہے۔ میرا ماننا ہے کہ آپ کے وٹامن ڈی لیول کی جانچ کرنا کینسر سے بچاؤ کے لئے انتہائی ضروری ٹیسٹ میں سے ایک ہے۔ سال میں دو بار مثالی طور پر ٹیسٹ کروائیں۔ یقینا مستثنیات ہیں۔ اگر آپ کو اپنی چھاتی میں گانٹھ کا احساس ہوتا ہے تو ، میموگگرام کی تصدیق کی جاسکتی ہے ، اگرچہ اس کے بعد بھی الٹراساؤنڈ جیسے دیگر غیر آئنائزنگ متبادل موجود ہیں ، جو میموگرافی سے کافی اعلی دکھائے گئے ہیں ، خاص طور پر گھنے چھاتی والی خواتین کے لئے جو میموگرافی کا استعمال کرتے وقت جھوٹی منفی کا زیادہ خطرہ رکھتے ہیں۔ چھاتی کے کینسر کے لئے وٹامن ڈی کی طرف دیکھتے ہوئے حالیہ مطالعوں میں سے ایک 27 نے پایا کہ وٹامن ڈی کی کمی کینسر کی بڑھوتری اور میتصتصاس سے وابستہ ہے۔ جیسا کہ اسٹینفورڈ یونیورسٹی کے محقق ، ڈاکٹر برائن فیلڈمین نے نوٹ کیا ہے: 28 â large large ایک بڑی تعداد میں مطالعے میں وٹامن ڈی کی سطح اور کینسر کے نتائج کے مابین ایسوسی ایشن کی تلاش کی گئی ہے ، اور اس کے نتائج ملا دیئے گئے ہیں۔ ہمارا مطالعہ اس بات کی نشاندہی کرتا ہے کہ خون میں گردش کرنے والی وٹامن ڈی کی کس طرح چھاتی کے کینسر کی افزائش اور میتصتصاس کو فروغ دینے میں میکانکی کردار ادا کرسکتی ہے ۔â € ؟؟ چھاتی کے کینسر کی تشخیص ہونے کے بعد وٹامن ڈی کی اعلی سطح کا ہونا بھی زندہ رہنے کے امکانات سے وابستہ ہے۔ 29 ایک تحقیق میں ، چھاتی کے سرطان کے مریض جن کے اوسطا اوسطا n 30 ملی گرام / ملی لیٹر وٹامن ڈی ہوتا تھا ان کے مقابلے میں ان کی شرح اموات میں 50 فیصد کم شرح ہوتی ہے جن کی اوسطا vitamin 17 ملی گرام / ملی لیٹر وٹامن ڈی ہوتی ہے۔ میں واقعی اس کا شکر گزار ہوں کہ میڈیکل کمیونٹی وٹامن ڈی کو گلے لگا لیا اور اس کا استعمال شروع کردیا۔ تاہم ، یہ سمجھنا ضروری ہے کہ وٹامن ڈی حاصل کرنے کا بہترین طریقہ سمجھدار سورج کی نمائش سے ہے ، اور اگر آپ واقعی زیادہ سے زیادہ صحت اور تندرستی میں دلچسپی رکھتے ہیں تو آپ اسے حاصل کرنے کے لئے اپنی طاقت میں ہر کام کریں گے۔ فلوریڈا میں منتقل ہونے کی یہ ایک وجہ ہے۔ میں نے 8 سال سے زیادہ میں وٹامن ڈی نگل نہیں کیا ہے اور اس کے باوجود 60 این جی / ملی لیٹر کی سطح ہے۔ وٹامن ڈی کے علاوہ سورج کی روشنی کی روشنی میں بہت سے دوسرے فوائد ہیں۔ سورج کی روشنی کا 40 فیصد سے زیادہ قریب اورکت شعاعیں ہیں جو آپ کے جسم میں آپ کے جسم میں پانی کی تشکیل اور مائٹوکونڈریل مرمت اور تخلیق نو کی حوصلہ افزائی کرتی ہیں۔ اگر آپ محض وٹامن ڈی نگلتے ہیں اور دھوپ سے بچ جاتے ہیں تو ، آپ کو سمجھدار سورج کی نمائش کا بنیادی فائدہ نہیں ملتا ہے۔ اگر آپ سردیوں میں پھنس جاتے ہیں اور کم وٹامن ڈی رکھتے ہیں تو ، شاید زبانی وٹامن ڈی کو کسی دوائی کی طرح نگلنا بہتر ہے ، لیکن براہ کرم یہ پہچانیں کہ وٹامن ڈی کی سطح کو بہتر بنانے کا یہ ایک انتہائی کمتر طریقہ ہے اور جب آپ بہت سارے اہم حیاتیاتی فوائد سے محروم ہوجاتے ہیں۔ آپ سورج کی نمائش سے بچتے ہیں۔ آپ میرے پچھلے آرٹیکل میں کینسر اور دیگر صحت سے متعلق مسائل پر وٹامن ڈی کے اثر و رسوخ کے بارے میں مزید معلومات حاصل کرسکتے ہیں ، Vitamin € ing وٹامن ڈی کی جانچ پڑتال کے کون ، کیوں اور کب؟ اس معاملے کی حقیقت یہ ہے کہ بہت ساری تدبیریں ہیں جو میموگرافی کے مقابلے میں چھاتی کے کینسر سے بچنے کے معاملے میں کہیں زیادہ فائدہ مند ہیں۔ لہذا اگر آپ میمگگرامس پر اپنی قسمت کو روک رہے ہیں تو ، آپ خود کو ایک بہت بڑی بربادی کر رہے ہیں۔ اہم غذائی رہنما اصولوں اور طرز زندگی کی حکمت عملیوں کے ل that جو آپ کے کینسر کے خطرے کو کم کرنے میں مدد کرسکتے ہیں ، براہ کرم میرا گذشتہ مضمون دیکھیں ، â € € آپ کے چھاتی کے کینسر کے خطرے کو کم کرنے کے لئے اہم نکات۔ â ؟؟ ایک اور عمدہ وسائل ڈاکٹر کرسٹین ہورنر کی کتاب ہے ، â œ œ جاگتے ہوئے واریر دیوی: ڈاکٹر کرسٹین ہورنر برسٹ بریسٹ کینسر سے بچاؤ اور لڑنے کا پروگرام ، € €؟ جس میں سائنسی اعتبار سے توثیق شدہ تمام قدرتی نقطaches نظر شامل ہیں جو چھاتی کے کینسر سے بچاؤ اور علاج کرسکتے ہیں۔ اپنا جائزہ پیش کریں â € ؟؟ ایک اور عمدہ وسائل ڈاکٹر کرسٹین ہورنر کی کتاب ہے ، â œ œ جاگتے ہوئے واریر دیوی: ڈاکٹر کرسٹین ہورنر برسٹ بریسٹ کینسر سے بچاؤ اور لڑنے کا پروگرام ، € €؟ جس میں سائنسی اعتبار سے توثیق شدہ تمام قدرتی نقطaches نظر شامل ہیں جو چھاتی کے کینسر سے بچاؤ اور علاج کرسکتے ہیں۔ اپنا جائزہ پیش کریں â € ؟؟ ایک اور عمدہ وسائل ڈاکٹر کرسٹین ہورنر کی کتاب ہے ، â œ œ جاگتے ہوئے واریر دیوی: ڈاکٹر کرسٹین ہورنر برسٹ بریسٹ کینسر سے بچاؤ اور لڑنے کا پروگرام ، € €؟ جس میں سائنسی اعتبار سے توثیق شدہ تمام قدرتی نقطaches نظر شامل ہیں جو چھاتی کے کینسر سے بچاؤ اور علاج کرسکتے ہیں۔ اپنا جائزہ پیش کریں
