# Supplementary material for: Supervised ensemble learning methods towards automatically filtering Urdu fake news within social media
Source: PeerJ Comput Sci. 2021 Mar 9;7:e425. doi: 10.7717/peerj-cs.425 (PMC7959660; doi:10.7717/peerj-cs.425)
Supplement: Supplemental Information 1 — News articles are in the .txt file format to read and process by machine learning code. [file peerj-cs-07-425-s001.zip › UFN/0/102.txt]

جسٹس کلیرنس تھامس نے واشنگٹن ڈی سی کو ro œ ro بروکن € کے طور پر بیان کیا؟ - واچ: سی این این ہیک نے خود کو ذلیل کردیا ، ناظرین کو بتاتا ہے کہ امریکی نمائندے پہلے ہی ٹرم لمیٹڈ ہیں (وہ نہیں ہیں) واشنگٹن میں مواصلات میں خرابی وہی ہے جس نے ٹرمپ کے عروج کو ہوا دی ہے۔ لوگ بیمار اور کام نہ کرنے سے تھک چکے ہیں ، کم از کم کچھ بھی اچھا نہیں ہے ، لہذا وہ ایک نیا لیڈر چاہتے ہیں جو واقعتا great عظیم کاموں کو انجام دے سکے۔ "مجھے لگتا ہے کہ ہم نے فیصلہ کیا ہے کہ اختلاف رائے اور رائے کے اختلافات کا مقابلہ کرنے کے بجائے ، ہم صرف اس شخص کو ختم کردیں گے جو ہم سے متفق نہیں ہے ،" â؟ تھامس نے کہا۔ بدقسمتی سے وہ بالکل ٹھیک ہے۔ ریپبلکن اور ڈیموکریٹ دونوں ہی مجرم ہیں کہ معنی خیز گفتگو میں شامل ہونے کے بجائے اپنے مخالفین کو شیطان بنانا پسند کریں۔ اس طرح کا پولرائزیشن امریکہ کی مدد نہیں کرتا ہے۔ یہ سب کچھ لوگوں کے کانگریس کے ساتھ مایوسی کو بڑھانا ہے جب وہ برسوں سے کچھ نہیں ہوتا دیکھ رہے ہیں۔ ٹرمپ کی کاروباری دنیا میں سمجھوتہ کرنے اور پیچیدہ سودے بازی کرنے کی تاریخ ہے۔ ڈیموکریٹ نامزد امیدوار ہلیری کلنٹن کے برعکس ، ٹرمپ چیزوں کو کام کرنے کی تاریخ رکھتے ہیں۔ اگر ٹرمپ واشنگٹن میں کچھ حقیقی تبدیلی لاسکتے ہیں تو وہ آخر کار اس ملک کا رخ موڑ سکتے ہیں۔ اسے فیس بک اور ٹویٹر پر شیئر کریں اور ہمیں بتائیں کہ کیا آپ کے خیال میں ٹرمپ کو منتخب کرنا ہمارے دارالحکومت میں جو ٹوٹا ہے اسے ٹھیک کرنے کے لئے کافی ہوگا۔
