# Supplementary material for: Supervised ensemble learning methods towards automatically filtering Urdu fake news within social media
Source: PeerJ Comput Sci. 2021 Mar 9;7:e425. doi: 10.7717/peerj-cs.425 (PMC7959660; doi:10.7717/peerj-cs.425)
Supplement: Supplemental Information 1 — News articles are in the .txt file format to read and process by machine learning code. [file peerj-cs-07-425-s001.zip › UFN/0/1020.txt]

کامیٹن کا کلنٹن فاؤنڈیشن رابطہ - بریٹ بارٹ 31 اکتوبر ، 2016 واشنگٹن ، ڈی سی € € "ایف بی آئی کے ڈائریکٹر جیمز کامی کی پیشہ ورانہ تاریخ اور تعلقات کا جائزہ لینے سے پتہ چلتا ہے کہ اوباما کی کابینہ کے رہنما - اب ہیلری کلنٹن کی تحقیقات سے نمٹنے کے لئے ان کی گرفت میں ہے۔" واشنگٹن ، ڈی سی کے بڑے پیسوں کی صہیونی ثقافت میں دل کی گہرائیوں سے جکڑے ہوئے ہیں۔ ان کے ذاتی اور پیشہ ورانہ تعلقات all € all - اعلان کیا گیا ہے کہ بیورو کلنٹن کے خلاف قانونی چارہ جوئی نہیں کرے گا۔ اس سے دو طرفہ خدشات کو تقویت مل سکتی ہے کہ اس نے مجرمانہ تحقیقات کی سیاست کردی ہے۔ ان خدشات پر لاکھوں ڈالر مرکوز ہیں جو کامی نے کلنٹن فاؤنڈیشن کے دفاعی ٹھیکیدار ، مزاحیہ کی کلنٹن فاؤنڈیشن کے کارپوریٹ پارٹنر بورڈ کے سابق رکنیت سے قبول کیا تھا ، اور اس کے حیرت انگیز معاشی تعلقات اپنے بھائی پیٹر کامی کے ساتھ ہیں ، جو قانون میں کام کرتے ہیں۔ فرم جو کلنٹن فاؤنڈیشن کے ٹیکس کرتی ہے۔ لاک ہیڈ مارٹن جب 2013 میں صدر اوباما نے کمی کو ایف بی آئی کا ڈائریکٹر بننے کے لئے نامزد کیا تو ، کامی نے ریاستہائے متحدہ امریکہ کے سینیٹ سے وعدہ کیا تھا کہ وہ سابق آجروں سے وابستہ تمام معاملات پر اپنے آپ کو بازیافت کریں گے۔ لیکن کامی نے صرف ایک سال میں لاک ہیڈ مارٹن سے 6 ملین ڈالر کمائے۔ اسی سال لاک ہیڈ مارٹن کلنٹن فاؤنڈیشن کا ڈونر بن گیا۔ کامی بش کی انتظامیہ کے دو سالوں تک جان اشکرافٹ کے تحت ڈپٹی اٹارنی جنرل کی حیثیت سے خدمات انجام دیں۔ جب انہوں نے بش انتظامیہ کو خیرباد کہا ، تو وہ براہ راست لاک ہیڈ مارٹن کے پاس گیا اور نائب صدر بن گیا ، عام مشیر کی حیثیت سے کام کرتا رہا۔ جیمس کامی نے اپنے آخری سال لاک ہیڈ مارٹن سے اس کمپنی کے ساتھ کتنی رقم کمائی تھی ، جو اس نے 2010 میں چھوڑی تھی؟ compensation 6 ملین سے زیادہ معاوضہ لاک ہیڈ مارٹن کلنٹن فاؤنڈیشن کا ڈونر ہے۔ کمپنی نے 2010 میں کلنٹن گلوبل انیشیٹو ممبر بننے کا اعتراف کیا تھا۔ ریکارڈ کے مطابق ، لاک ہیڈ مارٹن مصر میں امریکی چیمبر آف کامرس کا رکن بھی ہے ، جس نے 2010 میں تقریر کرنے کے لئے بل کلنٹن کو ،000 250،000 ادا کیے تھے۔ 2010 میں ، لاک ہیڈ مارٹن نے ہیلری کلنٹن اسٹیٹ ڈپارٹمنٹ سے نجی معاہدوں کی 17 منظوری حاصل کی۔ ایچ ایس بی سی ہولڈنگز 2013 میں ، کامی ایک بورڈ ممبر ، ایک ڈائریکٹر ، اور لندن بینک ایچ ایس بی سی ہولڈنگز کے فنانشل سسٹم وایلنیبلٹی کمیٹی کے ممبر بن گئے۔ . € r مسٹر کامیئس کی تقرری ابتدائی تین سالہ مدت کے لئے ہوگی جو حصص یافتگان کے ذریعہ دوبارہ انتخاب سے مشروط ہوگی ، جو سالانہ عام اجلاس 2016 کے اختتام پر ختم ہوجائے گی۔؟ HSBC کمپنی کے ریکارڈ کے مطابق۔ ایچ ایس بی سی ہولڈنگز اور اس کی مختلف مخیر برانچیں باقاعدگی سے کلنٹن فاؤنڈیشن کے ساتھ شراکت کرتی ہیں۔ مثال کے طور پر، ایچ ایس بی سی ہولڈنگس نے کلنٹن فاؤنڈیشن کے ذریعہ ڈوئچے بینک کے ساتھ شراکت داری کی ہے جس میں بنیادی طور پر کم سے اعتدال پسند آمدنی والے شعبے میں € 500 rœr housing housing housing housing housing ہاؤسنگ یونٹ € 500rrrrr housing housing housing housing housing ہاؤسنگ یونٹ ہیں۔ â € e نیو یارک سٹی.â € ؟؟ â € et دوبارہ عمل کرنا €؟ تجارتی ہاؤسنگ یونٹوں میں توانائی کے تحفظ کے لئے سبز اقدام سے مراد ہے۔ کلنٹن فاؤنڈیشن کے ریکارڈ سے پتہ چلتا ہے کہ فاؤنڈیشن نے billion billion œ billion 1 ارب ڈالر کی فنانسنگ کا تخمینہ کیا ہے؟ کم آمدنی والے ہاؤسنگ یونٹوں میں لوگوں کی توانائی کے تحفظ کے لئے اس گرین اقدام کے لئے
