# Supplementary material for: Supervised ensemble learning methods towards automatically filtering Urdu fake news within social media
Source: PeerJ Comput Sci. 2021 Mar 9;7:e425. doi: 10.7717/peerj-cs.425 (PMC7959660; doi:10.7717/peerj-cs.425)
Supplement: Supplemental Information 1 — News articles are in the .txt file format to read and process by machine learning code. [file peerj-cs-07-425-s001.zip › UFN/0/1021.txt]

کیا امریکی حکومت واقعتا جانتی ہے کہ ڈیموکریٹس کے ای میلز کو ہیک کیا تھا - کیا امریکی حکومت واقعتا جانتی ہے کہ ڈیموکریٹس کے ای میلز کو ہیک کیا تھا؟ کیسیا ہالکلی "پی بی ایس" - ڈیموکریٹک مہم اور کمیٹی کے ای میلوں کی ہیکنگ اور عوامی ریلیز نے یہ خبر اور صدارتی بحث بنا ، جس کے مزید رساو متوقع تھے۔ اس ہفتے ، وکی لیکس نے ہلیری کلنٹن کی انتخابی مہم کے چیئرمین ، جان پوڈسٹا کی مزید ای میلز شائع کیں۔ گذشتہ ماہ کے دوران مہم کے تقریبا 20 20 بیچوں کو اس سال کے شروع میں جاری ہونے والی ڈیموکریٹک نیشنل کمیٹی کے ای میلوں کے علاوہ جاری کیا گیا تھا۔ 19 اکتوبر کو ہونے والی صدارتی حتمی بحث میں ، کلنٹن نے کہا کہ وکی لیکس کے ذریعہ جاری کی گئی دستاویزات امریکہ پر روسی جاسوسوں کا حصہ تھیں ، انہوں نے ریپبلکن امیدوار ڈونلڈ ٹرمپ سے مطالبہ کیا ہے کہ وہ روس کے رابطے کو تسلیم کریں اور ایسی کارروائیوں کی مذمت کریں۔ . "اسے کوئی اندازہ نہیں ہے کہ آیا وہ روس ، چین ، یا کوئی اور ہے۔ اسے کوئی اندازہ نہیں ہے ، "۔ ٹرمپ نے کہا۔ Â "میں اپنے آپ کا حوالہ نہیں دے رہا ہوں۔ میں 17 ، 17 خفیہ ایجنسیوں کا حوالہ دے رہا ہوں۔ کیا آپ کو 17 فوجی اور سویلین ایجنسیوں پر شبہ ہے؟ “کلنٹن نے پوچھا۔ Trump "ہمارے ملک کو کوئی اندازہ نہیں ہے ،" ٹرمپ نے جواب دیا۔ کلنٹن نے 7 اکتوبر کو امریکی انٹلیجنس کمیونٹی کے بیان کا حوالہ دیتے ہوئے کہا تھا کہ اسے "اس بات پر اعتماد ہے کہ روسی حکومت نے امریکی افراد اور اداروں کی جانب سے ای میلوں کے حالیہ سمجھوتے کی ہدایت کی تھی۔" تجزیہ کاروں کا کہنا ہے کہ ، تاہم ، یہ معلوم کرنے کی صلاحیت ہے کہ سائبر حملہ آور کون ہے وہ ہیں ، جہاں وہ موجود ہیں اور کبھی کبھی جنہوں نے اپنے آپریشن کا حکم دیا شاید ہی کبھی حتمی ہوتا ہے اور اعتماد کی ڈگری میں آتا ہے۔ بروکنگز انسٹی ٹیوشن کے قومی سلامتی کے ساتھی سوسن ہنسی نے کہا ، "روس کے ذمہ داروں کے لئے حکومت کے سرخی کے دعوے سے بالاتر ہے کہ ،" عوامی بیان کو بہت قریب سے تجزیہ کرنا ضروری ہے۔ " Â "وہ اپنے الفاظ کے انتخاب میں واقعتا محتاط ہیں۔" "محکمہ ہوم لینڈ سیکیورٹی اور آفیشل آف ڈائریکٹر آف نیشنل انٹلیجنس آف الیکشن سیکیورٹی نے رواں ماہ کے شروع میں ایک بیان میں کہا تھا کہ -" صرف روسÂ کے اعلی ترین اہلکار ہی مجاز ہوسکتے ہیں۔ ہینیسی نے کہا ، "لیکن اس بیان کا مطلب یہ نہیں ہے کہ امریکہ کے پاس سینئر سرکاری سطح پر ملوث ہونے کے براہ راست ثبوت موجود ہیں۔" انہوں نے اور دوسروں نے کہا ہے کہ زیادہ واضح بیانات کے بغیر ، کچھ تکنیکی ماہرین کے لئے حکومت کے الفاظ کو اعتماد پر رکھنا مشکل ہے۔ سائبر سیکیورٹی کنسلٹنسی فرم تائہ گلوبل کے سی ای او جیفری کیر نے ، کا حوالہ دیتے ہوئے کہا ، "اس بات کا کوئی ثبوت نہیں ہے کہ یہ کام ریاست نے خود کیا ہے ، صرف اس بات کا ثبوت غیر ریاستی اداکاروں نے کیا ہے جو روسی بولنے والے ہوسکتے ہیں۔" ثبوت عوام کے لئے دستیاب ہیں۔ اس کا ثبوت ، جو سرکاری خطوں کے بجائے نجی خطرات کی تشخیص کمپنیوں کے ذریعہ جاری کیا گیا تھا ، اس بات کی نشاندہی کرتا ہے کہ ہیکرز نے سیرلک کی بورڈ استعمال کیے اور ماسکو کے اوقات کار کے دوران چلائے۔ لیکن شناخت کے اشارے جیسے ٹائم اسٹیمپس ، زبان کی ترجیحات اور IP پتے Â "بجائے آسانی سے ہیرا پھیری یا جعلی ہوسکتے ہیں ،"۔ کاسپرسکی لیب کے ایک سینئر سیکیورٹی محقق ، جان آندرس گوریرو سعد نے کہا۔ ٹرمپ کے پاس ایک نقطہ ہے جب وہ کہتے ہیں کہ ہم یقینی طور پر نہیں جان سکتے ، ایک انفارمیشن سیکیورٹی پروفیشنل کرس تھامس ، جو خلائی روگ کے نام سے آن لائن جانا جاتا ہے۔ تھامس نے کہا ، "مجھے نہیں معلوم کہ ان کے پاس کیا [ثبوت] ہیں جو جعلی نہیں ہوسکتے تھے۔" نفیس حملہ آوروں نے اپنی شناخت کو نقاب پوش کرنے کے لئے تکنیکی اشارے سے چھیڑ چھاڑ کرنے یا کم از کم تجزیہ کاروں کو غلط سمت بھیجنے کا طریقہ سیکھا ہے۔ دیمتری الپرویچ ، کروڈ اسٹرائک کے شریک بانی ، اس کی خلاف ورزی کا اندازہ لگانے کے لئے ڈیموکریٹک نیشنل کمیٹی کی خدمات حاصل کی ، اس بلاک پوسٹ پر لکھا ہے جس نے روسی انٹلیجنس سے وابستہ دو الگ الگ گروپوں ، فینسی بیئر اور کوزی بیئر کو اس ہیک کی وجہ قرار دیا ہے۔ برپر بارتھولومیو نے کہا کہ "الپرویچ نے ایک اچھ actorsے اداکار کے طور پر اختلاف کیا ، کروڈ اسٹریکی کے بلاگ پر لکھتے ہوئے لکھا کہ ان کا" ٹریڈکرافٹ عمدہ ، آپریشنل سیکیورٹی کسی سے پیچھے نہیں ہے۔ " دھوکہ دہی کے حربوں کے بارے میں ایک رپورٹ جو انتساب کو پیچیدہ بناتی ہے۔ لیکن ، انہوں نے مزید کہا ، اس گروپ نے حال ہی میں پکڑا جانے کے بارے میں "" کچھ اور ہی آہستہ "لگتا ہے۔ کار نے پوچھا ، اگر یہ ہیک روسی صدر ولادیمیر پوتن کے ذریعہ ان انسٹال کرنے کی چال چل رہی ہیں جنھیں کلنٹن نے مغربی جمہوریت کی نگرانی میں "ایک کٹھ پتلی" کہا ہے تو ، ان کے بعد ایسے واضح تکنیکی اشارے کیوں چھوڑیں؟ کار نے کہا ، "یہ میلا بھی نہیں ہے۔" شوارٹز نے کہا ، "یہ محض لاعلم ہے۔" - "شاید [روس] چاہتا تھا کہ وہ ان کا پتہ لگائے کہ وہ اپنے جیو پولیٹیکل پٹھوں کو جوڑ رہے ہیں۔" اٹلانٹک کونسل. کے سائبر اسٹیٹ کرافٹ انیشیٹو کے سینئر ساتھی جیسن ہیلی نے کہا ، تاہم ، دھوکہ دہی غیر معمولی طور پر مشکل ہے کہ جس سطح پر حکومت اس کی جانچ پڑتال کرے گی اس کا مقابلہ کرے گی۔ ایک اور پیچیدہ عنصر یہ بھی ہے کہ ڈی این سی میں پہلا دخل اندازی ایک سال سے بھی زیادہ عرصہ پہلے کی باتوں سے قبل ہو گی ، ٹرمپ کے قبل ، پوتن کے پسندیدہ امیدوار ہونے کا ارادہ کیا گیا تھا ، اسے ریپبلکن پارٹی کی نامزدگی جیتنے کا مناسب موقع سمجھا جاتا تھا۔ یہ خیال کرنے کے لئے کہ یہ ہیکس کرملن کے ذریعہ تیار کردہ ایک دور اندیشی ، چالاک منصوبہ بندی کی خدمت میں ہیں - "امریکی سطح کو سمجھنے اور پیش گوئی کرنے کی ایک بینائی اور قابلیت کی سطح کو متاثر کررہی ہے۔ ہینسی نے کہا کہ انتخابی نظام جو یقینی طور پر ریاستہائے متحدہ میں کسی نے بھی مظاہرہ نہیں کیا ہے۔ انہوں نے کہا ، اس کی ایک زیادہ امکان کی وضاحت یہ ہے کہ ہیکرز کم دہلیز کی جاسوسی کر رہے تھے لیکن ایسی معلومات کو تلاش کرنا تھا جو موقع پر ہی رہائی پذیر ہوسکتی ہے۔ گیریرو سعد نے کہا ، امریکی حکومت کے پاس انٹلیجنس کی صلاحیتیں ہیں اور ایسے قوانین سے ماوراء کام کرنے کی صلاحیت جس میں نجی شعبے کے خطرات کی تشخیص کرنے والی کمپنیوں کو مجبور کیا گیا ہے۔ بارتھلمو نے کہا ، "عوام کی حیثیت سے ، ہمیں واقعی یہ سمجھنا چاہئے کہ پردے کے پیچھے اور بھی بہت کچھ کھیلنا ہے۔" پچھلے تین منسوب دعوؤں کے ذریعہ قائم کردہ مشق کا جائزہ لیتے ہوئے ، حکومت کو امریکی ذرائع اور طریقوں کی حفاظت کے ل sub ٹھوس ثبوت جاری کرنے کا امکان نہیں ہے۔ سائبر کرائم کی دنیا - وائلڈ ویسٹ کی طرح محسوس ہوتی ہے ، لیکن یہ کہنا نہیں ہے کہ کچھ بھی معلوم نہیں ہوسکتا ہے
