# Supplementary material for: Supervised ensemble learning methods towards automatically filtering Urdu fake news within social media
Source: PeerJ Comput Sci. 2021 Mar 9;7:e425. doi: 10.7717/peerj-cs.425 (PMC7959660; doi:10.7717/peerj-cs.425)
Supplement: Supplemental Information 1 — News articles are in the .txt file format to read and process by machine learning code. [file peerj-cs-07-425-s001.zip › UFN/0/1022.txt]

ٹرمپ ورلڈ کا سب سے تاریک پہلو - مائیکل ونشپ کا کہنا ہے کہ ٹرمپ ورلڈ کی ڈارکیسٹ سائیڈ 8 نومبر ، 2016 ڈونلڈ ٹرمپ کی مہم نے بہت سے امریکیوں کے اصل درد اور گہری بیگانگی کو بے نقاب اور ان سے بات کی ہے ، لیکن امیدوار نے بھی ان جذبات کا استحصال کیا ہے جو جھوٹ اور تعصب کی اپیل کرتے ہیں۔ . مائیکل ونشپ کے ذریعہ جب میں بڑا ہوتا ہوں تو ، میں چارلی پیئر بننا چاہتا ہوں ، جو ایسکائر میگزین کے لئے سیاست کا احاطہ کرتا ہے اور جہاں تک میں بتا سکتا ہوں ، 1970 کی دہائی کے آخر سے ، ہمارے مصنفین کی تجارت میں محنت کر چکے ہیں۔ میں جانتا ہوں ، تکنیکی طور پر ، وہ مجھ سے کچھ سال چھوٹا ہے ، لیکن وہ شدید عقل اور ناراضگی کے ساتھ لکھتا ہے جس کی میری خواہش ہے ، اور صدارتی انتخابی مہم کے اس گھر میں دودھ ڈالنے والی دودھ کی ٹرین آخری اسٹیشن تک جانے کے بعد ، چند لوگوں کو اتنا ہی سمجھا گیا جب یہ معلوم کرنے کی کوشش کی جائے کہ اس سال امریکہ کے ساتھ کیا ہوا ہے۔ ڈونلڈ ٹرمپ 2016 کے ری پبلکن نیشنل کنونشن میں۔ (تصویر کریڈٹ: گرانٹ ملر / آر این سی) چارلی پیئرس نے پورے انداز میں عمدہ انداز میں یہ کام کیا ہے ، لیکن اب ، ڈونلڈ ٹرمپ کا شکریہ اور انتخابی دن سے محض چند گھنٹوں کے بعد ، وہ اپنی نگرانی کی رسی کے اختتام پر آگیا ہے۔ انہوں نے ہفتے کے روز لکھا تھا کہ ٹرمپ â € ”جس سے وہ ایل کاڈیلو ڈیل مار-لاگو کے طور پر حوالہ دیتے ہیں political political political کو اس نے سیاسی فحاشی کے ل admitted میری حد سے زیادہ حد سے تجاوز کرنے کا انتظام کیا تھا۔؟ €؟ پیرس ٹرمپ کے اس رد عمل کے بارے میں بات کر رہے تھے جب صدر اوبامہ نے شمالی کیرولائنا کے شہر فیئٹ وِل میں جمعہ کی ایک مہم ریلی میں فوجی ٹونیک پہنے ایک بزرگ ہیکلر کو جواب دینے کے بعد ٹرمپ کے رد عمل کے بارے میں بات کی تھی۔ جب بھیڑ نے اس شخص کی حوصلہ افزائی کی ، اوباما نے کہا ، "ہائے! بات سنو! میں نے آپ کو توجہ دلانے کے لئے کہا ہے ، اور آپ ابھی توجہ مرکوز نہیں کریں گے۔ میں کیا کہہ رہا ہوں سنو۔ پکڑو۔ پکڑو! body € ¦ سب لوگ بیٹھتے ہیں ، اور ایک لمحے کے لئے خاموش رہتے ہیں۔ ¦ of سب سے پہلے ، ہم ایک ایسے ملک میں رہتے ہیں جو آزادانہ تقریر کا احترام کرتا ہے۔ سب سے اہم ، ایسا لگتا ہے کہ شاید اس نے ہماری فوج میں خدمات انجام دیں اور ہمیں اس کا احترام کرنا پڑا۔ تیسرا ، وہ بزرگ تھے اور ہمیں اپنے بڑوں کا احترام کرنا پڑا۔ اور چوتھا ، ڈان € boo boo t ، ووٹ.â €؟ دوسرے لفظوں میں ، صدر نے شائستہ ، فضل اور ہاں ، کلاس دکھایا۔ لیکن اس کے فورا بعد ہی ، یہاں پنسلوینیا کے ہرشے میں ریلی میں ٹرمپ کی نظروں کے ذریعہ یہ لمحہ کیسے دیکھا گیا: â € here وہاں ایک مظاہرین اور ایک مظاہرین تھا جو ہمیں پسند کرتا ہے ، â â؟ ٹرمپ نے کہا۔ "اور کیا ہوا ہے وہ کیمرے اس پر نہیں ڈال پائیں گے۔ انہوں نے کیمرہ اوباما پر رکھا۔ â € ¦ وہ ایک مظاہرین سے بات کر رہا تھا ، اس پر چیخ رہا تھا ، واقعتا him اس پر چیخ رہا تھا۔ ویسے ، اگر میں اوباما نے اس مظاہرین سے جس طرح بات کی تھی ، تو وہ کہیں گے کہ وہ غیر تبدیل شدہ ہو گیا ہے۔ â € ؟؟ غیرضروری؟ واقعی؟ ہم سب جانتے ہیں کہ ٹرمپ اپنی خبر لگائے ہوئے الیکٹروڈ سے سیارے منگو سے پروپیگنڈا کے اشارے اٹھا رہے ہیں۔ لیکن ایک نقطہ ایسا بھی آتا ہے جب جھوٹ پر ڈھیر ہوجاتے ہیں یہاں تک کہ ہم میں سے انتہائی نیک اور مساوات کے لئے بھی بہت زیادہ ہوجاتے ہیں۔ اوبامہ کے جلسے میں جو کچھ ہوا اس کی واضح طور پر ٹرمپ کی غلط وضاحت سن کر ، چارلی پیئرس نے آخر کار اس کے پاس موجود ہو گیا۔ "شاید یہ اس لئے تھا کہ یہ جھوٹی باتوں سے اتنے سادگی سے ثابت ہوا تھا ،" اس نے لکھا. Trump € œ [ٹرمپ] کی پرواہ نہیں کی۔ اس نے کبھی پرواہ نہیں کی۔ جمہوری عمل اور خود حکومت کے اصولوں کے ل His اس کی توہین صرف اسی گہری توہین سے مماثلت رکھتی ہے جو اسے ان تمام کامیابیوں کے لئے حاصل ہے جو اس میں گہری مایوسی کے لئے امریکی تجربہ کے لئے اپنی توہین سے غلطی کرتے ہیں۔ اس نے اپنی بھاری بھرکم فائدہ اٹھانے والی مالیت کے ذریعہ ان کی ذہانت کا اندازہ لگایا ہے اور ان میں مزاحمت کی کمی پائی ہے۔ . sub œ ہم سب ذیلی ٹھیکیدار ہیں جو اس کے ل his اپنی ناقابل ترجیحی انا تیار کرتے ہیں اور اسی طرح وہ اپنے روایتی کاروباری منصوبے کے مطابق ہم پر سختی کرسکتا ہے۔ اس کی مہم بہت پہلے ایک متشدد چارلیٹن کے ذریعہ انجام دینے والا ایک درندہ صفت بن گیا تھا۔ € ؟؟ رینو کا منظر اور اسی طرح ہے۔ یہ بھی دیکھو ، ٹرمپ اور ان کے حواریوں نے ہفتے کے روز ، نیواڈا کے شہر رینو میں ایک ریلی میں ، â € œ ublic ublic ublic ublic ublic ublic ublic ublic ublic ublic ublic against against against against against against against against against against against against with کے ساتھ ایک شخص کو کیا جواب دیا؟ نشانی اس سے پہلے کہ کوئی چیختے â € un گن! â € ؟؟ اور یہ لمحہ اور بھی بدتر ہوگیا ، ٹرمپ نے نیچے کی طرف دیکھا اور کہا ، "ہمارے پاس ہلاری کلنٹن مہم میں شامل ان لوگوں میں سے ایک ہے۔ How 1،500 آپ کو کتنی رقم دی جارہی ہے؟ â € ؟؟ ہجوم کے زور پکڑتے ہی ، ٹرمپ نے کہا ، "ٹھیک ہے۔ اسے باہر لے جاؤ ۔â € ؟؟ رن-ڈاون PIX تھیٹر کا نشان reads € ote ووٹ ٹرمپâ reads؟ نیند آئی ، مینیسوٹا میں مین اسٹریٹ پر۔ 15 جولائی ، 2016۔ (تصویر برائے ٹونی ویبسٹر فلکر) مظاہرین ، آسٹن کریٹس نامی رینو کے رہائشی نے خود کو ریپبلکن اور مالی محافظ بتایا۔ انہوں نے گارڈین کو بتایا کہ وہ پولیس کا شکر گزار ہوں جنہوں نے انہیں پوچھ گچھ کے لئے آڈیٹوریم سے ہٹایا - انہوں نے اسے گھیرے میں ڈالنے والے ٹرمپ کے حامی گروہوں کے ذریعہ اسے مزید لات ماری ، گھونپتے اور گھونپا۔ پھر بھی ، انہوں نے کہا ، "جن لوگوں نے مجھ پر حملہ کیا - میں ان پر الزام نہیں لگا رہا ہوں۔ میں ڈونلڈ ٹرمپ کی نفرت انگیز بیانات کو مورد الزام ٹھہرا رہا ہوں ، ¦ € ¦ یہ حقیقت کہ آج مجھے مارا پیٹا گیا ، وہ صرف یہ دکھا رہا ہے کہ وہ اپنے ہجوم کے ساتھ کیا کر رہا ہے۔ " پوری مہم کے دوران ، جب بھی ٹرمپ نے اپنے پیروکاروں پر آمادہ کیا ، ینگ فرینکین اسٹائن میں ، جب ناراض ٹرانسلوینیائی دیہاتیوں کو مقامی پولیس انسپکٹر کے ذریعہ بتایا جاتا ہے تو ، میں نے اس لائن کے بارے میں سوچا ، اور مجھے لگتا ہے کہ فساد ایک بدصورت چیز ہے ، اور مجھے لگتا ہے کہ یہ صرف ایک وقت تھا جب ہمارے پاس ایک وقت تھا۔ â € ؟؟ یاد رکھیں ٹرمپ نے کیا کہا جب ایک مظاہرین کو لاس ویگاس میں فروری کے جلسے سے گھسیٹتے ہوئے نکالا گیا: â € œ مجھے پرانے دنوں سے پیار ہے you you ”آپ کو معلوم ہے کہ جب وہ اس جگہ پر تھے تو اس طرح کے لڑکوں کے ساتھ کیا سلوک کیا کرتے تھے؟ لوگوں کو ایک اسٹریچر پر رکھا جائے گا۔ him him ¦ Iâ € ™ d اس کے چہرے پر گھونسنا پسند کرتا ہے۔ â € ؟؟ اب تک ، آپ نے یہ سب پہلے ہی سنا ہے اور جھوٹ ، اشتعال انگیز دعوے اور توہین کی لہر اس حد تک بڑھ چکی ہے کہ ہم میں سے بہت سارے بے ہوش ہوچکے ہیں اور ٹرمپ کے مذاق کی تکرار سے تکرار کرتے ہیں۔ آپ صرف اتنے سارے مسمار کرنے والے ڈربیس پر جاسکتے ہیں اس سے پہلے کہ آتش گیر کار تباہی کا نظارہ معمول بن جائے۔ کتے کی سیٹیوں سے زیادہ ، آپ یہ بحث کر سکتے ہیں کہ اس سے کہیں زیادہ کپٹی اور ڈراؤنا کتے کی سیٹی کے حملے ہیں جو متعصبانہ اور جاہلوں کی بنیادی جبلتوں کو اپیل کرتے ہیں۔ تازہ ترین: ٹرمپ مہم کا اختتامی اشتہار جو ، سامی مخالف مظالم کے ساتھ ، power € œ ایک عالمی طاقت کے ڈھانچے کی طرف انگلیوں کی نشاندہی کرتی ہے جو معاشی فیصلوں کا ذمہ دار ہے جس نے ہمارے محنت کش طبقے کو لوٹ لیا ہے۔ â ؟؟ ایریزونا کے فینکس میں ایک انتخابی ریلی میں حامیوں کے ساتھ گفتگو کرتے ہوئے 21 مارچ ، 2016۔ (تصویر برائے گیج اسکیڈمور) جیسا کہ جوش مارشل نے ٹاکنگ پوائنٹس میمو پر نوٹ کیا ، "اشتہار میں آسانی سے پہچانے جانے والے چار امریکی بری لڑکے ہلیری کلنٹن ، جارج سوروس (یہودی فنانسیر) ، جینیٹ یلن (یہودی فیڈ چیئر) ہیں۔ اورلائیڈ بلانکفین (یہودی گولڈمین سیکس سی ای او) - یہ ایک اشتہار ہے جس کا مقصد اینٹی سیمیٹس سے اپیل کرنا اور سامی مخالف خیالات کو پھیلانا ہے € intention یہ جان بوجھ کر اور ڈیزائن کے ذریعہ ہے۔ یہ کوئی حادثہ نہیں ہے۔ â ؟؟ یہاں چارلی پیئرس نے مئی میں لکھا تھا۔ ٹرمپ ، انہوں نے کہا ، "یہ درد کی لہر پر سوار ہے جو اس نے کبھی محسوس نہیں کیا۔" "وہ پریشانی کی لہر پر سوار ہے جس کا سامنا اسے کبھی نہیں ہوا تھا۔ ان سے ان کی محبت سے بالاتر ، اس بات کا کوئی اشارہ نہیں ہے کہ وہ ان کے عروج کو اتنا ہی گہرائی سے واقف ہے کہ ان لوگوں کی طرح خوف ، اور شبہ ، اور ہاں ، نفرت نے اس کے عروج کو تقویت بخشی ہے۔ ان کا کام ابھی بھی قطار میں انتظار کرنا ، اشارہ کرتے ہوئے خوشی منانا ، اور اسے اس عقیدت سے نوازنا ہے جو اس نے کمایا ہے ، کیوں کہ ، وہ ، ٹرمپ ہیں ، اور وہ دوبارہ نہیں ہیں ، اور یہ کبھی نہیں بدلے گا۔ " اس سب کو شامل کریں اور میرے نزدیک ، یہ بات اسی پر آتی ہے: کیا آپ کسی ایسے ریاستہائے متحدہ میں رہنا چاہتے ہیں جہاں غصے ، تعصب اور خوف کی حکمرانی اور اختلاف رائے کو غداری کے طور پر دیکھا جائے ، یا ایسے ملک میں جہاں ہم ہر ایک سے ملنے کی کوشش کرتے ہو واضح نظروں اور عقلی ذہن سے دہشت گردی سے لے کر تعلیم تک کا مسئلہ؟ اس سال کے انتخاب کامل سے دور ہیں ، لیکن اس کے باوجود ایک انتخاب ضرور کرنا ہے۔ ایک بانی والد کا حوالہ دینا جو ایسی چیزوں پر یقین رکھتے ہیں: ایک بار کھو جانے والی آزادی ہمیشہ کے لئے ختم ہوجاتی ہے۔ یہ جمہوریت کا آخری اسٹاپ ہوسکتا ہے۔ ووٹ. مائیکل ون شپ ایمی ایوارڈ یافتہ موئیرز اینڈ کمپنی اور بل میئرز ڈاٹ کام کے سینئر مصنف ہیں ، اور پالیسی اور وکالت گروپ
