# Supplementary material for: Supervised ensemble learning methods towards automatically filtering Urdu fake news within social media
Source: PeerJ Comput Sci. 2021 Mar 9;7:e425. doi: 10.7717/peerj-cs.425 (PMC7959660; doi:10.7717/peerj-cs.425)
Supplement: Supplemental Information 1 — News articles are in the .txt file format to read and process by machine learning code. [file peerj-cs-07-425-s001.zip › UFN/0/1023.txt]

بوریس ایگوروف - روس نیوز اب - اصل میں یہ پوسٹ اس سائٹ پر شائع کی گئی تھی۔ دوستی -2016 کے دفاعی مبینہ طور پر پہلی روسی مصری انسداد دہشت گردی کی مشق 15-26 اکتوبر کو منعقد ہوئی۔ یہ صحرا میں ، مصر کے شہروں العالامین اور اسکندریہ کے درمیان واقع ہوا۔ روسی ایئر بورن فوجی پہلی بار افریقی براعظم پہنچے۔ مشقوں میں 500 سے زیادہ روسی اور مصری پیراٹروپرس نے حصہ لیا۔ اس میں 15 سے زیادہ ہیلی کاپٹر اور طیارے ، ایئر ڈراپ ایبل ملٹری ہارڈویئر کی 10 اشیاء شامل تھیں۔ روسی اور مصری خدمت گاروں نے صحرا کی صورتحال میں عسکریت پسند گروہوں کے لوکلائزیشن اور ان کے خاتمے کی مشق کی۔ مبصرین کی صلاحیت میں سفیروں اور فوجی اتاشیوں سمیت غیر ملکی نمائندے موجود تھے۔ مصری فوج بین الاقوامی دہشت گردی کے خلاف جنگ میں روسی ایئر بورن فوجیوں کے تجربے کو استعمال کرنے جارہی ہے۔ 2015 میں ، روس اور مصر نے بحیرہ روم میں اسکندریہ کے قریب پہلی مشترکہ سمندری مشقیں کیں۔ اگلے سال روس - مصر میں مشترکہ ڈرل کا انعقاد ہوسکتا ہے۔ متعلقہ
