# Supplementary material for: Supervised ensemble learning methods towards automatically filtering Urdu fake news within social media
Source: PeerJ Comput Sci. 2021 Mar 9;7:e425. doi: 10.7717/peerj-cs.425 (PMC7959660; doi:10.7717/peerj-cs.425)
Supplement: Supplemental Information 1 — News articles are in the .txt file format to read and process by machine learning code. [file peerj-cs-07-425-s001.zip › UFN/0/1024.txt]

آپ نے سنا ہے؟ سائنس دان اب سیب سے انسانی کان بڑھ رہے ہیں - ایک نانفارمسٹ سائنس دان کا دجلہ کام ایک دن ہمیں جسم کے سستے حصے اگانے کے قابل بنا سکتا ہے۔ عام طور پر انسانیت اور خاص طور پر انسانوں کا ایک ہی خواب ہوتا ہے: الاٹ کی گئی عمر سے زیادہ وقت تک زندہ رہنا۔ اگر ہم ہمیشہ کے لئے زندہ رہ سکتے ہیں ، ٹھیک ہے ، یہ صرف سوجن ہوسکتا ہے ، اس کے نتائج کو کبھی بھی برا نہیں ماننا چاہئے۔ تاہم ، نئے ، بے عیب لوگوں کے لئے صرف پرانے اعضاء کو تبدیل کرنے کے خیال پر ہی دل موہ لیا ہے ، پھر بھی ہم جسمانی اعضاء کو بڑے پیمانے پر بنانے سے بہت طویل سفر طے کر رہے ہیں۔ یقینی طور پر ، کچھ غیر روایتی تجربہ گاہیں ہوسکتی ہیں جن میں خفیہ طور پر 0.01 فیصد کی مخصوص ضروریات کو پورا کیا جاسکتا ہے ، لیکن یہ بقیہ انسانیت کے ل benefit کچھ بھی نہیں کرتی ہیں۔ اس کے پیچھے وجہ یہ ہے کہ جاندار چیزیں ناقابل یقین حد تک اچھی طرح سے منظم ہیں اور اس کی منظم شکل جاندار چیزوں سے باہر بڑھنا مشکل ہے۔ مثال کے طور پر، آپ لیب میں جگر کے خلیوں کو ضرب اور بڑھا سکتے ہیں لیکن آپ کا نامیاتی نامہ بڑے پیمانے پر ختم ہوجائے گا جو کسی بھی مفید کام کو انجام دینے میں قاصر ہے۔ اس کی وجہ یہ ہے کہ جگر کئی جگر کے خلیوں سے کہیں زیادہ ہوتا ہے۔ ان خلیوں کو ٹشو تشکیل دینے کی ضرورت ہوتی ہے ، جو خون کی وریدوں کے ذریعہ کھلایا جاتا ہے اور نیوران کے نیٹ ورک سے کراس کراس ہوتا ہے۔ یہ سب ایکسٹرافل کے اندر بیٹھنے کی ضرورت ہے جسے ایکسٹرا سیلولر میٹرکس (ECM) کہا جاتا ہے۔ ہہ ، چیزیں ایک ساتھ رکھتے ہوئے ایک اور میٹرکس۔ جب لوگو میں بڑھتے ہوئے اعضاء لیب میں بڑھتے ہیں تو سائنس دانوں کے پاس اس قابل نہیں ہوتا ہے کہ وہ استعمال ہونے والی سہاروں کے حوالے سے بہت سارے اختیارات رکھتے ہیں۔ یہ یا تو زندہ جانوروں اور کیڈورز سے حاصل کیا جاتا ہے یا ملکیتی مواد سے طباعت شدہ 3D۔ یہ دونوں مشقیں وقت سازی اور انتہائی مہنگے ہیں۔ ٹھیک ہے ، شاید اب نہیں۔ ہم نے ایک سیب استعمال کیا اور اس میں پیسوں کی لاگت آئی۔ سائنسدان - کاروباری شخصیت اینڈریو پیلنگ سے ملاقات کریں۔ اس کے علاوہ اوٹاوا یونیورسٹی کے پروفیسر ، پیلنگ ہمارے آس پاس کی دنیا کو صحیح معنوں میں سمجھنے کا واحد طریقہ جانتا ہے کہ شوقین اور آزاد خیال رہنا ہے۔ اسی طرح اسے سیب کے ٹکڑوں سے بڑھتے ہوئے انسانی کانوں کے لئے دنیا بھر میں پہچان ملی۔ ایسا کرنے کے ل Pe ، پییلنگ اور ان کی ٹیم معروف ڈیلیلاریائزیشن پروٹوکول میں کچھ خاص تر ترمیمات کے ساتھ آئے جو عام طور پر موجودہ اعضاء اور ؤتکوں پر لگائے جاتے ہیں۔ ڈیسیلولرائزیشن ایک ایسا عمل ہے جس کے ذریعے خلیوں کو ٹشو سے باہر نکال دیا جاتا ہے ، جس سے صرف ایکسٹروسولر میٹرکس پیچھے رہ جاتا ہے۔ سائنس دان کئی دہائیوں سے یہ کام کر رہے ہیں ، لیکن اس سے پہلے پھلوں کو کبھی بھی انسانی کانوں کو اگانے کے لئے استعمال نہیں کیا گیا تھا۔ تو انہوں نے بایو ہیکنگ کے اس کارنامے کا انتظام کیسے کیا؟ آسان پیلنگ کی بیوی میوزیکل آلہ کار تیار کرنے والی ہے لہذا وہ زندگی کے لئے لکڑی کھدی ہوئی ہے۔ سائنسدان نے اپنی بیوی سے آسانی سے میکنٹوش سیب سے کچھ کان تیار کرنے کو کہا۔ سیب کے کان سے سیب کے تمام خلیوں کو ہٹانے کے بعد ، پیلنگ کو استعمال میں تیار ، سستے سیلولوز کا سہارا چھوڑ دیا گیا تھا۔ as € we جیسا کہ اس کی طرح عجیب و غریب بات ہے ، یہ واقعتا اس بات کی یاد دلاتا ہے کہ ہمارے اپنے ؤتکوں کو کس طرح منظم کیا جاتا ہے ، â €؟ پیلنگ نے ٹیڈ ٹاک کے دوران سامعین کو بتایا۔ . € œ اور ہم نے اپنے پہلے سے متعلق طبی کام میں یہ پایا کہ آپ ان سہاروں کو جسم میں لگاسکتے ہیں ، اور جسم خلیوں اور خون کی فراہمی بھیجے گا اور در حقیقت ان چیزوں کو زندہ رکھے گا۔ یہ وہ نقطہ ہے جب لوگوں نے مجھ سے پوچھنا شروع کیا ، "اینڈریو ، کیا آپ سیب سے جسم کے اعضا بنا سکتے ہیں؟" â € ؟؟ اس کوشش کی اہمیت ہمیں کسی سیب کی طرح حیرت انگیز چیز کو استعمال کرنے کی صدمہ کی قیمت سے کہیں زیادہ ہے جو ہمیں ممکنہ طور پر طویل تر بنائے گی۔ انتہائی غیر متوقع طور پر ، پھلوں اور سبزیوں سے بہت سارے متاثرہ افراد کی زندگیوں کو بہتر بنانے میں مدد مل سکتی ہے۔ بات یہ ہے کہ ، آپ کو انہیں پلیٹ کے بجائے پیٹری ڈش میں رکھنا ہوگا۔ اپنے منصوبے کی اہمیت کو محسوس کرتے ہوئے ، پیلنگ اور ان کی ٹیم نے ہدایات کو اوپن سورس کے بطور آن لائن پوسٹ کیا۔ اس طرح تنگ بجٹ پر چھوٹی لیبارٹریوں کا ایک دن حل ہوسکتا ہے - جو ہمارے باورچی خانے میں تیار کردہ سامان سے اپنے جسم کی مرمت ، بحالی اور اسے بڑھا سکتے ہیں۔ اس سے ہمیں عظیم خیالات کے ساتھ آنے میں مزید وقت ملے گا ، ایسا عمل جو اتفاق سے اسی باورچی خانے میں ہوتا ہے۔ . € œ اب ، میں اپنے باورچی خانے میں تھا ، اور میں دیکھ رہا تھا کہ جب آپ اس asparagus کے ڈنڈوں کو نیچے دیکھتے ہیں ، تو جو آپ دیکھ سکتے ہیں وہ یہ تمام چھوٹے چھوٹے برتن ہیں۔ اور جب ہم لیب میں ان کی تصویر بناتے ہیں تو ، آپ دیکھ سکتے ہیں کہ سیلولوز ان ڈھانچے کو کس طرح تشکیل دیتا ہے۔ یہ تصویر مجھے دو چیزوں کی یاد دلاتی ہے۔ ہمارے خون کی وریدوں اور ہمارے اعصاب اور ریڑھ کی ہڈی کی ساخت اور تنظیم ۔â € ؟؟ تصور کریں کہ نئے نیوران بڑھنے کے ل as asparagus stalks کا استعمال کریں اور ان کو جسمانی عصبی رابطے میں مبتلا افراد کی لاشوں میں لگائیں۔ اگر صحیح تحقیق کی جائے تو ، اس ٹیکنالوجی میں لاکھوں کی بچت کی صلاحیت ہے۔ یہ کہے بغیر کہ مرکزی دھارے کی سائنس اس حقیقت کو قبول کر سکتی ہے کہ اس سے پہلے کہ ہمارے بہت سارے مسائل کا حل ہمارے سامنے موجود ہے ، اس سے پہلے کہ ایک غیر روایتی ، تخلیقی سوچ و فکر کی ضرورت ہے۔ اس دوران ، اپنے پھل اور سبزیوں کو مت بھولو۔ آپ جانتے ہیں کہ وہ کیا کہتے ہیں ، "ایک دن میں ایک سیب آپ کو پوری زندگی تھکے ہوئے گدا کے کانوں کا ایک ہی جوڑا پہننے سے بچا سکتا ہے۔" â ؟؟ یا تو میں نے سنا ہے۔ ماخذ: یو ایف اوہولک â € ؟؟ تصور کریں کہ نئے نیوران بڑھنے کے ل as asparagus stalks کا استعمال کریں اور ان کو جسمانی عصبی رابطے میں مبتلا افراد کی لاشوں میں لگائیں۔ اگر صحیح تحقیق کی جائے تو ، اس ٹیکنالوجی میں لاکھوں کی بچت کی صلاحیت موجود ہے۔ یہ کہے بغیر کہ مرکزی دھارے کی سائنس اس حقیقت کو قبول کر سکتی ہے کہ اس سے پہلے کہ ہمارے بہت سارے مسائل کا حل ہمارے سامنے موجود ہے ، اس سے پہلے کہ ایک غیر روایتی ، تخلیقی سوچ و فکر کی ضرورت ہے۔ اس دوران ، اپنے پھل اور سبزیوں کو مت بھولو۔ آپ جانتے ہیں کہ وہ کیا کہتے ہیں ، "ایک دن میں ایک سیب آپ کو پوری زندگی تھکے ہوئے گدا کے کانوں کا ایک ہی جوڑا پہننے سے بچا سکتا ہے۔" â ؟؟ یا تو میں نے سنا ہے۔ ماخذ: یو ایف اوہولک â € ؟؟ تصور کریں کہ نئے نیوران بڑھنے کے ل as asparagus stalks کا استعمال کریں اور ان کو جسمانی عصبی رابطے میں مبتلا افراد کی لاشوں میں لگائیں۔ اگر صحیح تحقیق کی جائے تو ، اس ٹیکنالوجی میں لاکھوں کی بچت کی صلاحیت موجود ہے۔ یہ کہے بغیر کہ مرکزی دھارے کی سائنس اس حقیقت کو قبول کر سکتی ہے کہ اس سے پہلے کہ ہمارے بہت سارے مسائل کا حل ہمارے سامنے موجود ہے ، اس سے پہلے کہ ایک غیر روایتی ، تخلیقی سوچ و فکر کی ضرورت ہے۔ اس دوران ، اپنے پھل اور سبزیوں کو مت بھولو۔ آپ جانتے ہیں کہ وہ کیا کہتے ہیں ، "ایک دن میں ایک سیب آپ کو پوری زندگی تھکے ہوئے گدھے کے کانوں کا ایک ہی جوڑا پہننے سے بچاسکتا ہے۔" € ؟؟ یا تو میں نے سنا ہے۔ ماخذ: یو ایف اوہولک یہ کہے بغیر کہ مرکزی دھارے کی سائنس اس حقیقت کو قبول کر سکتی ہے کہ اس سے پہلے کہ ہمارے بہت سارے مسائل کا حل ہمارے سامنے موجود ہے ، اس سے پہلے کہ ایک غیر روایتی ، تخلیقی سوچ و فکر کی ضرورت ہے۔ اس دوران ، اپنے پھل اور سبزیوں کو مت بھولو۔ آپ جانتے ہیں کہ وہ کیا کہتے ہیں ، "ایک دن میں ایک سیب آپ کو پوری زندگی تھکے ہوئے گدا کے کانوں کا ایک ہی جوڑا پہننے سے بچا سکتا ہے۔" â ؟؟ یا تو میں نے سنا ہے۔ ماخذ: یو ایف اوہولک یہ کہے بغیر کہ مرکزی دھارے کی سائنس اس حقیقت کو قبول کر سکتی ہے کہ اس سے پہلے کہ ہمارے بہت سارے مسائل کا حل ہمارے سامنے موجود ہے ، اس سے پہلے کہ ایک غیر روایتی ، تخلیقی سوچ و فکر کی ضرورت ہے۔ اس دوران ، اپنے پھل اور سبزیوں کو مت بھولو۔ آپ جانتے ہیں کہ وہ کیا کہتے ہیں ، "ایک دن میں ایک سیب آپ کو پوری زندگی تھکے ہوئے گدا کے کانوں کا ایک ہی جوڑا پہننے سے بچا سکتا ہے۔" â ؟؟ یا تو میں نے سنا ہے۔ ماخذ: یو ایف اوہولک
