# Supplementary material for: Supervised ensemble learning methods towards automatically filtering Urdu fake news within social media
Source: PeerJ Comput Sci. 2021 Mar 9;7:e425. doi: 10.7717/peerj-cs.425 (PMC7959660; doi:10.7717/peerj-cs.425)
Supplement: Supplemental Information 1 — News articles are in the .txt file format to read and process by machine learning code. [file peerj-cs-07-425-s001.zip › UFN/0/1025.txt]

کے سب سے مشہور ہالووین کا ملبوسات - پیاز - امریکہ کا جدید ترین ماخذ - گائے حیرت زدہ ہے کہ مرنے والے دوست کی تصویر کو کتنے لمبے لمبے لمحے میں رکھنا ہے؟ اپنے رخصت ہونے والے دوست کی تصویر کو اپنے ایف کے طور پر استعمال کرنا جاری رکھنا ہے ... نئی رپورٹ میں رائے دہندگان کو اس بات کا کوئی اندازہ نہیں ہے کہ انھیں کسی بھی چیز کے بارے میں سوچنے کا اندازہ نہیں ہوا۔ انہیں صدارتی امیدواروں کے بارے میں سامنے آنے والے ہر نئے اسکینڈل پر ردعمل دینا چاہئے ، ملک بھر کے ووٹرز نے پیر کو اعتراف کیا کہ انہیں اس بات کا کوئی اشارہ نہیں تھا کہ وہ اب کسی بھی چیز کے بارے میں کس طرح مشتعل ہیں۔ انتھونی وینر کلینٹن مہم BROOKLYN کو معافی نامہ بھیجتی ہے ، این وائی € ”ایف بی آئی کے اس اعلان کے جواب میں کہ اس کی ان سے تفتیش میں ایسے نئے شواہد سامنے آئے ہیں جو ڈیموکریٹک صدارتی امیدوار کی تحقیقات سے متعلق ہوسکتے ہیں ، ، انتھونی وینر نے مبینہ طور پر پیر کی صبح ساری ہلیری کلنٹن مہم کو معافی نامہ بھیجا۔ قوم بہت خوفزدہ ہے کہ واشنگٹن کو ہونے والے انتخابات میں ٹرمپ کے حالیہ اضافے کا جائزہ لیں۔ "یہ دعویٰ کرتے ہوئے کہ ان کی وجہ کیا ہوسکتی ہے اس کے بارے میں سوچتے ہوئے حیرت کا سامنا کرنا پڑتا ہے ، اس قوم کی عوام نے پیر کو کہا کہ یہ دیکھنے میں بہت گھبراہٹ ہوئی ہے کہ ریپبلیکن انتخابات میں صدارتی نامزد امیدوار ڈونلڈ ٹرمپ کے حالیہ اضافے کو قرار دیا گیا ہے۔
