# Supplementary material for: Supervised ensemble learning methods towards automatically filtering Urdu fake news within social media
Source: PeerJ Comput Sci. 2021 Mar 9;7:e425. doi: 10.7717/peerj-cs.425 (PMC7959660; doi:10.7717/peerj-cs.425)
Supplement: Supplemental Information 1 — News articles are in the .txt file format to read and process by machine learning code. [file peerj-cs-07-425-s001.zip › UFN/0/1026.txt]

31 اکتوبر ، 2016 کے ہفتے کے لئے بلیک ایجنڈا کی رپورٹ - سیاہ ، بائیں سے خبریں ، معلومات اور تجزیہ۔ بلیک ایجنڈا کی رپورٹ 31 اکتوبر 2016 کے ہفتہ کے لئے پیش کی گئی ہے ، نیلی بیلی a ... سوموار ، 10/31/2016 - 20:45 وینزویلا میں گمشدہ سیاہ تحریک اجزاء: خود عزم کا سیاہ ، معاشرتی انصاف ، امن کے لئے اتحاد ہے اور تعزیرات 5 اور 6 نومبر کو واشنگٹن ڈی سی میں ، خود عزم سے متعلق ایک قومی سیاہ سیاسی کنونشن کا انعقاد کریں گے۔ history history f اگر آپ تاریخ کا جائزہ لیں تو ، بنیادی چیز جس کا ہم سامنا کر رہے ہیں وہ ایک عوام کی حیثیت سے ہمارے خود ارادیت کا نقصان ہے۔ انہوں نے کہا کہ بلیک اس بیک بیک کے چیئرمین عمالی یشیٹیلا ہیں۔ اتحاد نے سیاہ جدوجہد کے مرکز میں خود ارادیت رکھنے کی ضرورت پر 19 نکاتی پوزیشن پیش کی ہے۔ 19 نکات us us some ہمیں کسی طرح کے منصوبے کا آغاز دیں ، â €؟ Yeshitela کہا. specifically € œ یہ کہتا ہے ، خاص طور پر ، یہاں خود ارادیت اور تعزیرات کا موضوع ، سیاہ فام خواتین ، ہماری معاشرے میں پولیس کے حملے اور بربریت کا سوال ہے۔ اور بہت سے دوسرے مسائل۔ â € â لمحâ حقیقت € ؟؟ سلطنت کے لئے - ہم امریکی تاریخ میں ایک نیا لمحہ داخل کر رہے ہیں ، € €؟ ڈوبوسیائی اسکالر اور بلیک ریڈیکل آرگنائزنگ کمیٹی کے کارکن ڈاکٹر انتھونی مونٹیرو نے کہا۔ انہوں نے کہا کہ حکمران طبقے کے لئے ، حکمران طبقے کے لئے یہ ایک لمحہ سچائی ہے۔ جب وہ گھر پر ٹرمپ ہوتے ہیں تو - وہ معافی مانگتے ہیں - اور بین الاقوامی سطح پر ٹرمپ ہوتے ہیں تو وہ کیا کرتے ہیں؟ € € ؟؟ اس نے پوچھا. they € o کیا وہ سلطنت سے کنارہ کشی اختیار کرتے ہیں ، کیا وہ اصلاح کرتے ہیں ، کیا وہ پر امن ہوجاتے ہیں ، یا بیرون ملک جنگ اور ظلم سے گھروں میں ہونے والے تمام مسائل کو حل کرنے کی کوشش کرتے ہیں؟ € €؟ ڈاکٹر مونٹیرو 9 اور 10 دسمبر کو فلاڈلفیا میں ، ریڈیکل ٹائمز کانفرنس برائے انقلابی سائنس کے منصوبہ سازوں میں سے ایک ہیں۔ وینزویلا میں ہارڈ ٹائمز اس کے باوجود کہ کارپوریٹ میڈیا آپ کو بتارہا ہے ، وینزویلا بھوک نہیں مر رہے ہیں اور سوشلسٹ پارٹی کی حکومت کو جلد ہی ختم نہیں کیا جا. گا۔ تاہم ، دائیں بازو کی مخالفت â â œ یہ مہک رہی ہے خون â €؟ معاشی بحران کی وجہ سے کہ لوگوں کو درآمدی سامان تک رسائی حاصل کرنا بہت مشکل بنا ہوا ہے ، اور بہت سے سامان بہت مہنگے ہیں ، â €؟ ڈریکسل یونیورسٹی کے پولیٹیکل سائنس کے پروفیسر جارج کیکریلیلو مہر ، وئ کریٹ شاویز کے مصنف ، وینزویلا کے انقلاب کی ایک عوام کی تاریخ کے مطابق۔ کرکرییلو - مہر نے کہا کہ بدعنوانی ، اسمگلنگ اور پیسوں کی قیاس آرائیاں شدید پریشانی ہیں۔ تاہم ، بائیں بازو کی طاقت قوم کی نچلی سطح کی تنظیموں اور کمیونوں میں ہے۔ انہوں نے کہا کہ حزب اختلاف کی حکومت کے لئے آنا اور انہیں اپنی سرزمین سے دور کرنے کی کوشش کرنا بہت مشکل ہوگا۔ یا پراپرٹی کو نجی سیکٹر میں واپس کردیں ، انہوں نے کہا۔ سالگرہ مبارک ہو ، ریون پنکنی! بینٹن ہاربر ، مشی گن ، انسانی حقوق کے رہنما ریو ایڈورڈ پنکنی ، جو فی الحال انتخابی چھیڑ چھاڑ کے الزامات میں 2 Â½ سے 10 سال تک کی سزا کاٹ رہے ہیں ، رواں ماہ اس کی عمر 68 سال ہے۔ مارکینا کول ، پنکنی کے مقدمے کی سماعت کرنے والی عدالت کے مبصرین ، ڈیٹروائٹ میں غیر حاضری میں ، گلابی کے لئے سالگرہ کی تقریب پھینکنے کے لئے ، جنگ اور ناانصافی کے خلاف مشی گن ایمرجنسی کمیٹی کے ڈیوڈ سولو کے ساتھ مل کر گ.۔ وہ یقینی طور پر دوسرے قیدیوں کی حمایت میں ، وزارت کا کام کررہے ہیں ، اور بہت جلد باہر آنے کے منتظر ہیں ، € €؟ کول نے کہا۔ انہوں نے بتایا کہ گرین پارٹی کے نائب صدارتی امیدوار اجمو بارکا نے 19 اکتوبر کو سیاسی قیدی سے ملاقات کی۔ "یہ تاریخی تھا ، â € ؟؟ کول نے کہا۔ â € œ وہ جانتے ہیں کہ ریون پنکنی کتنا طاقتور ہے؟ - اور یہ کہ اس کے باہر سے اتحادی ہیں۔ پروگریسو ریڈیو نیٹ ورک پر بلیک ایجنڈا ریڈیو کی میزبانی گلن فورڈ اور نیلی بیلی کرتے ہیں۔ پروگرام کا ایک نیا ایڈیشن ہر پیر کو صبح گیارہ بجے ای پی آر پر نشر ہوتا ہے۔ لمبائی: ایک گھنٹہ۔
