# Supplementary material for: Supervised ensemble learning methods towards automatically filtering Urdu fake news within social media
Source: PeerJ Comput Sci. 2021 Mar 9;7:e425. doi: 10.7717/peerj-cs.425 (PMC7959660; doi:10.7717/peerj-cs.425)
Supplement: Supplemental Information 1 — News articles are in the .txt file format to read and process by machine learning code. [file peerj-cs-07-425-s001.zip › UFN/0/1027.txt]

ٹیکس دہندگان پوٹ شاپ ویڈیو میں کھانے والے افراد کو مار کھانے والے افراد اور حملہ کرنے والے پولیس اہلکاروں کی ادائیگی کے لئے $ 100K بھیج دیتے ہیں - گھر / # حل / ٹیکس دہندگان پوٹ شاپ ویڈیو میں گھاس کھانے اور حملہ کرنے والے پولیس کے لئے ادائیگی کے لئے K 100K بھیج دیتے ہیں ایک تبصرہ ایک بھنگ ڈسپنسری پر ایک انتہائی متنازعہ چھاپے کے نتیجے میں پیدا ہونے والے وفاقی مقدمہ کو طے کرنے کے لئے - جس میں نگرانی کی ویڈیو چلانے اور کھانے پینے کے معاملے پر تین نفیس پولیس پکڑے گئے اور ایک معذور خاتون کے بارے میں بدنام زمانہ تبصرے کرنے والے - ٹیکس دہندگان کو گولہ باری کرنے پر مجبور کیا جائے گا۔ سانتا انا ، کیلیفورنیا کے شہر کے ذریعہ. 100،000 اورنج کاؤنٹی رجسٹر کی رپورٹ کے مطابق ، اسٹور کو ہونے والے نقصانات کی ادائیگی کے علاوہ ایک درجن افراد کے خلاف غیر قانونی طور پر ڈسپنسری چلانے کے الزامات بھی خارج کردیئے جائیں گے۔ 26 مئی ، 2015 کو اسکائی ہائی ہولسٹک پر بھاری ہتھیاروں سے لیس ایک گروپ نے تیزرفتار مینڈھے کا استعمال کرتے ہوئے بندوقیں کھینچی ، نگرانی کے کیمرے اور ضبط ریکارڈنگ کا سامان توڑ دیا ، اور صارفین کے بارے میں ناپسندیدہ تبصرے کرنے لگے ، جن میں سے کچھ کو معذور کردیا گیا تھا۔ خاص طور پر ، طاقت سے گھومنے والی پولیس نے یہ تجویز پیش کی کہ انہیں جزوی طور پر اندھی فالج کا شکار عورت پر حملہ کرنا چاہئے تھا - جو نہ صرف ذاتی نقل و حرکت کے یونٹ تک محدود تھا ، بلکہ خوفناک انکاؤنٹر میں آسانی سے تعمیل کرتی تھی۔ you € you کیا آپ نے اس پیر کے بوڑھے بینیٹا کو مکے مارے؟ â € ؟؟ قانون کا ایک مرد افسر ایک خاتون ساتھی سے پوچھ رہا ہے جیسے کیمرے نے ان کی گفتگو ریکارڈ کی۔ "میں اسے ، اتارنا fucking نب میں لات مارنے ہی والا تھا ، â €؟" قانون کی خاتون افسر دھیان سے جواب دیتا ہے۔ خوش قسمتی سے صارفین سے بدلے گئے متاثرین کے لئے ، کیمروں نے افسران کو ریکارڈ کیا جب انہوں نے آہستہ آہستہ چھاپہ ماری ایک برادری پارٹی کی طرح کی تھی - کچھ پلیٹ ڈارٹس کے ساتھ ایک خام اور پوری طرح کی غیر پیشہ وارانہ گفتگو ہوئی تھی ، جبکہ ایک نمونہ جو ایک گانجا کھانے کا ظاہر ہوتا ہے وہ اپنے دوستوں کے ساتھ شیئر کرتا ہے۔ . ایک کیمرہ سراسر پوشیدہ رہا اور اس مسلح چوری میں اپنے پٹریوں کو چھپانے کی کوششوں سے باز آ گیا ، اور جب اس کا ویڈیو ثبوت وائرل ہوا تو اس نے دنیا کو یہ ثابت کردیا کہ یہ پولیس اہلکار کتنے غیر پیشہ ور ، بدزبانی اور مجرم ہیں۔ اب آباد شہری حقوق کے مقدمے میں ہونے والے الزامات کے مطابق ، ان گمراہ افسران نے بغیر اجازت کے کام کرنے والی ڈسپنسریوں کو بند کرنے کے لئے ایک اسکیم وضع کی جس کے بعد سانٹا انا کے ووٹروں نے 20 ڈسپنسریوں کو لاٹری کے بعد کام کرنے کی اجازت دی۔ منتخب نہیں کیا گیا ہے۔ "شہری حقوق کے دعووں کا تصفیہ اور مجرمانہ اقدامات کو برخاست کرنے سے پتہ چلتا ہے کہ سانتا انا نے لاٹری پر مبنی چرس کے ضوابط ریگولیشن آرڈیننس کی حمایت میں ، اسکائی ہائی ہالسٹک کے چھاپے سمیت ، کی گئی ناجائز حرکتوں کی ذمہ داری قبول کی ہے۔" ڈسٹرکٹ اٹارنی مائیکل پپاس نے ای میل کے ذریعہ رجسٹر کو بتایا۔ ایک طویل جدوجہد کے بعد ، آخر کار ان تینوں پولیس افسران کے خلاف بدکاری کے الزامات عائد کردیئے گئے جنہوں نے دکان کے خوردنی پروٹین سلاخوں اور کوکیز پر دستبرداری کی اور پولیس کے خلاف توڑ پھوڑ کی جس نے تمام ڈسپنسری کو تباہ کردیا۔ s کیمرے. ٹھیک ہے ، سوائے اس کے۔ یہ الزامات زیر التوا ہیں ، اور ان تینوں میں سے کوئی بھی ، جنہیں ویڈیو وائرل ہونے کے بعد ابتدا میں معطل کردیا گیا تھا ، سانٹا انا پولیس ڈیپارٹمنٹ کے ساتھ ملازمت میں رہیں - اگرچہ قانون نافذ کرنے والے اداروں نے اس بارے میں اس بات کی وضاحت کرنے سے انکار کردیا تھا کہ آیا انھیں ختم کردیا گیا تھا یا صرف استعفی دے دیا گیا تھا۔ اگر سابق افسران جارج اروئیو اور نیکول لین کوئجاس کو چھوٹی چھوٹی چوری کے الزام میں سزا سنائی جائے تو ، انہیں زیادہ سے زیادہ چھ ماہ قید کی سزا اور $ 1،000 جرمانے کا سامنا کرنا پڑتا ہے۔ سابق آفیسر برینڈن میتھیو سونٹاگ کو جرم ثابت ہونے پر چھوٹی چھوٹی چوری اور توڑ پھوڑ کے الزامات کے الزام میں 18 ماہ قید اور 2000 faces 2000 جرمانے کا سامنا کرنا پڑتا ہے۔ پپاس نے یہ بھی نوٹ کیا کہ لڑائی میں ہزاروں چوری شدہ نقدی اور آئٹمز حق مالکان کو واپس کردیئے گئے ہیں ، جیسا کہ اورنج کاؤنٹی سپیریئر کورٹ میں ہونے والے نقصانات میں غیر منقول مالیاتی رقم کے لئے دوسرا مقدمہ چل رہا ہے۔ اگرچہ معمولی سی آبادی متاثرین کے لئے کسی حد تک فتح ہے۔ ان میں سے ایک پڑوسی طبیب تھا جس کے دفتر میں اس واقعے کے دوران بجلی اور پانی کاٹا گیا تھا۔ ™ نے ایک لطف اٹھانے والا نیا کھیل دریافت کیا۔ اگر واقعی انصاف کی خدمت ہوتی تو ، اس میں ملوث تمام افسران کو رضاکارانہ بنیاد پر صارفین کی رضا مندی کے ل providing خدمات فراہم کرنے والے اسٹور پر پرتشدد چھاپہ مار کارروائی کرنے پر سلاخوں کے پیچھے بند کردیا جاتا۔ سوشل ٹرینڈنگ شیئر کریں اس میں شامل تمام افسران کو رضاکارانہ بنیاد پر صارفین کی رضا مندی کے ل providing خدمات فراہم کرنے والے اسٹور پر پرتشدد چھاپہ مار کارروائی کرنے پر سلاخوں کے پیچھے بند کردیا جائے گا۔ سوشل ٹرینڈنگ شیئر کریں اس میں شامل تمام افسران کو رضاکارانہ بنیاد پر صارفین کی رضا مندی کے ل providing خدمات فراہم کرنے والے اسٹور پر پرتشدد چھاپہ مار کارروائی کرنے پر سلاخوں کے پیچھے بند کردیا جائے گا۔ سوشل ٹرینڈنگ شیئر کریں
