# Supplementary material for: Supervised ensemble learning methods towards automatically filtering Urdu fake news within social media
Source: PeerJ Comput Sci. 2021 Mar 9;7:e425. doi: 10.7717/peerj-cs.425 (PMC7959660; doi:10.7717/peerj-cs.425)
Supplement: Supplemental Information 1 — News articles are in the .txt file format to read and process by machine learning code. [file peerj-cs-07-425-s001.zip › UFN/0/1028.txt]

ایمنسٹی انٹیل: مغربی حمایت یافتہ شامی باغیوں کو ڈبلیو حلب میں غیر قانونی حملوں کا خاتمہ کرنا ہوگا - ایمنسٹی انٹیل: شامی آبزرویٹری برائے انسانی حقوق کے مطابق ، مغربی حمایت یافتہ شامی باغیوں کو ڈبلیو حلب میں غیرقانونی حملوں کا خاتمہ کرنا ہوگا۔ حکومت کے زیرانتظام مغربی حلب کے شہری علاقوں میں اب تک 17 بچوں سمیت 48 افراد ہلاک ہوگئے ہیں۔ ملنسار بنیں ، بانٹیں! ایک اسکرین شاٹ جس میں شامی باغیوں کو امریکی ساختہ BGM-71 TOW میزائل استعمال کیا گیا دکھایا گیا ہے۔ ایمنسٹی انٹرنیشنل نے بتایا کہ 28 اکتوبر کو مسلح حزب اختلاف کے گروپوں کے ذریعہ مغربی حلب شہر پر شروع کیے گئے زبردست حملے کو سویلین علاقوں پر بلااشتعال حملے کا نشانہ بنایا گیا ہے ، جس کو مشرقی حلب میں انسانی بحران کو جنم دینے والے انتھک محاصرے کو توڑنے کے ایک راستہ کے طور پر جواز نہیں کیا جاسکتا۔ اس کارروائی کے آغاز کے بعد سے اب تک حکومت کے زیر انتظام مغربی حلب کے سویلین علاقوں میں 17 بچوں سمیت 48 افراد ہلاک ہوگئے ہیں ، انسانی حقوق کی شامی آبزرویٹری کے مطابق۔ ایمنسٹی انٹرنیشنل کے بیروت میں مہمات کے ڈپٹی ڈائریکٹر سامہ حدید ، مشرقی حلب پر محاصرہ توڑنے کا مقصد مسلح اپوزیشن گروپوں کو بغیر کسی امتیاز کے سرکاری زیر قبضہ علاقوں میں سویلین محلوں پر بمباری کرکے بین الاقوامی انسانیت کے قانون کے اصولوں کو پامال کرنے کا لائسنس نہیں دیتا ہے۔ علاقائی دفتر â opposition opposition مسلح حزب اختلاف کے گروپوں نے شہریوں کی جانوں کے لئے حیرت انگیز نظرانداز کیا ہے۔ ویڈیو فوٹیج سے پتہ چلتا ہے کہ انہوں نے مارٹر اور کٹیوشا راکٹ سمیت غلط دھماکہ خیز ہتھیاروں کا استعمال کیا ہے ، جن کے گنجان آباد شہری علاقوں کے آس پاس میں استعمال بین الاقوامی انسانی قانون کی کھلم کھلا خلاف ورزی ہے۔ مسلح اپوزیشن گروپوں کو ایسے تمام حملے ختم کرنے چاہ. جو فوجی اہداف اور عام شہریوں میں فرق کرنے میں ناکام ہو۔ â € ؟؟ 30 اکتوبر کو ایک مبینہ xic œ زہریلا گیسâ € ؟؟ شام کے سرکاری خبر رساں ادارے سانا کے مطابق ، حملہ مغربی حلب کے الحمدانیہ اور الاسد کے علاقوں میں ہوا جس میں درجنوں افراد زخمی ہوئے۔ .. œ کیمیائی ہتھیاروں پر بین الاقوامی سطح پر پابندی عائد ہے اور ان کا استعمال جنگی جرم ہے۔ اس طرح کے ہتھیاروں سے بے حد تکلیف اور صحت کو نقصان ہوتا ہے۔ ان کے استعمال کو کبھی بھی جواز نہیں بنایا جاسکتا اور قطع نظر اس سے قطع نظر کہ اس حملے کے پیچھے کون ہے۔ تنازعہ میں شامل تمام فریقین کو جنگ کے تمام ممنوعہ ہتھیاروں کا استعمال روکنا ہوگا ، € €؟ سماء حدید نے کہا۔ ملنسار بنیں ، بانٹیں! ان کے استعمال کو کبھی بھی جواز نہیں بنایا جاسکتا اور قطع نظر اس سے قطع نظر کہ اس حملے کے پیچھے کون ہے۔ تنازعہ میں شامل تمام فریقین کو جنگ کے تمام ممنوعہ ہتھیاروں کا استعمال روکنا ہوگا ، € €؟ سماء حدید نے کہا۔ ملنسار بنیں ، بانٹیں! ان کے استعمال کو کبھی بھی جواز نہیں بنایا جاسکتا اور قطع نظر اس سے قطع نظر کہ اس حملے کے پیچھے کون ہے۔ تنازعہ میں شامل تمام فریقین کو جنگ کے تمام ممنوعہ ہتھیاروں کا استعمال روکنا ہوگا ، € €؟ سماء حدید نے کہا۔ ملنسار بنیں ، بانٹیں
