# Supplementary material for: Supervised ensemble learning methods towards automatically filtering Urdu fake news within social media
Source: PeerJ Comput Sci. 2021 Mar 9;7:e425. doi: 10.7717/peerj-cs.425 (PMC7959660; doi:10.7717/peerj-cs.425)
Supplement: Supplemental Information 1 — News articles are in the .txt file format to read and process by machine learning code. [file peerj-cs-07-425-s001.zip › UFN/0/1029.txt]

ٹرمپ کا اثر: باکس میں جیک اور اوباما کی تبدیلی - ٹرمپ کا اثر: باکس میں جیک اور اوباما کی تبدیلی 09.11.2016 ڈونلڈ ٹرمپ نے امریکی صدارتی انتخاب جیتنے کے بعد ، اپنی حریف ہلیری کلنٹن کی جدوجہد پر ان کا شکریہ ادا کیا ، حالانکہ کلنٹن نے اپنے حامیوں سے بات کرنے سے انکار کردیا تھا اور اپنے انتخابی صدر دفتر کے سربراہ کو بھیجا تھا۔ اس کی بجائے اس کے لئے بات کرنے کے لئے. "امریکہ اب کسی بھی چیز سے بہتر نہیں بنے گا۔ ہمیں اپنے ملک کی تقدیر کا دوبارہ دعوی کرنا چاہئے اور بڑے اور جر boldت مندانہ اور بہادری کا خواب دیکھنا چاہئے۔ ہمیں یہ کرنا ہوگا۔ ہم اپنے ملک کے لئے خوبصورت چیزوں اور کامیاب چیزوں کا خواب دیکھنے جا رہے ہیں۔ ایک بار پھر چیزیں۔ میں عالمی برادری کو یہ بتانا چاہتا ہوں کہ جب ہم ہمیشہ امریکہ کے مفادات کو اولین رکھیں گے ، ہم سب کے ساتھ ، ہر ایک کے ساتھ منصفانہ سلوک کریں گے۔ "مل کر کام کرنا، ہم اپنی قوم کی تعمیر نو اور امریکی خواب کی تجدید کا فوری کام شروع کریں گے۔ انہوں نے یہ بھی کہا ، میں نے اپنی پوری زندگی کاروبار میں خرچ کی ، منصوبوں اور پوری دنیا کے لوگوں میں ناکارہ صلاحیتوں کو دیکھتے ہوئے۔ "امریکیوں نے پہلے ہی مذاق کیا تھا کہ ٹرمپ کا انتخاب کے بعد کا سب سے اچھا مذاق ہلیری کلنٹن کو لیبیا بھیجے گا۔ سفیر۔ٹرمپ کی فتح روسی حزب اختلاف کے لئے صدمے کی طرح آئی ہے۔ یوکرائن صدمے کی کیفیت میں ہے اسی طرح یوکرائن انتظامیہ روس کے خلاف جدوجہد میں کلنٹن کی حمایت کی امید کر رہی تھی۔ پرنٹ ورژن فونٹ سائز سچائی کی بات کی جائے تو ، کسی کو بھی توقع نہیں تھی۔ ڈونلڈ ٹرمپ کو جیتنا ہے ۔یہ بات یاد رکھنے کے قابل ہے کہ صدارتی مہم کے آغاز سے ہی ہر ایک نے ٹرمپ کو مہم جوئی اور ایک مکمل آؤٹ سائیڈر کے طور پر دیکھا ، جبکہ ہلیری کلنٹن کو قائد کی حیثیت سے دیکھا جاتا تھا۔ ریاستہائے متحدہ میں صدارتی انتخابات ، تمام تر سمجھوتہ آمیز مواد کے نقطہ نظر سے ، "امیدواروں" کو ان کی انتخابی مہموں میں سامنا کرنا پڑا تھا ، شاید "انتہائی فاضل" اور انتہائی قابل مذمت انتخابات تھے۔ کسی موقع پر ، ریپبلکن پارٹی کے قائدین اپنے ہی امیدوار کی مخالفت کر رہے تھے۔ تو ٹرمپ کیوں؟ اگر کسی نے گیلپ فاؤنڈیشن اور سیاسی معاشیات کے دیگر اداروں کے حالیہ انتخابات پر نظر ڈالی تو عام امریکیوں کی ایک بہت بڑی تعداد دیکھ سکتی ہے جو انتخابی طریقہ کار اور ری پبلکن اور ڈیموکریٹک پارٹی دونوں میں موجودہ سیاسی اشرافیہ دونوں پر اعتماد نہیں کرتے ہیں۔ امریکی شہریوں کی اکثریت کے مطابق ، وفاقی سیاستدان لوگوں کے مفادات کی نمائندگی نہیں کرتے ہیں - وہ کچھ کارپوریشنوں کے مفادات کی نمائندگی کرتے ہیں۔ سب سے اہم بات یہ ہے کہ بہت سے امریکی سمجھتے ہیں کہ یہ ایک ایسا نظام ہے جس میں وہ رہتے ہیں۔ ڈونلڈ ٹرمپ کے نعرے کے ساتھ "پھر سے امریکہ کو عظیم بنائیں!" ایک جیک آف دی باکس ہے ، جو اس ساری پارٹی سے وابستہ نہیں ہے اور زیادہ وسیع پیمانے پر ، فورم کے پیچھے کی ذمہ داری جو کئی برسوں سے کیپیٹل ہل پر کھل رہی ہے۔ ہلیری کلنٹن ، ایک پرانی مفلوج جادو کی جادوگری ہے ، جس کی ہنسی ایک کانپ اٹھتی ہے ، لیکن وہ سیاست میں امریکی ملٹی نیشنل کارپوریشنوں کو شامل کرنے کا کام کرتی ہیں۔ ڈونلڈ ٹرمپ اور ان کے آسان اور کہیں مقبول فیصلوں نے ریاستہائے متحدہ کی ملکی اور غیر ملکی سیاست پر نظر ثانی کرنے کا چیلنج پیش کیا ہے۔ انہوں نے نیٹو میں امریکہ کی رکنیت اور پوری دنیا میں متعدد امریکی اڈوں کی مالی اعانت پر سوال اٹھائے ہیں۔ ٹرمپ ان سب کو ترک کرنا چاہتے ہیں اور ریاستہائے متحدہ امریکہ کے لئے رقم استعمال کرنا چاہتے ہیں ، اور یہی وہ ٹیکس دینے والے امریکی منتظر ہیں۔ عام امریکی عالمی تسلط اور بین الاقوامی محاذ آرائی سے تنگ آچکے ہیں۔ امریکی عوام اپنی غیر معمولی حیثیت کی بحالی پر بدعنوانی اور ضرورت سے زیادہ اخراجات سے تنگ ہیں۔ ڈونلڈ ٹرمپ نے یہ سب تبدیل کرنے کا وعدہ کیا ہے۔ ڈونلڈ ٹرمپ واقعی منفی اور مثبت دونوں لحاظ سے غیر متوقع ہیں کیونکہ انہوں نے امریکی حکومت کی کسی بھی شکل میں کبھی کام نہیں کیا۔ بین الاقوامی امور میں اسے صفر کا تجربہ ہے ، جس کی وجہ سے وہ ایک بالکل ہی غیر متوقع شخصیت کی حیثیت رکھتا ہے ، صحافی ولادیمر پوزنر - ایک امریکی شہری ، یقین رکھتے ہیں۔ ڈیموکریٹس کو لوگوں کی باتوں کو سننا چاہئے تھا۔ میگنیٹسکی ایکٹ کو واپس لینے ، روس کے خلاف پابندیاں ختم کرنے اور روسی فیڈریشن کے ساتھ امریکہ کے تعلقات پر نظر ثانی کے لئے وائٹ ہاؤس کی ویب سائٹ پر بہت سی درخواستیں تھیں۔ ڈیموکریٹس نے کیا کیا؟ انہوں نے ان درخواستوں کو حذف کردیا اور ویب سائٹ کے ووٹ کاؤنٹرز کو دوبارہ ترتیب دیا۔ کیا نیا امریکہ روس کے ساتھ تعلقات کو بہتر بنانے کی کوشش کرے گا؟ یہاں کچھ عرصہ قبل ٹرمپ نے روس کے بارے میں جو کچھ کہا تھا وہ یہ ہے: "دو یا تین سال پہلے میں نے روس میں ایک بڑا واقعہ پیش کیا تھا ، جو ایک بہت بڑا ، بڑا ناقابل یقین واقعہ تھا۔" اور آپ کیا جانتے ہیں؟ "انہوں نے جاری رکھا۔" وہ دوستانہ بننا چاہتے ہیں ریاستہائے متحدہ کے ساتھ۔ کیا اچھا نہیں ہوگا اگر ہم حقیقت میں کسی کے ساتھ مل گئے؟ "امریکی روس کے تعلقات امریکی سیاسی نظام سے امریکی ووٹروں کی دکھائی جانے والی ناراضگی کا صرف ایک چھوٹا سا حصہ دکھائی دیتے ہیں۔ کوئی بھی ال گور کو یاد کرسکتا ہے ، جس نے اکثریت حاصل کی۔ شہریوں کے ووٹوں کی اکثریت ، لیکن انتخابی حلقوں کے ووٹوں کی ایک اقلیت۔ جارج ڈبلیو بش نے صدر کا عہدہ سنبھالا ، لیکن امریکی معاشرے میں عدم اطمینان اور تناؤ کی ڈگری نہیں تھی جو اب دیکھ سکتا ہے۔ اگر " گور منظر نامہ "ریکور ، امریکہ کو بڑے پیمانے پر فسادات کا سامنا کرنا پڑے گا۔ عام لوگ اس پالیسی سے تنگ آچکے ہیں جو سرد جنگ کے بعد ریاستہائے متحدہ میں تشکیل دی گئی تھی۔ ٹرمپ کو مطلق بیرونی کہلانے والی امریکی ماہر برادری ، اپنی شکست تسلیم کرتی ہے۔ ماہر معاشیات اور پرنسٹن میں پروفیسر یونیورسٹی ، سام وانگ نے کہا کہ ریاستہائے متحدہ امریکہ میں ہونے والے صدارتی انتخابات میں پوری (معاشرتی) صنعت ناکام ہوگئی ہے ، دوسرے ماہرین نے ٹرمپ کی فتح کی ایک وجہ ڈھونڈ لی ہے۔ روس میں سابق امریکی سفیر مائیکل میکفول نے ٹویٹ کیا: "پوتن نے ہماری مداخلت کی۔ انتخابات اور کامیاب ہوئے۔ اچھا ہوا "۔ امریکی انتخابات میں روسی مبصرین نہیں تھے۔ کیلے کے ملک کے بارے میں پوتن کے تبصرے کو یاد کرنے کی خاطر کافی ہے:" کیا کوئی واقعتا یہ سوچتا ہے کہ روس امریکی عوام کی پسند کو کسی بھی طرح متاثر کرسکتا ہے؟ خرافات کی تعداد ، خوابوں میں پائے جانے والے مسائل میں ہسٹیریا شامل ہیں - میں ایک اور لفظ کے بارے میں سوچ بھی نہیں سکتا - جو امریکی صدر کے موجودہ انتخابات میں روس کے اثر و رسوخ کے بارے میں امریکہ میں پھوٹ پڑا ہے۔ کیا ، امریکہ کیلے کی جمہوریہ ہے؟! ، "پوتن نے کہا۔" اگر میں غلط ہوں تو مجھے درست کریں۔ پوتن نے کہا ، "امریکہ ایک بہت بڑی طاقت ہے۔ امریکی ماہر اقتدار ، اور پارٹی پالیسی سازوں نے طویل عرصے سے امریکی معاشرے کو ایک اسٹینڈ اسٹونی ہستی پالیسی کی حیثیت سے سمجھنا چھوڑ دیا ہے۔ بلکہ ، وہ امریکی معاشرے کو لوگوں کی ایک بڑی تعداد کے طور پر دیکھتے ہیں جسے دیکھ سکتے ہیں۔ آسانی سے ہیرا پھیری کرتے ہیں۔باضابطہ طور پر ، امریکی جمہوریت کی ترقی معاشرے کے لئے ایک آرائشی کردار کی تشکیل کا باعث بنی ہے۔ پھر بھی ، جیسا کہ ہم دیکھ سکتے ہیں ، پروپیگنڈا اور ہیرا پھیری کا آخری کہنا نہیں ہے ، یہاں تک کہ امریکہ میں بھی نہیں۔ ماہرین نے بریکسٹ ووٹ کی فتح کو بھی خارج کردیا تھا۔ انہیں یہ بھی یقین نہیں تھا کہ برطانیہ کے شہری EU چھوڑنے کے لئے ووٹ دیں گے۔ انہوں نے بڑے پیمانے پر ہیرا پھیری اور میڈیا پروپیگنڈے کی بھی امید کی۔ عام طور پر ، ڈونلڈ ٹرمپ ایک عالمگیر ، مقبول امیدوار بننے میں کامیاب ہوگئے ہیں۔ کون جانتا ہے ، شاید وہ اس مقصد کے لئے پوری دنیا کو تباہ کیے بغیر امریکہ کو عظیم بنا دے گا۔ کیا وہ ایسی تبدیلی لائے گا جو باراک اوبامہ کو زندہ کرنے میں ناکام رہا؟ پولیٹیکل لائن
