# Supplementary material for: Supervised ensemble learning methods towards automatically filtering Urdu fake news within social media
Source: PeerJ Comput Sci. 2021 Mar 9;7:e425. doi: 10.7717/peerj-cs.425 (PMC7959660; doi:10.7717/peerj-cs.425)
Supplement: Supplemental Information 1 — News articles are in the .txt file format to read and process by machine learning code. [file peerj-cs-07-425-s001.zip › UFN/0/103.txt]

تصویروں میں ہفتہ 31، 31 اکتوبر ، 2016 کا ہفتہ - پیاز - امریکہ کا سب سے بہترین نیوز ماخذ - نئی رپورٹ سے پتہ چلتا ہے کہ ووٹرز کو اس بات کا کوئی اندازہ نہیں ہے کہ انہوں نے اس کے بعد کسی بھی چیز کے بارے میں سوچنا سمجھا۔ "یہ کہتے ہوئے ، وہ صرف ان سے بہتر اندازہ لگا رہے تھے کہ صدارتی امیدواروں ، رائے دہندگان کے بارے میں سامنے آنے والے ہر نئے اسکینڈل پر انہیں کیا رد عمل ظاہر کرنا چاہئے۔ ملک نے پیر کو تسلیم کیا کہ انہیں اس بات کا کوئی اشارہ نہیں تھا کہ وہ کس قدر مشتعل ہیں کہ انہیں کسی بات کے بارے میں سمجھا جاتا ہے۔ اینٹونی وینر نے کلینٹن مہم کو مکمل معافی نامہ بھیج دیا ، نیو یارک - ایف بی آئی کے اس اعلان کے جواب میں کہ اس کی تحقیقات سے ایسے نئے شواہد پیدا ہوئے ہیں جو جمہوری صدارتی امیدوار کی انکوائری سے متعلق ہوسکتے ہیں ، انتھونی وینر نے مبینہ طور پر معافی نامہ بھیجا ہلیری کلنٹن مہم کے سلسلے میں پیر کی صبح سویرے۔
