# Supplementary material for: Supervised ensemble learning methods towards automatically filtering Urdu fake news within social media
Source: PeerJ Comput Sci. 2021 Mar 9;7:e425. doi: 10.7717/peerj-cs.425 (PMC7959660; doi:10.7717/peerj-cs.425)
Supplement: Supplemental Information 1 — News articles are in the .txt file format to read and process by machine learning code. [file peerj-cs-07-425-s001.zip › UFN/0/1030.txt]

معذور فوجیوں کو پانی میں آزادی ملتی ہے - ارنالڈو راجرز ایک تربیت یافتہ اور تعلیم یافتہ ماہر نفسیات ہیں۔ انہوں نے کمیونٹی آرگنائزر اور کارکن کے طور پر کام کیا ہے۔ معذور فوجیوں کو پانی میں آزادی مل گئی از 4 نومبر ، 2016 کو ارنالڈو راجرز نے معذور فوجیوں کے ذریعہ ایملی کوچران انتھونی لوپیز کو مچھلی نے گھیر لیا تھا۔ ایک حالیہ اتوار کی صبح سینکڑوں افراد نے اسے گھیر لیا جب وہ پمپونو بیچ کے ساحل سے فاختہ پر گیا ، ساحل سے صرف 10 منٹ کی کشتی پر سوار تھا۔ آپ ایک مختلف دنیا میں ہیں ، â € ؟؟ ریٹائرڈ یو ایس میرین کور کارپورل نے کہا۔ ہم قدرتی طور پر وہاں موجود نہیں تھے ، لہذا اس چیز کو سب سے پہلے دیکھ کر واقعی حیرت انگیز ہے۔ 28 سالہ عمر کے لئے ، سکوبا ڈائیونگ ایک ایسی دنیا ہے جہاں وہ شمالی کیرولینا کے کیمپ لی جیون میں 2009 میں گاڑیوں کے چلائے جانے والے حادثے کی تکلیف دہ یاد دہانی کرانے دے سکتے ہیں۔ اس کے بائیں ہاتھ میں پریت کا درد جہاں ایک انگلی کے سوا سب کاٹ دیا گیا تھا۔ www.miamiherald.com پر مکمل مضمون پڑھیں >>>> متعلقہ مراسلات: کوئی متعلقہ خطوط یہاں بیان کردہ خیالات خصوصی طور پر مصنف کے خیالات ہیں اور ضروری نہیں کہ VNN ، VNN مصنفین ، ملحقہ افراد ، اشتہاریوں ، کفیل ، شراکت داروں ، تکنیکی ماہرین یا ویٹرنز ٹوڈے نیٹ ورک اور اس کے اسائنمنٹس۔ ارنالڈو راجرز کے ذریعہ نوٹس 4 نومبر 2016 کو ، 0 پڑھنے کے ساتھ ، سابق فوجیوں کے تحت دائر کیے گئے۔ آر ایس ایس 2.0 کے ذریعہ آپ اس اندراج سے متعلق کسی بھی ردعمل کی پیروی کرسکتے ہیں۔ آپ اس اندراج پر جواب یا ٹریک بیک چھوڑ سکتے ہیں فیس بک کمنٹس آپ کو ایک تبصرہ پوسٹ کرنے کے لئے لاگ اِن ہونا ضروری ہے لاگ ان کیا ہے کوئی متعلقہ پوسٹس جن نظریات کا یہاں اظہار خیال کیا گیا ہے وہ مصنف کے خیالات سے خصوصی طور پر ہے اور ضروری نہیں کہ وی این این ، وی این این مصنفین ، وابستہ افراد ، اشتہاریوں ، اسپانسرز ، شراکت داروں ، تکنیکی ماہرین یا ویٹرنز ٹوڈے نیٹ ورک اور اس کے اسائنمنٹس کے خیالات ہوں۔ ارنالڈو راجرز کے ذریعہ نوٹس 4 نومبر 2016 کو ، 0 پڑھنے کے ساتھ ، سابق فوجیوں کے تحت دائر کیے گئے۔ آر ایس ایس 2.0 کے ذریعہ آپ اس اندراج سے متعلق کسی بھی ردعمل کی پیروی کرسکتے ہیں۔ آپ اس اندراج پر جواب یا ٹریک بیک چھوڑ سکتے ہیں فیس بک کمنٹس آپ کو ایک تبصرہ پوسٹ کرنے کے لئے لاگ اِن ہونا ضروری ہے لاگ ان کیا ہے کوئی متعلقہ پوسٹس جن نظریات کا یہاں اظہار خیال کیا گیا ہے وہ مصنف کے خیالات سے خصوصی طور پر ہے اور ضروری نہیں کہ وی این این ، وی این این مصنفین ، وابستہ افراد ، اشتہاریوں ، اسپانسرز ، شراکت داروں ، تکنیکی ماہرین یا ویٹرنز ٹوڈے نیٹ ورک اور اس کے اسائنمنٹس کے خیالات ہوں۔ ارنالڈو راجرز کے ذریعہ نوٹس 4 نومبر 2016 کو ، 0 پڑھنے کے ساتھ ، سابق فوجیوں کے تحت دائر کیے گئے۔ آر ایس ایس 2.0 کے ذریعہ آپ اس اندراج سے متعلق کسی بھی ردعمل کی پیروی کرسکتے ہیں۔ آپ اس اندراج پر جواب یا ٹریک بیک چھوڑ سکتے ہیں فیس بک کمنٹس آپ کو ایک تبصرہ پوسٹ کرنے کے لئے لاگ اِن ہونا ضروری ہے لاگ ان کیا ہے
