# Supplementary material for: Supervised ensemble learning methods towards automatically filtering Urdu fake news within social media
Source: PeerJ Comput Sci. 2021 Mar 9;7:e425. doi: 10.7717/peerj-cs.425 (PMC7959660; doi:10.7717/peerj-cs.425)
Supplement: Supplemental Information 1 — News articles are in the .txt file format to read and process by machine learning code. [file peerj-cs-07-425-s001.zip › UFN/0/1031.txt]

ڈیموکریٹس امیدوار کی تلاش شروع کرتے ہیں جو ای میل کو استعمال کرنا جانتا ہے - بدھ 9 نومبر 2016 ڈیموکریٹس نے ایسے امیدوار کی تلاش شروع کی جو ای میل کو استعمال کرنا جانتا ہو پارٹی کے حکمت عملی دانوں نے فیصلہ کیا ہے کہ ای میل کو صحیح طریقے سے استعمال کرنے سے قاصر ہونے کی وجہ سے انھیں وائٹ ہاؤس کا نقصان اٹھانا پڑا ہے ، اور ای میل کے ل an قابلیت 2020 میں حقیقی ووٹ کا فاتح ثابت ہوگی۔ جیسا کہ ایک ڈی این سی اندرونی نے بتایا ، â r ٹرپ نے صدارتی انتخاب پیچھے سے جیت لیا ہے امریکی عوام کو راضی کرنے میں ہماری عاجزی کا جو ہم ایک جدید ای میل خدمت مرتب کرسکتے ہیں اور استعمال کرسکتے ہیں۔ اگر ہم صرف ایک ہی رکاوٹ کو دور کر سکتے ہیں تو ہم چار سال کے عرصے میں وائٹ ہاؤس کو دوبارہ جیت سکتے ہیں۔ email anyone œ آپ کو ای میل کے ساتھ اچھ isے کسی فرد کو نہیں معلوم ہوگا ، کیا آپ کریں گے؟ کوئی؟ مجھے ان کے پالیسی مقاصد ، یا سیاسی نظریات کی پرواہ نہیں ہے ، یا ان کا مذہب just just "بس مجھ سے وعدہ کریں کہ وہ جواب والے سے ایک اندھی کاپی جان لیں گے ، اور ہم انھیں تمام راستہ میں واپس رکھیں گے۔ lost € œ یہ صرف وجہ ہے کہ ہم ہار گئے۔ ہاں ، یہ ہے ، چپ ہو جاؤ ۔â € ؟؟ اپنے میل باکس میں ہر جمعہ کو بہترین ، نیوز ٹمپ کی بہترین کہانیاں مفت حاصل کریں۔ فی الحال موجود ہیں
