# Supplementary material for: Supervised ensemble learning methods towards automatically filtering Urdu fake news within social media
Source: PeerJ Comput Sci. 2021 Mar 9;7:e425. doi: 10.7717/peerj-cs.425 (PMC7959660; doi:10.7717/peerj-cs.425)
Supplement: Supplemental Information 1 — News articles are in the .txt file format to read and process by machine learning code. [file peerj-cs-07-425-s001.zip › UFN/0/104.txt]

ہمارے وقت کے 8 کلاسک فٹ بال بینرز - اگلا ہمارے وقت کے بائیں طرف دائیں / دائیں 8 کلاسک فٹ بال کے بینرز یہ ثبوت ہیں کہ بعض اوقات کسی فٹ بال میچ کا سب سے زیادہ دل لگی حصہ شائقین کے ذریعہ تیار کردہ بینرز ہوتا ہے - یہاں سالوں سے 8 ایسے ہیں جنہوں نے خوبصورت کھیل کو روشن کیا ہے۔ 1. آسٹن ولا وی فلہام ، 2006
