# Supplementary material for: Supervised ensemble learning methods towards automatically filtering Urdu fake news within social media
Source: PeerJ Comput Sci. 2021 Mar 9;7:e425. doi: 10.7717/peerj-cs.425 (PMC7959660; doi:10.7717/peerj-cs.425)
Supplement: Supplemental Information 1 — News articles are in the .txt file format to read and process by machine learning code. [file peerj-cs-07-425-s001.zip › UFN/0/105.txt]

ٹویٹ ویو - اس بار یہ حقیقت نہیں کل کے نعرے۔ اس دن تک ، جب وہ اچانک ملک کا سرکاری نظریہ ہونے کا اعلان ہوجاتے ہیں ، تو وہ ڈگریوں کے ذریعہ ، نظیر سے ، اثر سے ، کٹاؤ سے ، پہلے سے ، ایک طرف مستقل دباؤ اور دوسری طرف مستقل پسپائی کے ذریعہ قبول کیے جاتے ہیں۔ سیون ٹاؤن لمیٹڈ کی خصوصی انفرادی اجازت کے ذریعہ استعمال شدہ عین رینڈ روبیکس اور روبیکس کیوب this اس نمبر کو لکھ دیں اور قریب ہی ریلوے روڈ اسٹیشن پر اپنے کومسمار کو اطلاع دیں۔ گرم کپڑے اور ایک بیلچہ مت بھولنا! سمندری طوفان میتھیو کے بعد چینل کی فہرست فلوریڈا کو تباہ کرنے میں ناکام ، کارکنان سنشائن اسٹیٹ کا رُخ کرتے ہیں اور دستی طور پر ٹرمپ کے اشارے کو ختم کرتے ہیں۔ اختلاف: 8 نومبر کو قوم نے فیصلہ کرنا ہے کہ کیا اختلاف رائے نسلی ہونا بند کر دے گا اور جنس پرست بن جائے گا - یا یہ ایک بار پھر محب وطن ہو گا جیسا کہ جارج ڈبلیو بش کی حکومت میں 8 سال سے بھوک کا مسئلہ حل کیا گیا تھا۔ : کلنٹن فاؤنڈیشن نے ہیروشیما مووی کی خبروں کا دورہ کرتے ہوئے ایف بی آئی اوبامہ کے نایاب پوکیم مون کو گرفت میں لینے کی تحقیقات کا آغاز کیا: 'دی بگ فرینڈلی وشال حکومت' باکس آفس پر فلاپ ہوگئی۔ سامعین کا کہنا ہے کہ "یہ خوفناک ہے" براک اوباما: "اگر میرا بیٹا ہوتا تو وہ وائٹ ہاؤس کی بورڈز کے لئے چابیاں جان کاسچ نے خود جی او پی پرائمری فاتح کی حیثیت سے شناخت کی ، وہائٹ ​​ہاؤس کے باتھ روم تک رسائی کا مطالبہ کینیڈا میں لینا ڈنھم اور دیگر 90 فیصد ہالی ووڈ کی مشہور شخصیات کی تصدیق ہوگئی ، ٹرمپ نے صدارت سے استعفیٰ دے دیا: "میرا کام یہاں ہوگیا" غیر صدارتی امیدوار پال ریان نے نون صدارتی عدم مشق مہم میں صدر کے انتخاب نہ لڑنے کا وعدہ کیا 'مسلم ڈیٹا بیس' بنانا؛ اوبامہ نے علامتی طور پر وائٹ ہاؤس کے مہمانوں کی لاگت کا خاتمہ کرتے ہوئے 2009 کے قومی انکار کا آغاز کرتے ہوئے احتجاج کیا: جان کاسچ کا اصلی والد دودھ پال تھا ، میل مین نہیں تھا قومی انکوائر: کولوراڈو سے باؤنڈ مندوب ، ٹیڈ کروز کے تہہ خانے میں پائے جانے والے وومنگ کا ایران نے دہشت گردی کی حمایت نہ کرنے کے اپنے گلابی قسم کا وعدہ توڑا۔ امریکی محکمہ خارجہ نے راک کاغذ - قینچی اسٹریٹجک جواب دینے کا عزم ظاہر کیا ہے کہ 20 bill بل پر نسلی نسل پرست ڈیموکریٹ صدر کی حیثیت سے خواتین کی خوشی خوشی ہے ، ریپبلکن فیڈرل ریزرو نے 20 ٹریلین ڈالر کی چیک بیوہ لکھ کر بجٹ کا بحران حل کیا ہے ، یتیموں کا دعوی برداری کے ہوائی اڈے پر بم دھماکے کی ذمہ داری چی گویرا کے بیٹے کو امید ہے کہ کیوبا کی کمیونزم امریکہ سے دور ہوجائے گی ، لوگوں کی ایک لمبی فہرست کی تجویز پیش کرے جسے حکومت کو پہلے سوسن سرینڈن کو پھانسی دینا چاہئے: "میں اپنی اندام نہانی سے ووٹ نہیں دیتا ہوں۔" اس کے پیچھے بھی رائے دہندگان مشتبہ ہیں ، ہینڈ سینیٹائزر مہم میمو ٹائپو کے استعمال سے ہلیری عدالت میں آئیں گی۔ 'نیو بلیک پینٹیز' نے ووٹ دیا ، نیو ہیمپشائر نے سوشلسٹ سینڈرس کو ووٹ دیا ، ریاست کا نعرہ تبدیل کردیا " نیو افق خلائی ڈرون جان کیری نے اپنے سیارے کی نگرانی اور اس کے چاندوں پر جوہری ہتھیاروں کے حصول کی کوشش کرنے والی تمام دہشتگرد قوموں کے لئے 3 دن کے منتظر مدت کی تجویز پیش کی۔ شکاگو پولیس اس پرچم کی نشاندہی کرنے کی کوشش کر رہی ہے جس کی وجہ سے شہر میں گذشتہ ہفتے کے آخر میں کیوبا میں 9 قتل اور 53 زخمی ہوئے تھے۔ امریکیوں کے لئے سستی میڈیکل ٹورزم کا آغاز ہوا جو اوباما کیئر کی کٹوتیوں کا متحمل نہیں ہو سکتے ہیں۔ ریاستی فنڈ سے چلنے والی تحقیق نے بڑے ہیڈرون کولیڈر طالب علموں کے ملازمت کے مواقع میں کوانٹم ایگریشن پارٹیکلز (ہیٹرنز) کا وجود ثابت کیا: اس موسم گرما میں ہلری کے عام امریکی کی حیثیت سے بڑی رقم بنائیں۔ ماہرین کی بحث ہے کہ آیا ایرانی مذاکرات کاروں نے جان کیری کی ٹانگ توڑ دی یا خود مذاکرات سے باہر نکلنے کے لئے جونیئر ورسٹی نے رمادی کو لیا ، امریکی میڈیا کے امیدواروں کے جی او پی پول میں کوارٹر فائنل میں پیش قدمی: ' ہم جانتے ہیں کہ اب کیا جانتے ہیں ، کیا آپ کا ریاست ہائے متحدہ امریکہ کی تشکیل سے کوئی تعلق ہوتا؟ ' نیو یارک کے میئر چوہوں سے پر امن بات چیت کریں گے ، سابقہ ​​میئر کی چرواہا سفارتکاری کے لئے معذرت خواہ ہیں چین نے غیر ملکیوں کو ایک پیغام کے ساتھ مکعب نما خلائی آبجیکٹ کا آغاز کیا: "زمین کے باشندے آپ کی دانشورانہ املاک چوری کریں گے ، اس کی کاپی کریں گے ، غلاموں کی مزدوری سے سویٹ شاپس پر تیار کریں گے۔ اور اسے مضحکہ خیز کم قیمتوں پر آپ کو واپس فروخت کریں "ترقی پسند سائنسدان: سچائی ایک متغیر ہے جس کو 'کیا' ہے اسے 'جس چیز سے ہونا چاہئے' کو گھٹانا ہے 'ماہرین متفق ہیں: ہلیری کلنٹن بہترین امیدوار ہے جو امریکیوں کی سب سے اوپر 1٪ کوششوں میں فیصد کم کرتی ہے۔ وائٹ ہاؤس کے ساتھ امن بات چیت میں جھوٹ ، اسٹالنگ ہتھکنڈوں کا سامنا کرنا پڑتا ہے ، اور بری عقیدہ اسٹار بکس کی نئی پالیسی کے ذریعے صارفین سے بات چیت کی دوڑ میں نئی ​​ہیش ٹیگ کا اشارہ کیا گیا ہے # ڈانٹ ہولڈپ اپ لائن لائن ہلیری: ڈیلیٹ نئی ریسلیٹ چارلی ہیبڈو کو اسلامو فوب 2015 ایوارڈ ملا ہے۔ کارٹونسٹ ان کی ناقابلِ فہم ، غیر منطقی اموات کی وجہ سے تبصرہ کرنے کے لئے نہیں پہنچ سکے ، روس نے 'ری سیٹ' کا بٹن واپس ہلیری کو بھجوایا: باراک اوبامہ کو سی این این سے معلوم ہوا کہ ہلیری کلنٹن نے سیکریٹری کی حیثیت سے چار سال گزارے ریاستی صدر اوباما نے اسٹارشپ انٹرپرائز پولیس کے سامنے سیلفی لے کر لیونارڈ نیموئے کا اعزاز دیا: اگر اوباما کے پاس سہولت کی دکان ہے تو ، ایسا لگتا ہے کہ اوباما ایکسپریس فوڈ مارکیٹ اسٹڈی میں درمیانے طبقے کے سفید فام مردوں میں نسلی ، صنف اور معاشی تنوع کی زبردست کمی پائی جاتی ہے۔ ناسا: ہم ' دوسری مفت شارپٹن نے سفید فام این ایف ایل کھلاڑیوں سے نسلی عدل کے مفادات کے لئے اپنی خواتین کو شکست دینے کی اپیل کی ، صدر اوباما نے قومی سلامتی کے نئے مشیر اوباما کے طور پر پوتن میں قلم اور فون لیتے ہوئے اپنی ہفتہ وار منظوری رائے شماری کا تقرر کیا۔ یورپ نے نیٹو کے ممبروں سے طاقتور قلم اور فون کی مدد کی ہے وائٹ ہاؤس نے خوفناک ٹویٹر پیغامات کی بارش کے ساتھ پتھر کے زمانے میں واپس آکر داعش کو شرمندہ کرنے کا وعدہ کیا ہے اور مہلک ستم ظریفی انسٹاگرام فوٹو اوبامہ نے نئی وفاقی دہشت گردی کے ریگولیٹری ایجنسی کے ساتھ داعش کا مقابلہ کرنے کا وعدہ کیا ہے اٹھارہویں سوراخ ہیری ریڈ پر ان کا جھنڈا: "کبھی کبھی میں وونگ چیز کہتا ہوں" ایلین گونزالز کی خواہش ہے کہ وہ وسطی امریکہ سے بس میں امریکہ آیا ہوا تھا جیسے دوسرے بچوں نے بھی امریکی میکسیکو کی سرحد کا دورہ کیا تھا ، دو ریاست کا مطالبہ کیا تھا اوباما نے "بلیو لائن" ڈرا عراق میں جب پوتن نے اپنی ریڈ کریون "ہارڈ چوائسز" چھین لی تھی ، ایک ہِلری کلنٹن کی یادداشت پر مبنی ایک فلم ڈھلکتی ہے اور ہیلری ہیلفائر کو شراب نوشی کی حیثیت سے دیکھتی ہے ، سیکریٹری خارجہ نے وحشیانہ طور پر بے قابو ہوکر دشمن کی رخصت کے ساتھ پارٹی کی حمایت کا الزام عائد کیا ہے۔ سارجنٹ برگدھل کے پاس صرف دو ہی اختیارات ہیں: برکلے میں ڈاکٹریٹ کی پیروی کریں یا میساچوسٹس جے کارنی سے سینیٹر بنیں ، وہ وائٹ ہاؤس چھوڑنے کے لئے ایرک شنسکی کے پیچھے لائن میں پھنس گئے تھے۔ 15 منٹ سے 6 ہفتوں تک تخمینے کے انتظار کے وقت کا 100 فیصد سائنسدان اس بات پر متفق ہیں کہ اگر انسان ساختہ گلوبل وارمنگ حقیقی ہوتی تو ، "آخری لوگ جو ہم ہماری مدد کرنا چاہتے ہیں وہ اوباما انتظامیہ ہی ہیں" جے کارنی کا کہنا ہے کہ انہیں پتہ چلا کہ اوباما کو پتہ چلا کہ انہیں پتہ چلا کہ اوباما کو پتہ چل گیا ہے کہ انہیں اوباما انتظامیہ کے تازہ ترین گھوٹالے کے بارے میں خبروں پر "انارکی اب!" ملاقات ، نظم و ضبط ، اور # # ^ @ & * کو لات مار کرنے یا نہ ہونے کے معاملات پر فسادات میں بدل جاتی ہے! یوکرین میں روسی علیحدگی پسندوں نے لینن کے مجسموں کو گرانے والے ایک جارحانہ ویڈیو پر ہنگامہ برپا کرنے کے خلاف یوکرائن میں ہنگامہ برپا کیا ہے۔ "آزاد تقریر" بولنے کی کوشش کرنے والے شخص کا گدا یا تشدد نہیں ہے جس کی وجہ سے اوباما پوتن کے خلاف انتقامی کارروائی کرتے ہیں زون "اوباما فون مالکان کو الجھا دیں جو اضافی ہوائی منٹوں کی تلاش میں سڑکوں پر گھومتے ہیں۔ اوباما کیئر نے مہارت سے پیشہ ور افراد کے لئے روزگار کی توثیق کی ہے کہ وہ میتھ کو دوبارہ سوڈفڈ دستانے میں تبدیل کردیں گے: اوباما نے پوتن کے نیٹ فلکس اکاؤنٹ کو جو بائیڈن کو روس منسوخ کرنے کے لئے قلم اور فون کا استعمال کیا:" ہم دفن کریں گے آپ مشرقی یورپ کو زیادہ تر اپنے کنٹرول میں لے کر! " یوکرائن کی مدد کے لئے آخری کوشش میں ، اوباما نے رییو کی تعیناتی کردی۔ شارپٹن اور ریو جیکسن کا رینبو اتحاد برائے کریمیا ال شارپٹن: "یہاں تک کہ پوتن ہمارے دستخط کے نعرے ، 'نسل پرست ، جنس پرست ، اینٹی ہم جنس پرست ، روسی فوج چلے جانے' کا مقابلہ نہیں کرسکتے ہیں!" شمالی کوریا میں مارڈی گراس: "مجھے تھوڑا سا کھانا پھینک دو!" اوباما کی خارجہ پالیسی کام کرتی ہے: "جنگ ، حملہ ، اور فتح کمزوری کی علامت ہیں we ہمیں پوتن کا وہ مقام مل گیا ہے جہاں ہم انہیں چاہتے ہیں" یوکرائن کے بحران کا امریکہ فوجی حل پیش کرتا ہے: " ہم صرف ان ممالک کا مقابلہ کریں گے جن کے پاس ایل جی بی ٹی فوجی ہے "پوتن نے بروکلین میں نسلی روسیوں کی حفاظت کے لئے برائٹن بیچ کو جوڑ دیا ، اوبامہ نے 1980 کی اقوام متحدہ اور یورپی یونین سے مدد کی اپیل کی:" مسٹر اوباما ، ہم صرف یہ پوچھنے کے لئے فون کر رہے ہیں کہ کیا آپ ہماری خارجہ پالیسی چاہتے ہیں؟ واپس۔ 1970 کی دہائی یہاں ہمارے ساتھ ہے ، اور وہ بھی حیرت زدہ ہیں۔ " کفر کی ایک حیرت انگیز کارروائی میں ، بے گھروں کے لئے 000$-a a- پلیٹ ڈنر $ ؛$ to to سے زیادہ بے گھر افراد کِم میں شرکت کر سکتے ہیں ، عالمی رہنما بن گئے ، چچا کو کتوں کو کھلاتے ہیں۔ اوباما نے کتوں کو کھایا ، عالمی رہنما بن گیا ، امریکہ نے چچا کو روکا شمالی کوریا کے رہنما نے خاندان میں اوباما کیئر کے بارے میں بات کرنے پر اپنے چچا کو پھانسی دے دی کرسمس پارٹی میں وائٹ ہاؤس نے پارٹ ٹائم شیزوفرینک مینڈیلا کے دستخط کنندہ کو فروخت کرنے میں مدد کی اس نے ایک اور کنبے کو برباد کرنے سے اس علاقے کے کارکنوں کے لئے شوٹنگ کے سلسلے میں اوبامہ ٹاک دینے کے اپنے مشورے کا اعتراف کیا ایک برا خیال تھا صدر نے اوباما کیریئر کی شکست کو تمام امریکیوں کو یکساں طور پر صحتمند اوبامہ ایران سے ایران قرار دینے کے ساتھ ہی اوباما کیئر کی شکست کو دور کیا: "اگر آپ اپنا جوہری پروگرام پسند کرتے ہیں تو ، اپنے جوہری پروگرام "بوائین برادری کو واشنگٹن ڈی سی اوبامہ کی طرف سے آنے والے پیٹ کی وجہ سے مشتعل رکھیں:" میں " میں خاص طور پر نظریاتی نہیں ہوں؛ میں ایک عمدہ عملی پانچ سالہ منصوبے پر یقین رکھتا ہوں "شاکر: اوبامہ کو اس وقت تک کوئی انتخاب نہیں تھا جب تک کہ وہ ہفتہ وار ہیلتھ کیئر.gov میں مقامی اخبار میں اس کے بارے میں پڑھنے تک اس کا انتخاب نہیں کریں گے ، اب یہ غلطی 'غلطی 808' کے پیغام کو چمکاتا ہے۔ این ایس اے نے قومی یوم دوست کے یوم تاسیس کو سرکاری اعلامیہ کے ساتھ منایا: "حکومت آپ کی بہترین دوست ہے۔ ہم جانتے ہیں کہ آپ کو کسی اور کی طرح نہیں ، ہم ہمیشہ موجود ہیں ، ہم ہمیشہ سننے کو تیار ہیں "اوبامہ کیئر کے آغاز کو کافی تباہ کن قرار دیتے ہوئے القاعدہ نے امریکہ پر حملہ منسوخ کردیا" "کامیابی کے ساتھ چکر آرہے ہیں ، اوباما نے ہیلری کیئر کارنی کو اپنے جنگلی طور پر مقبول صحت کی دیکھ بھال کے مینڈیٹ کا نام دے دیا: اوباما کیئر کی بڑی کٹوتیوں کو ہائپر انفلیشن واشنگٹن ریڈسکنز کی کمی کے طور پر برا نہیں لگے گا۔" واشنگٹن 'ان کے نام سے بیشتر امریکیوں کو ناگوار قرار دیتے ہیں۔ پول: 83٪ امریکی روڈیو کلون ڈپلومیسی پر چرواہا سفارتکاری کے حامی ہیں حکومت کی انتباہ: اگر آپ آن لائن اوباما کیئر فارم مکمل کرنے کے اہل ہوتے تو یہ جائز سرکاری ویب سائٹ نہیں تھی۔ آپ آن لائن دھوکہ دہی کی اطلاع دیں اور اپنے تمام پاس ورڈز کو تبدیل کردیں اوباما انتظامیہ کو سنجیدہ ہونا ، اوبامہ کیری سے شام کو خطرہ اوباما نے شام شارٹن میں نائب صدر جو بائیڈن کے ڈبل بیرل شاٹگن کے استعمال کو مجرم قرار دیا ہے: "برطانوی شاہیوں کو بچے کا نام دینا چاہئے تھا۔" ٹریون۔ ' 'جارج' کو منتخب کرکے انہوں نے سفید ہسپانی نسل پرست زمر مین کا ساتھ دیا "ڈی این سی نے 'کارلوس ڈینجر' ایکشن فگر کا آغاز کیا۔ خواتین کے خلاف ریپبلکن جنگ سے بچ جانے والے افراد کی مدد کرنے والی فلاحی کاموں کے لئے فنڈز فراہم کرنے کا عمل نینسی پیلوسی نے پرندوں کو اسقاط حمل کے حقوق میں توسیع کردی ہے اور مکھیوں کے ہبل نے بائیں اوباما کو سیاروں میں بڑھے ہوئے دریافت کیا: 'اگر میری بہو ہوتی تو وہ راچیل جینٹل کی طرح دکھتی ہیں۔ 'ایف آئ ایس اے کی عدالت نے حکومت کے ربڑ اسٹیمپ کی حیثیت سے اس کی پیش کش کو مسترد کرتے ہوئے بیان میں ہر بار اوباما کیئر تاخیر کا شکار ہونے پر ، جولیا کہیں نہ کہیں شومر کے جی او پی کی جان لے لیا:' 2014 سے پہلے اوباما کیئر پر مکمل عمل درآمد کروانا یا ڈیمس کبھی بھی دوسرا الیکشن نہیں جیت پائے گا 'اوباما:' اگر میرے بیٹے ہوتے ... نہیں ، انتظار کرو ، میری بیٹی اب کسی عورت سے شادی کر سکتی ہے! ' جینیٹ نپولیتانو: ٹی ایس اے کے انکشافات سے پتا چلتا ہے کہ چونکہ ہائی جیک کرنے والوں میں سے کوئی بھی بچے ، بوڑھے یا ٹی پارٹیر نہیں تھا ، لہذا 9/11 کو دہشت گردی کا کوئی واقعہ نہیں تھا نیوز فلیش: سین مریم لینڈریو (D-LA) کینیڈا کو جنوبی ڈکوٹا سوسن رائس سے دیکھ سکتے ہیں : اوباما انتظامیہ میراتھن بم دھماکے کو 'اسپورٹس پلیس تشدد' کے طور پر دوبارہ درجہ بندی کرے گی۔ مطالعہ: کامیابی کے بہت سے باپ ہیں لیکن ناکامی سرکاری پروگرام بن گئی مشیل اوباما نے شکاگو نوجوانوں کے اختتام ہفتہ ہجوم کی تعریف کی ہے کہ وہ کیلوری جلانے اور صحتمند رہنے کا ایک اچھا طریقہ ہے۔ انڈے یونین ویج ایسٹر بنیز کی جگہ میکسیکن چوپاکابراس ٹائم میگ کے نام ، ہیوگو شاویز کا 8 سالہ ، کیلے بندوق کا ڈرامہ ، اسکول سے فرار ہونے کی ہمت کرتا ہے مطالعہ: مفت لنچ زیادہ قیمت پر ، آسائش 2013 کی کمی: اوباما نے صدر ، نائب صدر اور ان کے اہل خانہ کے لئے مسلح محافظوں کے تحفظ کو ختم کیا۔ اسٹیٹ ڈیپارٹمنٹ نے 100،000 امریکی کالج طلبا کو امریکی قرضوں کی ذمہ داریوں کی حفاظت کے ل China چین بھیجنے کے بجائے اپنے ارد گرد گن فری زون قائم کردیئے جے کارنی: القاعدہ فرار ہے ، وہ ابھی آگے بڑھ رہے ہیں صدر نے چٹانوں ، چھتوں اور رکاوٹوں پر پابندی عائد کرنے والے ایگزیکٹو آرڈر جاری کیے اعدادوشمار ، اور دوسرے خیالات جو ہمیں آگے بڑھنے اور اوپر کی طرف جانے سے روکتے ہیں بدترین خوف کے خوف سے ، اوبامہ انتظامیہ نے مداحوں کو اس کی روک تھام کرنے کے لئے کچھ چیزوں کی زد میں آنے سے روک دیا۔ ایس اینڈ پی نے کائنات کے حل کو بڑھاوا دیا۔ جواب نہیں سمجھ میں آیا ، زمین کا وارث زمین کا حصول نہیں کرسکتا ، یونان یورو چھوڑ دیتا ہے۔ اکاؤنٹنٹ ڈھونڈتے ہیں کہ یونان کے پاس ویسے بھی یورو نہیں ہے ، آخرکار وہیل نے پھر سے نوبل لیا؛ چائے پارٹیوں کے مطالعے کے لئے: اگر حکومت ریٹائرمنٹ کی عمر کو کم سے کم 814 سال کردی جائے تو اوبامہ چرچ کی خدمت میں حاضر ہوں گے ، خود عبادت کرتے ہیں اوباما نے قومی 'جیت دی فیوچر' لاٹری کی تجویز پیش کی ہے۔ تاریخی نظرثانی کرنے والوں کے لئے مالی اعانت کے لئے نئے ڈبلیو ٹی ایف پاوربال کی آمدنی تاریخی نظرثانی کرنے والوں: "ارے ، آپ کبھی نہیں جانتے" نائب صدر بائیڈن: مصر پر تنقید کرنا مصری فسادیوں کے لئے غیر فرعون اسرائیلی ہے: "اہراموں کو نقصان نہ پہنچائیں ، ہم دوبارہ تعمیر نہیں کریں گے"۔ الٹی گور: یہ ایک شرم کی بات ہے کہ قطبی ریچھ مائیکل مور کے ایک پیکٹ کی طرح ایک ایسی فیملی کے ذریعہ ایک کنبہ کو توڑ دیا جاسکتا ہے: جب تک کہ کوئی بھی پیسہ کمانے کے لئے موجود نہ ہو ، اوباما نے ٹیلیفون پر کام کرنے والے ممالک کو توڑ نہیں لیا ، اجتماعی سودے بازی کے حقوق کا مطالبہ اوباما نے نئے ٹیکسوں کو 'ٹیکس کوڈ میں اخراجات میں کمی' قرار دیا ہے۔ دوسری جگہوں پر عصمت دری کرنے والوں نے 'جماع میں رضامندی کی کمیوں' کے بارے میں کہا کہ اوباما کا ٹیلی پروفیٹر وائٹ ہاؤس کے ٹویٹر سے ناخوش: "بہت کم الفاظ" اوبامہ کی ریگولیشن کمی کمیٹی نے امریکی آئین کو مہنگا فرسودہ فریم ورک قرار دیا ہے جو ریگن سالوں سے ایک صفحہ لینے کے بعد ، وفاقی حکومت کو غیر موثر طریقے سے منظم کرتا ہے۔ اوسلو فائرنگ کے جواب میں ، پیریسٹروائکا اور گلاسنوسٹ کے نئے دور کا اعلان ، اوبامہ نے اعتدال پسند عیسائیوں کی تعریف کرتے ہوئے ، عیسائیت کو "امن کا مذہب ،" کا اعلان کیا ، "خلا میں بھیجنے کا وعدہ ریپبلکن نے اوباما کو روک دیا" امریکی کنبے کو مفت چارم دینے کے لئے American 420 بلین پروگرام جو سانتا کلاز اوبامہ پر چمنی ٹیکس لگانے کے لئے وائٹ ہاؤس کو معاشی بدحالی سے دوچار کردیں گے اس سے قبل معاشی طور پر قدامت پسند تھنک ٹینک نے پاپ اپ تصویر والی کتاب کے ذریعہ بچوں کو سرمایہ دارانہ نظام سے تعارف کروانے کا فیصلہ کیا ہے۔ "دی روڈ ٹو سمورڈمڈم" ال گور نے زمین کے ماحول میں بادلوں سے چاندی کی لکیریں نکال کر گلوبل وارمنگ کا مقابلہ کرنے کی تجویز پیش کی ہے۔ اوباما نے ان لوگوں کے مصائب سے متعلق غیر ذمہ دارانہ الزامات کی تردید کی ہے: "جب آپ خدا سے دعا کرتے ہیں تو کیا آپ کو ہمیشہ جواب ملتا ہے؟" اوباما نے افسوس کا اظہار کیا کہ امریکی حکومت نے اس کی والدہ کو مفت مانع حمل ادویات فراہم نہیں کیں جب وہ کالج میں فلوک کانگریس میں تھیں: ڈرل ، بیبی ، ڈرل! منصوبہ بندی شدہ والدینیت نے بار بار فلکر انعامی کارڈ متعارف کرایا: 'جلد ہی دوبارہ آؤ!' اوبامہ طوفان متاثرین کو: ہجوم کی المناک غلطی کی وجہ سے مسلمان مظاہرین نے مقامی بلب ٹیوب فیکٹری کو جلا دیا۔ توانائی کے سکریٹری سکریٹری اسٹیو چو: توانائی کے تحفظ کی وجہ سے ، سرنگ کے آخر میں روشنی بند کردی جائے گی ، اوبامہ انتظامیہ ایک آپریشن کوڈ میں میکسیکو کی سرحد کے اس پار فوڈ اسٹامپ چلا رہی ہے۔ "فیٹ اینڈ غضبناک" نامی پاکستان کی جانب سے نئے ایڈوب ایکروبیٹ اپ ڈیٹ پر احتجاج کے دوران دھماکہ ہوا۔ 17 مقامی ایکروبیٹس نے وائٹ ہاؤس کو مار ڈالا: "انہیں اعداد و شمار کھانے دو" خصوصی آپریشن: اگر بینیڈکٹ آرنلڈ کا بیٹا ہوتا تو وہ براک اوباما کی طرح نظر آتے
