# Supplementary material for: Supervised ensemble learning methods towards automatically filtering Urdu fake news within social media
Source: PeerJ Comput Sci. 2021 Mar 9;7:e425. doi: 10.7717/peerj-cs.425 (PMC7959660; doi:10.7717/peerj-cs.425)
Supplement: Supplemental Information 1 — News articles are in the .txt file format to read and process by machine learning code. [file peerj-cs-07-425-s001.zip › UFN/0/106.txt]

نیو ورلڈ آرڈر کے خلاف ٹرمپ کا گیٹس برگ خطاب - ٹویٹ ہوم »lines ہیڈ لائنز» »فنانس نیوز» â ٹرمپ کے گیٹس برگ کا نیا ورلڈ آرڈر کے خلاف خطاب ٹرمپ کی تحریک قائم کردہ آرڈر کے لئے ایک وجودی خطرہ ہے جو NWO کے عالمی شیطانوں کے شیطانی کیبل سے ایجنڈے اور طریقوں کو مستقل طور پر اپناتا ہے۔ جیمز ہال کے ذریعہ پیش: اب نہیں تو ، WHEN؟ صرف انتہائی سرشار کُل طبقاتی مجموعہ ہی NWO کو اقتدار میں رکھنا چاہتا ہے۔ وہ لوگ جو یہ ماننے کے لئے انتہائی متمول ہیں کہ حکمرانی کے اشرافیہ جائز حکمران ہیں ، اخلاقی اتھارٹی کا استعمال اتنا لاعلم اور ناخواندہ ہے کہ وہ ذبح کرنے والی بھیڑوں کی قسمت کے مستحق ہیں۔ شیپ کا عہدہ سیرموڈم کی ایک مسخ شدہ حقیقت میں پھنسے معاشرے کے لئے موزوں ہے۔ نیو ورلڈ آرڈر صدی کی قدیم اسکیم سے آگے بڑھ کر انسانیت کو ایک مستحکم œ â œ بین الاقوامی برادری کی غلامی کے لve منتقل کیا گیا۔ جب مرکزی بینکوں نے بین الاقوامی تصفیوں کے لئے بینک کا انتظام کیا تو ، مانیٹری مینجمنٹ کے بریٹن ووڈس سسٹم کو اپنانے کے ساتھ ، دوسری جنگ عظیم کے خاتمے کے ساتھ قومی ریاستوں کی تنظیم نو ، عالمی اتحاد اقوام متحدہ کی تشکیل اور مرکزی بیوروکریسی کے قیام کے ساتھ یورپی یونین کے ٹرمپ تحریک اس قائم کردہ آرڈر کے ل an ایک وجود کا خطرہ ہے جو NWO گلوکاروں کے شیطانی کیبل سے مستقل ایجنڈے اور طریقوں کو اپناتا ہے۔ بین الاقوامی قومی حکمرانوں کے اس مخالفت کی وجہ سے ہی ٹرمپ اور ان کے پیروکاروں پر شیطانی ، فریب دہندگی اور نہ ختم ہونے والے حملے کی شروعات کردی گئی ہے ، کیونکہ حقیقی معنی خیز تبدیلی کی اجازت نہیں دی جاسکتی ہے جو مغربی تہذیب کی منظم تباہی کو پلٹ دے گی۔ عمل کا پورا عہد پڑھیں جو 21 ویں صدی کے گیٹس برگ ایڈریس کے بطور پیش کیا گیا تھا یا ویڈیو دیکھیں۔ امریکی ووٹر کے ساتھ ڈونلڈ جے ٹرمپ معاہدہ اس کے بعد امریکہ کو ایک بار پھر عظیم بنانے کے لئے میرا 100 دن کا عملی منصوبہ ہے۔ یہ میرے اور امریکی ووٹر - between between کے مابین ایک معاہدہ ہے اور اس کا آغاز واشنگٹن میں دیانتداری ، احتساب اور تبدیلی کی بحالی سے ہوتا ہے۔ لہذا ، میری مدت ملازمت کے پہلے دن ، میری انتظامیہ فوری طور پر واشنگٹن ڈی سی میں بدعنوانی اور خصوصی دلچسپی کی ملی بھگت کو صاف کرنے کے لئے درج ذیل چھ اقدامات پر عمل کرے گی: کانگریس کے تمام ممبروں پر میعاد کی حدیں عائد کرنے کے لئے پہلی آئینی ترمیم کی تجویز ؛ سیکنڈ ، تمام وفاقی ملازمین کو ملازمت سے روکنے کے ذریعے وفاقی افرادی قوت کو کم کرنے کے لئے کرایہ پر رکھنا (فوجی ، عوامی حفاظت اور عوامی صحت سے استثنیٰ)۔ تیسرے، ایک ضرورت یہ ہے کہ ہر نئے وفاقی ضابطے کے لئے ، دو موجودہ قواعد و ضوابط کو ختم کرنا ضروری ہے۔ چوتھا ، وائٹ ہاؤس اور کانگریس کے عہدیداروں کے سرکاری ملازمت چھوڑنے کے بعد وہ لابی بن جانے پر 5 سالہ پابندی؛ پانچویں ، وائٹ ہاؤس کے عہدیداروں پر غیر ملکی حکومت کی طرف سے لابنگ پر تاحیات پابندی۔ چھٹا ، غیر ملکی لابیوں پر امریکی انتخابات کے لئے رقم اکٹھا کرنے پر مکمل پابندی۔ اسی دن ، میں امریکی کارکنوں کی حفاظت کے لئے مندرجہ ذیل 7 اقدامات کرنا شروع کروں گا: · ‚· پہلے ، میں آرٹیکل 2205 · · · سیکنڈ کے تحت نفاٹا سے معاہدہ کرنے یا معاہدے سے دستبرداری کے اپنے ارادے کا اعلان کروں گا ، میں اپنے عہدے سے دستبرداری کا اعلان کروں گا۔ تیسرا ، میں اپنے ٹریژری کے سکریٹری کو چین کو کرنسی سے متعلق ہیرا پھیری کا لیبل لگانے کی ہدایت کروں گا ، میں سیکرٹری تجارت اور امریکہ کو ہدایت کروں گا۔ تجارتی نمائندے غیر ملکی تجارت کی ان تمام بدعنوانیوں کی نشاندہی کریں جو امریکی کارکنوں کو غیر منصفانہ طور پر متاثر کرتے ہیں اور ان بدعنوانیوں کو فوری طور پر ختم کرنے کے لئے امریکی اور بین الاقوامی قانون کے تحت ہر آلے کو استعمال کرنے کی ہدایت کرتے ہیں - پانچویں ، میں tr 50 کھرب ڈالر کی قیمت پر پیدا ہونے والی پابندیوں کو ختم کروں گا۔ امریکی توانائی کے ذخائر تیار کرنے والی ملازمت کا ، جس میں شیل ، تیل ، قدرتی گیس اور صاف کوئلہ شامل ہے۔ · X · ، اوبامہ کلنٹن روڈ بلاکس کو اٹھائیں اور توانائی کے بنیادی ڈھانچے کے منصوبوں کو ، جیسے کی اسٹون پائپ لائن forward V V ساتواں ، اقوام متحدہ کے موسمیاتی تبدیلیوں کے پروگراموں کو اربوں کی ادائیگیاں منسوخ کریں اور امریکہ کو ٹھیک کرنے کے لئے اس رقم کا استعمال کریں۔ پانی اور ماحولیاتی بنیادی ڈھانچے کے علاوہ ، پہلے دن ، میں سلامتی اور قانون کی آئینی حکمرانی کی بحالی کے لئے درج ذیل پانچ اقدامات کروں گا: · ‚· پہلا ، ہر غیر آئینی ایگزیکٹو کارروائی کو منسوخ کریں ، صدر اوبامہ کی طرف سے جاری کردہ یادداشت اور حکم ï CO · · دوسرا ، میری فہرست میں شامل 20 ججوں میں سے جسٹس جج اسکیلیا کے متبادل کے انتخاب کا عمل شروع کریں ، جو ریاستہائے متحدہ کے آئین کی پاسداری اور دفاع کرے گا ï ·، تیسرا ، سینکوریری شہروں کو تمام وفاقی فنڈنگ ​​منسوخ کریں OUR چارواں ، ملک سے 20 لاکھ سے زائد مجرم غیر قانونی تارکین وطن کو نکالنا شروع کریں اور غیر ملکی ممالک کے ویزے منسوخ کریں جو انھیں واپس نہیں لے سکتے ہیں · ï immigration ، امیگریشن معطل کریں دہشت گردی سے متاثرہ علاقوں سے جہاں جانچنا محفوظ طریقے سے نہیں ہوسکتا ہے۔ ہمارے ملک میں آنے والے لوگوں کی تمام جانچ کو انتہائی جانچنا سمجھا جائے گا۔ اگلا ، میں کانگریس کے ساتھ مل کر درج ذیل وسیع قانون سازی اقدامات متعارف کرانے اور اپنی انتظامیہ کے پہلے 100 دن کے اندر اندر ان کی منظوری کے لئے لڑنے کے لئے کام کروں گا۔ مڈل کلاس ٹیکس سے متعلق امداد اور آسانیاں ایکٹ۔ تجارتی اصلاحات ، ریگولیٹری ریلیف اور امریکی توانائی پر عائد پابندیوں کو ختم کرنے کے ساتھ بڑے پیمانے پر ٹیکس میں کمی اور سادگی کے ذریعے کم سے کم 25 ملین نئی ملازمتیں پیدا کرنے اور معیشت کو ہر سال 4 فیصد بڑھانے کے لئے وضع کردہ ایک معاشی منصوبہ۔ ٹیکس میں سب سے بڑی کمی مڈل کلاس کے لئے ہے۔ ایک درمیانے طبقے کا خاندان جس میں 2 بچے ہوں گے ان پر ٹیکس میں 35٪ کٹوتی ہوگی۔ موجودہ بریکٹ کی تعداد 7 سے کم ہو کر 3 ہو جائے گی اور اسی طرح ٹیکس فارموں کو بھی بہت آسان بنایا جائے گا۔ کاروباری شرح 35 سے کم کرکے 15 فیصد کردی جائے گی ، اور بیرون ملک مقیم کھربوں ڈالر امریکی کارپوریٹ پیسہ کو اب 10 فیصد کی شرح سے واپس لایا جاسکتا ہے۔ آف شورنگ ایکٹ ختم کریں کمپنیوں کو دوسرے ممالک میں نقل مکانی کرنے اور اپنی مصنوعات کو امریکی ٹیکس سے پاک بھیجنے کے لئے اپنے کارکنوں کی ملازمت چھوڑنے کی حوصلہ شکنی کے لئے محصولات کا قیام۔ امریکن انرجی اینڈ انفراسٹرکچر ایکٹ۔ ٹیکس مراعات کے ذریعہ پبلک پرائیویٹ پارٹنرشپ ، اور نجی سرمایہ کاری کا فائدہ اٹھاتا ہے ، تاکہ 10 سالوں میں انفراسٹرکچر سرمایہ کاری میں 1 ٹریلین ڈالر کی حوصلہ افزائی ہو۔ یہ محصول غیر جانبدار ہے۔ اسکول چوائس اینڈ ایجوکیشن مواقع ایکٹ۔ تعلیم کے ڈالروں کو ری ڈائریکٹ کرتا ہے تاکہ والدین کو اپنے بچے کو اپنی پسند کے سرکاری ، نجی ، چارٹر ، مقناطیس ، مذہبی یا ہوم اسکول بھیجنے کا حق دیا جاسکے۔ مشترکہ بنیادی خاتمہ ، مقامی برادریوں کے لئے تعلیم کی نگرانی لاتا ہے۔ یہ پیشہ ورانہ اور تکنیکی تعلیم کو وسعت دیتا ہے ، اور 2 اور 4 سالہ کالج کو مزید سستی بناتا ہے۔ اوباما کیئر ایکٹ کو کالعدم اور تبدیل کریں۔ اوباما کیئر کو مکمل طور پر سرقہ کرتا ہے اور اس کی جگہ ہیلتھ سیونگ اکاؤنٹس ، ریاست کی خطوط میں ہیلتھ انشورنس خریدنے کی صلاحیت اور اس کی جگہ ریاستوں کو میڈیکیڈ فنڈز کا انتظام کرنے کی اجازت دیتا ہے۔ اصلاحات میں ایف ڈی اے میں سرخ ٹیپ کاٹنا بھی شامل ہوگا: وہاں منظوری کے منتظر 4000 سے زائد ادویات ہیں ، اور ہم خاص طور پر زندگی بچانے والی دوائیوں کی منظوری کو تیز کرنا چاہتے ہیں۔ سستی چلڈرن کیئر اور ایلڈرکیئر ایکٹ۔ امریکیوں کو اپنے ٹیکس سے بچوں کی نگہداشت اور بزرگ کی دیکھ بھال میں کٹوتی کرنے کی اجازت دیتا ہے ، آجروں کو اطراف میں بچوں کی نگہداشت کی خدمات فراہم کرنے کے لئے حوصلہ افزائی کرتا ہے ، اور کم آمدنی والے خاندانوں کے مماثل شراکت کے ساتھ نوجوان اور بوڑھے دونوں کے لئے ٹیکس فری انحصار کیئر بچت اکاؤنٹ تشکیل دیتا ہے۔ غیرقانونی امیگریشن ایکٹ کا خاتمہ مکمل طور پر ہمارے جنوبی سرحد پر دیوار کی تعمیر کو پوری طرح سمجھتے ہیں کہ ملک میکسیکو اس طرح کی دیوار کی پوری قیمت کے لئے امریکہ کو معاوضہ دے گا۔ سابقہ ​​جلاوطنی کے بعد غیرقانونی طور پر امریکہ میں دوبارہ داخلے کے لئے 2 سال کی لازمی کم از کم وفاقی جیل قید اور غیر قانونی طور پر جرم ثابت ہونے ، متعدد بدعنوانیوں کی سزا یا دو یا اس سے قبل جلاوطنی کے مرتکب افراد کے لئے غیر قانونی طور پر دوبارہ داخلے کے لئے 5 سال کی لازمی کم از کم سزا؛ ضرورت سے زیادہ اضافی جرمانے میں اضافے اور پہلے امریکی کارکنوں کو کھلی ملازمتوں کی پیش کش کو یقینی بنانے کے لئے ویزا قوانین میں بھی اصلاحات۔ کمیونٹی سیفٹی ایکٹ کی بحالی۔ متشدد جرائم پر ایک ٹاسک فورس تشکیل دے کر اور مقامی پولیس کو تربیت دینے اور ان کی مدد کرنے والے پروگراموں کے لئے مالی اعانت میں اضافہ کرکے بڑھتے ہوئے جرائم ، منشیات اور تشدد کو کم کرتا ہے۔ وفاقی قانون نافذ کرنے والے اداروں اور وفاقی پراسیکیوٹرز کے لئے جرائم پیشہ گروہوں کو ختم کرنے اور پرتشدد مجرموں کو جیلوں کے پیچھے ڈالنے کے لئے وسائل میں اضافہ کرتا ہے۔ قومی سلامتی ایکٹ کی بحالی۔ دفاعی توازن کو ختم کرکے اور فوجی سرمایہ کاری میں توسیع کرکے اپنی فوج کی تشکیل نو؛ سابق فوجیوں کو عوامی VA علاج حاصل کرنے یا ان کی پسند کے نجی ڈاکٹر میں شرکت کرنے کی اہلیت فراہم کرتا ہے۔ ہمارے اہم انفراسٹرکچر کو سائبر حملے سے بچاتا ہے۔ امیگریشن کے لئے اسکریننگ کے نئے طریقہ کار مرتب کرتے ہیں تاکہ یہ یقینی بنایا جاسکے کہ جو لوگ ہمارے ملک میں داخل ہیں وہ ہمارے لوگوں کی حمایت کرتے ہیں اور ہماری اقدار واشنگٹن ایکٹ میں کرپشن کو صاف کریں۔ دلدل کو نالیوں اور ہماری سیاست پر خصوصی مفادات کے کرپٹ اثر کو کم کرنے کے ل new اخلاقیات کی نئی اصلاحات کو متاثر کرتا ہے۔ 8 نومبر کو ، امریکی ہماری معیشت میں خوشحالی کی بحالی کے 100 روزہ منصوبے پر ووٹ دیں گے ، ہماری معاشروں کو سلامتی ، اور اپنی حکومت کے ساتھ دیانتداری۔ یہ تم سے میرا عہد ہے۔ اور اگر ہم ان اقدامات پر عمل کرتے ہیں تو ، ایک بار پھر ہم لوگوں کی طرف سے اور لوگوں کی حکومت بنائیں گے۔ ان تمام مثبت اقدامات کی پوری فہرست شائع کرنا ، جو انسانیت کی نو جاگیردارانہ غلامی مسلط کرنے والے مجرمانہ سنڈیکیٹ کے ایلیٹسٹ کنسورشیم کو چیلنج کرتے ہیں ، شیطانی برائی کی قوتوں کے خلاف انقلابی عدم تشدد کی لڑائی کے ٹرمپ کے عہد کے جوہر کو دستاویز کرتے ہیں۔ اصل امریکی انقلاب کے تاریخی غداری کے مقام پر قومی عظمت کی اس بحالی کو پیش کرنے کی ستم ظریفی کی علامت یہ ہے کہ کسی کو یہ فراموش نہیں کرنا چاہئے کہ ابراہم لنکن نے جائز ریاستوں کی ابتدائی تباہی کا آغاز کیا۔ یہ apocalyptic قدم ، جس کی عالمی سلطنت کی بنیادی طاقت کو حرکت میں لایا گیا ، امریکہ کا تعاقب کبھی نہیں تھا۔ آئیے امید کرتے ہیں کہ ڈونلڈ ٹرمپ آزادی کے اعلامیے میں شامل انفرادی حقوق کو پہنچنے والے کچھ نقصانات کی اصلاح کرسکتے ہیں۔ گیٹس برگ آزاد مردوں کی اتحاد کے لئے فتح نہیں تھا ، بلکہ ایک بین الاقوامی آرڈر کے لئے عملی طور پر سر انجام دینے کا آغاز تھا۔ صرف امریکی شہریوں کے ساتھ یہ معاہدہ محدود قومی حکومت کی جائز انتظامیہ کے دوبارہ قیام کی کوئی امید کی پیش کش کرسکتا ہے۔
