# Supplementary material for: Supervised ensemble learning methods towards automatically filtering Urdu fake news within social media
Source: PeerJ Comput Sci. 2021 Mar 9;7:e425. doi: 10.7717/peerj-cs.425 (PMC7959660; doi:10.7717/peerj-cs.425)
Supplement: Supplemental Information 1 — News articles are in the .txt file format to read and process by machine learning code. [file peerj-cs-07-425-s001.zip › UFN/0/107.txt]

ٹرمپ نے فخر سے اعلان کیا: بیشتر لوگوں کی توہین اس کے مستحق ہے - ٹرمپ نے فخر سے اعلان کیا: بیشتر لوگوں نے اس کی توہین کی ہے۔ اینڈریو بریڈفورڈ کے ذریعہ 27 اکتوبر ، 2016 کو سبسکرائب کریں تکبر کو â thinking œ ایک توہین آمیز طرز فکر اور طرز عمل سے تعبیر کیا گیا ہے جو یہ ماننے سے آتا ہے کہ آپ بہتر ، ہوشیار ، یا زیادہ ہیں۔ دوسرے لوگوں کے مقابلے میں اہم ہے۔ â ؟؟ دوسرے لفظوں میں ، ڈونلڈ ٹرمپ نے تکبر کی قطعی مثال دی ہے ، اور انہوں نے اس حقیقت کو پھر سے ثابت کردیا۔ جمعرات کی صبح گڈ مارننگ امریکہ پر نمودار ہونے پر ، جی او پی کے نامزد امیدوار نے ٹویٹر پر اپنی توہین آمیز پوسٹوں کا آسانی سے دفاع کیا: ok € œ یہ ٹھیک ہے ، ان میں سے بیشتر اس کے مستحق ہیں۔؟ €؟ ٹرمپ نے پھر اعلان کیا: people € œ جب میں لوگ مجھ سے مقابلہ کرتے ہو تو میں لڑائ لڑنے پر یقین رکھتا ہوں ، جب وہ جھوٹ بولتے ہیں ، آپ جانتے ہو ، میرے پاس اس آلے کی طاقت ہے اور کبھی کبھی صاف طور پر میں اس کا استعمال کروں گا۔ اور میں اتفاق کرتا ہوں کہ کبھی کبھی یہ واپس آجائے گا یا کبھی کبھی یہ باہر نہیں آتا ہے۔ آپ کو اس سے محتاط رہنا چاہئے۔ "€؟ ٹرمپ نے سوشل میڈیا پر جو پوسٹ کیا ہے اس کے بارے میں کب محتاط رہا ہے؟ کبھی نہیں کرنے کی کوشش کریں. میلانیا ٹرمپ ، جن کا انٹرویو بھی لیا گیا ، نے کہا کہ اگر وہ خاتون اول بن گئیں تو ، ان کی توجہ کا بنیادی شعبہ سوشل میڈیا ہوگا: "بچوں اور کچھ بڑوں کے لئے بھی یہ کام بہت تکلیف دہ ہے۔" ؟؟ کیا اس کا مطلب یہ ہے کہ وہ ڈونلڈ کا سیل فون لے کر اپنے ہاتھوں کو ٹیپ ٹیپ پر لے جائے گا تاکہ وہ عام طور پر جس طرح سے نفرت انگیز اور تکلیف دہ بات نہیں کر سکے وہ ٹویٹ نہیں کرسکتا ہے۔ ہاں ، اس کے ساتھ ، میلانیا اچھی قسمت ہے! اس ہفتے کے شروع میں ، نیو یارک ٹائمز نے دو صفحوں پر پھیلایا جس میں ٹرمپ نے ٹویٹر پر اپنی تمام توہین آمیز اور ناجائز پوسٹنگز کی فہرست دی تھی جب سے انہوں نے اعلان کیا تھا کہ وہ 2015 میں صدر کے عہدے کا انتخاب لڑیں گے۔ اگر آپ کام میں مکمل طور پر غیرضروری ، غیر مجاز اور غیر منقول ذہن دیکھنا چاہتے ہیں تو صرف ٹائمز کے مضمون پر ایک نظر ڈالیں اور یاد کریں کہ ہلیری کلنٹن نے ڈونلڈ کے بارے میں کیا کہا: man € œ جس آدمی کو آپ ٹویٹ کے ذریعہ بھٹک سکتے ہیں وہ ہم آدمی نہیں ہیں جوہری ہتھیاروں سے اعتماد کر سکتے ہیں۔ ڈونلڈ ٹرمپ پر کسی سمارٹ فون سے اعتماد نہیں کیا جاسکتا ، دنیا کی اہم ترین قوم کے لئے اقتدار کی لگام چھوڑ دو۔ اینڈریو بریڈ فورڈ کے بارے میں یوٹیوب اسکرینگرب کے ذریعہ نمایاں تصویری اینڈریو بریڈفورڈ اکیلا والد ہے جو اٹلانٹا میں رہتا ہے۔ کرسچن لیفٹ کا رکن ہے ، اس نے اکیڈمیا ، صحافت اور سیاسی مشاورت کے شعبوں میں کام کیا ہے۔ اس کے جذبات فن ، موسیقی ، کھانا اور ادب ہیں۔ وہ سب کے لئے مساوی حقوق اور انصاف پر یقین رکھتا ہے۔ اسے دیکھنے کے لئے کہ وہ اور کیا لکھنا پسند کرتا ہے ، اپنے بلاگ کو ڈیپلیفٹ فیلڈ ڈاٹ انفو پر دیکھیں۔ جڑیں صرف ٹائمز کے مضمون پر ایک نظر ڈالیں اور یاد کریں کہ ہلیری کلنٹن نے ڈونلڈ کے بارے میں کیا کہا: man man man ایک آدمی جس کے ذریعہ آپ ٹویٹ لگا سکتے ہیں وہ وہ آدمی نہیں ہے جس پر ہم جوہری ہتھیاروں پر بھروسہ کرسکتے ہیں۔ ڈونلڈ ٹرمپ پر کسی سمارٹ فون سے اعتماد نہیں کیا جاسکتا ، دنیا کی اہم ترین قوم کے لئے اقتدار کی لگام چھوڑ دو۔ اینڈریو بریڈ فورڈ کے بارے میں یوٹیوب اسکرینگرب کے ذریعہ نمایاں تصویری اینڈریو بریڈفورڈ اکیلا والد ہے جو اٹلانٹا میں رہتا ہے۔ کرسچن لیفٹ کا رکن ہے ، اس نے اکیڈمیا ، صحافت اور سیاسی مشاورت کے شعبوں میں کام کیا ہے۔ اس کے جذبات فن ، موسیقی ، کھانا اور ادب ہیں۔ وہ سب کے لئے مساوی حقوق اور انصاف پر یقین رکھتا ہے۔ اسے دیکھنے کے لئے کہ وہ اور کیا لکھنا پسند کرتا ہے ، اپنے بلاگ کو ڈیپلیفٹ فیلڈ ڈاٹ انفو پر دیکھیں۔ جڑیں صرف ٹائمز کے مضمون پر ایک نظر ڈالیں اور یاد کریں کہ ہلیری کلنٹن نے ڈونلڈ کے بارے میں کیا کہا: man man man ایک آدمی جس کے ذریعہ آپ ٹویٹ لگا سکتے ہیں وہ وہ آدمی نہیں ہے جس پر ہم جوہری ہتھیاروں پر بھروسہ کرسکتے ہیں۔ ڈونلڈ ٹرمپ پر کسی سمارٹ فون سے اعتماد نہیں کیا جاسکتا ، دنیا کی اہم ترین قوم کے لئے اقتدار کی لگام چھوڑ دو۔ اینڈریو بریڈ فورڈ کے بارے میں یوٹیوب اسکرینگرب کے ذریعہ نمایاں تصویری اینڈریو بریڈفورڈ اکیلا والد ہے جو اٹلانٹا میں رہتا ہے۔ کرسچن لیفٹ کا رکن ہے ، اس نے اکیڈمیا ، صحافت اور سیاسی مشاورت کے شعبوں میں کام کیا ہے۔ اس کے جذبات فن ، موسیقی ، کھانا اور ادب ہیں۔ وہ سب کے لئے مساوی حقوق اور انصاف پر یقین رکھتا ہے۔ اسے دیکھنے کے لئے کہ وہ اور کیا لکھنا پسند کرتا ہے ، اپنے بلاگ کو ڈیپلیفٹ فیلڈ ڈاٹ انفو پر دیکھیں۔ جڑیں "جس آدمی کو آپ ٹویٹ کے ذریعہ بھٹک سکتے ہیں وہ آدمی نہیں ہے جس پر ہم جوہری ہتھیاروں سے بھروسہ کرسکتے ہیں۔" ڈونلڈ ٹرمپ پر کسی سمارٹ فون سے اعتماد نہیں کیا جاسکتا ، دنیا کی اہم ترین قوم کے لئے اقتدار کی لگام چھوڑ دو۔ اینڈریو بریڈ فورڈ کے بارے میں یوٹیوب اسکرینگرب کے ذریعہ نمایاں تصویری اینڈریو بریڈفورڈ اکیلا والد ہے جو اٹلانٹا میں رہتا ہے۔ کرسچن لیفٹ کا رکن ہے ، اس نے اکیڈمیا ، صحافت اور سیاسی مشاورت کے شعبوں میں کام کیا ہے۔ اس کے جذبات فن ، موسیقی ، کھانا اور ادب ہیں۔ وہ سب کے لئے مساوی حقوق اور انصاف پر یقین رکھتا ہے۔ اسے دیکھنے کے لئے کہ وہ اور کیا لکھنا پسند کرتا ہے ، اپنے بلاگ کو ڈیپلیفٹ فیلڈ ڈاٹ انفو پر دیکھیں۔ جڑیں "جس آدمی کو آپ ٹویٹ کے ذریعہ بھٹک سکتے ہیں وہ آدمی نہیں ہے جس پر ہم جوہری ہتھیاروں سے بھروسہ کرسکتے ہیں۔" ڈونلڈ ٹرمپ پر کسی سمارٹ فون سے اعتماد نہیں کیا جاسکتا ، دنیا کی اہم ترین قوم کے لئے اقتدار کی لگام چھوڑ دو۔ اینڈریو بریڈ فورڈ کے بارے میں یوٹیوب اسکرینگرب کے ذریعہ نمایاں تصویری اینڈریو بریڈفورڈ اکیلا والد ہے جو اٹلانٹا میں رہتا ہے۔ کرسچن لیفٹ کا رکن ہے ، اس نے اکیڈمیا ، صحافت اور سیاسی مشاورت کے شعبوں میں کام کیا ہے۔ اس کے جذبات فن ، موسیقی ، کھانا اور ادب ہیں۔ وہ سب کے لئے مساوی حقوق اور انصاف پر یقین رکھتا ہے۔ اسے دیکھنے کے لئے کہ وہ اور کیا لکھنا پسند کرتا ہے ، اپنے بلاگ کو ڈیپلیفٹ فیلڈ ڈاٹ انفو پر دیکھیں۔ جڑیں اینڈریو بریڈ فورڈ کے بارے میں یوٹیوب اسکرینگرب کے ذریعہ نمایاں تصویری اینڈریو بریڈفورڈ اکیلا والد ہے جو اٹلانٹا میں رہتا ہے۔ کرسچن لیفٹ کا رکن ہے ، اس نے اکیڈمیا ، صحافت اور سیاسی مشاورت کے شعبوں میں کام کیا ہے۔ اس کے جذبات فن ، موسیقی ، کھانا اور ادب ہیں۔ وہ سب کے لئے مساوی حقوق اور انصاف پر یقین رکھتا ہے۔ اسے دیکھنے کے لئے کہ وہ اور کیا لکھنا پسند کرتا ہے ، اپنے بلاگ کو ڈیپلیفٹ فیلڈ ڈاٹ انفو پر دیکھیں۔ جڑیں اینڈریو بریڈ فورڈ کے بارے میں یوٹیوب اسکرینگرب کے ذریعہ نمایاں تصویری اینڈریو بریڈفورڈ اکیلا والد ہے جو اٹلانٹا میں رہتا ہے۔ کرسچن لیفٹ کا رکن ہے ، اس نے اکیڈمیا ، صحافت اور سیاسی مشاورت کے شعبوں میں کام کیا ہے۔ اس کے جذبات فن ، موسیقی ، کھانا اور ادب ہیں۔ وہ سب کے لئے مساوی حقوق اور انصاف پر یقین رکھتا ہے۔ اسے دیکھنے کے لئے کہ وہ اور کیا لکھنا پسند کرتا ہے ، اپنے بلاگ کو ڈیپلیفٹ فیلڈ ڈاٹ انفو پر دیکھیں۔ جڑیں
