# Supplementary material for: Supervised ensemble learning methods towards automatically filtering Urdu fake news within social media
Source: PeerJ Comput Sci. 2021 Mar 9;7:e425. doi: 10.7717/peerj-cs.425 (PMC7959660; doi:10.7717/peerj-cs.425)
Supplement: Supplemental Information 1 — News articles are in the .txt file format to read and process by machine learning code. [file peerj-cs-07-425-s001.zip › UFN/0/108.txt]

ڈیمس نے ٹرمپ کی 'دھاندلی' والی شکایات پر جی او پی پر مقدمہ کیا - ڈیمس نے اقلیتی برادریوں میں ووٹ دبانے کے لئے تیار کردہ ٹرمپ کی 'دھاندلی' شکایات کے بارے میں دعویٰ کی دلیل پر دعوی کیا ہے اشاعت: 33 منٹ پہلے (سی این این) ڈیموکریٹک نیشنل کمیٹی ریپبلکن نیشنل کمیٹی کے خلاف جی او پی کے نامزد امیدوار ڈونلڈ ٹرمپ کی امداد کرنے کے لئے مقدمہ دائر کر رہی ہے کیونکہ ان کا موقف ہے کہ صدارتی انتخاب ہے۔ â € gedRigged، â € ؟؟ یہ دعویٰ کہ ٹرمپ کی دلیل اقلیتی برادریوں میں ووٹ دبانے کے لئے تیار کی گئی ہے۔ نیو جرسی میں امریکی ضلعی عدالت میں بدھ کے روز دائر کردہ اس مقدمے میں دلیل دی گئی ہے کہ آر این سی نے ٹرمپ کو حملے کے سلسلے میں کافی حد تک سرزنش نہیں کی ہے ، جسے انہوں نے رلانے کے طور پر استعمال کیا ہے اور یہ سمجھا جاتا ہے کہ اس سے ممکنہ نقصان کی وضاحت کی جاسکے۔ انتخابات کے دن. کلنٹن کے حلقے ، نیرا ٹنڈن کے بارے میں ہم نے ای میل ہیک سے کیا (مزید) سیکھا
