# Supplementary material for: Supervised ensemble learning methods towards automatically filtering Urdu fake news within social media
Source: PeerJ Comput Sci. 2021 Mar 9;7:e425. doi: 10.7717/peerj-cs.425 (PMC7959660; doi:10.7717/peerj-cs.425)
Supplement: Supplemental Information 1 — News articles are in the .txt file format to read and process by machine learning code. [file peerj-cs-07-425-s001.zip › UFN/0/109.txt]

موصل پر عراقی فوج کی رفتار کم کرنے پر امریکی فضائی حملے - گورڈن ڈف ، سینئر ایڈیٹر کے ذریعہ 29 اکتوبر ، 2016 کو موصل کے قریب امریکی فضائی حملے میں متعدد عراقی سپاہی ہلاک ، ایرانی پریس کے مطابق ، عراق کو شام میں جانے سے روکنے والی ایک ناکہ بندی فورس کے ذریعہ ، امریکا عراقی فوج کو سست کرنے کے لئے ہر ممکن کوشش کر رہا ہے۔ اور کامیاب کارروائیوں کو روکیں۔ ایک طویل عرصے سے یہ شکوک شبہات موجود ہیں کہ کرد ، جو ہر ہفتے اپنے علاقے میں داعش کے ہزاروں تیل ٹرک جانے دیتے ہیں ، وہ داعش کے ساتھ مل کر کام کر رہے ہیں۔ یہ کرد ہی تھے ، اصل کرد نہیں تھے ، بلکہ برزانی کی سعودی عرب نے اربیل میں آمریت چلا رکھی تھی ، جس نے ترکی کو عراق میں آنے کی دعوت دی تھی۔ نینواہ صوبائی کونسل کے نائب چیف نورالدین قابلان نے اعلان کیا کہ امریکی زیرقیادت اتحادی جنگی طیاروں نے صوبہ نینوا میں فوج کے اڈے پر فضائی حملہ کیا ہے جس میں متعدد فوجی ہلاک ہوگئے ہیں۔ "امریکی لڑاکا طیاروں نے موصل کے شمال میں ایک علاقے میں عراقی فوج کے 16 ویں ڈویژن کے ایک فوجی اڈے پر نشانہ لگایا ، اور اس حملے میں کم از کم چار عراقی فوجی ہلاک ہوگئے ، â €؟" قابلان نے کہا۔ ایف این اے کے مطابق ، انہوں نے کہا کہ امریکی فوج نے اس حملے کی تصدیق کرتے ہوئے ، اسے ایک "غلطی" قرار دیا ہے۔ قابلان نے کہا کہ یہ پہلا موقع نہیں جب امریکی جنگی طیاروں نے عراقی فوج اور رضاکار فورس (حشد الشعبی) کی فوجی پوزیشنوں کو نشانہ بنایا ، انہوں نے مزید کہا ، "امریکہ کی زیرقیادت اتحاد نے ہر بار کہا ہے کہ فضائی حملے جان بوجھ کر نہیں کیے گئے تھے۔" ؟؟ بتایا جاتا ہے کہ موصل کے قریب آج ایک اور پیشمرگہ قافلہ حادثاتی طور پر امریکہ کی زیرقیادت اتحاد کے فضائی حملے کا نشانہ بنا۔ یہ 3 â was œ مسٹاکان رائââ تھا؟ 24 گھنٹوں میں متعلقہ پوسٹس: کوئی متعلقہ پوسٹس جن نظریات کا یہاں اظہار خیال کیا گیا ہے وہ مصنف کے خیالات سے خصوصی طور پر ہے اور ضروری نہیں کہ وی ٹی ، وی ٹی مصنفین ، وابستہ افراد ، اشتہاریوں ، کفیل افراد ، شراکت دار ، تکنیکی ماہرین ، یا ویٹرنز ٹوڈے نیٹ ورک اور اس کی تفویض کردہ چیزیں۔ قانونی نوٹس - تجارتی پالیسی گورڈن ڈف ، سینئر ایڈیٹر 29 اکتوبر ، 2016 کو ، دنیا کے تحت ریڈز دائر کے ساتھ پوسٹ کیا۔ آر ایس ایس 2.0 کے ذریعہ آپ اس اندراج سے متعلق کسی بھی ردعمل کی پیروی کرسکتے ہیں۔ آپ آخر کو چھوڑ سکتے ہیں اور جواب چھوڑ سکتے ہیں۔ پنگ کی فی الحال اجازت نہیں ہے۔ فیس بک کے تبصرے تبصرہ پوسٹ کرنے کے لئے آپ کو لاگ ان ہونا ضروری ہے لاگ ان کیا ہے؟
