# Supplementary material for: Supervised ensemble learning methods towards automatically filtering Urdu fake news within social media
Source: PeerJ Comput Sci. 2021 Mar 9;7:e425. doi: 10.7717/peerj-cs.425 (PMC7959660; doi:10.7717/peerj-cs.425)
Supplement: Supplemental Information 1 — News articles are in the .txt file format to read and process by machine learning code. [file peerj-cs-07-425-s001.zip › UFN/0/11.txt]

شامی جنگ کی رپورٹ 1 November "یکم نومبر ، 2016: شام کی فوج نے حلب میں اعلی درجے کی ٹی 90 لڑائی ٹینکوں کی تعیناتی کی۔ - 31 October October October اکتوبر 2016 led 2016:: النصرہ کی زیرقیادت فورسز حلب محاصرے کو توڑنے میں ناکام رہی Front ساؤتھ فرنٹ انیلیسیس اینڈ انٹلیجنس ایک عوامی تجزیاتی منصوبہ ہے جس کے چاروں کونوں سے ماہرین کی ایک آزاد ٹیم تیار کرتی ہے۔ زمین بین الاقوامی تعلقات کے امور اور بحرانوں پر مرکوز ہے۔ وہ جاری بحرانوں اور دنیا بھر کی سب سے بڑی کہانیوں کے تجزیہ اور ذہانت پر توجہ دیتے ہیں: یوکرین ، مشرق وسطی میں جنگ ، وسطی ایشیا کے امور ، بلقان میں احتجاجی تحریکوں ، ہجرت کے بحرانوں اور دیگر۔ اس کے علاوہ ، وہ فوجی کارروائیوں کا تجزیہ ، بڑی طاقتوں کی فوجی کرنسی ، اور ممالک اور اقوام کے مابین تناؤ کی افزائش کو متاثر کرنے والے دیگر اہم اعداد و شمار فراہم کرتے ہیں۔ ہم ان امور کی حقیقت جاننے کی کوشش کرتے ہیں جن پر حکومتوں اور مرکزی دھارے کے میڈیا ہی بمشکل احاطہ کرتے ہیں۔ شام کی جنگ کی رپورٹ - یکم نومبر ، 2016: اکتوبر میں جاری ہونے والی ویڈیو کے مطابق ، شامی فوج نے یکم نومبر ، 2016 کو جنوبی محاذ کے ذریعہ حلب میں اعلی درجے کی ٹی 90 جنگی ٹینکوں کی تعیناتی کی۔ ساؤتھ فرنٹ سے شامی فوج نے روسی ساختہ T-90 اہم جنگی ٹینکوں کو مغربی حلب میں تعینات کیا ہے ، اکتوبر کو جاری کردہ ویڈیو کے مطابق 31. T-90 MBTs منیان کے علاقے میں دیکھے گئے جہاں وہ عسکریت پسند گروپوں کے جبہت النصرہ کے زیرقیادت اتحاد جیش الفتح کے خلاف کارروائیوں میں حصہ لے رہے تھے۔ گذشتہ ہفتے کے آخر میں ، شام کی فوج کی ٹائیگر فورسز اور صحرا ہاکس بریگیڈ کے ایلیٹ یونٹ حلب میں اسد ملٹری اکیڈمی اور اس کے قریبی علاقوں پر قبضہ کرنے کے لئے عسکریت پسندوں کے جارحانہ آپریشن سے نمٹنے کے لئے تعینات تھے۔ یہ دونوں فارمیشنز گذشتہ سال کے دوران ماسکو کے ذریعہ فراہم کردہ T-90 MBTs پر کام کرتی ہیں۔ سرکاری فوج بڑے پیمانے پر ٹینکوں ، توپ خانوں ، غیر آباد شہری علاقوں میں جیش الفتح کی افرادی قوت کو حاصل کرنے کے لئے جنگی طیارے اور ہیلی کاپٹر۔ ماہرین نے نوٹ کیا کہ جہادیوں نے مغربی حلب میں ایک محدود محاذ پر بڑی تعداد میں تجربہ کار فوجیوں ، توپ خانوں ، راکٹ لانچروں اور فوجی سازوسامان کو بھی مرکوز کیا ہے۔ ایسا کرنے کے لئے ، انہیں ادلب صوبے کے عقبی اڈوں سے اپنے تقریبا resources تمام وسائل استعمال کرنے پر مجبور کیا گیا تھا۔ اگر جبہت النصرہ سرکاری افواج کے ساتھ ہونے والی جھڑپوں میں جلد ہی فیصلہ کن کامیابی حاصل نہیں کرسکتی ہے تو ، اس سے جنگ میں بطور پاور بروکر اس کے مکمل خاتمے کا سبب بنے گا۔ اس گروپ کا مادی اور تکنیکی اڈہ تباہ اور تجربہ کار فوجی اور فیلڈ کمانڈر جھڑپوں میں ہلاک ہو جائیں گے۔ جنوبی حلب میں رامائوح آرٹلری اکیڈمی میں کھودنے کی النصرہ کی ناکام کوشش کے بعد سے ہی ہم اس رجحان کے علامات کا مشاہدہ کر رہے ہیں۔ حلب شہر کے شمال مشرقی علاقوں میں کرد وائی پی جی اور انقرہ کی زیرقیادت فورسز (ترکی کی حمایت یافتہ عسکریت پسند گروپ اور ترکی کی مسلح افواج) کا مقابلہ جاری ہے۔ دونوں فورسز نے حال ہی میں الباب کی سمت میں داعش سے دیہاتوں کا ایک گچھا پکڑا تھا۔ اس معاملے میں ، شامی فوج اور وائی پی جی کے مابین جاری ہم آہنگی ایک بار پھر زمینی حقائق بن گیا ہے۔ حالیہ کرد آپریشنوں کو مربوط اور روسی اور شام کے فوجی اور عسکری ذرائع نے ان کی تائید کی ہے کہ ماسکو نے علاقے میں وائی پی جی کو فوجی سپلائی بڑھا دی۔ ماسکو اور ڈوماسک کا خیال ہے کہ کرد بفر زون ایک اہم کردار ادا کرتا ہے ، جس میں حرکات نورالدین ال زینکی اور دیگر ترک حامی گروہوں کو حلب شہر میں شامی فوج اور اس کے اتحادیوں پر حملہ کرنے سے روکتا ہے۔ اکتوبر کے وسط میں ہی حرکات نورالدین الزینکی نے باضابطہ طور پر اعلان کیا کہ ترکی کے آپریشن فرات شیلڈ کے اگلے مرحلے میں حلب میں ایک باقاعدہ افواج کی پیش قدمی شامل ہوگی۔ اکتوبر کے روز ، درعا صوبے میں عسکریت پسندوں کے زیر انتظام قصبے ابتاہ کے قریب ترک کردے ہوئے المحجورہ بٹالین فوجی کیمپ کے قریب شامی فوج کے دفاع کو توڑنے کی ناکام کوشش کے دوران درجنوں النصرہ فرنٹ اور منسلک گروپوں کے ارکان ہلاک ہوگئے تھے۔ حکومت حامی فورسز کے مطابق 40 سے زیادہ عسکریت پسند مارے گئے۔ عسکریت پسندوں کے حامی ذرائع ابلاغ نے کارروائی کرتے ہوئے دہشت گردوں میں 26 افراد کی ہلاکت کی تصدیق کی ہے۔ متعلقہ پوسٹس: کوئی متعلقہ پوسٹس جن نظریات کا یہاں اظہار خیال کیا گیا ہے وہ مصنف کے خیالات سے خصوصی طور پر ہے اور ضروری نہیں کہ وی ٹی ، وی ٹی مصنفین ، وابستہ افراد ، اشتہاریوں ، اسپانسرز ، شراکت داروں ، تکنیکی ماہرین ، یا ویٹرنز ٹوڈے نیٹ ورک اور اس کے تفویض کردہ نظریات کے خیالات ہوں۔ قانونی نوٹس - تجارتی پالیسی 1 فبروری ، 2016 کو ساؤتھ فرنٹ کے ذریعہ ، دنیا کے تحت 727 ریڈز دائر کی گئی۔ آر ایس ایس 2.0 کے ذریعہ آپ اس اندراج سے متعلق کسی بھی ردعمل کی پیروی کرسکتے ہیں۔ آپ آخر کو چھوڑ سکتے ہیں اور جواب چھوڑ سکتے ہیں۔ پنگ کی فی الحال اجازت نہیں ہے۔ فیس بک کے تبصرے تبصرہ پوسٹ کرنے کے لئے آپ کو لاگ ان ہونا ضروری ہے لاگ ان کیا ہے؟
