# Supplementary material for: Supervised ensemble learning methods towards automatically filtering Urdu fake news within social media
Source: PeerJ Comput Sci. 2021 Mar 9;7:e425. doi: 10.7717/peerj-cs.425 (PMC7959660; doi:10.7717/peerj-cs.425)
Supplement: Supplemental Information 1 — News articles are in the .txt file format to read and process by machine learning code. [file peerj-cs-07-425-s001.zip › UFN/0/110.txt]

کلنٹن کیمپ مایوس ، روس WWIII کے لئے ٹرینیں - کلنٹن کیمپ مایوس ، روس WWIII کے لئے ٹرینوں کو امریکی میڈیا عوام کو یہ نہیں بتانے دیتا ہے کہ روس کی صورتحال واقعتا Inf کس قدر کشیدہ ہے۔ جاسوس ریاست ایک اور قدم آگے بڑھ رہی ہے اور قومی ترانے کے مظاہروں کا ممکنہ جواب سامنے آگیا۔ اب اپنے موبائل آلہ پر مفت میں ڈاؤن لوڈ کریں۔ آج شو پر تازہ ترین بریکنگ نیوز اور ایلکس جونز اور انفوورز عملہ کی خصوصی باتیں حاصل کریں۔ اسٹور سے نمایاں ویڈیوز ہیلری کے لئے ایک ووٹ عالمی جنگ 3 کے لئے ووٹ ہے - باقی ایلیکس جونز کے یوٹیوب چینل پر دیکھیں۔ سب سے زیادہ ناگوار ہالووین کبھی! - باقی ایلیکس جونز یوٹیوب چینل پر دیکھیں۔ ایلیٹوریشن 2017 میں آپ کے ہیلتھ کیئر پریمیم میں کتنا اضافہ ہوگا؟ > 25٪ © © 2016 Infowars.com ایک مفت اسپیچ سسٹم ، ایل ایل سی کمپنی ہے۔ جملہ حقوق محفوظ ہیں. ڈیجیٹل ملینیم کاپی رائٹ ایکٹ کا نوٹس۔ 34.95 22.46 سوئچ پلٹائیں اور انفارمز لائف سے عصبی ایکٹیویشن کی اگلی نسل کو دماغی قوت کے ساتھ اپنی حالت ذہن کو سپرچارج کریں۔ http://www.infowars.com/wp-content/uploads/2015/10/brainforce-25-200-e1476824046577.jpg http://www.infowarsstore.com/health-and-wellness/infowars-Live/brain -for.html؟ ims = tzrwu & utm_camp مہم = انفورز + پلیسمنٹ & utm_source = Infowars.com & utm_medium = ویجیٹ & utm_content = دماغ + فورس http://www.infowarsstore.com/health-and-wellness/infowars-Live/brain-for.html؟ims= tzrwu & utm_camp مہم = انفورز + پلیسمنٹ & utm_source = infowars.com اور utm_medium = ویجیٹ & utm_content = دماغ + فورس دماغ دماغ Force â "25٪ آف 34.95 22۔ 46 سوئچ پلٹائیں اور دماغی قوت کے ساتھ اپنی ذہنی کیفیت کو سپرچارج کریں آئندہ نسل کو انفورز لائف سے اعصابی متحرک ہونے کی اگلی نسل۔ http://www.infowars.com/wp-content/uploads/2015/10/brainforce-25-200-e1476824046577.jpg http://www.infowarsstore.com/health-and-wellness/infowars-Live/brain -for.html؟ ims = tzrwu & utm_camp مہم = انفورز + پلیسمنٹ & utm_source = Infowars.com & utm_medium = ویجیٹ & utm_content = دماغ + فورس http://www.infowarsstore.com/health-and-wellness/infowars-Live/brain-for.html؟ims= tzrwu & utm_camp مہم = انفورز + پلیسمینٹ & utm_source = Infowars.com & utm_medium = ویجیٹ & utm_content = دماغ + فورس دماغ فورس - 25٪ آف 34.95 22.46 آف پلٹائیں اور دماغی قوت کے ساتھ اپنی کیفیت کو سپرچارج کریں اگلی نسل کو انفیکشن سے اعصابی سرگرمی کی اگلی نسل۔ HTTP: //www.infowars. com / wp-सामग्री / اپ لوڈز / 2015/10 / brainforce-25-200-e1476824046577.jpg http://www.infowarsstore.com/health-and-wellness/infowars-Live/brain-for.html؟ims=tzrwu&utm_camp مہم = انفورز + پلیسمنٹ & utm_source = Infowars.com & utm_medium = ویجیٹ & utm_content = دماغ + فورس http://www.infowarsstore.com/health-and-wellness/infowars-Live/brain-for.html؟ims=tzrwu&utm_camp مہم=Infowarsfs+ com & utm_medium = ویجیٹ & utm_content = Brain + فورس Brain فورس 25 25 "25٪ OFF 34.95 22.46 سوئچ پلٹائیں اور دماغی قوت کے ساتھ اپنی ذہنی کیفیت کو سپرچارج کریں اگلی نسل Infowars Life سے عصبی متحرک ہونے کی اگلی نسل۔ http://www.infowars.com/wp-content/uploads/2015/10/brainforce-25-200-e1476824046577.jpg http://www.infowarsstore.com/health-and-wellness/infowars-Live/brain -for.html؟ ims = tzrwu & utm_campaign = انفارمز + پلیسمنٹ & utm_source = Infowars.com & utm_medium = ویجیٹ & utm_content = دماغ + فورس http://www.infowarsstore.com/health-and-wellness/infowars- Life/brain-force.html؟ims=tzrwu&utm_camp مہم=Infowars+ پلیس اینڈ آٹومیڈ_کام >= = دماغ + فورس دماغ فورس â 25 "25٪ آف 34.95 22.46 سوئچ پلٹائیں اور دماغی قوت کے ساتھ اپنی حالت ذہن کو سپرچارج کریں آئندہ نسل کو انفورز لائف سے عصبی متحرک کرنے کی اگلی نسل۔ http://www.infowars.com/wp-content/uploads/2015/10/brainforce-25-200-e1476824046577.jpg http://www.infowarsstore.com/health-and-wellness/infowars-Live/brain -for.html؟ ims = tzrwu & utm_camp مہم = انفورز + پلیسمنٹ & utm_source = Infowars.com & utm_medium = ویجیٹ & utm_content = دماغ + فورس http://www.infowarsstore.com/health-and-wellness/infowars-Live/brain-for.html؟ims= tzrwu & utm_camp مہم = انفورز + پلیسمنٹ & utm_source = infowars.com & utm_medium = ویجیٹ & utm_content = Brain + فورس دماغ فورس 25 € “25٪ آف 34.95 22.46 سوئچ پلٹائیں اور دماغی قوت کے ساتھ اپنی ذہنی کیفیت کو سپرچارج کریں آئندہ نسل کو انوفارمز لائف سے عصبی ایکٹیویشن کا اگلا نسل۔ http://www.infowars.com/wp-content/uploads/2015/10/brainforce-25-200-e1476824046577.jpg http://www.infowarsstore.com/health-and-wellness/infowars-Live/brain -for.html؟ ims = tzrwu & utm_camp مہم = انفورز + پلیسمنٹ & utm_source = Infowars.com & utm_medium = ویجیٹ & utm_content = دماغ + فورس http://www.infowarsstore.com/health-and-wellness/infowars-Live/brain-for.html؟ims= tzrwu & utm_camp مہم = انفورز + پلیسمنٹ & utm_source = infowars.com & utm_medium = ویجیٹ & utm_content = دماغ + فورس utm_content = Brain + فورس Brain فورس 25 € "25٪ آف 34.95 22.46 سوئچ پلٹائیں اور دماغی قوت کے ساتھ اپنی کیفیت کو سپرچارج کریں اگلی نسل انفورس لائف سے اعصابی متحرک ہونے کی اگلی نسل۔ http://www.infowars.com/wp-content/uploads/2015/10/brainforce-25-200-e1476824046577.jpg http://www.infowarsstore.com/health-and-wellness/infowars-Live/brain -for.html؟ ims = tzrwu & utm_camp مہم = انفورز + پلیسمنٹ & utm_source = Infowars.com & utm_medium = ویجیٹ & utm_content = دماغ + فورس http://www.infowarsstore.com/health-and-wellness/infowars-Live/brain-for.html؟ims= tzrwu & utm_camp مہم = انفورز + پلیسمنٹ & utm_source = infowars.com & utm_medium = ویجیٹ & utm_content = دماغ + فورس utm_content = Brain + فورس Brain فورس 25 € "25٪ آف 34.95 22.46 سوئچ پلٹائیں اور دماغی قوت کے ساتھ اپنی کیفیت کو سپرچارج کریں اگلی نسل انفورس لائف سے اعصابی متحرک ہونے کی اگلی نسل۔ http://www.infowars.com/wp-content/uploads/2015/10/brainforce-25-200-e1476824046577.jpg http://www.infowarsstore.com/health-and-wellness/infowars-Live/brain -for.html؟ ims = tzrwu & utm_camp مہم = انفورز + پلیسمنٹ & utm_source = Infowars.com & utm_medium = ویجیٹ & utm_content = دماغ + فورس http://www.infowarsstore.com/health-and-wellness/infowars-Live/brain-for.html؟ims= tzrwu & utm_camp مہم = انفورز + پلیسمنٹ & utm_source = infowars.com & utm_medium = ویجیٹ & utm_content = دماغ + فورس
