# Supplementary material for: Supervised ensemble learning methods towards automatically filtering Urdu fake news within social media
Source: PeerJ Comput Sci. 2021 Mar 9;7:e425. doi: 10.7717/peerj-cs.425 (PMC7959660; doi:10.7717/peerj-cs.425)
Supplement: Supplemental Information 1 — News articles are in the .txt file format to read and process by machine learning code. [file peerj-cs-07-425-s001.zip › UFN/0/111.txt]

داغدار خسرہ سے متعلق ویکسین کے بارے میں تبصرہ ، شام میں 50 سے زائد بچوں کی موت لواحقین سے ویکسین کے خدشے کو فروغ دینے کے لئے استعمال ہونے والے المناک اموات - ویکسین کے بارے میں باڑ پر - فوٹو کریڈٹ: سوشل میڈیا نام نہاد œ € œ اپوزیشن کے صحت کے حکام € €؟ عربی زبان میں آن لائن شائع کردہ ایک بیان میں کہا گیا ہے: œ € œ ابتدائی تحقیقات حکومت سے وابستہ وندالوں کی طرف سے محدود حفاظتی خلاف ورزی کی نشاندہی کرتی ہیں ، جو افراتفری پھیلانے کے لئے آزاد شام میں طبی شعبے کو نشانہ بنانے کی کوشش کر رہی ہے۔ بیان میں یہ بھی شامل کیا گیا ہے: "شام کی عبوری حکومت کی وزارت صحت نے خسرہ سے بچاؤ کے قطرے پلانے کی مہم کے دوسرے دور کو روکنے کی ہدایت کی ہے ، جو پیر 15 ستمبر کو شروع ہوا تھا ، جس کے بعد پیر کے روز 15 ستمبر کو پولیو کے مراکز میں بچوں کے درمیان ہونے والی ہلاکتوں اور زخمیوں کے زخمی ہونے کے بعد زخمی ہوئے تھے۔ ادلیب دیہی علاقوں.â € ؟؟ (عربی زبان میں) ایک کانفرنس منعقد کرنے والے شامی اپوزیشن کے وزیر صحت عدنان ہزاروری نے کہا ہے کہ اگر تحقیقات میں غفلت کے الزامات کو برقرار رکھا گیا تو ، وہ مستعفی ہوجائیں گے ، چونکہ خون کے نمونے تجزیہ کے لئے ترکی بھیجے گئے ہیں۔ سیریئن آبزرویٹری برائے ہیومن رائٹس ، جو لندن میں مقیم ہے ، نے بھی تصدیق کی: "ادلیب صوبے کے جیراناز میں خسرہ کے قطرے پلنے کے بعد کم از کم پانچ بچے فوت ہوچکے ہیں اور 50 دیگر زہریلے یا الرجک ردعمل کا شکار ہیں۔" €؟ مندرجہ ذیل ویڈیو میں شام کے ادلیب میں واقع سرقیب اسپتال میں متاثرہ بچوں کو دکھایا گیا ہے: ادلیب کے محکمہ صحت کے سربراہ مونتھر خلیل نے یہ بات ترکی کے علاقے گازیانپ میں قائم ریڈیو ہوا اسمارٹ سے حزب اختلاف سے متعلق اسٹیشن کے ساتھ ایک انٹرویو کے دوران کہی: â department € محکمہ نے تمام کو یقین دلایا والدین کو جنہوں نے اپنے بچوں کو یہ ٹیکہ لگایا ہے کہ وہ یہ ویکسین بالکل ٹھیک ہے اور ان بچوں کو کوئی خطرہ نہیں ہے جو پہلے ہی انجیکشن لگ چکے ہیں۔ ہم پہلے ہی 60،000 بچوں کو خسرہ سے بچاؤ کے قطرے پلائے ہیں اور اس سے قبل کوئی پریشانی نہیں ہوئی ہے۔ اسی عملے نے پہلے بھی پولیو مہم چلائی تھی ، جہاں انہوں نے سات دوروں میں 252،000 بچوں کو پولیو سے بچایا تھا ، اور وہاں کوئی غیر معمولی پیچیدگیاں نہیں تھیں۔ € ؟؟ سن 2011 سے اب تک غیر ملکی حمایت یافتہ جنگ کے دوران 190،000 سے زیادہ شامی ہلاک ہوچکے ہیں ، جس نے شام سے باہر 30 لاکھ سے زیادہ مہاجرین کو بھی پیدا کیا ہے۔ ذرائع
