# Supplementary material for: Supervised ensemble learning methods towards automatically filtering Urdu fake news within social media
Source: PeerJ Comput Sci. 2021 Mar 9;7:e425. doi: 10.7717/peerj-cs.425 (PMC7959660; doi:10.7717/peerj-cs.425)
Supplement: Supplemental Information 1 — News articles are in the .txt file format to read and process by machine learning code. [file peerj-cs-07-425-s001.zip › UFN/0/112.txt]

اگر کیٹ کالز سیاسی طور پر درست تھے € - 16 ستمبر ، 2008 کو ڈبلیو ایم ڈبلیو ایڈمن کے ذریعہ آپ کو € â ایڈٹس â € سے رابطہ کرنے کی ضرورت نہیں ہے Ric € 14 فروری ، 2008 کو ڈبلیو ایم ڈبلیو ایڈمن کے ذریعہ رچرڈ ٹاملنسن کا حلف نامہ â - مجھے پختہ یقین ہے کہ برطانوی خفیہ انٹلیجنس سروس کے پاس موجود دستاویزات موجود ہیں ( MI6) جو اس ویلز اور شہزادی آف ویلز کی موت کا سبب بننے والے وجوہات اور حالات میں اہم نئے ثبوت پیش کرے گا۔ â ؟؟ وہ 19 اگست ، 2012 کو wmw_admin کے ذریعہ زندہ رہتے ہیں جن میں سے کچھ کو پیشن گوئی سمجھا جاتا ہے ، بہت سے لوگوں کو 24 سالہ جان کیریٹرز میں آج کے خدشات کی حیرت انگیز باز گشت مل جائے گی۔ یہاں کے فرقوں کا کلاسک دیکھیں اینگلو سیکسن مشن حصہ اول از 1 مارچ ، 2010 کو ڈبلیو ایم ڈبلیو_ ایڈمن نے بل ریان لندن کے ایک سابق شہر اندرونی سے ملاقات کی جس نے ایک ایسی میٹنگ میں حصہ لیا جہاں اشرافیہ کے منصوبوں پر تبادلہ خیال کیا گیا تھا۔ یہ میٹنگ ، جو 2005 میں ہوئی تھی ، ایک منصوبہ بند مالی خاتمے پر بھی تبادلہ خیال کیا جس نے واقعی ہولی ویلز اور جیسکا چیپ مین کو قتل کیا؟ 28 فروری ، 2015 کو wmw_admin کے انکشافات سے کہ ایک امریکی فوجی قاتل تھا اس نے "دہشت گردی کے خلاف جنگ" کی عوامی حمایت کو خطرے میں ڈال دیا ہوگا۔ لہذا ایک فریم اپ کی ضرورت تھی۔ ایک جو واائلس کلاسک بازیافت ہوا۔ مستقبل میں واپس !!! حصہ 1 بذریعہ wmw_admin 21 مئی 2007 ، جیولوجیکل شواہد ایک تباہ کن واقع کی طرف اشارہ کرتے ہیں جو تقریبا فہم سے انکار ہوتا ہے۔ مسئلہ یہ ہے کہ یہ صرف again € ¦ اور جلد ہی ہوسکتا ہے۔ اوکلاہوما سٹی بم دھماکے: 30 جواب نہیں دئے گئے سوالات wmw_admin کے ذریعہ 11 جولائی ، 2003 کو ٹموتھی میک ویو کو آزمایا اور اس پر عملدرآمد کرایا گیا ہوسکتا ہے ، لیکن اوکلاہوما سٹی بمباری سے متعلق ابھی بھی بہت سارے بے جواب سوالات ہیں۔ 2015 کے انکشافات جو ایک امریکی فوجی کا قاتل تھا اس نے "دہشت گردی کے خلاف جنگ" کی عوامی حمایت کو خطرے میں ڈال دیا ہے۔ لہذا ایک فریم اپ کی ضرورت تھی۔ ایک جو واائلس کلاسک بازیافت ہوا۔ مستقبل میں واپس !!! حصہ 1 بذریعہ wmw_admin 21 مئی 2007 ، جیولوجیکل شواہد ایک تباہ کن واقع کی طرف اشارہ کرتے ہیں جو تقریبا فہم سے انکار ہوتا ہے۔ مسئلہ یہ ہے کہ یہ دوبارہ happen happen ¦ اور جلد ہی ہوسکتا ہے۔ اوکلاہوما سٹی بم دھماکے: 30 غیر جوابی سوالات wmw_admin کے ذریعہ 11 جولائی 2003 کو ٹموتھی میک ویو کو آزمایا اور اس پر عملدرآمد کرایا گیا ہوسکتا ہے ، لیکن اوکلاہوما سٹی بمباری کے بارے میں ابھی بھی بہت سارے بے جواب سوالات ہیں۔ 2015 کے انکشافات جو ایک امریکی فوجی کا قاتل تھا اس نے "دہشت گردی کے خلاف جنگ" کی عوامی حمایت کو خطرے میں ڈال دیا ہے۔ لہذا ایک فریم اپ کی ضرورت تھی۔ ایک جو واائلس کلاسک بازیافت ہوا۔ مستقبل میں واپس !!! حصہ 1 بذریعہ wmw_admin 21 مئی 2007 ، جیولوجیکل شواہد ایک تباہ کن واقع کی طرف اشارہ کرتے ہیں جو تقریبا فہم سے انکار ہوتا ہے۔ مسئلہ یہ ہے کہ یہ دوبارہ happen happen ¦ اور جلد ہی ہوسکتا ہے۔ اوکلاہوما سٹی بم دھماکے: 30 غیر جوابی سوالات wmw_admin کے ذریعہ 11 جولائی 2003 کو ٹموتھی میک ویو کو آزمایا اور اس پر عملدرآمد کرایا گیا ہوسکتا ہے ، لیکن اوکلاہوما سٹی بمباری کے بارے میں ابھی بھی بہت سارے بے جواب سوالات ہیں۔ 2007 کے ارضیاتی ثبوت ایک تباہ کن واقع کی طرف اشارہ کرتے ہیں جو فہم سے تقریباies انکار کرتا ہے۔ مسئلہ یہ ہے کہ یہ دوبارہ happen happen ¦ اور جلد ہی ہوسکتا ہے۔ اوکلاہوما سٹی بم دھماکے: 30 غیر جوابی سوالات wmw_admin کے ذریعہ 11 جولائی 2003 کو ٹموتھی میک ویو کو آزمایا اور اس پر عملدرآمد کرایا گیا ہوسکتا ہے ، لیکن اوکلاہوما سٹی بمباری کے بارے میں ابھی بھی بہت سارے بے جواب سوالات ہیں۔ 2007 کے ارضیاتی ثبوت ایک تباہ کن واقع کی طرف اشارہ کرتے ہیں جو فہم سے تقریباies انکار کرتا ہے۔ مسئلہ یہ ہے کہ یہ صرف again € ¦ اور جلد ہی ہوسکتا ہے۔ اوکلاہوما سٹی بم دھماکے: 30 جواب نہیں دئے گئے سوالات wmw_admin کے ذریعہ 11 جولائی ، 2003 کو ٹموتھی میک ویو کو آزمایا اور اس پر عملدرآمد کرایا گیا ہوسکتا ہے ، لیکن اوکلاہوما سٹی بمباری سے متعلق ابھی بھی بہت سارے بے جواب سوالات ہیں۔
