# Supplementary material for: Supervised ensemble learning methods towards automatically filtering Urdu fake news within social media
Source: PeerJ Comput Sci. 2021 Mar 9;7:e425. doi: 10.7717/peerj-cs.425 (PMC7959660; doi:10.7717/peerj-cs.425)
Supplement: Supplemental Information 1 — News articles are in the .txt file format to read and process by machine learning code. [file peerj-cs-07-425-s001.zip › UFN/0/113.txt]

ہیلری WWIII کیوں نہیں جاری کریں گی: معلومات - ہیلری WWIII کیوں نہیں اتاریں گی بذریعہ پیپیو ایسکوبار 31 اکتوبر ، 2016 "انفارمیشن کلیئرنگ ہاؤس" - "آر ٹی"۔ اسے پوری امریکی ریاست کی مکمل حمایت حاصل ہے۔ ایک دو طرفہ ، نیوکون / نو لیبرلکون ، حکومت کی تبدیلی / human "انسانیت پسندÂ" سامراجی محور۔ اس کے برعکس ، اپنے تمام ذاتی پیتھالوجی کے مسائل اور اس کے متنازعہ ٹوئیٹر منہ کی چھڑکاؤ کے لئے ، ڈونلڈ ٹرمپ اس وقت رقم پر لگ رہے تھے جب انہوں نے کہا تھا کہ اگر ہیلری نے شام کو WWIII کو ختم کرنے کے لئے شام کا استعمال کیا ہے۔ یہ جاننے کے ل that کہ آیا اس کی پاسداری ہے ، آئیے ایک ضروری بیک اپ کے ساتھ شروع کریں۔ لاس ویگاس میں امریکی صدارتی مبینہ مباحثے کے موقع پر 'کوئین آف وار:': "شام میں کوئی مکھیوں کی زندگی کی جانیں بچ سکتی ہیں اور تنازعہ کے خاتمے میں جلد بازی ہوسکتی ہے۔" وکی لیکس کے ذریعہ شائع کردہ گولڈمین سیکس کے لئے اپنی 2013 کی تقاریر: بہت سارے شہریوں کو مار ڈالو ۔ÂÂ "جوائنٹ چیفس میرین جنرل ، جوزف ڈنفورڈ کے چیئرمین ، سینیٹ کی خارجہ تعلقات کمیٹی سے گفتگو کرتے ہوئے: شام میں ایک اڑن زون -" ہمیں شام اور روس کے خلاف جنگ میں جانے کی ضرورت ہوگی۔ 22 ستمبر ، "نو فلائی زون # سیریا اور # روس کے ساتھ جنگ ​​جیت جائے گا Â–" اعلی امریکی جنرل https://t.co/veSy8uETak pic.twitter.com/zXyCmWjdXj Â— RT USA (RT_America) 22 ستمبر ، 2016 کی پیش گوئی کے مطابق ، کلنٹن (کیش) مشین ہلیری کے نو فلائی زون کو بے حد ترقی دے رہی ہے۔ جب بھی اس کی کھوج کی جاتی ہے تو ، مشین ڈی این سی کی روسی ہیکنگ پر داستان بدل جاتی ہے ۔ایڈورڈ سنوڈن ، جو سائبر وارفیئر کے بارے میں ایک یا دو بات جانتے ہیں ، اس پر زور دیتے ہیں کہ کوئی بات نہیں۔ ٹھوس ثبوت روسی انٹیل نے ڈیموکریٹک / کلنٹن مشین کو ہیک کیا۔ اور اگر وہ واقعتا did یہ کام کرتے تو ، NSA کو معلوم ہوتا۔ NSA ماں کی حقیقت سے یہ معلوم ہوتا ہے کہ یہ انفارمیشن جنگ کے علاوہ کوئی اور بات نہیں ہے۔ میزائل لانچروں کو منتقل کریں ، براہ کرم ٹرمپ نے اس رقم پر زیادہ مالا مال کیا ہوگا جب انہوں نے اس بات پر زور دیا کہ ہلیری کو کس طرح پسماندہ کردیا جائے گا - جیسا کہ وہ ماضی میں ہی تھیں۔ میں نے دکھایا ہے کہ ہیلری کو WWIII شروع کرنے سے کس طرح روکا جائے گا کیونکہ روس کے ذریعہ اس کا نو فلائی زون پہلے ہی نافذ ہے۔ اور پینٹاگون Â ڈنفورڈ کے تاثرات کی عکاسی کرتا ہے it اسے جانتا ہے ، بے روزگار ہونے والے پنٹاگن کے سربراہ ایش کارٹر consequences "نتائج" کی دھمکیاں دیتے ہیں۔ پنٹاگون نے روس اور چین کو پہلے نمبر پر اور دو "وجودی خطرہ" قرار دیا ہے۔ اس ترتیب میں ، امریکی قومی سلامتی کے لئے۔ اور امریکی حکومت اپنے لئے جوہری "پہلا ہڑتال" کا استحقاق محفوظ رکھتی ہے - جس کی ہیلری (لیکن ٹرمپ کی نہیں) حمایت کرتی ہے۔ یہ 2002 کے مکمل سپیکٹرم غلبہ نظریہ کا ایک حصہ ہے۔ سرد جنگ 2.0 کی وجہ سے اب یہ انتھک حوصلہ افزائی کرچکا ہے جس کی وجہ سے متعدد تجزیہ کاروں نے امریکہ اور روس کی گرم جنگ کے امکان کو حقیقی خطرناک اور خوفناک بنا دیا ہے۔ جتنا سرد جنگ کے ایم اے ڈی (باہمی طور پر یقین دہانی کرائی گئی تباہی) کا نظریہ اب خاک میں پڑ سکتا ہے - بالکل اسی وجہ سے کہ واشنگٹن "پہلے ہڑتال" سے پیچھے ہٹ جانے سے انکار کرتا ہے ، صرف آرم چیئر ڈاکٹر اسٹرینجلوف لڑائی کے امکان کے ساتھ اپنی لاتیں لیتے ہیں ایک ایٹمی طاقت ایسا لگتا ہے کہ ڈنفورڈ ان میں سے ایک نہیں ہے۔ ہیلری کلنٹن یقینی طور پر جو کچھ کرے گی وہ یہ ہے کہ پراکسی جنگوں ، ویتنام / افغانستان کی طرز پر دوگنا ہونا۔ لہذا توقع کریں کہ صدر کلنٹن بیلٹ وے سے محبت کرنے والے "اعتدال پسند" شام میں باغیوں کو کندھے سے تھامے ہوئے میزائل لانچروں کی موجودگی کے ساتھ مکمل طور پر ہتھیار بنانے کی اجازت دیں۔ یہ آسانی سے قابو سے باہر ہوسکتا ہے - مہلک ، پھر بھی ایٹمی نہیں ، نتائج سے۔ ماسکو روزنامہ ماسکوسکی کومسومولٹس میں میخائل روسٹوسکی نے یہی کہا تھا۔ اگر ہلیری نے تناؤ کو بڑھاوا دیا تو ، "چیزیں ہاتھ سے نکل سکتی ہیں۔"۔ نیز یہ بھی توقع نہ کریں کہ بحیرہ جنوبی چین میں کشیدگی بڑھنے کی حد سے زیادہ پراکسی نہیں ہے۔ آخر یہ ہلیری ہی تھیں جنہوں نے ایشیاء کے محور کی 'ماں باشندگی' کا دعوی کیا تھا۔ اور یہ ہلیری ہی تھیں جنہوں نے وسیع پیمانے پر امریکہ اور چین کے مقابلے کے ابلتے ہوئے پلنگ میں جنوبی-جنوب مشرقی ایشیائی سمندری تنازعات کو آگے بڑھایا۔ فلپائن کے صدر روڈریگو ڈوٹیری کے چین کے اپنے محور کے بعد امریکی مایوسی ہر وقت بلند ہوگی۔ میرے نئے سرمد کو ہیلو کہو ایک ایسا واقعہ پیش کیا جاسکتا ہے کہ سرکاری ماسکو احتیاط سے کلنٹن کے ساتھ کام کرنے کے لئے تیار ہو رہا ہے Â– جیسا کہ اوباما III کی صدارت میں ، ہلیری کے ساتھ ، وہ اچھی طرح جانتے ہیں جب وہ سکریٹری آف اسٹیٹ تھیں ، عملی پیشوا کی حیثیت سے پیش آیا ، امریکہ اور روس کے تعلقات کو مکمل طور پر تپش میں ڈالنے کے لئے تیار نہیں اور ناکام۔ کلنٹن کے ایک صدر کو اپنی طرف سے روس کی مالی کمزوری کو بہتر سمجھنا چاہئے۔ Russia "روس کا قومی قرضہ جی ڈی پی کا صرف 17.7 فیصد ہے۔ امریکہ کے لئے یہ مجموعی قومی پیداوار کا 104.17 فیصد یا 19.2 ٹریلین ڈالر ہے۔ 2015 میں روس کے پاس تجارتی سرپلس 150 بلین ڈالر تھا جبکہ امریکہ کا تجارتی خسارہ 531.5 بلین ڈالر تھا۔ روس کا موجودہ کھاتہ جی ڈی پی کا 5.1 فیصد ، یا 65.8 ارب تھا ، جبکہ امریکہ میں موجودہ کھاتوں کا خسارہ 484.1 ارب ، یا جی ڈی پی کا 2.7 فیصد تھا۔ اس کے علاوہ ، روس کے پاس تمام قدرتی وسائل ہیں جن کی ضرورت ہے۔ امریکی حکومت کے برعکس ، جس کا خیال ہے کہ اسے بیرون ملک اڈوں اور دس طیارہ بردار طیارہ ٹاسک فورسز کی سلطنت کی ضرورت ہے جو اس کے وسائل سے محفوظ ہے۔ مزید یہ کہ ، جتنا پینٹاگون نیوکون خلیوں سے متاثر ہوسکتا ہے ، آواز والے جنرل بھی اہم روسی سگنلوں کی شناخت کرنے میں کامیاب ہیں ، جیسے آر ایس 28 سرمت جوہری میزائل ، جسے نیٹو شیطان 2 کہتا ہے ، کی رونمائی ہوئی ہے۔ 40 میگاٹن کا؛ سات کلومیٹر فی سیکنڈ کی اعلی رفتار کا حامل ہے۔ اور کہیں بھی اینٹی میزائل شیلڈ سسٹم کو آؤٹ فاکس کرنے کے قابل ہے۔ روس میں 'شیطان' کے نقاب کشائی نہ کرنے کے لئے نئے تھرمونیوکلیئر سے لیس بین البراعظمی بیلسٹک میزائل کی پہلی تصاویر https://t.co/mmX2EHALQu Â— RT (RT_com) 25 اکتوبر ، 2016 گرم جنگ؟ ممکن ہے کہ ہلیری کلنٹن نے قذافی پر جولیس سیزر کھینچ لیا ہو۔ لیکن وہ اتنی حقیقت پسند ہیں کہ ماسکو پر (جوہری) ہٹلر نہ کھینچ سکیں۔ یا وہ؟ جسے نیٹو شیطان 2 کہتا ہے۔ سرمت نے 40 میگاٹن کے راکشسوں کو پیش کیا۔ سات کلومیٹر فی سیکنڈ کی اعلی رفتار کا حامل ہے۔ اور کہیں بھی اینٹی میزائل شیلڈ سسٹم کو آؤٹ فاکس کرنے کے قابل ہے۔ روس میں 'شیطان' کے نقاب کشائی نہ کرنے کے لئے نئے تھرمونیوکلیئر سے لیس بین البراعظمی بیلسٹک میزائل کی پہلی تصاویر https://t.co/mmX2EHALQu Â— RT (RT_com) 25 اکتوبر ، 2016 گرم جنگ؟ ممکن ہے کہ ہلیری کلنٹن نے قذافی پر جولیس سیزر کھینچ لیا ہو۔ لیکن وہ اتنی حقیقت پسند ہیں کہ ماسکو پر (جوہری) ہٹلر نہ کھینچ سکیں۔ یا وہ؟ جسے نیٹو شیطان 2 کہتا ہے۔ سرمت نے 40 میگاٹن کے راکشسوں کو پیش کیا۔ سات کلومیٹر فی سیکنڈ کی اعلی رفتار کا حامل ہے۔ اور کہیں بھی اینٹی میزائل شیلڈ سسٹم کو آؤٹ فاکس کرنے کے قابل ہے۔ روس میں 'شیطان' کے نقاب کشائی نہ کرنے کے لئے نئے تھرمونیوکلیئر سے لیس بین البراعظمی بیلسٹک میزائل کی پہلی تصاویر https://t.co/mmX2EHALQu Â— RT (RT_com) 25 اکتوبر ، 2016 گرم جنگ؟ ممکن ہے کہ ہلیری کلنٹن نے قذافی پر جولیس سیزر کھینچ لیا ہو۔ لیکن وہ اتنی حقیقت پسند ہیں کہ ماسکو پر (جوہری) ہٹلر نہ کھینچ سکیں۔ یا وہ؟ co / mmX2EHALQu Â— RT (RT_com) 25 اکتوبر ، 2016 گرم جنگ؟ ممکن ہے کہ ہلیری کلنٹن نے قذافی پر جولیس سیزر کھینچ لیا ہو۔ لیکن وہ اتنی حقیقت پسند ہیں کہ ماسکو پر (جوہری) ہٹلر نہ کھینچ سکیں۔ یا وہ؟ co / mmX2EHALQu Â— RT (RT_com) 25 اکتوبر ، 2016 گرم جنگ؟ ممکن ہے کہ ہلیری کلنٹن نے قذافی پر جولیس سیزر کھینچ لیا ہو۔ لیکن وہ اتنی حقیقت پسند ہیں کہ ماسکو پر (جوہری) ہٹلر نہ کھینچ سکیں۔ یا وہ؟
