# Supplementary material for: Supervised ensemble learning methods towards automatically filtering Urdu fake news within social media
Source: PeerJ Comput Sci. 2021 Mar 9;7:e425. doi: 10.7717/peerj-cs.425 (PMC7959660; doi:10.7717/peerj-cs.425)
Supplement: Supplemental Information 1 — News articles are in the .txt file format to read and process by machine learning code. [file peerj-cs-07-425-s001.zip › UFN/0/114.txt]

ہلیری تصاویر: ٹرمپ نے 'سب کچھ لے لیا ... ہمارے ساتھ تعاون کرنے کے لئے کچھ نہیں دیا - ہلیری کلنٹن کو یقین نہیں ہے کہ وہ ہار رہی ہیں۔
