# Supplementary material for: Supervised ensemble learning methods towards automatically filtering Urdu fake news within social media
Source: PeerJ Comput Sci. 2021 Mar 9;7:e425. doi: 10.7717/peerj-cs.425 (PMC7959660; doi:10.7717/peerj-cs.425)
Supplement: Supplemental Information 1 — News articles are in the .txt file format to read and process by machine learning code. [file peerj-cs-07-425-s001.zip › UFN/0/115.txt]

گوگل نے 2014 میں ہلری کیمپین کے لئے بڑے پیمانے پر اے انٹیگریٹڈ سوشل نیٹ ورک جاسوس ٹول کا منصوبہ بنایا - گوگل نے 2014 میں ہلری مہم کے لئے مجموعی طور پر سماجی نیٹ ورک کی جاسوسی کا منصوبہ تیار کیا یہ انکشافات چیری ملز کو بھیجے گئے ای میل میں ایک میمو سے سامنے آئے ہیں جو اس کے بعد روبی مک ، جان پوڈسٹا ، اور ڈیوڈ پلوفی کو آگے بھیج دیا گیا تھا۔ شمٹ کے میمو میں ہیلری کے لئے مہم کی ایک مجموعی حکمت عملی کا خاکہ پیش کیا گیا ہے ، بڑے پیمانے پر کلاؤڈ پر مبنی اے آئی انٹیگریٹ سافٹ ویئر پروگرام کے لئے شمٹ کے نظریہ اور یہ بھی انکشاف کیا گیا ہے کہ گوگل نے 2012 کے انتخابات میں اوباما انتظامیہ کے ساتھ اتحاد کیا تھا۔ میمو بڑے پیمانے پر بادل پر مبنی ڈیٹا بیس بنانے کے منصوبے کو ترتیب دیتا ہے ، ان پروگراموں کے ساتھ جو مشین لرننگ (ارف مصنوعی ذہانت) کا فائدہ اٹھاتے ہیں جو جزوی ڈیجیٹل ووٹر آئی ڈی بنانے کے ل users پہلے آن لائن صارفین کو آن ٹریک کرنے کے لئے استعمال ہوتا ہے۔ وہ جزوی ڈیجیٹل آئی ڈی صارفین کے آن لائن سلوک کے بارے میں صفات کا ایک مجموعہ پر مشتمل ہے جس کی سمٹ نے وضاحت کی ہے کہ آخرکار مشین لرننگ کا فائدہ اٹھا کر حقیقی ووٹر کی شناختی فائل سے منسلک ہوجائے گا۔ شمٹ نے ایک ترقیاتی ٹیم کی خریداری اور سافٹ ویئر بنانے کے لئے آؤٹ لائن پیسہ کے استعمال کی تفصیلات بتائی ہیں جو صارفین کو سمارٹ فونز سے 2016 میں منسلک ہوں گے جو رضاکاروں کو کسی بھی اور تمام ووٹر کے اعداد و شمار تک رسائی حاصل کرنے کی اہلیت فراہم کرسکیں گے۔ شمٹ نے مثبت مضامین کو فروغ دینے اور â âRorsââ € کے ماخذ کو نشانہ بنانے میں مدد کے لئے سوشل میڈیا اور خبروں کی کہانیاں مانیٹر کرنے کے لئے مربوط ٹول کے استعمال سے متعلق نظریات کا خاکہ بھی پیش کیا۔ اور منفی مضامین۔ سابقہ ​​انکشافات کے ساتھ گوگل کے ذاتی استعمال کے اعداد و شمار کے بڑے پیمانے پر ذخیرہ اندوزی کے ساتھ جو فیس بک کے سی ای او مارک زکربرگ اور فیس بک سی او او ہلیری کے ساتھ مل کر کام کررہے ہیں اس نے صارف کی رازداری ، میڈیا میں ہیرا پھیری اور دیگر مسائل کی وجہ سے کئی خدشات اٹھائے ہیں۔ اس حقیقت کے ساتھ یہ بھی ملا کہ ہلیری مہم کے پیچھے سلیکن ویلی کی ہر دوسری کمپنی اور ایگزیکٹو کا ہاتھ ہے ، اس سے یہ ایک ایسی ٹھنڈک میمو بن جاتی ہے جس کو اس سے کہیں زیادہ توجہ ملنی چاہئے۔ مکمل طور پر پیش کیا: google.com DKIM key Fwd: 2016 کے خیالات کے ذریعہ ثانوی تصدیق ، تاریخ: منگل ، اپریل 15 ، 2014 میں 1:56 پی ایم ایس مضمون: 2016 خیالات چیریل ، میں نے اپنے خیالات کو مہم کے نظریات پر اکٹھا کیا ہے اور میں نے کچھ میٹنگز طے کی ہیں۔ مہم کے سابق فوجیوں کے لئے اگلے چند ہفتوں میں مجھے بتانے کے لئے کہ ان نظریات کو کیسے بہتر بنایا جائے۔ یہ محض ایک مسودہ ہے لیکن مجھے پتہ ہے کہ کیا یہ آپ سب کے لئے مددگار عمل ہے۔ شکریہ !! ایریک نوٹس برائے 2016 ڈیموکریٹک مہم ایریک شمٹ یہاں کچھ تبصرے اور مشاہدات ہیں جن کی بنیاد پر ہم نے 2012 کیمپین میں دیکھا تھا۔ اگر ہم جلد ہی کام شروع کردیں گے تو ، ہم سنہ 2016 کے لئے بہت اچھ .ی حالت میں ہوں گے۔ 1. سائز ، ساخت اور وقت کی اجازت دیتا ہے کہ تقریبا budget $ 1.5 بلین کا بجٹ فرض کیا جائے ، جس میں 5000 سے زیادہ پیڈیمپلوئیز اور ملین (ے) رضاکار ہیں۔ 8 نومبر ، 2016 کو چار دن بعد ہی اسٹارٹ اپ کا مکمل آغاز۔ اس ڈھانچے میں چیئرمین یا چیئر وومین شامل ہیں جو اس مہم کا بیرونی چہرہ ہیں اور پیش پیش ہیں جو مقاصد ، پیمائش ، سسٹم اور تنظیم کی تشکیل و انتظام کا انچارج ہے۔ ہر دن فرق پڑتا ہے کیوں کہ ہماری آخری تاریخ میں تبدیلی نہیں آتی ہے۔ وسط مدتی انتخابات کے بعد ایک باضابطہ طور پر مہم چلانے والا اور اب جمع ہونے والی ایک تیاری ٹیم بہترین ہے۔ 2. مقام مہم کے ہیڈکوارٹر میں تقریبا a ایک ہزار افراد ہوں گے ، جن میں زیادہ تر جوان اور محنتی ہیں۔ ایک بہت بڑی شاہی تالاب (جیسے شکاگو یا NYC) رکھنا اس سے اہم ہے جہاں سے پُرجوش ، ہوشیار اور کم تنخواہ رکھنے والے مستقل ملازمین کا انتخاب کریں۔ DC اس کی پوری طرح کی فہرستوں اور مداخلتوں کی وجہ سے ناقص انتخاب ہے۔ ڈی سی سے کہیں اور جگہ کی منتقلی کی گارنٹی والے زائرین نے سفر کرنے اور مدد کرنے میں وقت لیا ہے۔ کلیدی باصلاحیت افراد کی ایک بڑی آبادی ہے جو آپ کا کام کرنے کے لئے مر رہے ہیں۔ NYC ، فلاڈیلفیا ، اٹلانٹا ، بوسٹن کا کوئی بیرونی ادارہ ، نیلے ریاست کے ایک بڑے نیلے شہر کی بنیاد رکھنا ہے جس میں ملازمین مہم میں حصہ لینے کے لocate منتقل ہوجائیں گے ، اور کم کوسٹ عارضی رہائش حاصل کریں گے یا عطیہ کی بنیاد پر مہم کے حامیوں کے ساتھ رہیں گے۔ یہ شکاگو میں بہتر کام کیا اور کہیں اور بھی کام کرسکتا ہے۔ کمپیوٹرز بادل میں ہوں گے اور زیادہ تر امیزون ویب خدمات (AWS) پر ہوں گے۔ مہم کی ساری ضروریات پورٹیبل کمپیوٹر ، ٹیبلٹ اور اسمارٹ فون کے ساتھ ساتھ کریڈٹ کارڈ ریڈر بھی ہیں۔ 3. مہم کے ٹکڑے a) فیلڈ اس میں خود مختاری اور بجلی کی طاقت کے ساتھ مضبوط فیلڈ لیڈر شپ کا ہونا ضروری ہے۔ آپریشن ٹیلنٹ کو دفاتر کی تعمیر ، نظام قائم کرنے ، لوگوں کی خدمات حاصل کرنے اور لگ بھگ 5000 افراد کی انتظامیہ کی ضرورت ہے۔ اہم ماڈلنگ میدان جنگ کی اہم ریاستوں میں بھاری خدمات حاصل کرے گی۔ ان افعال کو ترتیب دینے اور ہیومین سسٹم کی تعمیر کے لئے کافی وقت ہے۔ . ٹی فیلڈ لوگوں کو منظم کرنے ، ووٹر سے رابطہ کرنے ، اور ووٹ سے باہر کے پروگراموں کو حاصل کرنے کے بارے میں ہے۔ تنظیمی ٹولز کے ل، ، لوگوں اور سرگرمیوں کو بطور ورک فلو کی طرح منسلک کرنے کا ایک آسان طریقہ تیار کریں اور کھیت کو سسٹم کا انتظام کرنے دیں ، ہر بادل کی بنیاد پر۔ کام کرنے والے بیک اینڈ کے ساتھ جتنا آسان آرگنائزنگ ٹول بنائیں۔ گہرے انضمام سے پرہیز کریں جو فوائد کے قابل نہیں ہیں۔ بادل پر تعمیر لوگوں کو شریک کرنے اور ان سے منسلک کرنے کے بارے میں حقیقت میں اہتمام کرنا ، اور اس ٹول سے ان سب کی پیمائش ہوگی۔ اس میدان میں بہت سے دیگر اہم ابتدائی سرمایہ کاری کی ضرورت ہے: میدان جنگ کے ریاستوں کی قطعی فہرست کا تعین ، ابتدائی رائے شماری کی ابتدائی انتخاب کی تصدیق کرنا ، اور ریاستی سطح پر رائے دہندگی سے متعلق پروگراموں کو برقرار رکھنے اور بڑھانا۔ b) ووٹر کلیدی رائے دہندگان کے لئے ایک ہی ریکارڈ کی ترقی ہے جو مجموعی طور پر ان کے بارے میں جانا جاتا ہے۔ سنہ 2016 میں اسمارٹ فون کا استعمال ووٹر پر پروفائلز کی شناخت ، ملاقات اور اپ ڈیٹ کرنے کے لئے کیا جائے گا۔ متحرک رضاکار رائے دہندگان کے ساتھ آسانی کا مظاہرہ کرسکتے ہیں اور ، ان کے ای میل یا دوسرے ڈیجیٹل ہینڈل کے ذریعہ ، تھیوٹر ویڈیوز اور دوسرے جوابات حاصل کریں جن کے بارے میں ان کا خیال ہے۔ (AC € AC آپ کو ACA کے فوائد €؟ وغیرہ۔) منظر نامے میں واک لسٹ میں ایک رضاکار شامل ہے ، ایک امکانی ووٹر کا سامنا کرنا ، ریکارڈ کو اپ ڈیٹ کرنا حقیقی وقت اور ووٹرانڈ کے ساتھ گہرا رابطہ جو معلومات ہم پیش کرتے ہیں۔ c) ڈیجیٹل مہم کے ملازمین کا ایک بہت بڑا گروپ رائے دہندگان سے رابطہ قائم کرنے ، معلومات کی پیش کش کرنے ، سوشل نیٹ ورک کا استعمال کرنے کی خبروں کو پھیلانے کے ل money ، اور رقم اکٹھا کرنے کے لئے ڈیجیٹل مارکیٹنگ کے طریقوں کا استعمال کرے گا۔ بلیو اسٹیٹ ڈیجیٹل جیسے شراکت دار فنڈ اکٹھا کرنے میں بہت زیادہ حصہ ڈالیں گے۔ ایک اہم نکتہ بی ایس ڈی اور دوسرے شراکت داروں میں تبدیل کرنا ہے۔ متوقع کچلنے اور بوجھ کو سنبھالنے کے لئے خالص بادل سروس کی پیش کشیں۔ د) میڈیا (ادا شدہ) ، (کمائی) اور (معاشرتی) ، اور رائے دہندگی ، ادا کردہ ، کمائے ہوئے اور سوشل میڈیا کے اثرات اور پیمائش کے ل measure نئے ٹولز تیار کیے جائیں۔ پریس کوریج کے اثرات پیمائش قابل رسائ اور اثر ہونا چاہئے ، اور ٹی وی کی تاثیر دھیان سے اور دوسروں کے ذریعہ ماپا جانا چاہئے۔ ایسی ٹولز بنائیں جو کہانیوں اور افواہوں کی شرح اور پھیلاؤ کی پیمائش کریں ، اور اس کی تشکیل کیسے کریں اور کس کا سب سے بڑا اثر پڑتا ہے۔ ٹولز ہمیں کہانیوں کی اصل اور کسی مقام ، شخص یا تھیم کے اثرات کے بارے میں بتاسکتے ہیں ۔اس طرح سے پولنگ کو کسی طرح سے مربوط کریں۔ آن لائن پولنگ کا طریقہ تلاش کریں نہ کہ فون پر۔ e) تجزیات اور ڈیٹا سائنس اور ماڈلنگ ، پولنگ اور ریسورس اپٹیمائزیشن ٹولز ہر ووٹر کے لئے ایک سکور کو صحیح ووٹ کی ترتیب دہندگی کا امکان قرار دیا جاتا ہے۔ انیلیٹکس مطلوبہ رائے دہندگان کے اعداد و شمار ، معاشرتی عوامل اور بہت ساری خصوصیات کا نمونہ کرسکتے ہیں۔ ماڈلنگ ہمیں بتائے گی کہ ہمیں کس کس کو تبدیل کرنے کی ضرورت ہے اور کیوں اور تاثیر کے مطالعے سے ہمیں پتہ چل جائے گا کہ ورک ویل تک کیا پہنچ جاتا ہے۔ ڈیٹا بھر میں مشین انٹیلیجنس کو ٹرن آؤٹ ، اور ترجیح کے لئے مضحکہ خیز عوامل کی نشاندہی کرنی چاہئے۔ میڈیا میں پیمائش کے مقصد کے ل Van وین میں ووٹر کے ریکارڈ کو کامسٹ کاسٹ اور دیگر جیسے کمپنیوں کے آنے والے ڈیٹا بیس کے ساتھ منسلک کرنا چاہئے۔ تجزیاتی ٹولز گھر میں بنائے جاسکتے ہیں یا ایک فروخت کنندگان کے ساتھ شراکت میں بن سکتے ہیں۔ ایف) کور انجینئرنگ ، ووٹر کا ڈیٹا بیس اور رائے دہندگان سے آن لائن رابطہ رائے دہندگان کا ڈیٹا بیس (این جی پی وین) ووٹر کے ریکارڈ کے ل fine ایک عمدہ نقطہ ہے اور وینڈر نے اسے برقرار رکھا ہے (اور اسے بادل میں تبدیل کرنے کی ضرورت ہے۔) نارووال وغیرہ) استعمال کرنے کا امکان نہیں ہے ، اور کسی ایسے ماڈل کے ذریعہ جگہ لے لی گئی ہے جہاں وینڈر ڈیٹا کو وین ڈیٹا بیس میں رکھا جاتا ہے اور اندرونی ڈیٹا بیس کو کسی ووٹر کے لئے اضافی معلومات کے ساتھ ترتیب دیا جاتا ہے۔ انتہائی اعتماد کے ساتھ اصل ووٹر فائل کے ساتھ ڈیجیٹل شناختوں کو میچ کرنے کے لئے کافی حد تک سافٹ ویر تیار کرنا ہے۔ اس مہم کی کلیدی اکائی ایک 'خود پسندی' ہے؟ ، اور ہر ایک ریکارڈ زیادہ درست معلومات کی تلاش میں دیکھنے والے اور قابل تجدید ذرائع سے استفادہ کرنے والا ہے۔ اگر یہاں ہم کسی مخصوص انسان کی شناخت نہیں کرسکتے ہیں تو پھر بھی ہم کسی شخص کے لئے جزوی طور پر ڈیجیٹل ووٹر کی شناخت کر سکتے ہیں یا b œ b ممکنہ شخصâ؟ €؟ خاصیت کے ساتھ ہم شناخت کرنے اور اسے نشانہ بنانے کیلئے استعمال کرسکتے ہیں۔ جب وہ جواب دیتے ہیں تو ہم بالآخر مرکزی فائل میں کسی رجسٹرڈ ووٹر سے مل سکتے ہیں۔ یہ ڈیجیٹل کلید ایک حقیقی شخص سے ملتی جلتی ہے۔ قواعد یہ اہم ہیں کہ مہم میں شامل تمام کھلاڑی قیمت پر کام کریں اور مالی اعانت کے ڈھانچے میں خصوصی دلچسپی پیدا نہ کریں۔ اس کا مطلب یہ ہے کہ الاونڈر قیمت پر کام کرتے ہیں اور آڈٹ کرنے کا ایک الگ فنکشن موجود ہے تاکہ اس بات کو یقینی بنایا جاسکے کہ کوئی مہم سے ناجائز منافع بخش نہیں ہے۔ تمام سرمایہ کاری اور تنازعات سے متعلق مفادات کو عوامی طور پر افشا کرنا پڑے گا۔ آڈٹ شاڈ کے قواعد میں انفرادی تنخواہوں پر کیپس شامل ہیں اور انتخابی مہم سے سرمایہ کاروں کو کوئی منافع نہیں ملتا ہے۔ (مثال کے طور پر ، یہ قاعدہ مجھ پر لاگو ہوگا۔) کلیدی چیزیں الف) مربوط ترقیاتی ٹیم کے ابتدائی بی اور یہ تسلیم کریں کہ یہ ایک ایسا پورا نظام ہے جسے اسکابلیٹی کے لئے خصوصی طور پر بادل حل استعمال کرنے کے فیصلے ہیں ، اور کسی بھی رضاکار کے ہاتھوں میں اسمارٹ فون کا کردار۔ اسمارٹ فون عمل کا انتظام کرتا ہے ، ڈیٹا بیس کو اپ ڈیٹ کرتا ہے ، شہری کو آگاہ کرتا ہے ، اور فنڈ ریزنگ اور رضاکاروں کی بھرتی (اینڈروئیڈ اور آئی فون پر) کی اجازت نہیں دیتا ہے۔ فیلڈ کی تعمیر کے لئے فنڈ ریزنگ ڈالرز کی کوالیفائنگ ، اور تمام ٹولز کی تعمیر کے ابتدائی اور مسلسل فوکس پر۔ باہر کے پیسہ ٹی وی کے استعمال کے ل p بہت سارے اور زبردست ہوں گے۔ ایک سمارٹ میڈیا مکس ٹول ہم سب کو بتاتا ہے کہ ہمیں میڈیما پلیسمنٹ ، ٹی وی بمقابلہ دوسرے میڈیا اور ڈیجیٹل میڈیا کے بارے میں جاننے کی ضرورت ہے۔
