# Supplementary material for: Supervised ensemble learning methods towards automatically filtering Urdu fake news within social media
Source: PeerJ Comput Sci. 2021 Mar 9;7:e425. doi: 10.7717/peerj-cs.425 (PMC7959660; doi:10.7717/peerj-cs.425)
Supplement: Supplemental Information 1 — News articles are in the .txt file format to read and process by machine learning code. [file peerj-cs-07-425-s001.zip › UFN/0/116.txt]

نیا مطالعہ فلورائڈ کے استعمال کو ہائپوٹائیڈیرائڈزم ، وزن میں اضافے ، اور اس سے بھی بدتر لنک دیتا ہے - عوامی پانی کی فراہمی کو بہتر بنانے کے ساتھ ساتھ کھانے اور دانتوں کی مصنوعات میں فلورائڈ کی وافر مقدار حالیہ برسوں میں زیادہ متنازعہ ہوگئی ہے کیونکہ زیادہ سے زیادہ لوگوں کو احساس ہے کہ ...
