# Supplementary material for: Supervised ensemble learning methods towards automatically filtering Urdu fake news within social media
Source: PeerJ Comput Sci. 2021 Mar 9;7:e425. doi: 10.7717/peerj-cs.425 (PMC7959660; doi:10.7717/peerj-cs.425)
Supplement: Supplemental Information 1 — News articles are in the .txt file format to read and process by machine learning code. [file peerj-cs-07-425-s001.zip › UFN/0/117.txt]

میمو کو دی نیکسٹ انتظامیہ: دفاعی اخراجات حقیقی دفاع کے ل. ہونا ضروری ہے - ران پال کے تحریر کردہ اتوار 13 نومبر ، 2016 کو یہ پریشان کن اشارہ کرتے ہوئے کہ بیرون ملک مقیم حقیقی خطرات سے نمٹنے کے لئے فوجی اخراجات لانا کتنا مشکل ہوگا ، یہ بات ہاؤس آرمڈ سروسز کے چیئرمین ریپ. میک تھرون بیری (آر â â "ٹی ایکس) نے گذشتہ ہفتے صدر اوبامہ کو بتائی۔ باقی سال کے لئے $ 11.6 بلین کی اس کی جنگی فنڈنگ ​​کی درخواست بہت کم تھی۔ یہ تعداد 2016 کے آخری دو مہینوں میں اسپین کے پورے سال کے بجٹ سے بڑی ہے! اور یہ صرف ایک "لڑائی" ہے؟ اضافی ، اصل نہیں â f fdefenseâ € ؟؟ خرچ! مزید امریکی فوجی عراق ، شام ، افغانستان اور دیگر مقامات پر بھیجی جارہی ہیں اور اضافی گزارش یہ ہے کہ ان کے لئے pay € œ سیکسٹیوریشن € کے بغیر کسی قیمت کے ادائیگی کی جائے؟ سوال یہ ہے کہ کیا امریکی فوجی سرگرمیوں اور بیرون ملک مقیم اخراجات میں یہ اضافہ درحقیقت ہمیں زیادہ محفوظ رکھتا ہے ، یا چاہے اس سے محض گہری ریاست اور فوجی صنعتی کمپلیکس کو زندہ اور مالی اعانت مل سکے۔ بدقسمتی سے بہت سے امریکی فوجی اخراجات سے دفاعی اخراجات کو الجھا دیتے ہیں۔ دونوں اصطلاحات تقریبا ایک دوسرے کے مابین استعمال ہوتی ہیں۔ لیکن ایک بہت بڑا فرق ہے۔ میں نے ہمیشہ کہا ہے کہ میں دفاعی بجٹ میں کسی بھی قسم کی کٹوتی نہیں کروں گا۔ ہمیں امریکہ کے مضبوط دفاع کی ضرورت ہے اور یہ ماننا بے وقوف ہوگا کہ ہمارے کوئی دشمن یا ممکنہ دشمن نہیں ہیں۔ فوجی بجٹ دفاعی بجٹ سے بہت مختلف ہے۔ فوجی بجٹ وہ رقم ہے جو ہر سال ریاستہائے متحدہ کے دفاع کے لئے خرچ نہیں کی جاتی ، بلکہ فوجی صنعتی کمپلیکس کو مزید تقویت بخشنے ، خصوصی مفادات کو فائدہ پہنچانے ، بیرون ملک حکومت بدلنے والے ممالک ، ایک عالمی امریکی فوجی سلطنت کو برقرار رکھنے اور منحرف اتحادیوں کو دفاع فراہم کرنے کے لئے خرچ کی جاتی ہے۔ امریکہ کے لئے فوجی بجٹ اگلے سات یا اس سے کم ممالک کے مشترکہ فوجی اخراجات کے بجٹ سے بڑا ہے۔ فوجی دفاع کے لئے ہماری حقیقی دفاعی ضروریات کے مطابق حاصل کرنے کے لئے ہمارے حقیقی مفادات پر توجہ دینے اور ڈرامائی کمی کی ضرورت ہوگی۔ اخراجات میں. یہ اخراجات اس پالیسی کے بعد ہیں ، اور یہ پالیسی ابھی نوین اور میڈیا کے پروپیگنڈے کی عکاسی کرتی ہے کہ ہمیں باقی دنیا کو چلانی چاہئے یا پھر انتشار پیدا ہوگا۔ اسے کبھی کبھی â â € امریکی استثناء ، â €؟ کہا جاتا ہے؟ لیکن یہ کسی-€ œpro- امریکن € سے بہت دور ہے؟ نقطہ نظر کیا واقعی ہمیں بیرون ملک انتخابات میں ہیرا پھیری کے لئے اربوں ڈالر خرچ کرنے کو جاری رکھنے کی ضرورت ہے؟ حکومتوں کو غیر مستحکم کرنا جو واشنگٹن کے کہنے کے مطابق نہیں کرتی ہیں؟ بڑے پیمانے پر امداد اور ہتھیاروں کی فروخت سے واشنگٹن کے حکموں پر عمل کرنے والوں کو انعام دینا؟ کیا ہمیں افغانستان میں بھی نہ ختم ہونے والی جنگ جاری رکھنے کی ضرورت ہے یہاں تک کہ جب ہمیں دریافت ہوا ہے کہ سعودی عرب کا نائن الیون کے ساتھ ہم ان ڈیڑھ دہائی سے لڑ رہے طالبان سے کہیں زیادہ کام کرنا چاہتے ہیں۔ کیا واقعی ہمیں بیرون ملک مقیم 70 سے زیادہ ممالک میں 800 امریکی فوجی اڈوں کی ضرورت ہے؟ کیا ہمیں اپنے متمول نیٹو شراکت داروں کے لئے فوجی تحفظ فورس کی حیثیت سے خدمات انجام دینے کی ضرورت ہے حالانکہ وہ اپنے دفاع کے قابل سے زیادہ ہیں؟ کیا ہمیں اپنے سی آئی اے کی ضرورت ہے کہ وہ یوکرین کی طرح انقلابات کو جاری رکھے یا شام کی طرح مسلح شورشوں کو مشتعل کرے۔ اگر ان سوالوں کا جواب â € € آنس ہے تو ، â € ؟؟ تب مجھے ڈر ہے کہ ہمیں بہت ہی مختصر ترتیب میں معاشی خاتمے کی تیاری کرنی چاہئے۔ تب ، ہماری معیشت کھنڈرات کے ساتھ ، ہمیں بیرون ملک مقیم ان ممالک کے غضب کا سامنا کرنا پڑے گا جو ہماری مداخلت پسند خارجہ پالیسی کے سنگم میں رہے ہیں۔ اگر اس کا جواب نہیں ہے تو ، ہمیں لازمی طور پر اپنے ملک والوں کو سلطنت کے نظریے کو مسترد کرنے اور ریاستہائے متحدہ کو ایک آئینی جمہوریہ کے طور پر گلے لگانے کے لئے قائل کرنے کے لئے کام کرنا چاہئے جو اب غیر ملکیوں کو قتل کرنے کے لئے ڈھونڈنے کی تلاش میں نہیں جاتا ہے۔ انتخاب ہمارا ہے۔ رون پال انسٹی ٹیوٹ کے ذریعہ کاپی رائٹ © ©© .© مکمل طور پر یا جزوی طور پر دوبارہ اشاعت کرنے کی اجازت خوشی خوشی دی جاتی ہے ، بشرطیکہ پورا کریڈٹ اور براہ راست لنک دیا جائے۔ تب ہمیں اپنے شہریوں کو سلطنت کے نظریے کو مسترد کرنے اور ریاستہائے متحدہ کو آئینی جمہوریہ کے طور پر گلے لگانے کے لئے قائل کرنے کے لئے کام کرنا چاہئے جو اب راکشسوں کے قتل کے لئے بیرون ملک نہیں جاتا ہے۔ انتخاب ہمارا ہے۔ رون پال انسٹی ٹیوٹ کے ذریعہ کاپی رائٹ © ©© .© مکمل طور پر یا جزوی طور پر دوبارہ اشاعت کرنے کی اجازت خوشی خوشی دی جاتی ہے ، بشرطیکہ پورا کریڈٹ اور براہ راست لنک دیا جائے۔ تب ہمیں اپنے شہریوں کو سلطنت کے نظریے کو مسترد کرنے اور ریاستہائے متحدہ کو آئینی جمہوریہ کے طور پر گلے لگانے کے لئے قائل کرنے کے لئے کام کرنا چاہئے جو اب راکشسوں کے قتل کے لئے بیرون ملک نہیں جاتا ہے۔ انتخاب ہمارا ہے۔ رون پال انسٹی ٹیوٹ کے ذریعہ کاپی رائٹ © ©© .© مکمل طور پر یا جزوی طور پر دوبارہ اشاعت کرنے کی اجازت خوشی خوشی دی جاتی ہے ، بشرطیکہ پورا کریڈٹ اور براہ راست لنک دیا جائے۔
