# Supplementary material for: Supervised ensemble learning methods towards automatically filtering Urdu fake news within social media
Source: PeerJ Comput Sci. 2021 Mar 9;7:e425. doi: 10.7717/peerj-cs.425 (PMC7959660; doi:10.7717/peerj-cs.425)
Supplement: Supplemental Information 1 — News articles are in the .txt file format to read and process by machine learning code. [file peerj-cs-07-425-s001.zip › UFN/0/118.txt]

جھوٹ بولنے والوں کا سرکس - امریکہ کے تین مسخرے کے مسخرے - بدھ ، 26 اکتوبر 2016 18:19 یو ٹی سی © © جین ساکی صدر اوباما نے وائٹ ہاؤس میں نیوز کانفرنس کی۔ ایک امریکی کی حیثیت سے ، کسی نے بھی سچائی اور انصاف پر یقین کرنے کے لئے بلند کیا ، میں اپنے ملک کی حکومت کی خارجہ اور ملکی پالیسیوں سے پریشان ہوں۔ اوبامہ انتظامیہ نے عالمی سطح پر جو دھوکہ دہی کی ہے اس کی سطح اور وسعت شرمناک ہے۔ میرے 61 سالوں میں پہلی بار مجھے احساس ہوا کہ ہماری تاریخ میں کچھ شخصیات کو امریکی کے نام سے جانے جانے پر کیوں شرم آتی ہے۔ ہمارے قائدین نے ہمیں شرمندہ کیا ہے ، بحیثیت قوم ہمارے وراثت اور ہماری وراثت کو ناقابل تلافی نقصان پہنچا ہے ، اور اب بھی میرے بیشتر شہری بیکار بیٹھے ہیں۔ امریکہ آج مجھے ایک ٹریولنگ سرکس کی یاد دلاتا ہے ، جو تماشائیوں کی مونگ پھلی کی گیلری میں تفریح ​​کرتے ہوئے شیطان کے مسخرے کے تین حلقے ہیں۔ یا ہم شریک جوکر ہیں؟ براک اوباما کی صدارت کے بہتر حصے کے لئے ہم ' سب سے زیادہ قابل احترام قوم ، قدم بہ قدم ، دنیا کی سب سے زیادہ خوفناک سلطنتوں میں سے ایک میں تبدیل ہوگئی ہے۔ 300 ملین افراد ، ان کے تمام اجداد اور ان کی آنے والی نسلیں اوبامہ کی غلطیوں اور عہدے میں بددیانتی کی بھاری قیمت ادا کریں گی۔ اگرچہ میں ذاتی طور پر نہیں مانتا کہ یہ شخص شر ہے ، لیکن مجھے یقین ہے کہ اس کے پیچھے والے لوگ ہیں۔ ان لوگوں نے جھوٹ ، اثر ، ناقابل اعتماد تباہی کو جکڑا ہوا ہے ، یہ انسانیت کے لئے ایک بہترین خواب کے خاتمے کا جادو کرتا ہے۔ میں حیرت زدہ ہوں کہ جیسے ہی یہ ٹائپ کرتا ہوں ، کتنے ہی لوگ اسے پڑھتے ہو realize سمجھ جائیں گے کہ میری باتیں کتنی سچ ہیں۔ جان کربی ، امریکی محکمہ خارجہ کے ترجمان ان سب کے لئے ایک پروٹو ٹائپ ہیں جو ہماری قوم کے ساتھ غلط ہے۔ وہ سیکرٹری خارجہ جان کیری کا آئینہ عکاس ہیں ، جو باری اوبامہ اور پیچھے کھڑے لوگوں کا مزید عکاس ہیں۔ وہ جھوٹ بولتے، دھوکہ دہی ، چوری ، قتل ، میم ، یا اپنے حلقے (عوام) کے اندر کسی قسم کی انجکشن نہ ہونے کے اہداف کے حصول کے ل best بہترین مجبوری میں۔ ہم سب جانتے ہیں کہ سیاستدان ہمیشہ سے ہی جھوٹے اور ٹیڑھے رہے ہیں ، لیکن جس حد تک ہم سے دھوکہ کیا جاسکتا ہے وہ آج تک سنا نہیں جاتا ہے۔ یہ پریس کانفرنس روس کے ذریعہ حلب کے اسپتالوں پر ہونے والے مبینہ بم دھماکے سے متعلق ہے۔ یہ واقعی ہے ، اگر کوئی جان بوجھ کر دیکھے اور پھر وجوہات۔ وال اسٹریٹ جرنل یا نیویارک ٹائمز سے آپ نے جو کچھ دیکھا یا پڑھا ہے اس کے ساتھ کربی کے کیا کہنا ہے اس کا موازنہ کریں۔ اس انوکھے پیغام کے سر اور مواد کی پیمائش کریں۔ میرے ساتھ رہو ، اور میں ان جنگجوؤں کو ان کے جرائم میں سزا دینے میں آپ کی مدد کروں گا۔ جھوٹوں کے سرکس میں نے یہ بیان کرنا ہوگا کہ باراک اوباما کے پاس تاریخ کے کسی بھی صدر سے زیادہ محکمہ خارجہ کے ترجمان موجود ہیں۔ پہلے وہاں شان میک کارمک تھا ، 2005 سے 2009 تک ، بش انتظامیہ کا ایک بچا ہوا حصہ۔ انتظامیہ کے جھوٹ میں چیف کورک کے دورے کے بعد ، انہوں نے 2009 میں بوئنگ میں شمولیت اختیار کی اور سرکاری کارروائیوں میں مواصلات کے نائب صدر کی حیثیت سے خدمات انجام دیں۔ میک کارمک نے اوبامہ انتظامیہ کو ہلیری کلنٹن کی کم سے کم مدد کرنے اور بوئنگ جیسی کمپنیوں کی ترقی میں "کلک" کرنے کے لئے چھوڑ دیا۔ واشنگٹن پوسٹ کا یہ ٹکڑا (حیرت انگیز طور پر) ہیلری کلنٹن اور میک کارمک دونوں کی مذمت کرتا ہے کہ واضح طور پر اس کے ساتھ کاروبار میں شراکت کی پالیسی میں شمولیت ، کس کے ساتھ ، اندازہ لگائیں؟ کیوں ماں روس ، کیوں؟ فلپ جے "پی جے" کرولی نے 2009 سے لے کر 2011 تک شیطان کے ساتھ اپنا "معاہدہ" کیا تھا۔ اسٹریٹجک لیڈرشپ میں جنرل عمر این بریڈلی چیئر کے وصول کنندہ (؟ ریاست سے فوجی تعلقات) ایک جنگی کالج کی نسل ہے اور پینٹاگون کٹھ پتلی پالیا حقیقت یہ ہے کہ محکمہ خارجہ کے حالیہ جھوٹے سابق فوجی سوال ہیں۔ "ہمارا خارجہ پالیسی ادارہ سی آئی اے ، سپوکس ، وار کالج کے گریجویٹس اور کمانڈ گریڈ کے فوجی افسروں کے ساتھ کیوں کھڑا ہے؟" کرولی اس بات کی ایک دلچسپ مثال ہے کہ جنگی ہاکس اور فوجی صنعتی منٹوں سے ہماری غیر ملکی سروس کیسے متاثر ہوتی ہے۔ کرولی کے ساکھ کے طور پر ، وہیل بلور چیلسی ماننگ کے ساتھ بدسلوکی کے نتیجے میں اس کی امیدوارگی اور اس کے بعد کے استعفیٰ نے اپنے ساتھیوں کے مقابلے میں اس بوڑھے فوجی کو چھڑا لیا۔ وہ ایک ایسے نظام کی علامت ہے جو لوگوں کو گمراہ کرنے اور ہماری اہلیتوں کو غلط اہداف کی سمت موڑنے کیلئے اچھے فوجیوں کا استعمال کرتا ہے۔ کرولی اب بالکل ریڈار سے دور ہے ، لیکن اب بھی وہ اوبامہ کلنٹن ٹیم کے نیم وفادار ہیں۔ ٹویٹر پر ان کے ٹویٹس ڈیموکریٹک پارٹی لائن پر ہیں۔ وہ ' اب جارج واشنگٹن یونیورسٹی انسٹی ٹیوٹ برائے پبلک ڈپلومیسی میں ایک فیلو ، جس کا مطلب ہے کہ اسے چراگاہ سے باہر ہونے دیا گیا ہے۔ اگلا ، ہم وکٹوریہ جین نولینڈ کے پاس آتے ہیں ، جو بے حس اور قابل مذمت امریکی بیوروکریٹس کی پن اپ لڑکی ہے۔ میرے خیال میں ، کسی ایسے شخص کے طور پر جس نے یوکرائن کی خانہ جنگی کو بڑے پیمانے پر چھپایا ہے ، کیف میں نولنڈ مجھے نازی جرمنی کے عروج کے بدترین حصوں کی یاد دلاتے ہیں۔ میں ممکنہ طور پر اس ہلیری کلنٹن سپون کی خصوصیت میں اتنے بمبار نہیں ہوسکتا۔ غیر مہذب ہونا ، یا شریف آدمی سے کم ہونا میری فطرت نہیں ہے ، لیکن یہ عورت کوئی خاتون نہیں ہے۔ ساتھی سائیکوپیتھ کے ساتھ ، اس کی ہیک گفتگو ، یوکرین میں امریکی سفیر جیفری پیٹ ، کی وجہ سے امریکی خوفناک دہشت گردانہ مقاصد کے درمیان بدنام ہے۔ اوبامہ وائٹ ہاؤس کے پیچھے واضح حکومت کی تبدیلی کے ساتھ "EU بھاڑ میں جاؤ" ، اس شیطانی ڈائن کے لئے استعفیٰ دینے کی بات کرنی چاہئے تھی۔ وہ اور اس کے ساتھی پیئٹ ، ڈان باس میں ہزاروں بے گناہ مردوں ، خواتین اور بچوں کی ہلاکت میں ملوث ہیں۔ نولینڈ ، جو سب سے زیادہ متفق ہیں وہ ہلیری کلنٹن کی سکریٹری آف اسٹیٹ رہیں گی جب وہ دفتر تک پہنچیں تو ، یہ انتہائی مہلک نفسیاتی مریض ہے جو امریکی عوام کو ممکنہ طور پر ہماری غیر ملکی سروس کا ذمہ دار سونپا جاسکتا ہے۔ روسیوں کے ل who ، جن کو اب بھی اس سے نپٹنا ہے ، مجھے یقین ہے کہ اس کی طرف دیکھنے میں 20 منٹ ناقابل برداشت ہے۔ یہ امریکہ ہلکا پھلکا ہے ، جبکہ بیرون ملک ہماری ساکھ جل جاتی ہے۔ وہ حکومت میں تبدیلی کی ملکہ ہیں ، انہیں اور ان کے شوہر کے بچوں کو نظریہ امریکہ کی دنیا کی حکومتوں کو زبردستی تبدیل کرنے کی ضرورت ہے۔ یہ "WW" شخصیت ہے ، جو تباہ کن واشنگٹن پالیسی کا کارخانہ ہے۔ میرا لفظ نہ لیں ، یہاں سے شروع ہونے والے نولینڈ پر تحقیق کریں ، اور دیکھیں کہ یہ کہاں جاتا ہے۔ جین ساکی نے اتنی اچھی طرح سے جھوٹ بولا ، اور اختصار کرنے والی پریس سے اپنی ناک پٹی کردی ، اس طرح کی مہارت سے ، اس نے امریکی محکمہ خارجہ کا فارغ التحصیل وائٹ ہاؤس تک کیا۔ ہم میں سے جو لوگ حقائق کی غلط تشریح پر نگاہ ڈالتے ہیں ، وہ بھی سمجھتے ہیں کہ وہ اس کلک کا حصہ ہیں جو اب واشنگٹن میں اقتدار کے ایوانوں میں آباد ہے۔ ساسکی اس ملک کے کلب کا حصہ ہے جو یہ سب چلاتا ہے۔ اگر نومبر کے صدارتی انتخابات میں ڈیموکریٹس جیت جاتے ہیں تو ، پیسکی جیسے لوگ راکشس بن جائیں گے ، ایک بااختیار امریکی پولیٹیکل بیورو ، تاریخ کے بدترین فاشسٹوں کا رشتہ دار۔ امریکی تاریخ کے بدترین صدر کے ل a میراث بنانے کے لئے وائٹ ہاؤس کی ایک مہم کا اب سرکاری طور پر ساکا چیئر لیڈر ہے۔ اس کے ٹویٹر کو اسے کھلاو ، اور یہ معلوم کریں کہ کیوں دنیا میں بارک اوباما ایک دن کے لئے وائرڈ میگزین ایڈیٹر بننا چاہتے ہیں۔ اس کی بے وقوف اور شائستہ ظاہری کے باوجود ، کوئی غلطی نہ کریں ، اوباما کا یہ منی نولینڈ کی طرح مہلک ہے ، شاید اس سے بھی زیادہ۔ مجھے یاد ہے کہ روس نے روس پر ایک سوشل میڈیا حملہ شروع کیا تھا جس کا تقریبا univers عالمی طور پر مذاق کیا گیا تھا جسے "ہیش ٹیگ ڈپلیمیسی" کہا جاتا تھا۔ اس کی "ہاٹ مائک" نے ایک پریس کانفرنس میں مصر کے بارے میں ان کے اپنے نکات پر تبصرہ کو "مضحکہ خیز" قرار دیا تھا ، انہوں نے مجھے اوبامہ کا وعدہ کرتے پکڑے جانے کی یاد دلا دی تھی جب روسی صدر دمتری میدویدیف نے 2012 میں جیت لیا تو وہ اے بی ایم میزائلوں کے معاملے کو "ٹھیک" کردیں گے۔ کیا اس ترجمان کو اتنا خطرناک بنا دیتا ہے کہ وہ اس کا آگے جوش و خروش ہے ، اور اب تک ہونے والے سب سے بڑے جھوٹ کا حصہ بننے پر اس کی خوشی خوشی خوشی محسوس ہوتی ہے۔ جھوٹ بولنا سچ میں بدل جاتا ہے ، ایک ایسا کام جس کا کرنا اچھا ہے۔ خداوند کریم. آخر کار ہم جان کربی کے پاس پہنچتے ہیں ، نیول وار کالج نے شہنشاہ کیلیگولا کے لئے تربیت یافتہ منہ کتاب تیار کیا (اسے دیکھیں اور اپنے صدور سے موازنہ کریں) اور جس کے بعد بھی ہم نیرو منتخب کریں۔ امریکی بحریہ میں کمانڈ کی سطح پر ایک عوامی امور کے افسر (PAO) ، وہ وہی ہیں جو بہت سے سابق فوجی لوگ فرسٹ کلاس بوٹ لیکر کے طور پر حوالہ دیتے ہیں۔ میں خود سکویڈ ہوں ، لہذا میں اس قسم سے واقف ہوں۔ کربی جھوٹ بولنے کے لئے ایک درخت پر چڑھتے ، اگر ایسا کرنے کا حکم دیا جاتا ، اور ایسا کرنے میں صداقت کا مظاہرہ کرتے۔ کربی ، کیری ، اوباما کی پوری انتظامیہ سراسر مضحکہ خیز ہے۔ اس حالیہ پریس کانفرنس سے پتہ چلتا ہے کہ امریکی پالیسی کس حد سے باہر ہے۔ مزید برآں ، کربی کا شامی جنگ ہوائی طاقت کو زمین بوس کیے بغیر ختم نہیں ہوسکتا اسی طرح بیوقوف ہے۔ روس کے جہادیوں کے ہتھیاروں سے متعلق محکمہ خارجہ کے موقف کا تب ہی احساس ہوتا ہے ، اگر اسد اور اس کی جائز حکومت کا تختہ الٹ جانا ایک مقصد ہے۔ جان کربی: شام کی جنگ جیت گئی زمینی ہوائی جہاز کے بغیر خاتمہ - یہ وہ سرخی ہے جو ہماری توجہ اس حقیقت کی طرف لیتی ہے کہ اسد واشنگٹن کے منصوبے کو تباہ کرنے والا ہے۔ دور حکومت اب ایک عام اصطلاح بن چکی ہے ، کہ میڈیا صارفین اس کے اصلی معنی سے محفوظ ہیں۔ پہلے بش نے اقتدار سنبھالنے کے بعد ، برلن وال کے خاتمے کے بعد سے ، دوسری جنگ عظیم کے بعد سے زیادہ حکومتوں کو الٹا کردیا گیا ہے۔ اور دنیا کے "کربیس" بڑے پیمانے پر عالمی انتشار کے ساتھی ہیں۔ کربی کے "باڈی بیگ میں روسیوں" کی دھمکی نے کریملن کے گھبراہٹ والے بٹن کو اب دھکیل دیا ہے۔ ہم بحران کی پالیسی میں داخل ہوچکے ہیں ، ایسی کوئی بھی یا کچھ بھی نہیں جو صرف جنگ میں ہی ختم ہوسکتی ہے۔ شیطان کے مسخروں کے تین حلقے یہ لوگ سب قابل دید ہیں۔ لیکن جنگ کے لنچپنز کے مقابلے میں جن کی وہ بات کرتے ہیں ، ہر ایک کے مقابلے میں یہ اہمیت کا حامل ہے۔ یہ پیغام مثال کے طور پر ، نیویارک ٹائمز کی سرخی "امریکی عہدے داروں کا کہنا ہے کہ روس نے ممکنہ طور پر اقوام متحدہ کے انسان دوست قافلے پر حملہ کیا" ، یہ ان سے شروع نہیں ہوا تھا۔ ہمارا نیا "غالبا dog" مکمingل ناکامی کی آزادی کا ایک کام ہے ، روسی مافیا کی اقسام کو نامحرم سمجھنے والے مغربی ایلیگرچوں کے ذریعہ ایک آزاد پریس کا مکمل قبضہ۔ اس بری سرکس کو دیکھنے سے مجھے مروے ہوئے ہارر مووی کی یاد آتی ہے ، شیطانوں کے مسخرے پر ہونے والی ایک جھلک جھلک ان بچوں کے ساتھ دھوکہ دیتے ہیں جن کے بارے میں خیال کیا جاتا ہے کہ وہ ان سے پیار کرتے ہیں اور تفریح ​​کرتے ہیں۔ سوروس اور راکفیلر اقسام ، وہ روچیلڈز اور گولڈمین سیکس شارک ، سلیکن ویلی جعلی اور وال اسٹریٹ کے ارچنز کلینٹن کے پیسے اتارتے ہیں ، ہمارے ملک کے دارالحکومت میں سارا گندگی اونچی آسمانوں سے بدبو کرتا ہے۔ بس میرے دیسیوں کا پیٹ کس طرح یہ مجھے اوقات میں بے حس اور بے ہودہ چھوڑ دیتا ہے۔ امریکہ ان دنوں فلم دی ٹورمن شو کے وسیع تر نشریات میں حصہ لے رہا ہے۔ آزادی صحافت اور جمہوریت کی خوبیوں پر یقین کرنے کے لئے اٹھائے گئے ، میرے دیسیوں کو اپنے میڈیا ، اپنے رہنماؤں ، اور بظاہر قابل فہمیت پر بھروسہ کرنے کی شرط لگائی گئی ہے جو ایک گروہ پوری دنیا پر قبضہ کرسکتا ہے۔ ٹھیک ہے ، ایک گروپ نے اس کا آدھا حصہ لے لیا ہے ، اور مناسب وقت اور فنڈنگ ​​کے ساتھ ، یہ ثابت ہوسکتا ہے۔ چونکہ مجھ یا کسی اور محقق کے پاس اس طرح کی کوئی تفتیشی گرانٹ نہیں ہے ، لہذا ان بدکلام مسخرے کے خلاف مقدمہ بغير جانچ پڑتا ہے۔ دی نیشن ، سلیٹ ، گلوبل ریسرچ ، آر ٹی ، اور متعدد آزاد میڈیا نے اس سے اختلاف کرنے کی کوشش کی ہے۔ لیکن کھربوں ڈالر آگے پیچھے پیراویئیک پیغام کو آگے بڑھاتے ہیں - روس ایک بار پھر دشمن ہے! سرکس کے مسخروں کا پہلا رنگ زارکس سے زیادہ طاقت کا حامل ہے ، بلڈربرگ شاید ان کی اپنی وجہ پر بھی یقین رکھتے ہیں - اشرافیہ کے حکم کو برقرار رکھنا ، ایک عظیم جینیاتی وجہ ہے۔ دوسرے رنگ کی کاروباری اقسام میں اور اوہ بہت ہی جارحانہ اور مہتواکانکشی ، وہ کامیابی کے لrally لفظی کچھ بھی کریں گے۔ کلینٹنز ، بش اور اوبامہ باہر ماسٹر کٹھ پتلی ہیں۔ ان کا مشن بالکل واضح ہے ، شیطان کو اس کی واجبات اور نقد رقم ادا کریں۔ یہ واقعی اتنا ہی آسان ہے۔ آج کا واشنگٹن کیپون کے وقت شکاگو جیسا ہی ہے۔ ایک بار جب "آدمی" آپ کے پاس ہوجائے تو ، وہ آپ کو مل گیا لیکن اچھا ہے۔ لا کوسا نوسٹرا کو پوٹومک کے ساتھ نمبر والے کھیل میں کچھ نہیں ملا ہے۔ چھوٹے جرائم کے مالک ، اپنی انٹرنشپ اور گرانٹ کے عہدہ سے بڑے ہوئے ، وہ امریکہ کے ہر ادارے کو کالی مرچ دیتے ہیں۔ جب وہ فارغ التحصیل ہوتے ہیں تو ، خدا جانتا ہے کہ کربیوں نے دنیا کے کیا مقاصد حاصل کیے۔ وسیع تر سینٹر رنگ میں ، یہ دیکھنا آسان ہے کہ کلنٹن فاؤنڈیشن کے کارکنان بل اور ہلیری کی کول ایڈ کو واقعی شراب پیتے ہیں۔ حتمی غنڈہ گردی پر یقین کرنے میں ذہن دھو بیٹھا ہے ، نادان وسطی دانشور فراموش موقع پرست بن جاتے ہیں ، اور اس حقیقت سے بھی غافل ہوجاتے ہیں جو انہوں نے بیچا ہے۔ "آدمی" انہیں مل گیا ، اور جلد ہی۔ دریں اثنا ، پوری گندگی جمہوریت کی آڑ میں پوشیدہ ہے ، اور لوگوں کے خوف کے نیچے وہ پوشیدہ ہیں جنھیں سازشی تھیورسٹ کہا جائے گا۔ ایسا لگتا ہے کہ جارج اورول کی 1984 میں مکمل کنٹرول حاصل کرنے کے امکان کو خارج کرنے کے لئے لکھا گیا ہے۔ لیکن ایسا نہیں ہے کہ آخر کس طرح مکمل کنٹرول حاصل کیا جاتا ہے؟ مرکز کی انگوٹی کے اوپر ، اڑنے والی ٹریپیز آزادی پر موت موت کی تردید کرتی ہے۔ عوام بغیر تار کے تیز تار سے کام لے رہے ہیں۔ ہم مسخرے کے تیسرے رنگ ہیں ، صرف ہم اپنے کردار کو سیل آوٹ کے طور پر دیکھنے میں ہچکچاتے ہیں۔ امریکہ زندگی کے سب سے اوپر ہے ، ہمارے پسندیدہ پاپ اسٹار مونگ پھلی دیتے ہیں۔ میں نہیں جانتا کہ آپ کو اس کے بارے میں کیسا محسوس ہوتا ہے ، لیکن مجھے سراسر دھوکہ دیا جاتا ہے۔
