# Supplementary material for: Supervised ensemble learning methods towards automatically filtering Urdu fake news within social media
Source: PeerJ Comput Sci. 2021 Mar 9;7:e425. doi: 10.7717/peerj-cs.425 (PMC7959660; doi:10.7717/peerj-cs.425)
Supplement: Supplemental Information 1 — News articles are in the .txt file format to read and process by machine learning code. [file peerj-cs-07-425-s001.zip › UFN/0/119.txt]

ٹرمپ نے ہمیشہ کے لئے امریکی سیاست بدل دی ہے - ٹرمپ نے امریکی سیاست میں ہمیشہ کے لئے تبدیلیاں> 7 نومبر ، 2016 ، 9:46 بجے A + | a- انتباہ â I f اگر میں نہیں جیتتا ہوں تو ، یہ میری زندگی میں وقت ، رقم اور توانائی کا سب سے بڑا ضیاع ہوگا۔ ڈونلڈ ٹرمپ کہتے ہیں۔ اس کے ساتھ ، ایک اختلاف منگل کو جو کچھ بھی ہوتا ہے ، ٹرمپ نے تاریخ رقم کردی ہے اور ہمیشہ کے لئے امریکی سیاست کو تبدیل کردیا ہے۔ اگرچہ سیاست میں ایک نیا نو عمر تھا ، اس نے پرائمری ووٹرز کی اب تک کی سب سے بڑی تعداد میں پارٹی آف لنکن پر قبضہ کرلیا ، اور اس نے قوم کے حکمران طبقے پر زخموں کی بوچھاڑ کردی ہے جہاں سے وہ جلد صحت یاب نہیں ہوگا۔ بش او and اور دوم ، مِٹ رومنی ، نیویکنز اور جی او پی کمنٹریٹ نے ٹرمپ کو اخلاقی اور مزاج کے لحاظ سے نااہل قرار دیا ہے۔ پھر بھی ، آٹھ میں سے سات ری پبلیکن ٹرمپ کو ووٹ دے رہے ہیں ، اور انہوں نے کسی بھی GOP نامزد امیدوار کا سب سے بڑا اور پُرجوش ہجوم کھینچ لیا۔ اس نے نہ صرف جمہوریہ کے اشرافیہ کو روانہ کیا ، اس نے ان کے ایجنڈے پر راکھ ڈال دی اور ان جنگوں سے انکار کیا جن میں انہوں نے ملک کو لوٹ لیا تھا۔ ٹرمپ نے ایسی قوتیں پیدا نہیں کیں جن سے ان کی امیدواری آگے بڑھی۔ لیکن اس نے انہیں پہچان لیا ، ان میں جکڑا ، اور قوم پرستی اور پاپولزم کا ایسا اشارہ جاری کیا جو جلد ختم نہیں ہوگا۔ منگل کو جو بھی ہوتا ہے ، اب واپس نہیں جانا ہے۔ ریپبلکن اسٹیبلشمنٹ کس طرح تجارتی اور امیگریشن پالیسیوں کو نئے سرے سے آگے بڑھا سکتی ہے کہ ان کے اڈے نے اتنی تیز آواز سے مسترد کر دیا ہے؟ جی او پی اسٹیبلشمنٹ کسی ایسے پارٹی کے لئے بات کرنے کا معتبر طور پر دعویٰ کیسے کر سکتی ہے جس نے گذشتہ سال ریپبلکن کے آخری صدور اور آخری دو ریپبلکن نامزد امیدواروں کی تردید کرنے والے امیدوار کی خوشی منائی تھی۔ کیا مرکزی دھارے میں شامل ری پبلیکنوں کا خیال ہے کہ ٹرمپ کو بش کی بحالی سے محروم ہونا چاہئے؟ یہ خاندان بھی رومانوف کی طرح مردہ ہے۔ میڈیا ، جس کی ساکھ کانگریس کی گہرائیوں میں ڈوب چکی ہے ، اس کی ساکھ کو بھی دھچکا لگا ہے۔ ٹرمپ سے اس کی نفرت قریب قریب ہی رہ گئی ہے ، اور بڑے میڈیا اور کلنٹن کے مابین ملی بھگت سے متعلق وکی لیکس کے انکشافات نے شکوک وشبہات کو باور کرا لیا ہے کہ اس نظام میں دھاندلی ہوئی ہے اور جمہوریت کے ریفری ٹینک میں ہیں۔ لیکن یہ قومی اسٹیبلشمنٹ ہی ہے جس کا سب سے زیادہ نقصان ہوا ہے۔ ٹرمپ کی امیدواری نے اس سیاسی طبقے اور قوم کے مابین ایک ناقابل تلافی خلیج کو بے نقاب کردیا جس کے نام پر بات کرنے کا ارادہ کیا ہے۔ اس نے ٹرمپ پر عائد کردہ خوف کی لاٹری پر غور کریں۔ انہوں نے کہا کہ جان مک کین کوئی ہیرو نہیں تھا ، کہ میکسیکن کے کچھ غیر قانونی لوگ œ € œ عصمت دری ہیں ۔â € ؟؟ اس نے ایک معذور رپورٹر کا مذاق اڑایا۔ اس نے کچھ خواتین کو "igspigs.â €" کہا؟ وہ مسلم امیگریشن پر عارضی پابندی چاہتا ہے۔ اس نے گولڈ اسٹار والدہ اور والد کے ساتھ لڑائی لڑی۔ وہ ایک بار â œ œ چربی شرمانے والے in € میں مشغول تھا؟ ایک مس کائنات ، اسے calling ig iss میس پگی ، â € ؟؟ اور اسے برگر کنگ سے باہر رہنے کو کہتے ہیں۔ اس نے مبینہ طور پر ایک درجن خواتین پر خام پیشرفت کی اور "ہالی ووڈ" میں اداکاری کی؟ بلی بش کے ساتھ ٹیپ. جبکہ ایسے â € ffgaffesâ € ؟؟ عام طور پر امیدواروں کے لئے مہلک ہوتے ہیں ، ٹرمپ کے پیروکار ان سب کے ذریعے اس کے شانہ بشانہ کھڑے تھے۔ کیوں؟ ایک خوف زدہ اسٹیبلشمنٹ سے پوچھتا ہے۔ ، ان سب کے باوجود ، ٹرمپ کی حمایت کیوں برقرار رہی؟ ایک بار ہونے کی وجہ سے امریکی عوام نے ایسا رد عمل کیوں نہیں کیا؟ کیوں ان الزامات کو وہ نہیں کاٹتے جو انہوں نے ایک بار کیا تھا؟ جواب۔ ہم اب ایک اور ملک ہیں ، ایک یا وہ ملک۔ مشرق امریکہ کا خیال ہے کہ اسٹیبلشمنٹ قوم کی تلاش نہیں بلکہ اپنے اقتدار کو برقرار رکھنے کی تلاش میں ہے۔ اور ٹرمپ پر حملہ کرنے میں یہ کچھ معقول اخلاقی معیار کی پاسداری نہیں کررہا ہے بلکہ ایسے رہنما کو تباہ کرنے کی کوشش کر رہا ہے جو اس طاقت کے لئے سنگین خطرہ کی نمائندگی کرتا ہے۔ ٹرمپ کے پیروکار ایک امریکی موسم بہار کو انتہائی اہم سمجھتے ہیں ، اور وہ ماضی کے خوشگوار رویے کی وجہ سے انھیں اس ملک کی حفاظت کرنے کا آخری بہترین موقع ترک کرنے کا سبب نہیں بنیں گے۔ میرے مرحوم دوست سیم فرانسس نے لکھا تھا۔ وہ مستقبل سے اشارہ کریں گے جب اشرافیہ نے ان کے لئے نقشہ تیار کیا ہے اور ، داؤ کو محسوس کرنے سے ، کسی امیدوار کے غلطیوں اور ناکامیوں کو نظر انداز کیا جائے گا جو اس مستقبل سے بچنے کے حقیقی وعدے کو پورا کرے گا۔ انہیں یقین ہے کہ صرف ٹرمپ ہی سرحدوں کو محفوظ بنائے گا اور ہمیں ایسی تجارتی حکومت سے نجات دلائے گا جس کی وجہ سے نفاٹا سے اب تک 70،000 فیکٹریوں اور 50 لاکھ مینوفیکچرنگ ملازمتوں کا نقصان ہوا ہے۔ ان کا خیال ہے کہ ٹرمپ ہمیں جنگوں سے دور رکھنے کے لئے بہترین امید ہے بیلٹ وے کے تھنک ٹینک پہلے ہی "قابل ذکر افراد" کے بیٹوں کے لئے منصوبہ بنا رہے ہیں۔ لڑنے کے لئے. مزید یہ کہ ، وہ اسٹیبلشمنٹ کو منافقت کے پنکھ کے طور پر دیکھتے ہیں۔ ٹرمپ کو ہدایت کی گئی ہے کہ وہ to œ meric امریکی فرسٹâ as جیسے زہریلے فقرے استعمال کرنا بند کریں۔ اور â € America امریکہ کو دوبارہ عظیم بنائیں €؟ اشرافیہ کے ذریعہ جو 55 ملین اسقاط حمل کے بارے میں سوچتے ہیں کہ چونکہ رو اخلاقی ترقی کا سنگ میل ہے۔ اور ان کا اس عورت سے کیا مشترک ہے جو جزوی طور پر اسقاط حمل سوچتی ہے ، جسے سینیٹ میں اس کے پیش رو پیٹ موہیان نے، € œ بچوں کا قتل ، called € کہا؟ پسند کردہ "پیداواری حقوق" میں سے ہے؟ خواتین کی؟ اگرچہ ٹرمپ کی فتح سے امریکہ پر حکومت کرنے والے قدامت پسندوں ، عوام پرستوں ، محب وطن اور قوم پرستوں کے اتحاد کا امکان پیدا ہوجائے گا ، اگر وہ ہار جائے تو ، امریکہ کا مستقبل منحرف اور سنگین نظر آتا ہے۔ لیکن ، کیا ڈونلڈ ٹرمپ کے پیروکار ، جنھیں ہلیری کلنٹن نے "کراسسٹ ، سیکسلسٹ ، ہومو فوبک ، زینو فوبک ، اسلامو فوبک ¦ ¦ ¦ جنونی کہا ہے ، â € ؟؟ اپنے میڈیا برقرار رکھنے والوں کے خوشامدیوں کو ، اس کے پیچھے متحد ہوکر اسے جیتنا چاہئے؟ نہیں جیت یا ہار ، جیسا کہ سینٹ ایڈورڈ کینیڈی نے 1980 کے ڈیموکریٹک کنونشن میں کہا تھا ، "کام جاری ہے ، اس کی وجہ برداشت کی جاتی ہے۔
