# Supplementary material for: Supervised ensemble learning methods towards automatically filtering Urdu fake news within social media
Source: PeerJ Comput Sci. 2021 Mar 9;7:e425. doi: 10.7717/peerj-cs.425 (PMC7959660; doi:10.7717/peerj-cs.425)
Supplement: Supplemental Information 1 — News articles are in the .txt file format to read and process by machine learning code. [file peerj-cs-07-425-s001.zip › UFN/0/12.txt]

جیفری سیول وغیرہ۔ : مصنوعی ذہانت کے ساتھ میٹابیوالوجی آمنے سامنے ہے [ویڈیو] - سینگ مگنز اور جیفری سیل | مصنوعی ذہانت سے میٹابولوجی آمنے سامنے ہے ، 20 ستمبر 2016 کو شائع ہوا ہم ایک ایسے موضوع پر بات کر رہے ہیں جو انسانیت کے لئے ، AI یا مصنوعی ذہانت کو سمجھنے کے لئے بہت ضروری ہے ، ہمارا مقصد مزید انکشاف کرنا ہے کہ یہ کس طرح لطیف اور نہ ہی لطیف طریقوں سے انسانیت کو متاثر کررہا ہے ، کیوں کہ اس کے وجود کے بارے میں جاننے یا اس کے پھیلاؤ انسانیت کی فہم کے بغیر آسانی سے زیادہ نفیس تکنیکی کنٹرول میکانزم کی طرف راغب کیا جارہا ہے۔ جیفری سیول نے حیاتیات کے گہرے مطالعہ میں کئی سال گزارے ہیں ، اس عمل میں وہ ہمیں میٹابولوجی سے متعارف کراتا ہے ، کرایہ دار آسان ہیں ، جو اوپر ہے ، لہذا ذیل میں ایک خلیے کے مرکز سے دور دراز تک واقع ہوتا ہے۔ کہکشائیں ، زندگی زندگی کو جنم دیتی ہے۔ اور یہ ایک معجزاتی انداز میں ہوتا ہے جو کائنات سے لے کر سپر حیاتیات تک ظاہر ہوتا ہے ، ہماری زمین اور ہمارے جسمانی برتن ، انسانی جسم میں سے ہر ایک کو۔ ان کی ویب سائٹ سے: http://cytocosmos.com â € etetetetetetetetetetetetetetetetetetabiabiabiabi sub sub sub sub sub sub sub sub from.. from. from from from.. from. from from.......... from.. from................................................................................................۔ [â € ¦] سیل حیاتیات کو بطور نمونہ استعمال کرکے ، ہم خلیے کے اندر موجود عناصر کا نظارہ کرسکتے ہیں جو غائب نظام ہیں۔ اوبی ای / ایل بی ایل / این ڈی ای تجربہ کار کمیونٹی کے بعد کے عنصر کو متعدد ذرائع کے حوالے سے حوالہ دیتے ہوئے حاصل کیا جاتا ہے۔ یہ نام نہاد ایسٹرل سسٹم سیل میں موجود نظاموں کے لئے بہت عمدہ نقشہ بناتے ہیں ، اور وہ ایک ہی داستان سناتے ہیں ، اگرچہ سیلولر زمین کی پیچیدگی اور نفاست سیل کے مقابلے میں کئی گنا زیادہ ہے۔ اس طرح کے نقشے سے اخذ کردہ زیادہ تر تفہیم قدیم دنیا کے مذاہب کی گہری کائنات اور تعلیمات میں گونجتی ہیں۔ مثالوں میں شامل ہیں۔ سمیرانی ، مصری ، کببالہ ، نوسٹک ، کشمیر شیو ازم ، اور ویدنٹا۔ جنگیان نفسیات سیلولر نفسیات کی نقشہ سازی میں بھی کارآمد ثابت ہوئی ہے۔ یہ اوپر کی سائنس ہے ، تو نیچے œ ؟؟ بہت لغوی معنی میں۔ پوشیدہ عام سیل میں ہی اندرونی طور پر دکھائی دیتی ہے۔ لہذا ہم سیل کے تجرباتی حیاتیات کو نقشہ بنا کر زندگی کے غیب نظریاتی نظام کو سمجھنے اور ان کی بنیاد بناسکتے ہیں۔ اس سائنس نے جو کچھ پیش کیا ہے اس کے مضمرات نفسیات سے لے کر کاسمولوجی اور ذرہ طبیعیات تک پوری طرح پہنچ جاتے ہیں۔ میٹابولوجی کی بنیادی بات یہ ہے کہ ہمیں حیاتیات نظامی زندگی سے وراثت میں مل گئ ہیں جو اوپر اور ہم دونوں سے پہلے موجود ہیں۔ کیا حیرت ہونی چاہئے؟ بہرحال ، ہم زندہ کائنات کے بچے ہیں۔ سائٹوکوسموس ایک کثیر جہتی زندہ فریکٹل ہے ، ایک سیلولر ہولرکی جسے اب تک کائنات کہا جاتا ہے۔ â € ؟؟ رینڈی ماؤنس radio € ˜Opplanet Radioâ ™ rad http://radio.offplanetmedia.net/ کے پیارے ریڈیو شو کے میزبان ہیں جو اپنی سچائی بولتے ہوئے اپنی مکے بازیاں کون نہیں کھینچتا۔ متبادل میڈیا کے ذریعہ اور انٹرنیٹ پر ان کے کئی سالوں نے انہیں AI کی دراندازی اور انسانی شعور کے ساتھ اس کے انٹرفیس کے اثرات کا مطالعہ کرنے کے لئے ایک کافی میدان فراہم کیا ہے۔ کلاڈیا اور کرسٹین نے مشترکہ طور پر Emp œ arEarth Empathsâ € ؟؟ اور یہ یوٹیوب چینل Our € Our ہمارے نام میں نہیں ہے۔ â € ؟؟ â € ¦ حقیقت سے کوئی فرق نہیں پڑتا ہے کہ وہ ہمیں کہاں لے جاتا ہے۔ http://earthempaths.net inner € inner اپنی اندرونی آواز کی طرف اشارہ کریں۔ ایسی سطحی آواز نہ سنیں جو آپ کو ناراض کردے۔ وہ گہری آواز سنو جو اب سے آپ کی رہنمائی کرنے والی ہے ، وہ آواز جو ہنس رہی ہے۔ اس کو سنو! اور اس کے ساتھ ہنسیں۔ ہنسنا! ہنسنا! Don € ؟؟ â € "ڈان جان ماٹس شیئر کریں: نیٹ / کون اس کی سچائی بولتے ہوئے اپنی مکے بازیاں نہیں کھینچتا۔ متبادل میڈیا کے ذریعہ اور انٹرنیٹ پر ان کے کئی سالوں نے انہیں AI کی دراندازی اور انسانی شعور کے ساتھ اس کے انٹرفیس کے اثرات کا مطالعہ کرنے کے لئے ایک کافی میدان فراہم کیا ہے۔ کلاڈیا اور کرسٹین نے مشترکہ طور پر Emp œ arEarth Empathsâ € ؟؟ اور یہ یوٹیوب چینل Our € Our ہمارے نام میں نہیں ہے۔ â € ؟؟ â € ¦ حقیقت سے کوئی فرق نہیں پڑتا ہے کہ وہ ہمیں کہاں لے جاتا ہے۔ http://earthempaths.net inner € inner اپنی اندرونی آواز کی طرف اشارہ کریں۔ ایسی سطحی آواز نہ سنیں جو آپ کو ناراض کردے۔ وہ گہری آواز سنو جو اب سے آپ کی رہنمائی کرنے والی ہے ، وہ آواز جو ہنس رہی ہے۔ اس کو سنو! اور اس کے ساتھ ہنسیں۔ ہنسنا! ہنسنا! Don € ؟؟ â € "ڈان جان ماٹس شیئر کریں: نیٹ / کون اس کی سچائی بولتے ہوئے اپنی مکے بازیاں نہیں کھینچتا۔ متبادل میڈیا کے ذریعہ اور انٹرنیٹ پر ان کے کئی سالوں نے انہیں AI کی دراندازی اور انسانی شعور کے ساتھ اس کے انٹرفیس کے اثرات کا مطالعہ کرنے کے لئے ایک کافی میدان فراہم کیا ہے۔ کلاڈیا اور کرسٹین نے مشترکہ طور پر Emp œ arEarth Empathsâ € ؟؟ اور یہ یوٹیوب چینل Our € Our ہمارے نام میں نہیں ہے۔ â € ؟؟ â € ¦ حقیقت سے کوئی فرق نہیں پڑتا ہے کہ وہ ہمیں کہاں لے جاتا ہے۔ http://earthempaths.net inner € inner اپنی اندرونی آواز کی طرف اشارہ کریں۔ ایسی سطحی آواز نہ سنیں جو آپ کو ناراض کردے۔ وہ گہری آواز سنو جو اب سے آپ کی رہنمائی کرنے والی ہے ، وہ آواز جو ہنس رہی ہے۔ اس کو سنو! اور اس کے ساتھ ہنسیں۔ ہنسنا! ہنسنا! Don € ؟؟ â € "ڈان جان ماٹس شیئر کریں: متبادل میڈیا کے ذریعہ اور انٹرنیٹ پر ان کے کئی سالوں نے انہیں AI کی دراندازی اور انسانی شعور کے ساتھ اس کے انٹرفیس کے اثرات کا مطالعہ کرنے کے لئے ایک کافی میدان فراہم کیا ہے۔ کلاڈیا اور کرسٹین نے مشترکہ طور پر Emp œ arEarth Empathsâ € ؟؟ اور یہ یوٹیوب چینل Our € Our ہمارے نام میں نہیں ہے۔ â € ؟؟ â € ¦ حقیقت سے کوئی فرق نہیں پڑتا ہے کہ وہ ہمیں کہاں لے جاتا ہے۔ http://earthempaths.net inner € inner اپنی اندرونی آواز کی طرف اشارہ کریں۔ ایسی سطحی آواز نہ سنیں جو آپ کو ناراض کردے۔ وہ گہری آواز سنو جو اب سے آپ کی رہنمائی کرنے والی ہے ، وہ آواز جو ہنس رہی ہے۔ اس کو سنو! اور اس کے ساتھ ہنسیں۔ ہنسنا! ہنسنا! Don € ؟؟ â € "ڈان جان ماٹس شیئر کریں: متبادل میڈیا کے ذریعہ اور انٹرنیٹ پر ان کے کئی سالوں نے انہیں AI کی دراندازی اور انسانی شعور کے ساتھ اس کے انٹرفیس کے اثرات کا مطالعہ کرنے کے لئے ایک کافی میدان فراہم کیا ہے۔ کلاڈیا اور کرسٹین نے مشترکہ طور پر Emp œ arEarth Empathsâ € ؟؟ اور یہ یوٹیوب چینل Our € Our ہمارے نام میں نہیں ہے۔ â € ؟؟ â € ¦ حقیقت سے کوئی فرق نہیں پڑتا ہے کہ وہ ہمیں کہاں لے جاتا ہے۔ http://earthempaths.net inner € inner اپنی اندرونی آواز کی طرف اشارہ کریں۔ ایسی سطحی آواز نہ سنیں جو آپ کو ناراض کردے۔ وہ گہری آواز سنو جو اب سے آپ کی رہنمائی کرنے والی ہے ، وہ آواز جو ہنس رہی ہے۔ اس کو سنو! اور اس کے ساتھ ہنسیں۔ ہنسنا! ہنسنا! Don € ؟؟ â € "ڈان جان ماٹس شیئر کریں: //earthempaths.net â € inner اپنی اندرونی آواز کی طرف اشارہ کریں۔ ایسی سطحی آواز نہ سنیں جو آپ کو ناراض کردے۔ وہ گہری آواز سنو جو اب سے آپ کی رہنمائی کرنے والی ہے ، وہ آواز جو ہنس رہی ہے۔ اس کو سنو! اور اس کے ساتھ ہنسیں۔ ہنسنا! ہنسنا! Don € ؟؟ â € "ڈان جان ماٹس شیئر کریں: //earthempaths.net â € inner اپنی اندرونی آواز کی طرف اشارہ کریں۔ ایسی سطحی آواز نہ سنیں جو آپ کو ناراض کردے۔ وہ گہری آواز سنو جو اب سے آپ کی رہنمائی کرنے والی ہے ، وہ آواز جو ہنس رہی ہے۔ اس کو سنو! اور اس کے ساتھ ہنسیں۔ ہنسنا! ہنسنا
