# Supplementary material for: Supervised ensemble learning methods towards automatically filtering Urdu fake news within social media
Source: PeerJ Comput Sci. 2021 Mar 9;7:e425. doi: 10.7717/peerj-cs.425 (PMC7959660; doi:10.7717/peerj-cs.425)
Supplement: Supplemental Information 1 — News articles are in the .txt file format to read and process by machine learning code. [file peerj-cs-07-425-s001.zip › UFN/0/120.txt]

منلیو ڈینوچی کے ذریعہ ، چین کے ساتھ یورپی یونین کے تعلقات میں امریکہ اور نیٹو کا کردار - منلیئو ڈینوسی کے ذریعہ چین کے ساتھ یورپی یونین کے تعلقات میں امریکہ اور نیٹو کا کردار ایک بین الاقوامی کانفرنس میں شریک ، اطالوی جغرافیہ نگار منلیو ڈینوسی نے اسلحہ کے بارے میں اپنے تجزیہ کے مختلف حصndsوں کو جوڑ دیا ہے جو پوری دنیا پر غلبہ حاصل کرنے کے لئے امریکہ کے پاس ہے۔ پھر بھی اس مضمون کی اہمیت اس سے آگے ہے۔ چونکہ اس تسلط کی وجہ سے ہی ، یہ یک قطبی عالمی نظم ، جو شام ، روس اور چین ، آج طاقت کے استعمال کو چیلنج کرتی ہے۔ والٹیئر نیٹ ورک | روم (اٹلی) | 28 اکتوبر 2016 فرانسیسی ایسپÃ او ایل میں اس مسئلے کو براہ راست دل میں جاؤں گا۔ میں یہ نہیں سوچتا کہ یورپی یونین (EU) اور چین کے مابین تعلقات کے بارے میں آزادانہ طور پر یوروپی یونین پر ، جو براہ راست اور [بالواسطہ طور پر] ، نیٹو کے توسط سے امریکہ کے اثر و رسوخ کے بارے میں بات کرنا ممکن نہیں ہے۔ آج 28 میں سے 22 (27 ایک بار برطانیہ نے EU چھوڑ دیا ہے) ، یوروپی یونین کے ممبر ممالک جو 90 فی صد سے زیادہ یورپی یونین کی آبادی پر مشتمل ہیں ، وہ نیٹو کے ممبر ہیں ، جنہیں اجتماعی دفاع کی حدود as as کے طور پر تسلیم کیا جاتا ہے؟ اور ناتو امریکی کمان کے ماتحت ہے: یورپ میں امریکی سپریم الائیڈ کمانڈ ہمیشہ ہی امریکی صدر کے ذریعہ مقرر کیا جاتا ہے اور دیگر تمام اہم احکامات امریکی صدر کے ہاتھ میں ہیں۔ اسی کے مطابق ، یورپی یونین کی خارجہ اور فوجی پالیسی بنیادی طور پر امریکی حکمت عملی کے ماتحت ہے جس کے مطابق بڑی یوروپی طاقتوں نے خود کو منسلک کیا ہے۔ اس طرح کی حکمت عملی ، جس کا واضح طور پر سرکاری دستاویزات میں اعلان کیا جاتا ہے ، تاریخ کے اسی لمحے تیار کیا جاتا ہے ، جب ، یو آر ایس ایس کی تحلیل کے بعد ، عالمی صورتحال بدل جاتی ہے۔ 1991 میں ، وائٹ ہاؤس نے ریاستہائے متحدہ کی قومی سلامتی کی حکمت عملی میں اعلان کیا: United € United ریاست ہائے متحدہ امریکہ واحد جہت ہے جس میں ہر جہت میں طاقت ، قابلیت اور اثر و رسوخ ہے۔ معاشی اور فوجی - جو عالمی سطح پر موثر ہے۔ کوئی بھی چیز امریکی قیادت کا متبادل نہیں بن سکتی۔ 1992 میں ، دفاعی منصوبہ بندی کے رہنما خطوط میں ، پینٹاگون اس بات پر زور دیتا ہے: primary ur is ہمارا بنیادی مقصد یہ ہے کہ کسی بھی خطے پر قابض کسی بھی طاقت کو روکنا ہے جس کے وسائل عالمی طاقت پیدا کرنے کے لئے کافی ہوں گے۔ ان خطوں میں مغربی یورپ ، مشرقی ایشیاء ، سابقہ ​​سوویت یونین اور جنوبی مغربی ایشیاء کا علاقہ شامل ہے۔ ؟؟ 2001 میں ، افغانستان میں امریکی / نیٹو جنگ سے ایک ہفتہ قبل شائع ہونے والی چکنیواسی دفاعی جائزہ the report کی رپورٹ میں ، روس اور چین کے سلسلے میں بنیادی جیوسٹریٹجک اہمیت کے حامل ایک علاقے - پینٹاگون نے اعلان کیا: "یہ ممکن ہے کہ فوجی حریف ایک مضبوط وسائل کی بنیاد کے ساتھ ایشیاء میں ابھر سکتا ہے۔ امریکی مسلح افواج کو کسی بھی مخالف پر امریکی خواہشات مسلط کرنے کے لئے اپنی صلاحیتوں کو برقرار رکھنا ہوگا ، تاکہ دشمن ریاست کی حکومت کو تبدیل کیا جاسکے یا کسی غیر ملکی علاقے پر قبضہ کیا جاسکے تاکہ امریکی اسٹریٹجک مقاصد کو حاصل کیا جاسکے۔ اس حکمت عملی کی بنا پر ، امریکہ کی زیرقیادت نیٹو نے مشرقی محاذ پر ایک جارحیت کا آغاز کیا ہے: جنگ کے ذریعہ یوگوسلاویہ فیڈریشن کو منہدم کرنے کے بعد ، سن 1999 سے اب تک ، اس نے سابقہ ​​وارسا معاہدے کے تمام ممالک کو اپنے ساتھ لے لیا ہے۔ سابق یوگوسلاویہ ، تین سابق یو آر ایس ایس اور بہت جلد دوسروں کو شامل کریں گے (جارجیا اور یوکرین سے شروع ہوکر the € "مؤخر الذکر ایک فیکٹو نیٹو ممبر) ، آگے بڑھتے ہوئے اڈے اور افواج ، جوہری بھی شامل ہیں ، جو روسی سرحدوں کے ہمیشہ قریب ہیں۔ اسی کے ساتھ ساتھ ، جنوبی محاذ پر ، جو مشرقی محاذ سے قریب سے جڑا ہوا تھا ، امریکہ کی زیرقیادت نیٹو کے ذریعہ چلنے والی جنگ نے لیبیا کی ریاست کو منہدم کردیا ہے اور شام کے ریاست کے ساتھ بھی ایسا ہی کرنے کی کوشش کی ہے۔ امریکہ اور نیٹو نے یوکرین کے بحران کو پھٹا دینے کی کوشش کی ہے اور ، روس پر یہ الزام لگایا ہے کہ وہ "یوروپی سیکیورٹی کو مستحکم کرتا ہے"۔ ، نے یورپ کو ایک نئی سرد جنگ میں گھسیٹ لیا ہے ، جس کا مقصد خاص طور پر واشنگٹن (پابندیوں اور انسداد سے خراب یورپی معیشتوں کی قیمت پر) ہے۔ -سینکشنز) EUâ ract "امریکی سیاسی اور معاشی تعلقات کو امریکی مفادات سے نقصان پہنچا۔ اسی حکمت عملی میں چین مخالف وجوہات کی بناء پر ایشیاء / بحر الکاہل کے خطے میں امریکی فوجی دستوں کی بڑھتی ہوئی تعیناتی بھی شامل ہے۔ امریکی بحریہ نے اعلان کیا ہے کہ 2020 میں وہ اس خطے میں اپنی بحری اور فضائیہ کا 60 فیصد فوکس کرے گا۔ امریکی حکمت عملی بحر جنوبی چین پر مرکوز ہے اور بحر الکاہل کے لئے امریکی کمان کے سربراہ ایڈمرل ہیریس اس کی اہمیت پر زور دیتے ہیں: اس سمندر کے ذریعے سمندری تجارت 5،000 ارب ڈالر سے زیادہ کی سالانہ قیمت کے ساتھ گزرتی ہے ، تیل کی عالمی برآمد سے 25٪ اور قدرتی گیس کا 50٪۔ امریکہ ان راستوں کو اپنے کنٹرول میں رکھنا چاہتا ہے جس کے نام پر ایڈمرل ہیریس â â âœââââââââââââââ our our our our our our our our our our our our our our our our our our our our for life our our our our our our our our our our our our our our our our our our our our our our our our our our our our our our our our our our our our our our our our our our our our our our our China China China China China China China ، چین پر الزام لگایا کہ انہوں نے جنوب میں g € مجالس اقدامات کی بات کی۔ چین کا سمندر ، کریمیاâ Russian میں روسی کارروائی کی طرح؟ اس کے لئے ، یو ایس نیوی â € œ یہ گشت کررہی ہے؟ €؟ بحیرہ جنوبی چین سب سے بڑی یورپی طاقتیں امریکہ کی پشت پر سوار ہوئیں: پچھلے جولائی میں فرانس نے یوروپی یونین سے بحیرہ جنوبی چین کی بحری نگرانی کو منظم کرنے کی درخواست کی ہے تاکہ ان پانیوں میں باقاعدہ اور مرئی موجودگی کو یقینی بنایا جاسکے جس کے اوپر چین نے غیر قانونی طور پر زور دیا عنوانâ € ؟؟. اور جبکہ امریکہ نے جنوبی کوریا میں اینٹی میزائل نظام قائم کیا جو جوہری میزائل لانچ کرنے کی صلاحیت رکھتا ہے ، رومانیہ میں اور پولینڈ میں بہت جلد روس کے خلاف نصب ہونے والوں کی طرح ، بحیرہ روم میں جنگی بحری جہازوں میں ، 6 اکتوبر کو ، نیٹو کے سکریٹری جنرل اسٹولٹن برگ نے برسلز میں جنوبی کوریا کے وزیر برائے امور خارجہ کا استقبال کیا ، Se â سیئول کے ساتھ ناتو کی شراکت کو مضبوط بنائیں؟۔ یہ اور دیگر حقائق یہ ظاہر کرتے ہیں کہ یوروپ اور ایشیاء میں بھی اسی حکمت عملی پر عمل درآمد ہوتا ہے۔ امریکہ اور دیگر مغربی طاقتوں کی یہ انتہائی کوشش ہے کہ وہ ایک ایسی دنیا میں اپنی معاشی ، سیاسی اور فوجی بالادستی کو برقرار رکھے ، جو یکسر تبدیل ہوچکی ہے ، جہاں نئی ​​ریاستیں اور معاشرتی مضامین ابھر رہے ہیں۔ شنگھائی تنظیم برائے تعاون ، جو ایک روسی چین کے اسٹریٹجک معاہدے سے پیدا ہوا ہے ، وسائل اور کام کرنے کی صلاحیتیں مہیا کرتا ہے ، جس سے یہ دنیا کا سب سے بڑا مربوط معاشی علاقہ ہے۔ شنگھائی اور برکس تنظیمیں ، ان کی مالی تنظیموں کے ساتھ ، بڑے پیمانے پر عالمی بینک اور بین الاقوامی مالیاتی فنڈ کی منتقلی کے قابل ہیں ، جس نے 70 سال سے زیادہ عرصے تک ، امریکہ اور بڑی مغربی طاقتوں کو قرضوں کے ذریعے عالمی معیشت پر حاوی ہونے کی اجازت دی ہے ، مقروض ممالک اور دیگر مالی آلات کی معاشی خودمختاری۔ نئی تنظیمیں ، بیک وقت ، بین الاقوامی کرنسی کے طور پر استعمال ہونے والے ڈالر کے نوٹ چھاپ کر ، دوسرے ممالک پر اپنا قرض اتارنے کی صلاحیت سے امریکہ کو محروم کرتے ہوئے ، اپنے تجارتی معاہدوں کا ایک غیرمزاح اقدام حاصل کرسکتی ہیں۔ اپنی بالادستی کو برقرار رکھنے کے ل increasingly ، تیزی سے ڈگمگاتے ہوئے ، امریکہ نہ صرف اپنے ہتھیاروں کی طاقت پر انحصار کرتا ہے ، بلکہ ہتھیاروں کو œ œWaponsap than سے بھی زیادہ موثر ہے؟ لفظ کے سخت معنوں میں۔ پہلا ہتھیار: نام نہاد â € ree مفت تجارت کے معاہدےâ €؟ جیسے تجارت اور سرمایہ کاری پر at € rans ٹرانسپلانٹک شراکت â ؟؟ (TTIP) امریکہ اور EU اور â € rans Transpacific Partnershipâ Part ؟؟ کے مابین؟ (ٹی پی پی) ، ان دونوں کے معاشی ، جغرافیائی سیاسی اور جیوسٹریٹجک مقاصد ہیں۔ یہی وجہ ہے کہ ، ہلیری کلنٹن نے یورپی یونین اور امریکہ کی شراکت کی وضاحت کی - جو کہ ہمارے ٹرانسلٹینٹک اتحاد کا سب سے بڑا اسٹریٹجک مقصد ہے۔ ، an € conom ایکنامک نیٹو prop کی تجویز ہے؟ جو فوج کے ساتھ سیاسی ہے۔ یہ منصوبہ واضح ہے: ایک سیاسی ، معاشی اور فوجی یو ایس۔ ای یو بلاک تشکیل دینا ، جس میں تیزی سے امریکی کمان کے ماتحت ہے ، جو مندرجہ ذیل تک ایک متضاد قوت کی حیثیت سے کام کرتا ہے: ¢ € ¢ یوریسیٹک علاقہ ، اب عروج پر ہے اور چین اور چین کے درمیان باہمی تعاون کی بنیاد پر۔ روس؛ rics € ¢ برکسیں؛ اور â € ¢ ایران اور کوئی دوسرا ملک جو مغربی تسلط سے بچنے میں کامیاب ہے۔ ٹی ٹی آئی پی مذاکرات یورپ میں مفادات کے تنازعہ اور وسیع مخالفت کی وجہ سے آگے بڑھنے کی جدوجہد کر رہے ہیں۔ لیکن اب اس رکاوٹ کو â € pre جامع اقتصادی اور تجارتی معاہدے through through کے ذریعے دور کیا گیا ہے؟ (سی ای ٹی اے) کینیڈا اور یورپی یونین کے مابین: بھیس میں ایک ٹی ٹی آئی پی ، دیئے گئے کہ کینیڈا پہلے ہی نفاٹا کی فریق ہے جو امریکہ کو بھی پابند کرتا ہے۔ یوروپی یونین شائد 27 اکتوبر کو جب کینیڈا کے وزیر اعظم ٹروڈو برسلز کا دورہ کرے گا تو سی ای ٹی اے سے دستخط کرے گا۔ دوسرا ہتھیار: اندر سے ہدف والے ممالک کو گھسنا۔ ان کمزور نکات سے فائدہ اٹھانا ہے جو ہر ملک کو مختلف بیانات پر کرنا پڑتا ہے: بدعنوانی ، پیسوں کا لالچ ، سیاسی عروج ، مقامی طاقت کے گروہوں کی طرف سے کھڑی کی جانے والی علیحدگی کی تحریکیں ، مذہبی جنونیت ، سیاسی بدعنوانی کے لئے عظیم عوام کا خطرہ کچھ خاص معاملات میں بھی کھیلنا ، اپنی ہی حکومت کے اقدامات سے جوازی طور پر مقبول عدم اطمینان پر۔ گھسنے کے لئے استعمال کیا جاتا ہے؟ نام نہاد â € غیر سرکاری تنظیموں € ؟؟ حقیقت میں یہ محکمہ خارجہ اور سی آئی اے کا لمبا ہاتھ ہیں۔ مالی وسائل کے گہرے تالابوں سے مالا مال ہونے والی ان این جی اوز نے مشرقی یوروپین ol ol رنگ انقلابات organized € کا اہتمام کیا ہے؟ اور اسی آپریشن کو نام نہاد â mb mbœmbmblaâââââââââ انقلاب € € کے ساتھ نقل تیار کیا؟ ہانگ کانگ میں ، جس کا مقصد چین کے دیگر حصوں میں جہاں ایسی اقلیتیں آباد ہیں اسی طرح کی نقل و حرکت کو فروغ دینا ہے۔ وہی تنظیمیں لاطینی امریکہ میں کام کرتی ہیں ، جن کا بنیادی مقصد برازیل کے جمہوری اداروں کو ختم کرنا ہے ، اور اس طرح اندرون سے برکس کو خطرہ ہے۔ حکمت عملی کے حصول کے ل terrorist آلے دہشت گرد گروہ ہیں ، جیسے افراتفری کے بیج بوونے کے لئے لیبیا اور شام میں مسلح اور دراندازی کرنے والے ، ایک ہی وقت میں باہر سے حملہ کرکے پوری ریاستوں کو تباہ کرنے میں معاون ہیں۔ تیسرا بازو: sy € syPysopsâ € ؟؟ (نفسیاتی آپریشن) ، عالمی میڈیا زنجیروں کے ذریعے شروع کیا گیا ، جس کی وضاحت پینٹاگون نے درج ذیل کی ہے: specific specific specific مخصوص معلومات ، جذبات اور ذہنیت کے ذریعے اثر انداز ہونے کے لئے منصوبہ بند آپریشنز ، اور اس طرح رائے عامہ ، تنظیموں اور غیر ملکی حکومتوں کے طرز عمل کو ، پہلے سے قائم مقاصد کے موافق سازی عمل کو دلانا یا تقویت دینا۔؟ اس طرح کی کاروائیاں ، جنگجوlikeں میں اضافے کے لئے رائے عامہ کو تیار کریں اور یہ تاثر پیدا کریں کہ روس یوروپ میں تناؤ کا ذمہ دار ہے جس طرح چین ایشیاء میں تناؤ کا ذمہ دار ہے اور ساتھ ہی ساتھ â â "انسانی حقوق کی خلاف ورزی" کا الزام بھی عائد کیا ہے۔؟ 1965: منلیو ڈینوچی ، اور ان کی اہلیہ ، کارلا ، ماو تسے تونگ کے آبائی گھر سے پہلے ایک حتمی غور: ساٹھ کی دہائی کے دوران ، میں اور میری اہلیہ نے اطالوی زبان میں پہلے چینی جریدے کی اشاعت کے لئے ، پیکنگ ، شراکت میں ، کام کیا۔ میں نے زندگی کو بدلنے والا سیکھنے کا تجربہ کیا جب چین نے کم از کم 15 سال تک نوآبادیاتی ، نیم نوآبادیاتی اور نیم جاگیردارانہ حالات سے آزاد کیا۔ نہ ہی مغرب اور نہ ہی اقوام متحدہ نے اسے ایک خودمختار ریاست کے طور پر تسلیم کیا۔ اس دور نے میرے ذہن ، چینی عوام کی صلاحیت (اس وقت مجموعی طور پر 600 ملین) کی کمی ، کمیونسٹ پارٹی کی رہنمائی کے تحت ، ان کے شعور اور عزم کو ایک نئی معاشی اور ثقافتی بنیاد کے ساتھ ایک معاشرے کی تعمیر کے لئے مسلط کیا۔ میرا خیال ہے کہ آج بھی اس صلاحیت کی ضرورت ہے تاکہ آج کے چین ، جو اپنی بے پناہ صلاحیتوں کو فروغ دے رہا ہے ، شاہی تسلط کے لئے نئے منصوبوں کی مزاحمت کرسکتا ہے اور انسانیت کے مستقبل کے لئے فیصلہ کن جدوجہد میں حصہ لے سکتا ہے۔ جنگوں سے پاک دنیا۔ جہاں امن ، غیر متزلزل طور پر معاشرتی انصاف سے جڑا ہوا ہے ، غالب ہے۔ منلیو ڈینوچی ترجمہ انوشا بوراسا
