# Supplementary material for: Supervised ensemble learning methods towards automatically filtering Urdu fake news within social media
Source: PeerJ Comput Sci. 2021 Mar 9;7:e425. doi: 10.7717/peerj-cs.425 (PMC7959660; doi:10.7717/peerj-cs.425)
Supplement: Supplemental Information 1 — News articles are in the .txt file format to read and process by machine learning code. [file peerj-cs-07-425-s001.zip › UFN/0/121.txt]

ٹرمپ صدر: دنیا کے لئے اس کا کیا مطلب ہے؟ - کاؤنٹرکرنٹس ڈاٹ آر جی - ان ورلڈ ان ورلڈ € by بذریعہ مرزا یاور بیگ â € "10 نومبر ، 2016! آخر کار چیرا ختم ہو گیا۔ ڈونلڈ ٹرمپ اب ریاستہائے متحدہ امریکہ کے صدر ہیں۔ اس کا کیا مطلب ہے؟ اس کا مطلب یہ ہے کہ سمپسن کی پیش گوئی سچ ہو گئی: https://www.thesun.co.uk/news/2146815/the-simpsons-correctly-predict-a-donal-trump-presidency-16-years-ago-in- Episode- مستقبل میں مستقبل قریب میں سیٹ کریں / لہذا اب آپ جانتے ہیں کہ مستقبل کے بارے میں درست پیش گوئوں کے لئے کس کا حوالہ دینا ہے۔ الوداع ٹیرو کارڈز ، وغیرہ۔ 1995 میں مجھے ایک سروے پڑھنے کی یاد آرہی ہے جس کے نتیجے میں یہ نتیجہ اخذ کیا گیا تھا کہ اگلے بیس سالوں تک امریکہ کسی خاتون صدر کے ل ready تیار نہیں ہوگا۔ اکیس سال بعد ، ایسا لگتا ہے کہ یہ پیش گوئی سچ تھی۔ یہ بتاتے ہوئے کہ آج تک امریکہ میں خواتین کو مردوں کی ادائیگی کے 80٪ ادا کیے جاتے ہیں ، یہ تعجب کی بات نہیں ہے کہ امریکیوں کو صدر کے بستر کے علاوہ کسی اور جگہ وائٹ ہاؤس میں کسی عورت کا تصور کرنا مشکل لگتا ہے۔ تو ، ٹرمپ کا مطلب امریکہ کے لئے ، امریکی مسلمانوں کے لئے ، دنیا بھر کے مسلمانوں کے لئے ، امریکہ اور عالمی سطح پر گوروں کے لئے کیا ہے؟ میں یہ بیان بازی سوال پوچھ رہا ہوں کیوں کہ میں دیکھ رہا ہوں قیامت کی ہر قسم کی پیش گوئیاں چاروں طرف اڑ رہی ہیں۔ میں مختلف نقطہ نظر لینے کے لئے معذرت خواہ ہوں۔ میں ٹرمپ کی صدارت کو ان لوگوں کے لئے ایک موقع کے طور پر دیکھتا ہوں جو ڈونلڈ ٹرمپ نے اپنی مہم میں جہاں ہر بات کے برعکس یقین رکھتے ہیں اس کے برعکس پر یقین رکھتے ہیں جہاں ان کے منہ ہیں وہ ظاہر کریں اور وہ اس بات پر کھڑے ہونے کے لئے راضی ہیں جیسے وہ ان پر یقین رکھتے ہیں جیسا کہ وہ تھا . ٹرمپ کا امریکہ سے کیا مطلب ہے؟ مجھے امید ہے کہ وہ اب تک کی سب سے اچھی چیز ہو گی جو امریکہ کے ساتھ ہوا تھا۔ مجھے امید ہے کہ وہ واقعی میں Great ˜ meric امریکی گریٹ ریجنâ € make بنا سکتا ہے۔ میں کہتا ہوں کیوں کہ اگرچہ میں امریکی نہیں ہوں (کیا مجھے یہ کہنا چاہئے ، "خدا کا شکر ادا کریں؟ دنیا کو واقعتا change بدلنے کی ضرورت ہے۔ ہمیں کسی کی ضرورت ہے کہ وہ دنیا کو ہمدردی ، نگہداشت کرنے ، ناانصافی ، بدعنوانی اور غربت کے خلاف جنگ کے لئے راہنمائی کرے۔ بیماری اور لاعلمی کون سی قوم اس لڑائی کی رہنمائی کے لئے زیادہ موزوں ہے؟ امریکہ کے پاس وسائل ، ذہانت ، تعلیم اور قائدانہ صلاحیت موجود ہے جس کی مجھے امید ہے کہ وہ اس پر عمل کرنے کا انتخاب کرتا ہے۔ ٹرمپ اینٹی اسٹیبلشمنٹ پلیٹ فارم پر جیت گئے۔ میں اس کی مکمل حمایت کرتا ہوں۔ اسٹیبلشمنٹ نے ظاہر کیا ہے کہ وہ جو کچھ کرسکتا ہے وہ حیرت انگیز طور پر ناکام ہونا ہے۔ معیشت کریش ہوئی اور اوباما نے اس کو تباہ کرنے والوں کو بدلہ دیا۔ لوگ رہتے تھے اور بے گھر ہوتے ہیں جب ہر امریکی کے لئے صرف ایک ہی نہیں ، دو مکانات رکھنے کے لئے کافی پیش گوئی والے قرضوں پر خالی مکانات ہوتے ہیں۔ پھر بھی وہ سڑکوں پر ہیں۔ مجھے امید ہے کہ ٹرمپ امریکیوں کو اپنے گھروں میں واپس ڈال سکتے ہیں۔ بش کے باپ بیٹے نے کبھی جنگیں ختم نہیں کرنا شروع کیں۔ اوباما نے انہیں ڈرون حملوں میں اپنا ذائقہ شامل کرتے ہوئے جاری رکھا - بگ اسپلٹ بنانے کے ل create ٹکنالوجی کا استعمال کرتے ہوئے (تکبر ناقابل یقین ہے)۔ اس طرح عالمی سطح پر خطرے کی سطح بڑھتی جارہی ہے جو لوگوں کو مایوسی کی طرف لے جا رہی ہے۔ مشرق وسطی کی سیاست میں اوبامہ کی دھجیاں اڑانے (اسے اور کیا کہتے؟) اس کے نتیجے میں افغانستان اور عراق کے لوگوں کے لئے بدحالی جاری رہی اور شام کے عوام کے لئے نئی پریشانی اور باقی دنیا کی طرف اشارہ کیا گیا۔ اور سب سے بڑھ کر یہ کہ سارے داعش مندرجہ بالا سب کی وجہ سے وجود میں آئے ہیں۔ کریڈٹ ان سبھی کے ذریعہ بانٹ سکتا ہے۔ لہذا ، ٹرمپ اسٹیبلشمنٹ کے خلاف کھڑے ہونے کا مطلب ہے کہ وہ ان سب کے خلاف ہیں۔ مجھے پوری امید ہے۔ جب حقیقت کا سامنا کرنا پڑتا ہے تو وہ جس زبان پر سوار ہوتا ہے وہ غص .ہ میں آجائے گا۔ میکسیکو کو لات مارنا اور اسی طرح کی باتیں کرنا آسان ہے۔ لیکن جس دن وہ ایسا کرے گا ، حقیقت اس پر اور اس کے گروہوں پر طلوع ہوجائے گی جیسے اس نے پرو بریکسٹ کو ووٹ دینے والوں پر کیا تھا۔ کہ امیروں کو زندہ رہنے کے لئے غریبوں کی ضرورت ہوتی ہے جبکہ غریبوں کو امیروں کی ضرورت نہیں ہوتی ہے۔ جب اچھے سفید فام امریکیوں کو آلو کے لئے $ 3 ادا کرنے پڑیں گے ، تو انہیں سستی مزدوری کی قیمت کا احساس ہوگا۔ دریں اثنا ، کچھ ٹھیکیدار کو دیوار بنانے کا ٹھیکہ مل جائے گا ، جو وہ میکسیکن کی طرف سے کرے گا ، اس میں کوئی شک نہیں کیونکہ بصورت دیگر اس کا مارجن اس کا فائدہ مند نہیں ہوگا۔ اسی طرح ، H-1 ویزا کو کالعدم قرار دینے کا حیرت انگیز خیال۔ مجھے نہیں لگتا کہ ٹرمپ اور ان کے گروہ کو یہ سمجھنے میں بہت وقت لگے گا کہ اس کی ایک وجہ ہے کہ سنہرے مذاق ہیں۔ اور یہ کہ ہندوستانی سنہرے بالوں والی نہیں ہیں۔ یہ اعداد و شمار دیکھیں. خوشخبری یہ ہے کہ ٹرمپ نے ایک ایسے ملک میں نسل پرستی ، بدانتظامی جو عوام کی ذاتی حیثیت ، نسل کشی ، جنگوں اور اسلحے کی فروخت ، بے لگام سرمایہ داری کی برائیوں کے بارے میں کبھی نہیں رکنے والا ملک ہے۔ ، لاکر روم کی گفتگو جو رویوں کی نشاندہی کرتی ہے - سبھی کمرے اور لاکر روم سے باہر آگئیں۔ اب یہ ان لوگوں پر منحصر ہے جو یہ کہنا پسند کرتے ہیں کہ وہ ان سب چیزوں کے برعکس پر یقین رکھتے ہیں ، تاکہ ان کی پشت پر جاسکیں اور تبدیلی لائیں۔ وہ اب ڈھونگ اور جھوٹ کی زندگی نہیں گزار سکتے جو ان کی عادت ہوچکی تھی ، کہتے ہیں ، "یہ یہاں نہیں ہورہا ہے۔" ایک ہی سانس میں بہت بری سزا دینے کے لئے معذرت۔ لیکن تم وہاں جاؤ۔ جہاں تک مسلمانوں اور ٹرمپ کی بات ہے ، یقین کیجئے ٹرمپ ان سے کہیں بہتر ہیں جو ماضی میں مسلمانوں نے دیکھا ہے۔ وہ جو آج ہمارے پاس ہے اس سے کہیں بہتر ہے۔ سیسی کو لے لو ، وہ تیل والے شاہی جو ہر اسلحہ فروش ، پاکی قیادت کے ذاتی دوست ہیں اور میں اور بھی کئی کے بارے میں سوچ سکتا ہوں اور ٹرمپ کو ایک لڑکے کی طرح نظر آنے لگتا ہے۔ وہ کیا کرے گا جو پہلے سے نہیں ہورہا ہے؟ سچ کہوں تو میں قیاس آرائی کرنے کی ضرورت نہیں جانتا اور اس کی پرواہ نہیں کرتا کیونکہ مسلمان امور کے پیچھے چلنے والے اہم کارکن اور وہ کیسے ہیں ، خود مسلمان ہیں۔ ہماری قیادت یا زیادہ درست طور پر اس کی شاندار ناکامی۔ عام شہری قیمت ادا کرتے ہیں ، لیکن اس میں کیا نیا ہے؟ حقیقت یہ ہے کہ جب تک ہم اس کو حل نہیں کرتے اور اپنے مقدر کا چارج سنبھالنے کے بارے میں کچھ نہیں کرتے ، ہمیں دوسروں کو اسکرپٹ لکھتے ہوئے مطمئن رہنا چاہئے جس کے مطابق ہم زندگی گذارنے پر مجبور ہیں۔ کھیل کا اختتام اسکرپٹ پر ہوتا ہے ، کھلاڑیوں پر نہیں۔ ہندوستان ایک عمدہ مثال ہے جہاں 200 ملین کی ایک نام نہاد اقلیت کو فٹ بال کی طرح لات ماری جاتی ہے اور ہر کرائے کے سیاستدان اپنی مرضی سے استعمال کرتا ہے۔ لیکن ہندوستانی مسلمان اس سے مطمئن نظر آتے ہیں ، لہذا شکایت کرنے والا اور کون ہے۔ اگر آپ اس سے متفق نہیں ہیں اور مجھے بتائیں کہ وہ مطمئن نہیں ہیں ، تو مجھے آپ سے یہ ضرور پوچھنا چاہئے کہ یہ کون سی ایسی بات ہے جو انہیں واضح طور پر واضح کام کرنے سے روکتی ہے۔ ایک ساتھ مل کر اپنا عمل کریں ، اپنے قائدین کو تبدیل کریں اور اپنی اسکرپٹ لکھیں۔ 200 ملین اقلیت نہیں ہے۔ یہ ایک قوم ہے۔ لیکن صرف اس صورت میں جب یہ بننا پسند ہو۔ عالمی سطح پر مسلمانوں کے لئے بھی یہی کہانی۔ ٹرمپ کو مورد الزام ٹھہرانے یا حل تلاش کرنے کے ل him ان کی طرف دیکھنے کا کوئی فائدہ نہیں۔ یہ ہمارا مسئلہ ہے اور ہمیں اسے حل کرنا چاہئے ، لہذا آئیے ہم یہ کرنا شروع کردیں۔ دو دیگر نکات: جنگوں ، گلوبل وارمنگ اور اس طرح کے امور کا کیا ہوگا؟ ٹھیک ہے ، جب آپ کے پاس ایک ایسی قوم ہے جو مستقل جنگ پرستی کی زندگی بسر کرتی ہے اور اس میں اس کی حمایت کرنے والی دیگر تمام اہم صنعتی قومیں ہیں جو یا تو ہتھیاروں کی تیاری اور فروخت کرتی ہیں یا انھیں خریدتی ہیں ، تو آپ ٹرمپ پر یہ سب کیسے ختم کرسکتے ہیں؟ اگر اسلحہ بنا کر بیچا گیا تو جنگیں ہوں گی۔ اگر وہ چلانے والوں کے لئے منافع کماتے رہیں تو جنگیں ہوں گی۔ لوگوں کی موت واقعاتی ہے۔ سب سے اوپر والے جو بینک پر پورے راستے میں ہنستے ہیں ، ایسا نہیں ہے۔ وہ جو کرتے ہیں ، گنتی نہیں۔ وہ ol ol latecollateralâ € are ہیں ، جو ان ہتھیاروں کی افادیت کو ثابت کرنے کے لئے ضروری ہیں جو ان کو بخوبی انجام دینے کے لئے استعمال ہوئے تھے۔ اگر یہ اس کیڑے کے لئے نہیں تھا جو اسپلٹ ہوا تھا ، تو آپ ڈرون یا ان کے آپریٹرز کا اندازہ کیسے کریں گے؟ حقیقت یہ ہے کہ کیڑے بے قصور تھے یا ان کے اہل خانہ تھے وغیرہ۔ ٹھیک ہے ، کیڑے کیڑے ہیں. اور یہ سب کچھ اس میں ہے۔ گلوبل وارمنگ؟ امریکہ نے اس پر فیصلہ کیا جب اس نے ال گور کی بجائے بش کا انتخاب کیا۔ ایک منٹ کے لئے میں نے سوچا کہ اس کی وجہ سے وہ الجھن میں پڑ گئے کیونکہ اس کا نام الغور کی طرح ال گور ہے۔ لیکن پھر مجھے احساس ہوا کہ اس کی وجہ یہ ہے کہ اسے ٹرمینل کا مسئلہ درپیش ہے۔ اس کا دماغ تھا۔ ان کی مشہور مووی ، ایک تکلیف دہ حقیقت دیکھیں ، اور آپ دیکھیں گے کہ میرا کیا مطلب ہے۔ https://www.algore.com/library/an-inconvenient-truth-dvd اگر آپ اور کچھ نہیں کرتے ہیں تو اسے خرید کر دیکھیں۔ کم سے کم آپ کو معلوم ہوگا کہ آپ کی موت کیوں ہوئی ہے۔ چونکہ آپ نے اس کا انتخاب کیا ہے ، خاص طور پر امریکیوں ، مجھے یقین ہے کہ یہ صرف انصاف پسند ہے کہ آپ سمجھ گئے کہ آپ نے کیا کیا۔ ٹرمپ کے ساتھ ، جو کھل کر سامنے آیا ، لہذا سارا سال گرمیوں کی عادت ڈالیں۔ آپ کو ٹین کے لئے فرانسیسی رویرا جانے کی ضرورت نہیں ہے۔ آپ اسے گھر پر حاصل کرسکتے ہیں۔ یہ تکلیف نہیں ہے۔ اس میں اضافی جنگوں ، مہاجرین کی نقل و حرکت ، ثقافتوں کو تبدیل کرنے کا اثر شامل کریں۔ سلامتی کے خواب اچھ trueے خواب ، امراء اور غریبوں کے مابین فرق کو بڑھاوا دیتے ہیں ، عالمی غربت اور بھوک ، روک تھام کی بیماری ہے جس کی روک تھام نہیں کی جاسکتی ہے کیونکہ جب میں ان سب اور ٹرمپ کے انتخاب کے بارے میں سوچتا ہوں ، نیرو ذہن میں آتا ہے۔ روایت کے ساتھ ہمارے ربط کی تجدید۔ آئیے دھن پر رقص کریں۔ دھندلا پن کا دوسرا استعمال کیا ہے؟ آخری سوال جو ہر ایک پوچھ رہا ہے ،، € Trump جوہری بٹن پر اپنی انگلی سے ٹرمپ جیسے کسی کا ہونا کتنا محفوظ ہے؟ â ™ ™ میرا جواب ہے ، â € actually جس نے حقیقت میں اس بٹن کو دبایا تھا وہ ٹرمپ سے جتنا مختلف تھا ہو سکتا ہے. پھر بھی اس نے یہ کیا۔ â me مجھے آپ کو چھوڑنے دو باقی کا پتہ لگانے کے لئے۔ اس دوران آدھی رات ہے جہاں میں رہتا ہوں ، ٹرمپ اور امریکہ سے بہت دور اور سونے کا وقت۔ واقعی یہ کہا جاتا ہے کہ نیند میں سکون ہے۔ تو ، شب بخیر ، دنیا۔ اچھی طرح سونا. جب تک آپ سوتے رہیں آپ ذمہ داری سے بچ سکتے ہیں۔ مرزا یاور بیگ ہندوستان کے شہر حیدرآباد میں مقیم ہیں اور یاور بیگ اینڈ ایسوسی ایٹس کے بانی اور صدر ہیں۔ ایک بین الاقوامی قیادت سے مشاورتی تنظیم۔ اس پر yawar@yawarbaig.com پر رابطہ کیا جاسکتا ہے:
