# Supplementary material for: Supervised ensemble learning methods towards automatically filtering Urdu fake news within social media
Source: PeerJ Comput Sci. 2021 Mar 9;7:e425. doi: 10.7717/peerj-cs.425 (PMC7959660; doi:10.7717/peerj-cs.425)
Supplement: Supplemental Information 1 — News articles are in the .txt file format to read and process by machine learning code. [file peerj-cs-07-425-s001.zip › UFN/0/122.txt]

توڑنے پر تبصرہ: سی ڈی سی نے ان کے سینئر سائنس دان کی شہادت کی گواہی دی جس نے سینئر سائنسدان کی طرف سے گواہی کو روکنے کے الزام میں سی ڈی سی کے ذریعہ شدید میڈیکل خرابی پر سیٹی اڑا دی - w New "نیو یارک غلطی اور چوٹ کے وکیل بلاگ - کیا آپ نے ڈاکٹر ولیم تھامسن کے بارے میں سنا ہے؟ اگر آپ کے پاس نہیں ہے تو آپ اکیلے نہیں ہوں گے۔ مرکزی دھارے میں شامل ذرائع ابلاغ کے ذریعہ ان کی کہانی کو یکسر نظرانداز کیا گیا ، اسی طرح جس طرح انہوں نے حال ہی میں اس حقیقت کو نظر انداز کیا کہ پینٹاگون نے جعلی دہشت گرد / نیوز ویڈیو بنانے کے لئے ایک PR کمپنی کو آدھے بلن ڈالر ادا کیے۔ ڈاکٹر ولیم تھامسن طویل عرصے سے سینئر سی ڈی سی سائنس دان ہیں۔ انہوں نے کہا کہ ویکسین کے حامی سب سے بڑے مطالعے studies € "شائع کیا ہے جو مثال کے طور پر ایم ایم آر ویکسین اور آٹزم کے مابین قطع تعلق نہیں دکھاتے ہیں۔ دو مطالعات جو وہ اور ان کے شریک مصنف نے 2004 اور 2007 میں شائع کیے تھے (سی ڈی سی اسٹڈیز) سائنسی برادری کے ذریعہ ایم ایم آر ویکسین / آٹزم لنک کے آس پاس تنازعہ کو ختم کرنے کے لئے استعمال کیے جانے والے سب سے عام مطالعہ تھے۔ (تھامسن ، اور 2007 ، قیمت ، اور 2007 ، ڈیسٹیفانو ، وغیرہ۔ 2004) اس تحقیق میں یہ نتیجہ اخذ کیا گیا ہے کہ اس کے ثبوت اب یہ باور کر رہے ہیں کہ خسرہ - ممپس-روبیلا ویکسین آٹزم یا کسی خاص قسم کے آٹزم سپیکٹرم خرابی کی شکایت کا سبب نہیں بنتی ہے۔ (ماخذ) ایک دہائی کے بعد ، ڈاکٹر تھامسن نے عوامی طور پر اعتراف کیا کہ یہ "نچلا نقطہ" تھا؟ اپنے کیریئر میں جب وہ اس کاغذ کے ساتھ ہی گیا تھا۔ انہوں نے مزید کہا کہ وہ اور دوسرے مصنفین اہم نتائج کی اطلاع نہیں دیتے ہیں؟ اور وہ â € is مکمل طور پر شرمندہ ہے â؟ اس نے کیا کیا ، کہ وہ جامع تھا اور اس کے ساتھ چلا گیا ، â â؟ اور اس پر افسوس ہے کہ اس نے مسئلہ کا ایک حصہ حاصل کیا ہے۔ (ماخذ) (ماخذ) (ماخذ) پیر برقیہ جائزہ جریدے ٹرانسلیشنل نیوروڈجنریشن میں ، ڈاکٹر برائن ہوکر (ڈاکٹر تھامسن کا ایک رابطہ) کے ذریعہ نظر ثانی شدہ معلومات اور کسی کوائف کی کمی کا مطالعہ شائع نہیں کیا گیا ، اور اس نے افریقی امریکی لڑکوں میں آٹزم کا 340 فیصد بڑھ جانے کا خطرہ پایا ہے جو مقررہ وقت پر خسرہ-ممپس-روبیلا (ایم ایم آر) ویکسین وصول کرتے ہیں۔ اس تنازعہ کے اسی وقت کے دوران اس تحقیق کو پسپا کردیا گیا ہے۔ آپ مکمل مطالعہ یہاں پڑھ سکتے ہیں ، اگرچہ ، حیرت کی بات نہیں ، اس کے بعد سے پیچھے ہٹ گیا ہے۔ تھامسن کے وکیل ، رابرٹ ایف کینیڈی جونیئر اور مورگن اینڈ مورگن کے برائن اسمتھ نے بھی ، ڈاکٹر تھامسن کا ایک بیان جاری کیا ، جس میں ہوکر کا ذکر کیا گیا ہے:: œ Dr. میں نے گذشتہ 10 کے دوران ڈاکٹر برائن ہوکر سے متعدد بات چیت کی ہے۔ مطالعے سے متعلق مہینوں سی ڈی سی نے ویکسین اور نیوروڈیولپمنٹ نتائج کے متعلق آٹزم سپیکٹرم عوارض شامل ہیں۔ میں اس کے عقیدے کا اظہار کرتا ہوں کہ سی ڈی سی فیصلہ سازی اور تجزیہ شفاف ہونا چاہئے۔ € ؟؟ (ماخذ) یہاں تک کہ ویکسین کے حامی سیاستدانوں سے بھی رابطہ کیا گیا ، کیونکہ یہ دستاویزات کانگریس کو ارسال کردی گئیں۔ ان میں سے ایک اس کے بعد پڑھتا ہے ، جیسا کہ کانگریس مین بل پوسی نے واضح کیا ہے: [€ CD [سی ڈی سی] شریک مصنفین نے [ایم ایم آر ویکسین] کے مطالعے سے متعلق دستاویزات کو ختم کرنے کے لئے ایک اجلاس طے کیا۔ باقی چار سات مصنفین نے ملاقات کی اور ایک بہت بڑا کچرا کین کے اجلاس کے کمرے میں لایا اور جائزہ لیا اور ان تمام ہارڈ کاپی دستاویزات کے بارے میں گزارے جن کے بارے میں ہم نے سوچا تھا کہ ہمیں اسے ضائع کر کے ایک بہت بڑا کچرا ڈبے میں ڈالنا چاہئے۔ â ؟؟ سی ڈی سی نے بلا امتیاز گواہی دیتے ہوئے ، بیماریوں کے کنٹرول کے مراکز (سی ڈی سی) کے ڈائریکٹر ، تھامس فریڈن (اوپر کی تصویر دیکھیں) ، سی ڈی سی کے اعلی عہدیداروں کے ذریعہ سائنسی دھوکہ دہی اور ثبوتوں کے خاتمے کے بارے میں ڈاکٹر تھامسن کی گواہی دینے کی کوشش کو روک دیا ہے۔ اٹارنی اسمتھ اور کینیڈی تھامسن کو طبی بدعنوانی کے بارے میں گواہی دینے کے درپے ہیں ، خاص طور پر مطالعوں کے سلسلے میں دھوکہ دہی کے سلسلے میں جس کو ویکسین اور آٹزم کے مابین کوئی ربط نہیں ملا ، جن کا مضمون میں پہلے حوالہ دیا گیا ہے۔ مسٹر کینیڈی لکھتے ہیں کہ تھامسن کے مطابق ، گذشتہ ایک عشرے کے لئے ان کے اعلی افسران نے اس پر اور اس کے ساتھی سائنس دانوں پر دباؤ ڈالا ہے کہ وہ پارا پر مبنی پرزرویٹو تھائمروسل کی حفاظت کے بارے میں اعداد و شمار میں جھوٹ بولیں اور اس کے دماغ کے سوٹ سے وابستہ رابطے کو چھپائیں۔ چوٹیں ، بشمول آٹزم.â €؟ ایکواچ ، ڈاکٹر فریڈن نے کہا کہ r r r ولیم تھامسن کے بیانات کی گواہی سی ڈی سی یا ایچ ایچ ایس [صحت اور انسانی خدمات] کے مقاصد کو خاطر خواہ فروغ نہیں دے گی۔ â ؟؟ اس حقیقت کے باوجود کہ تھامسن نے ویکسین اور آٹزم ، یا آٹسٹک خصوصیات کے مابین ایک آرام دہ اور پرسکون ربط کا انکشاف کیا ، فریڈن نے بیان کیا کہ Willi r r ڈسٹر ولیم تھامسن کی گواہی سی ڈی سی یا ایچ ایچ ڈی کے مقاصد کو خاطر خواہ فروغ نہیں دے گی۔ â؟ ڈاکٹر تھامسن کی شہادت طلب کرنے والا معاملہ 16 سالہ یٹس ہیزلہرسٹ کے کنبے کا ہے۔ ایک مقدمہ فی الحال جاری ہے جس کا مطلب یہ ہے کہ یتیس 2001 میں واقع ویکسین انتظامیہ کے نتیجے میں آٹسٹک ہے۔ متعلقہ سی ای آرٹیکل مزید معلومات کے ساتھ اوپر 6 وجوہات ہیں کہ زیادہ والدین اپنے بچوں کو پولیو سے بچاؤ نہ کروانے کا انتخاب کیوں کررہے ہیں جو واقعی آپ کے بارے میں سوچتے ہیں۔ medical طبی پیشہ صرف دواسازی کے سلسلے میں ہی نہیں ، بلکہ درس و تحقیق کے معاملات میں بھی دواسازی کی صنعت کے ذریعہ خریدا جارہا ہے۔ اس ملک کے تعلیمی ادارے دواسازی کی صنعت کے خود کو ادائیگی کرنے والے ایجنٹ بننے کی اجازت دے رہے ہیں۔ میرے خیال میں یہ ذلت آمیز ہے۔ source € "(ماخذ) (ماخذ) آرنلڈ سیمور ریلمان (1923-2014) ، ہارورڈ پروفیسر آف میڈیسن اور نیو انگلینڈ میڈیکل جرنل کے سابق ایڈیٹر ان چیف â â اب کلینیکل تحقیق پر زیادہ تر یقین کرنا ممکن نہیں ہے جو شائع ہوا ہے ، یا قابل اعتماد معالجین یا مستند طبی رہنما خطوط کے فیصلے پر انحصار کرنا۔ مجھے اس نتیجے پر خوشی نہیں ہے ، جو میں اپنے دو دہائیوں کے دوران آہستہ آہستہ اور ہچکچاتے ہوئے نیو انگلینڈ جرنل آف میڈیسن an کے ایڈیٹر کی حیثیت سے پہنچا؟ ڈاکٹر مارسیا اینجل ، جو نیو انگلینڈ میڈیکل جرنل (ماخذ) کے چیف برائے معالج اور دیرینہ ایڈیٹر ہیں ، science case سائنس کے خلاف معاملہ سیدھا ہے: سائنسی ادب کا زیادہ تر حصہ ، شاید آدھا ، غلط بھی ہوسکتا ہے۔ چھوٹے چھوٹے نمونے کے سائز ، چھوٹے اثرات ، ناجائز چھان بین کا تجزیہ ، اور دلچسپ دلچسپی کے تنازعات کے ساتھ مطالعے سے دوچار ہیں ، اور ساتھ ہی مشکوک اہمیت کے فیشن کے رجحانات کو حاصل کرنے کے جنون کے ساتھ ، سائنس نے تاریکی کی طرف رخ کرلیا ہے۔ â ؟؟ ڈاکٹر رچرڈ ہارٹن ، لینسیٹ (ماخذ) کے موجودہ ایڈیٹر انچیف مجھے اس نتیجے پر خوشی نہیں ہے ، جو میں اپنے دو دہائیوں کے دوران آہستہ آہستہ اور ہچکچاتے ہوئے نیو انگلینڈ جرنل آف میڈیسن an کے ایڈیٹر کی حیثیت سے پہنچا؟ نیو انگلینڈ میڈیکل جرنل (ماخذ) کے چیف برائے معالج اور دیرینہ ایڈیٹر ڈاکٹر مارسیا اینجل science science science سائنس کے خلاف معاملہ سیدھا ہے: سائنسی ادب کا زیادہ تر حصہ ، شاید آدھا ، غلط بھی ہوسکتا ہے۔ چھوٹے چھوٹے نمونے کے سائز ، چھوٹے اثرات ، ناجائز چھان بین کا تجزیہ ، اور دلچسپ دلچسپی کے تنازعات کے ساتھ مطالعے سے دوچار ہیں ، اور ساتھ ہی مشکوک اہمیت کے فیشن کے رجحانات کو حاصل کرنے کے جنون کے ساتھ ، سائنس نے تاریکی کی طرف رخ کرلیا ہے۔ â ؟؟ ڈاکٹر رچرڈ ہارٹن ، لینسیٹ (ماخذ) کے موجودہ ایڈیٹر انچیف مجھے اس نتیجے پر خوشی نہیں ہے ، جو میں اپنے دو دہائیوں کے دوران آہستہ آہستہ اور ہچکچاتے ہوئے نیو انگلینڈ جرنل آف میڈیسن an کے ایڈیٹر کی حیثیت سے پہنچا؟ ڈاکٹر مارسیا اینجل ، جو نیو انگلینڈ میڈیکل جرنل (ماخذ) کے چیف برائے معالج اور دیرینہ ایڈیٹر ہیں ، science case سائنس کے خلاف معاملہ سیدھا ہے: سائنسی ادب کا زیادہ تر حصہ ، شاید آدھا ، غلط بھی ہوسکتا ہے۔ چھوٹے چھوٹے نمونے کے سائز ، چھوٹے اثرات ، ناجائز چھان بین کا تجزیہ ، اور دلچسپ دلچسپی کے تنازعات کے ساتھ مطالعے سے دوچار ہیں ، اور ساتھ ہی مشکوک اہمیت کے فیشن کے رجحانات کو حاصل کرنے کے جنون کے ساتھ ، سائنس نے اندھیرے کی طرف رخ کرلیا ہے۔ â ؟؟ ڈاکٹر رچرڈ ہارٹن ، لینسیٹ (ماخذ) کے موجودہ ایڈیٹر انچیف نیو انگلینڈ میڈیکل جرنل (ماخذ) کے چیف میں ایک معالج اور دیرینہ ایڈیٹر. € science سائنس کے خلاف معاملہ سیدھا ہے: سائنسی ادب کا زیادہ تر حصہ ، شاید آدھا ، غلط بھی ہوسکتا ہے۔ چھوٹے چھوٹے نمونے کے سائز ، چھوٹے اثرات ، ناجائز چھان بین کا تجزیہ ، اور دلچسپ دلچسپی کے تنازعات کے ساتھ مطالعے سے دوچار ہیں ، اور ساتھ ہی مشکوک اہمیت کے فیشن کے رجحانات کو حاصل کرنے کے جنون کے ساتھ ، سائنس نے اندھیرے کی طرف رخ کرلیا ہے۔ â ؟؟ ڈاکٹر رچرڈ ہارٹن ، لینسیٹ (ماخذ) کے موجودہ ایڈیٹر انچیف نیو انگلینڈ میڈیکل جرنل (ماخذ) کے چیف میں ایک معالج اور دیرینہ ایڈیٹر science € science سائنس کے خلاف معاملہ سیدھا ہے: سائنسی ادب کا زیادہ تر حصہ ، شاید آدھا ، غلط بھی ہوسکتا ہے۔ چھوٹے چھوٹے نمونے کے سائز ، چھوٹے اثرات ، ناجائز چھان بین کا تجزیہ ، اور دلچسپ دلچسپی کے تنازعات کے ساتھ مطالعے سے دوچار ہیں ، اور ساتھ ہی مشکوک اہمیت کے فیشن کے رجحانات کو حاصل کرنے کے جنون کے ساتھ ، سائنس نے اندھیرے کی طرف رخ کرلیا ہے۔ â ؟؟ ڈاکٹر رچرڈ ہارٹن ، لینسیٹ (ماخذ) کے موجودہ ایڈیٹر انچیف اور دلچسپ دلچسپی کے تنازعات ، ساتھ ساتھ مشکوک اہمیت کے فیشن کے رجحانات کو حاصل کرنے کے جنون کے ساتھ ، سائنس نے اندھیرے کی طرف رخ اختیار کیا ۔â € ؟؟ ڈاکٹر رچرڈ ہارٹن ، لینسیٹ (ماخذ) کے موجودہ ایڈیٹر انچیف اور دلچسپ دلچسپی کے تنازعات ، ساتھ ساتھ مشکوک اہمیت کے فیشن کے رجحانات کو حاصل کرنے کے جنون کے ساتھ ، سائنس نے اندھیرے کی طرف رخ اختیار کیا ۔â € ؟؟ ڈاکٹر رچرڈ ہارٹن ، لینسیٹ (ماخذ) کے موجودہ ایڈیٹر انچیف
