# Supplementary material for: Supervised ensemble learning methods towards automatically filtering Urdu fake news within social media
Source: PeerJ Comput Sci. 2021 Mar 9;7:e425. doi: 10.7717/peerj-cs.425 (PMC7959660; doi:10.7717/peerj-cs.425)
Supplement: Supplemental Information 1 — News articles are in the .txt file format to read and process by machine learning code. [file peerj-cs-07-425-s001.zip › UFN/0/123.txt]

فاکس نیوز نے ابھی داخل کیا یہ ہلیری کے ہونے کے بارے میں کہانیوں کو اپناتا ہے۔ فاؤنڈیشن کے لئے - تبصرے کل دائیں اور دوسرے ٹرمپ کے حامی جوش و خروش کے ساتھ آرہے تھے جب ان کے آن لائن ایکو چیمبر نے ان کہانیوں کا آغاز کیا تھا کہ ہیلری کلنٹن کو انتھونی وائنیر کے کمپیوٹر پر نئی دریافت شدہ ای میلوں کی بنیاد پر فرد جرم عائد کرنے والی تھی۔ آج ، واقعی ، ہم نے سیکھا کہ یہ جھوٹ بولنے والے جھوٹ کے سوا کچھ نہیں تھا۔ اگرچہ حقائق سے وابستہ بہت سارے بلاگوں نے اپنے اشتعال انگیز دعووں کی حمایت کرنے کے لئے خیالی ذرائع کے سوا اور کچھ نہیں رکھا ، لیکن جھوٹی کہانی کا سب سے زیادہ جائز ذریعہ کوئی اور نہیں ، فاکس نیوز تھا۔ 2 نومبر کو فاکس نیوزâ ™ ™ بریٹ بائیر نے دعوی کیا کہ ، ایف بی آئی کے اندر دو گمنام ذرائع کے مطابق ، کلنٹن کی ایجنسی کی تفتیش کا الزام لگنے کا امکان ہے۔ اگلے ہی دن حقیقت نے اسے ان دعوؤں کو پیچھے چھوڑنے پر مجبور کردیا ، جسے انہوں نے "انتفاضہ" کہا ، â € ؟؟ یہ تسلیم کرتے ہوئے کہ یہ عمل نہیں ہے۔ € ؟؟ بہر حال ، بائیر نے کلنٹن پر ایک فرد جرم عائد کرنے کے الزام کو مکمل طور پر مسترد نہیں کیا ، اور اسے برقرار رکھتے ہوئے کہا کہ "ثبوتوں پر اعتماد ہے۔" یہ دیکھتے ہوئے کہ کلنٹن کا الزام دائیں بازو کی کائنات میں مہینوں سے آرہا ہے ، کوئی سوچے گا کہ ان بے شرم اسکیمروں نے اس حقیقت کو قبول کرلیا ہوگا کہ ایسا نہیں ہونے والا ہے اور اچھی وجہ سے۔ اس کے بجائے ، ہر بار کلنٹن کے ای میلز کا ذرا بھی ذکر کیا جاتا ہے ، چاہے وہ کتنا ہی مبہم اور واضح طور پر غیر ضروری ہو ، بالاتر دائیں افواہ مل کسی بھی طرح سے ممکنہ طور پر پہلی خاتون صدر کو ختم کرنے کے لئے اس کی شیطانی صلیبی جنگ پر اوور ڈرائیو کرتی ہے۔ حقیقت میں ، کلینٹن ای میلز کے حالیہ بیچ میں کوئی بھی چیز مضمر ہے اس کی تجویز کرنے کے لئے ابھی تک بالکل بھی موجود نہیں ہے ، اور یہ بات تیزی سے واضح ہوگئی ہے کہ نئی تحقیقات کا ایف بی آئی کے ڈائریکٹر جیمز کامی کا اعلان ایک مذموم اور منافقانہ سیاسی چال کے سوا کچھ نہیں تھا۔ جزوی طور پر یہ اعلان ایک نئے ریپبلکن اسٹوری لائن کو فروغ دینے کے لئے تیار کیا گیا تھا کہ کلنٹن صدارت کے لئے نااہل ہیں کیونکہ ان کی وفاقی تحقیقات جاری ہیں۔ یہ دعوے کرنے والے ڈیمگوگس اس حقیقت کو آسانی سے نظرانداز کردیتے ہیں کہ ٹرمپ 75 سال سے کم واقعات میں زیر تفتیش ہیں ، جن میں 13 سالہ بچی کی عصمت دری بھی شامل ہے۔ کل ایک اور دائیں بازو کی افواہوں کی آندھی کی ایک حیران کن کہانی ہے ، ایف بی آئی میں ٹرمپ کے حامیوں کی سیاسی مداخلت۔ اگر بائیر کے نام نہاد گمنام ذرائع واقعی میں ایف بی آئی کے ایجنٹ ہوتے تو ، یہ غیر جانبدار ایجنسی میں ٹرمپ کے حامیوں کے ذریعہ صدارتی انتخاب میں مداخلت کی ایک اور حالیہ مثال کی نمائندگی کرتا۔
