# Supplementary material for: Supervised ensemble learning methods towards automatically filtering Urdu fake news within social media
Source: PeerJ Comput Sci. 2021 Mar 9;7:e425. doi: 10.7717/peerj-cs.425 (PMC7959660; doi:10.7717/peerj-cs.425)
Supplement: Supplemental Information 1 — News articles are in the .txt file format to read and process by machine learning code. [file peerj-cs-07-425-s001.zip › UFN/0/124.txt]

میڈیا کو مسترد کر رہا ہے - س۔ اگر ٹرمپ جیت جاتا ہے تو کیا اسے قومی خبروں کی قرون وسطی کا انکار سمجھا جاسکتا ہے؟ A. میں یقینی طور پر بھی امید کرتا ہوں! اس انتخابی چکر میں بڑے بڑے خبرناموں کی کارکردگی دیکھنے کو ملتی ہے۔ یہ مجھے بدترین ، سب سے کم اتھارٹی کام کی یاد ہے۔ اور مجھے یاد ہے کہ گولڈ واٹر نے جو سلوک کیا تھا۔ میں نے گذشتہ ہفتے لیویز کے بلاگ پر اس خرافاتی رد عمل کے بارے میں لکھا تھا کہ گلوریا بورگر اور دیگر نے انتخابی نتائج کا پہلے سے احترام کرنے کا وعدہ کرنے کے لئے ٹرمپ کی ناپسندگی کا اظہار کیا تھا۔ انہوں نے خوفناک فلم میں خوف زدہ نوعمر لڑکیوں کی طرح کام کیا۔ پیٹ بوخانن میڈیا کی گھبراہٹ کی وضاحت کر رہے ہیں۔ "اسٹیبلشمنٹ خوفزدہ ہے کہ اس نے ملک کو کھو دیا ہے ،" â؟ وہ کہتے ہیں. "ملک اب اپنی قیادت پر یقین نہیں رکھتا۔" وقت کے بارے میں! اب کامی ڈویلپمنٹ کے ساتھ ، ڈیمس نے ایک دھاندلی والے نظام کے بارے میں بات کرنا شروع کرنے سے زیادہ لمبا عرصہ نہیں گزرا۔ مساوی ذرائع ابلاغ کی حماقت کا ایک اور لمحہ: جب کلنٹنسٹاس نے ڈی این سی ای میلوں کو پھیلانے کا الزام روس پر لگایا جس میں ہلیری کے ساتھ اور برنی سینڈرز کے خلاف خفیہ تعاون کا مظاہرہ کیا گیا۔ ٹرمپ نے کہا ، "روس ، اگر آپ سن رہے ہیں تو ، مجھے امید ہے کہ آپ 30،000 ای میلز کو تلاش نہیں کر پائیں گے جو لاپتہ ہیں!" لائن اچھی طرح سے فراہم نہیں کی گئی تھی۔ لیکن یہ پھر بھی مضحکہ خیز تھا۔ اس کے باوجود ، مذاق معمول کے مشتبہ افراد پر کھو گیا۔ میں نے سی این این کے جیک ٹپر کا نظارہ تاریک ہوتا ہوا دیکھا جب اس نے شدید تشویش کا اظہار کیا کہ ٹرمپ روسیوں کو ہمارے انتخابات میں مداخلت کی دعوت دے رہے ہیں۔ ساری چیزیں ذہن میں ایک پرانے واوڈول مزاحیہ معمولات کو ذہن میں لاتی ہیں ، جس کا کہنا ہے کہ ، جو اور مو: جو: میڈیا: کے ٹرامک کے ای میل لطیفے پر الارمسٹ ردعمل سے میں ناراض ہوں۔ مو: کیا آپ ٹرمپ کے حامی کی حیثیت سے ناراض ہیں؟ جو: نہیں ، ہنسی مذاق والے شخص کی حیثیت سے میں ناراض ہوں! 29 اکتوبر ، صبح 11:09
