# Supplementary material for: Supervised ensemble learning methods towards automatically filtering Urdu fake news within social media
Source: PeerJ Comput Sci. 2021 Mar 9;7:e425. doi: 10.7717/peerj-cs.425 (PMC7959660; doi:10.7717/peerj-cs.425)
Supplement: Supplemental Information 1 — News articles are in the .txt file format to read and process by machine learning code. [file peerj-cs-07-425-s001.zip › UFN/0/125.txt]

بوکانن نے سی این این شل کو توڑا - 27 اکتوبر ، 2016 میرا خیال نہیں ہے کہ یہ ممکن ہے کہ ڈی ایس پر کوئی ایسا آدمی ہو جو سمرکنش کو مجھ سے زیادہ نفرت کرتا ہو۔ میں یہ ثابت کرنا اتنا برا چاہتا تھا کہ وہ ایک عیسیٰ ہے لیکن ثبوت نہیں مل سکا۔ اس کی روح کا مخفف ، گھٹیا ، چکنا پن ، بہرحال ، دلدل اور حیرت انگیز ہے ...
