# Supplementary material for: Supervised ensemble learning methods towards automatically filtering Urdu fake news within social media
Source: PeerJ Comput Sci. 2021 Mar 9;7:e425. doi: 10.7717/peerj-cs.425 (PMC7959660; doi:10.7717/peerj-cs.425)
Supplement: Supplemental Information 1 — News articles are in the .txt file format to read and process by machine learning code. [file peerj-cs-07-425-s001.zip › UFN/0/126.txt]

ناممکن ہو رہا ہے: کیبز ورلڈ سیریز اور جی ہاں illa illa ہلیری کلنٹن پر اب عائد کیا جاسکتا ہے - میں تقریبا an ڈیڑھ گھنٹے کی نیند چلا رہا ہوں اور میرے ناخن ہڈی کو چبا کر قریب آ گئے ہیں۔ اس کی وجہ یہ ہے کہ ، ایک بشر کعب پرستار کی حیثیت سے ، میں تقریبا 1:00 بجے تک تیار تھا جب میں نے ابھی دیکھا تھا اس کی گرفت میں آنے کے لئے کام کر رہا تھا۔ ایک بار جب میں بستر پر گیا تو میں نے اپنے آپ کو ٹاسنگ کرتے ہوئے دیکھا کہ 3:30 بجے اس کا رخ موڑ رہا تھا۔ میں نے کہا کہ اس نے اسے آفس کی طرف جانا ہے۔ میرے پیارے کیوبز نے ابھی ابھی ورلڈ سیریز جیت لی تھی ، جس نے کلیو لینڈ انڈینز کو شکست دی تھی جس میں پیشہ ورانہ بیس بال کی تاریخ میں ای پی آئی سی کے 7 سب سے بڑے لڑکے میں شامل ہونے کا امکان ہے۔ کیبز نے 1908 کے بعد سے ورلڈ سیریز نہیں جیتا ، اس چیمپئن شپ کو کچھ ایسا بنا جو ہم کیب کے شائقین صرف اس وقت تک ہی خواب دیکھ سکتے ہیں جب تک کہ واقعی یہ کل رات نہ ہو۔ چونکہ پیشن گوئی کے مرکز فائیو ٹریٹ ایٹ نے کچھ ہی دن پہلے اسے پیش کیا تھا € ¦ امکانات بہت ہی کم تھے۔ کتنا پتلا؟ اگلے منگل کو ٹرمپ کے جیتنے کی مشکلات سے پتلا۔ ایک ناممکن منظرنامہ بہت ممکن ہو جاتا ہے۔ اور خوش قسمتی سے امریکہ کے لئے ، ایک اور بظاہر ناممکن منظر نامہ اب اچانک ہی بہت ممکن نظر آنے لگا ہے۔ اب ہلیری کلنٹن پر فرد جرم عائد ہونے کا امکان ہے۔ یہ بات ایف بی آئی کے ذرائع کے توسط سے فاکس نیوز کے میزبان بریٹ بائیر کو بتاتی ہے کہ ایف بی آئی اس معاملے کی طرف بڑھ رہی ہے جو "شاید ایک فرد جرم" ہے۔؟ €؟ بائیر کی رپورٹ میں مندرجہ ذیل اہم نکات شامل ہیں۔ 1. کلنٹن فاؤنڈیشن کی تفتیش اس سے کہیں زیادہ وسیع ہے جس کی اطلاع اب تک کسی نے نہیں دی ہے اور ایک سال سے زیادہ جاری ہے۔ 2۔ کلنٹن کے معاون چیریل ملز اور ہیدر سموئلسن کے لیپ ٹاپ کو تباہ نہیں کیا جاسکا ہے ، اور فی الحال ایجنٹ ان کے ذریعے کنگھی کررہے ہیں۔ تحقیقات میں متعدد افراد کا دو بار انٹرویو لیا گیا ہے ، اور تیسری بار کچھ کے انٹرویو لینے کا ارادہ ہے۔ 3۔ ایجنٹوں کو ان ای میلز ملی ہیں جن کے بارے میں خیال کیا جاتا ہے کہ وہ انتھونی وائنیر کے لیپ ٹاپ پر ہلیری کلنٹن کے خفیہ سرور سے شروع ہوئی ہیں۔ ان کا کہنا ہے کہ ای میلز ڈپلیکیٹ نہیں ہیں اور ممکنہ طور پر اس کی نوعیت میں درجہ بندی کی جاسکتی ہے۔ the. ایف بی آئی کے اندر موجود ذرائع نے اسے بتایا ہے کہ فرد جرم عائد œ œ Likelyâ € ہے؟ کلنٹن فاؤنڈیشن میں تنخواہ کے لئے کھیل کے معاملے میں ، some some - کسی طرح سے کسی طرح کی رکاوٹ پیدا کرنا؟ €؟ محکمہ انصاف سے F. ایف بی آئی کے ذرائع 99 99 فیصد درستگی کے ساتھ کہتے ہیں کہ ہلیری کلنٹن کے سرور کو کم سے کم پانچ غیر ملکی خفیہ ایجنسیوں نے ہیک کیا تھا ، اور یہ معلومات اس سے لی گئی ہیں۔ یہ فرد جرم عائد کرنے کے لئے ایک بہت ہی مضبوط کیس ہے۔ یقینا ، خراب ڈی او جے اب بھی انصاف کو روکنے کے لئے اپنی طاقت میں ہر ممکن کام کرسکتا ہے ، لیکن اب ایسا لگتا ہے کہ ایف بی آئی کھوج کے سامنے ڈی او جے کے مطالبے کو پھینک رہی ہے۔ لوگوں کو ، آگے کچھ دن دلچسپ رہنے والا ہے۔
