# Supplementary material for: Supervised ensemble learning methods towards automatically filtering Urdu fake news within social media
Source: PeerJ Comput Sci. 2021 Mar 9;7:e425. doi: 10.7717/peerj-cs.425 (PMC7959660; doi:10.7717/peerj-cs.425)
Supplement: Supplemental Information 1 — News articles are in the .txt file format to read and process by machine learning code. [file peerj-cs-07-425-s001.zip › UFN/0/127.txt]

انتخابات 2016 کے بعد امریکہ: گلیبل اور بکھرے ہوئے - ڈیوڈ کیرانس - اصل میں امریکہ کے اندر اور پوری دنیا میں اسٹریٹجک کلچر فاؤنڈیشن میں شائع ہوا ، سیاسی مبصرین ایک طویل عرصے سے کسی ایسے انتخابات کے منتظر ہیں جو امریکی نظام کی انتہائی مضحکہ خیز خصوصیات سے راحت کا وعدہ کرے گا۔ افسوس جب یہ وقت آگیا ہے کہ امریکہ ان رجحانات کو تبدیل کرنے کی راہ پر گامزن ہو ، نئی انتظامیہ کا انتخاب کرنے کے لئے 18 ماہ کی جدوجہد کے نتائج سنجیدہ قیادت اور اصلاحات کی تمام امیدوں کو ختم کردیں گے۔ انتخابی حلقوں کو ایمانداری کے ساتھ بیدار کرنے کے لئے میں مارکیٹ کے حادثے کا منتظر ہوں۔ کیونکہ اگر لونی ٹونس کا ایک امیدوار {جس کا مطلب ڈونلڈ ٹرمپ ہے - DK Dem ڈیموکریٹس کو ہمت نہیں دیتا ہے کہ وہ بائیں بازو کے امیدوار - برنی سینڈرز ، یا کچھ دھاندلی - D "DK put" لگائے ، تو پھر تباہی ہی اس کی اصلاح ہے۔ چھوڑ دیا. com com "تبصرہ نگار« «سنیپ شاٹسٹ Â دونوں امریکہ کے اندر اور پوری دنیا میں ، سیاسی مبصرین ایک ایسے انتخابات کا طویل عرصے سے انتظار کر رہے ہیں جو امریکی نظام کی انتہائی مضحکہ خیز خصوصیات سے راحت کا وعدہ کرے گا ، جیسے نوآبادیاتی معاشی سادگی کی پالیسیاں جو حکومتوں کی بنیادی خدمات اور حفاظت کے جالوں کو برقرار رکھنے کی اہلیت ، فوجی جارحیت اور حکومتوں کے عدم استحکام کو روکتی ہیں۔ دنیا بھر میں وسیع پیمانے پر ، این ایس اے کی نگرانی کے ذریعے رازداری کی ہول سیل خلاف ورزی ، قومی حکومتوں پر بین الاقوامی کارپوریشنوں کی طاقت کو زیادہ سے زیادہ بنانے کے لئے تیار کردہ تجارتی معاہدے ، ماحولیاتی تبدیلیوں کے سنگین نتائج کے نتیجے میں جیواشم ایندھن کے حصول اور انفراسٹرکچر کی سہولت ، ایک مالی نظام چوسنا دولت آبادی سے دور اور دولت میں عدم مساوات کو تیز کرنا ، اور بہت کچھ۔ افسوس جب یہ وقت آگیا ہے کہ ان رجحانات کو تبدیل کرنے میں امریکہ راہنمائی کرے ، نئی صدارتی انتظامیہ کے انتخاب کے لئے اٹھارہ ماہ کی جدوجہد کے نتیجے میں سنجیدہ قیادت اور ان میں سے کسی بھی اہم معاملے پر اصلاح کی امیدوں کو ختم کرنے کا امکان نظر آتا ہے۔ لہذا ، اس کے بعد ، قریب قریب (اگر اب زیادہ نہیں) میں ، ترقی اس وقت تک ممکن نہیں ہوگی جب تک کہ واشنگٹن ڈی سی پر نیچے سے دباؤ ڈالنے کے لئے سیاست کی نئی شکلیں پیدا نہ ہوں۔ لیکن ہم اس کے لئے کتنی امید کر سکتے ہیں؟ یہ کب دیکھے گا؟ 13 اپریل ، 2016 ، نیویارک ، برنی سینڈرس کی ریلی کے لئے گھنٹوں پہلے ہی قطار میں کھڑے ہجوم؟ تمام اشارے کے ذریعہ ، کلنٹن آٹھ نومبر کو انتخابات میں کامیابی حاصل کریں گی ، اور عملی طور پر ہر سیاسی مبصر ڈونلڈ ٹرمپ کے مظاہر کے واضح انتقال پر خوش ہوں گے۔ جتنا یہ عجیب معلوم ہوسکتا ہے ، تاہم ، ٹرمپ تحریک کا کچھ جذبہ امریکہ میں اصلاح پسند سیاست کی آگ کو ایندھن فراہم کرسکتا ہے۔ یقینی طور پر ، ٹرمپ کی مہم تعصب اور لاعلمی کو جائز بنانے اور معمول پر لانے کی طرف بہت آگے بڑھ چکی ہے ، اور یہ باقیات برقرار رہے گی۔ لیکن ٹرمپ نے ایک غیر معمولی ، خود خدمت کرنے والے سیاسی طبقے کے خلاف بھی شدید ناراضگی کا اظہار کیا ہے۔ یہ جذبات کشمکش میں شامل ہیں کہ برنی سینڈرز کی معاشرتی جمہوری پالیسیوں کی حمایت اور آبادی کو بااختیار بنانے کے لئے دولت مند انتخابی عطیہ دہندگان اور کارپوریشنوں کے ہاتھوں تمام طاقت کو جمع کرنا ہے۔ مزید ، ہمیں یہ بھی نہیں بھولنا چاہئے ، ٹرمپ نے دنیا بھر میں امریکی فوج کے کردار کو کم کرنے کے ساتھ ، تعاون کے حق میں ، روس کی طرف دشمنی پر پناہ دینے کے خیال کو مستقل طور پر فروغ دیا ہے۔ نقطہ یہ نہیں ہے کہ کیا ٹرمپ کا حقیقی معنی ہے وہ جو کہتے ہیں (حالانکہ ان کے ایک مشیر جو ہمارے ساتھ بات کرتے ہیں وہ اصرار کرتے ہیں کہ وہ کرتا ہے)۔ نقطہ یہ ہے کہ ٹرمپ نے ان عہدوں کو روشنی میں لایا ، جس کی وجہ سے امریکیوں کی بڑھتی تعداد نے اپنی خارجہ پالیسی کے ایک ستون کے طور پر فوجی طاقت ، توسیع اور جارحیت پر ملک کی عدم اعتماد پر انحصار کرنے پر سوال اٹھایا ہے۔ اگر بائیں بازو کو واقعتا Washington واشنگٹن کے نو لیبرل اسٹیٹس کو ختم کرنے کے بارے میں سنجیدہ ہے ، تو اسے کچھ مایوسی کو دور کرنے کی ہر ممکن کوشش کرنی چاہئے جو وسیع پیمانے پر مشترکہ اہداف کی طرف ٹرمپ تحریک سے وابستہ ہیں۔ گلیبل بائیں بازو اس وقت یقینا the بائیں بازو کی بڑی اکثریت کا انتخاب آنے والے انتخابات کے ساتھ ہوچکا ہے ، اور کلنٹن کو «ser کم برائی» امیدوار کی حیثیت سے حمایت کرتے ہوئے ٹرمپ کو شکست دینے کی بظاہر ضرورت ہے۔ پہلی نظر میں یہ معقول حد تک معقول معلوم ہوتا ہے۔ لیکن ٹرمپ کے مقابلے میں کلنٹن کی ترجیح کے سلسلے میں ملک نے جو سرٹیفکیٹ کھڑا کیا ہے ، اسے ہمیں رکنا چاہئے۔ زیادہ توجہ دینے والوں کے ل، ، یہ ضروری نہیں ہے کہ کون سا امیدوار کم برائی ہے۔ ہر امیدوار میں پائے جانے والے خامیاں اتنے گھٹیا ہیں اور اگلی انتظامیہ کا سامنا کرنے والے متغیرات اتنے غیر یقینی ہیں ، کہ کوئی بھی آسانی سے کسی بھی سمت میں کسی کیس کی حمایت کرسکتا ہے۔ بائیں بازو کا ایک چھوٹا طبقہ دونوں برہمنوں کو مسترد کرے گا اور یقینا گرین پارٹی کے امیدوار جل اسٹین کے لئے مثبت ووٹ ڈالے گا۔ لیکن کلنٹن کی بدعنوانی ، جرائم ، اور مذاہب کو نظرانداز کرنے کے لئے بائیں بازو کی بہت سی تیاریوں سے فوری طور پر مزاحمت کی مضبوطی کو ختم کیا جا رہا ہے جسے میڈم صدر کو آدھا بیکڈ ترقی پسند اصلاحات کو آگے بڑھانے کے لئے دبانے کی ضرورت ہوگی۔ کسی بھی مسئلے پر اسی دوران، چونکہ کلنٹن کے آس پاس رہائشی اور بائیں بازو کا متحد ہونا ، اصل انتخابات پردے کے پیچھے ہورہا ہے: کلنٹن اور اس کا اندرونی حلقہ ان اہم اہلکاروں کو کھڑا کررہے ہیں جو بڑی حد تک ان کی انتظامیہ میں پالیسی کا اندازہ طے کریں گے۔ کلنٹن کے موجودہ مہم کے چیئرمین ، جان پوڈسٹا کی وکی لیکس کی اشاعت کا شکریہ ، ہم بخوبی جانتے ہیں کہ اب تک یہ عمل بہت آگے بڑھ چکا ہے۔ جیسا کہ ڈیوڈ ڈین نے حال ہی میں Â «نیو ریپبلک Â in میں یہ بات ڈالی: اگر 2008 کے پوڈسٹا ای میلز کا کوئی اشارہ ہے تو ، بند دروازوں کے پیچھے ، عوامی پالیسی کے اگلے چار سال ابھی ختم کردیئے جارہے ہیں۔ لیول اور ویسٹ ونگ ایڈوائزری ملازمتوں میں اتنی ہی اہمیت ہے جتنا پالیسی کاغذات یا قانون سازی کے اقدامات۔ یہ ایگزیکٹو برانچ کی ترجیحات اور بحرانوں کے جوابات سے آگاہ کرے گا۔ یہ موجودہ قوانین کے نفاذ کی سطح پر حکمرانی کرے گا۔ یہ انتظامیہ کے نقطہ نظر کو قائم کرے گی اور ہلیری کلنٹن کو جو مشورے ملے گی۔ اس کی اہمیت پر کافی زور نہیں دیا جاسکتا ، اور یہ عمل شروع ہوچکا ہے۔ یہ اس لڑائی میں ہے کہ مختصر اور طویل مدتی میں ڈیموکریٹک پارٹی کی پالیسی سوچ پر کس کا غلبہ ہے۔ ڈیوین نے مزید کہا کہ Â «... اگر لبرلز اس عمل پر اثر ڈالنا چاہتے ہیں تو ، انتخابات کے بعد تک انتظار کرنا بہت دیر ہوجائے گا۔ ٹھیک ہے ، حیرت ہے کہ کیوں ڈین اتنے پر امید ہیں۔ وکی لیکس کی ایک اور رہائی میں انکشاف ہوا ہے کہ کلنٹن نے ٹم کائن کے بارے میں کم و بیش فیصلہ کیا تھا کہ وہ 2015 کے وسط (!) کے وسط میں اپنے رننگ میٹ کے طور پر کام کر رہی ہے۔ یقینا؟ بہت سارے اعلی عہدوں پر طویل عرصے سے اسکرپٹ موجود ہیں ، اور ان لوگوں کے لئے جو ابھی تک کھیل میں ہیں ، کیا کوئی ڈیوڈ ڈین بھی عوامی دباؤ کا انتخاب میں فرق پیدا کرنے کا تصور کرسکتا ہے؟ مختصرا، دنیا کو خود کو ہلیری کلنٹن انتظامیہ کے ل prepare تیار کرنا چاہئے جو واشنگٹن اسٹیبلشمنٹ کلون سے بھری ہوئی ہے اور میڈیا کی ایک ہم خیال اسٹبلشمنٹ کے ذریعہ مستعدی سے تنقید سے محفوظ ہے۔ مزید یہ کہ اور اہم بات یہ ہے کہ ہم پہلے ہی کلنٹن انتظامیہ کو اس حربے سے بچنے کے لئے تدبیر کرتے ہوئے دیکھ سکتے ہیں جس نے صدر خارجہ کی تاثیر کو کم سے کم اہم خارجہ اور ملکی پالیسیوں کو دائیں طرف ، ریپبلکن پارٹی کے ہتھیاروں میں دھکیل دیا ہے۔ اس اسکور پر اشارے بتانا مشکل نہیں ہے ... «« معذرت ، میں مسز اسٹرینجلوو »€" تبصرہ نگار «" فطرت بوائے for "کو ووٹ نہیں دے سکتی ، اور کلنٹن کو اس کی غیر قانونی حرکت پر ترک کرنا امریکی غیر ملکی پر کلنٹن کے عروج کے مضمرات پالیسی پہلے ہی نظر میں آرہی ہے ، اور وہ تھوڑی پریشان کن سے کہیں زیادہ ہیں۔ 20 اکتوبر کو واشنگٹن پوسٹ وائٹ ہاؤس کے نمائندے گریگ جفا کے ایک مضمون نے اتنی ہی بری خبریں پیش کیں جتنی ہماری توقع تھی: خارجہ پالیسی کے اشرافیہ سے تعلق رکھنے والے ریپبلکن اور ڈیموکریٹ ایک ایسی گستاخانہ امریکی خارجہ پالیسی کی بنیاد بنا رہے ہیں جس کی رپورٹوں کی ایک دھجیاں اڑاتی ہیں۔ ممکنہ طور پر کلنٹن وائٹ ہاؤس میں ان عہدے داروں کی طرف سے جو سینئر کردار ادا کریں گے .... حالیہ سفارشات کی دو طرفہ نوعیت ، ایسے وقت میں آنے والی ہے جب ملک کو کبھی بھی زیادہ قطبی خطرہ نہیں بنایا گیا ہے ، خارجہ پالیسی اشرافیہ کے مابین ایک قابل ذکر اتفاق رائے کی عکاسی کرتا ہے۔ اس اتفاق رائے کو ایک ایسے صدر کے خلاف وسیع بنیاد پر رد عمل کا مظاہرہ کرنا پڑتا ہے جس نے بار بار دباؤ ڈالنے کے خطرات اور سنجیدگی کی ضرورت پر زور دیا ہے ، خاص طور پر مشرق وسطی میں the together ایک دوسرے کے ساتھ کیے گئے مطالعے اور رپورٹس میں مزید جارحانہ امریکی اقدام پر پابندی لگانے کا مطالبہ کیا گیا ہے ایران ، مشرق وسطی میں افراتفری پر لگام ڈالیں اور روس کو یورپ میں چیک کریں۔ دوسرے الفاظ میں کلنٹن اوبامہ سے زیادہ جارحانہ خارجہ پالیسی تیار کررہے ہیں۔ اور note € "نوٹ کریں â for" وہ اس کے لئے دو طرفہ تعاون سے لطف اندوز ہوں گی۔ David «یہ سارا تصور کارپوریٹ بلیک میلÂ کی ایک شکل ہے David - ڈیوڈ ڈین ، کلنٹن کی طرف سے ٹیکس کی وطن واپسی کی پالیسی کی تیاری کی خصوصیت ہے جو بڑے کارپوریشنوں کی ٹیکس ذمہ داریوں کو مستقل طور پر کم کرے گا۔ جہاں تک گھریلو پالیسی کا تعلق ہے ، اس وقت تک ، تمام حالیہ انکشافات ایک ایسی کرنسی کی طرف اشارہ کرتے ہیں جو اوباما کے دور میں حاصل کردہ کارپوریٹ مفادات سے کہیں زیادہ دوستانہ ہیں۔ مثال کے طور پر ، کچھ دن پہلے ڈیوڈ ڈین کی ایک اہم تفتیش نے کلنٹن کے دائرے کو بے نقاب کیا ' بیرون ملک منافع کارپوریشنوں کے ٹیکس لگانے میں زبردست اور مستقل کمی کی تیاری میں اعلی ڈیموکریٹس اور ریپبلکن کے ساتھ ہم آہنگی۔ جیسا کہ صحافی میٹ طیبی نے ایک بار اسی طرح کی تجویز پیش کی: «« ٹیکس کے سب سے بڑے دھوکہ دہی کو ٹیکس کا ایک بڑا وقف دیں۔ ہاں ، ہم توقع کرسکتے ہیں کہ کارپوریٹ تحریری تجارتی معاہدوں سے بیرون ملک کمائے جانے والے منافع پر ٹیکس میں کمی کی پیروی کی جا. گی۔ اور وال اسٹریٹ کو بھی نہیں چھوڑا جائے گا۔ کلنٹن کے پاس اپنے مالیاتی شعبے کے اسپانسروں کی مدد کے لئے بہت سارے اختیارات ہیں ، جن میں گذشتہ ہفتے انکشاف ہوا ایک اہم منصوبہ ڈیوڈ سائروٹا اور ایوی عاشر - شاپو بھی ہے۔ یہ سرمایہ کاری کے متبادل متبادل حکمت عملیوں پر کام کرنے والے اثاثہ منیجروں کے ہاتھوں اربوں ڈالر مالیت کے افراد کے ریٹائرمنٹ اکاؤنٹ فراہم کرے گا ، اور منیجرز کو سالانہ اربوں ڈالر کی فیسوں میں تقسیم کرے گا۔ مہم کے تعاون سے امریکہ میں کارپوریشنوں کو زبردست منافع ملتا ہے۔ کیا آپ کو اس مضمون سے لطف اندوز ہوا؟ - ہماری مدد پر غور کریں! روس اندرونی آپ کے عطیات پر انحصار کرتا ہے: جتنا زیادہ آپ دیں گے ، اتنا ہی ہم کر سکتے ہیں۔ $ 1 $ 10 دوسری رقم اگر آپ چاہتے ہیں کہ آپ $ 1،000 یا اس سے زیادہ کی ٹیکس میں کٹوتی کے لئے حصہ ڈالیں تو ، براہ کرم ہدایات کے لئے ہمارا سپورٹ پیج دیکھیں۔
