# Supplementary material for: Supervised ensemble learning methods towards automatically filtering Urdu fake news within social media
Source: PeerJ Comput Sci. 2021 Mar 9;7:e425. doi: 10.7717/peerj-cs.425 (PMC7959660; doi:10.7717/peerj-cs.425)
Supplement: Supplemental Information 1 — News articles are in the .txt file format to read and process by machine learning code. [file peerj-cs-07-425-s001.zip › UFN/0/128.txt]

ایف بی آئی کی طرف سے ہلیری کی کلیئرنگ کے بعد اینڈرسن کوپر بالکل OWNS کیلیان کونے۔ - اتوار کے روز ، ایف بی آئی کے ڈائریکٹر کامی نے ایک بار پھر ہیلری کلنٹن کو اپنی ای میلز کے سلسلے میں کسی غلط کام سے صاف کیا - اس سے صرف دو ہفتے قبل کانگریس کو یہ کہتے ہوئے ، کہ ای میلز کے سلسلے میں پائے گئے انتھونی وائنر کی چھان بین کا ہیلری کے معاملے سے کچھ واسطہ پڑ سکتا ہے۔ ان پراسرار ای میلز کے بارے میں قیاس آرائیاں کرتے ہوئے ، کہ اب ہم جان چکے ہیں کہ ہلیری کلنٹن کے ساتھ کوئی کام نہیں کرنا پڑا تھا ، ہوسکتا ہے کہ وہ ہیچ ایکٹ کی براہ راست خلاف ورزی کر رہے ہوں۔ آئیے امید کرتے ہیں کہ ڈائریکٹر کامی کو بہت جلد اپنی ہی تحقیقات برداشت کرنی پڑے گی۔ قیاس آرائیوں کی بات کرتے ہوئے ، اتوار کی شب سی این این کے AC360 کے خصوصی ایڈیشن پر ، اینڈرسن کوپر نے ٹرمپ مہم کے منیجر کیلیان کونے کے سامنے وہی بات سامنے لائی۔ â € œکیا یہ آپ کے الفاظ میں ، کسی ایسے شخص کے لئے ذمہ دار ہے جو ریاستہائے متحدہ کا صدر بن سکتا ہے ، ایک فعال تفتیش کے بارے میں جب اس کے پاس کوئی حقیقت نہیں ہے؟ â â ؟؟ کیلیان نے ہیلری کلنٹن کے نجی سرور کے استعمال کی طرف توجہ دلانے کی کوشش کی ، لیکن اینڈرسن اس کے پاس نہیں تھا اور دوبارہ پوچھتا ہے۔ though € œ ٹھیک ہے ، اگرچہ آپ سوال کا جواب نہیں دے رہے ہیں۔ کیا یہ غیر ذمہ دار ہے کہ جو شخص ریاستہائے متحدہ کا صدر ہو اس کے بارے میں قیاس آرائیاں کرنا جس کے بارے میں اس کے پاس کوئی حقیقت نہیں ہے؟ â؟ ؟؟ نیچے ان کا گرما گرم تبادلہ دیکھیں: ویڈیو اسکرین شاٹ کے ذریعے نمایاں تصویر اس مضمون کو شیئر کریں! کیا یہ غیر ذمہ دار ہے کہ جو شخص ریاستہائے متحدہ کا صدر ہو اس کے بارے میں قیاس آرائیاں کرنا جس کے بارے میں اس کے پاس کوئی حقیقت نہیں ہے؟ â؟ ؟؟ نیچے ان کا گرما گرم تبادلہ دیکھیں: ویڈیو اسکرین شاٹ کے ذریعے نمایاں تصویر اس مضمون کو شیئر کریں! کیا یہ غیر ذمہ دار ہے کہ جو شخص ریاستہائے متحدہ کا صدر ہو اس کے بارے میں قیاس آرائیاں کرنا جس کے بارے میں اس کے پاس کوئی حقیقت نہیں ہے؟ â؟ ؟؟ نیچے ان کا گرما گرم تبادلہ دیکھیں: ویڈیو اسکرین شاٹ کے ذریعے نمایاں تصویر اس مضمون کو شیئر کریں!
