# Supplementary material for: Supervised ensemble learning methods towards automatically filtering Urdu fake news within social media
Source: PeerJ Comput Sci. 2021 Mar 9;7:e425. doi: 10.7717/peerj-cs.425 (PMC7959660; doi:10.7717/peerj-cs.425)
Supplement: Supplemental Information 1 — News articles are in the .txt file format to read and process by machine learning code. [file peerj-cs-07-425-s001.zip › UFN/0/129.txt]

Y € chSl लामो - â € ”بریڈ تھور (@ بریڈ تھور) 28 اکتوبر ، 2016 مردوں نے اپنی ڈکس سے سب کچھ برباد کردیا https://t.co/vFLzBWDEpO اس ایف بی آئی کی تحقیقات میں ہلیری کا منصوبہ بہت زیادہ موٹا ہوا ہے ، لہذا بات کرنا ہے: NYT انتباہ: انتھائی وائنر سیکسٹنگ اسکینڈل کی تحقیقات کے دوران نئی ای میلز دریافت ہوگئیں۔ â € ”اینڈریو کلارک ðŸŽƒ (@ اینڈریو کلارک) 28 اکتوبر ، 2016 رکو ، کیا ہوگا؟ انتھونی وائنر کی سیکسٹنگ کی تحقیقات کے دوران ایف بی آئی کی کلنٹن انکوائری سے منسلک نئے ای میلز دریافت ہوئے https://t.co/FMHEkn03B0 یار: وفاقی قانون نافذ کرنے والے عہدیداروں نے جمعہ کو کہا ہے کہ ہیلری کلنٹن کی بند تحقیقات میں ان نئے ای میلوں کا انکشاف ہوا ہے۔ نجی ای میل سرور کا استعمال اس وقت دریافت کیا گیا جب ایف بی آئی نے مسز کلنٹن کے معاون ہما عابدین اور ان کے شوہر انتھونی وینر سے تعلق رکھنے والے الیکٹرانک ڈیوائس ضبط کیں۔ Congress € Congress کانگریس کو لکھے گئے خط میں ، ایف بی آئی کے ڈائریکٹر ، جیمز بی کامی نے کہا کہ غیر متعلقہ معاملے میں ای میلز منظر عام پر آچکی ہیں ، اور یہ کہ وہ تفتیش سے قطع تعلق رکھتے ہیں۔ مسٹر کامی نے کہا کہ ایف بی آئی اس بات کا تعین کرنے کے لئے اقدامات کر رہی ہے کہ آیا ان میں خفیہ معلومات موجود ہیں ، اور ساتھ ہی ہماری تحقیقات کے لئے ان کی اہمیت کا اندازہ بھی کیا جاسکتا ہے۔ انہوں نے کہا کہ وہ نہیں جانتے کہ ای میلز کا جائزہ لینے میں کتنا وقت لگے گا ، یا یہ کہ نئی معلومات قابل ذکر ہیں۔ کلنٹن نےnytimes icks € "ڈیوڈ روٹز (@ ڈیوڈ رٹز) 28 اکتوبر ، 2016 کو اٹھا لیا ، آپ اس کے بارے میں اور کیا کہہ سکتے ہیں؟ â € ”کیمبرلی کیے (@ کیمبرلی کیے) 28 اکتوبر ، 2016 اوہ میرے خدا https://t.co/Qa8JRQuO8f نیز ہماری تفتیش کے لئے ان کی اہمیت کا اندازہ لگانا۔ € ؟؟ انہوں نے کہا کہ وہ نہیں جانتے کہ ای میلز کا جائزہ لینے میں کتنا وقت لگے گا ، یا یہ کہ نئی معلومات قابل ذکر ہیں۔ کلنٹن نےnytimes icks € "ڈیوڈ روٹز (@ ڈیوڈ رٹز) 28 اکتوبر ، 2016 کو اٹھا لیا ، آپ اس کے بارے میں اور کیا کہہ سکتے ہیں؟ â € ”کیمبرلی کیے (@ کیمبرلی کیے) 28 اکتوبر ، 2016 اوہ میرے خدا https://t.co/Qa8JRQuO8f نیز ہماری تفتیش کے لئے ان کی اہمیت کا اندازہ لگانا۔ € ؟؟ انہوں نے کہا کہ وہ نہیں جانتے کہ ای میلز کا جائزہ لینے میں کتنا وقت لگے گا ، یا یہ کہ نئی معلومات قابل ذکر ہیں۔ کلنٹن نےnytimes icks € "ڈیوڈ روٹز (@ ڈیوڈ رٹز) 28 اکتوبر ، 2016 کو اٹھا لیا ، آپ اس کے بارے میں اور کیا کہہ سکتے ہیں؟ â € ”کیمبرلی کیے (@ کیمبرلی کیے) 28 اکتوبر ، 2016 اوہ میرے خدا
