# Supplementary material for: Supervised ensemble learning methods towards automatically filtering Urdu fake news within social media
Source: PeerJ Comput Sci. 2021 Mar 9;7:e425. doi: 10.7717/peerj-cs.425 (PMC7959660; doi:10.7717/peerj-cs.425)
Supplement: Supplemental Information 1 — News articles are in the .txt file format to read and process by machine learning code. [file peerj-cs-07-425-s001.zip › UFN/0/13.txt]

اس میں ایک تناؤ میں آرام کرنے کی کیوں ضرورت ہے؟ - پچھلے مضمون میں ، میں نے اس کے بارے میں بحث کی - یعنی مردانہ مرد کے لئے کھینچنا کیوں ضروری ہے ، اور اپنی جسمانی تندرستی کو زیادہ سے زیادہ بنانے کے ل several آپ کو اپنی تربیت میں استعمال کرنا چاہئے۔ اور جب کہ یہ مشورہ ابھی بھی درست ہے ، لیکن میں نے اس پہلے مضمون میں ایک بہت ہی اہم تصور کو نظرانداز کیا: وہ تکنیک جن میں یہ تفصیل ہے کہ کس طرح بڑھائی جاسکتی ہے۔ میں کسی خاص تناؤ یا کسی طرح کے فرضی ret € œ مضبوط ذہنیت ، â €؟ کا ذکر نہیں کر رہا ہوں۔ بلکہ تکنیکوں کا ایک سیٹ ہے جو کسی بھی لمبائی کے ل util فوری طور پر لچک کو بڑھانے کے لئے استعمال ہوسکتا ہے۔ لیکن اس سے پہلے کہ میں ان پر تبادلہ خیال کروں ، مجھے کھینچنے کے غلط طریقے پر تبادلہ خیال کرنا ہوگا جو بہت سے لوگ اب بھی استعمال کرتے ہیں۔ کس طرح نہیں بڑھتا ہے بہت سارے لوگوں کا خیال ہے کہ کھینچنا پٹھوں اور مربوط ٹشووں کو بڑھائ! پر مجبور کرنا ایک لغوی فعل ہے۔ ”ہر قیمت پر اس سے بچیں! اولین اور اہم ترین، جیسا کہ میں نے پہلے بھی ان صفحات میں بحث کی ہے ، آپ کو کبھی بھی ارتباطی بافتوں پر کسی بھی طرح کا دباؤ نہیں لگانا چاہئے۔ وہ مکمل طور پر â € ہولڈ فاسٹ € € میں تیار ہوئے؟ اور چیزوں کو ایک ہی ٹکڑے میں رکھیں ، انہیں کبھی بھی بڑھایا نہیں جانا چاہئے! عضلات جسمانی خصوصیت ہیں جو پھیلتی ہیں ، جیسے ہی وہ کرتے ہیں۔ جب کھینچتے ہو تو ، آپ کے جسم کو ہمیشہ اس طرح سے رکھنا چاہئے جہاں متصل ٹشو مستحکم ہوں اور پٹھوں کو حرکت پذیر ہو۔ یہاں تک کہ جب آپ کو مناسب طریقے سے پوزیشن میں رکھا جاتا ہے تو ، کھینچنے کے کسی بھی حصے میں ایتھلیٹ کو اپنے پٹھوں کو کھینچنے پر مجبور نہیں کرنا چاہئے ، کیونکہ اس سے پٹھوں کے پھاڑ پڑنے کا خطرہ ہوتا ہے جو ایک سخت چوٹ ہے جو واقعی کبھی نہیں جاتی ہے۔ اس کی وجہ یہ ہے کہ انسانی جسم فطری طور پر تیار ہوا ہے جسے œ € œ اینٹی اسٹریچ اضطراری lex as کہا جاتا ہے؟ پٹھوں کو پھاڑنے سے بچنے کے ل the پٹھوں کو دور کرنے میں اور تکلیف میں گہری مشکلات میں اضافہ ہوتا ہے ، اور آپ کا جسم درد کے ساتھ اس تناؤ کا جواب دیتا ہے۔ یہ ایک حیاتیاتی علامت ہے جو آپ کو بتاتا ہے کہ اگر آپ مزید آگے جاتے ہیں تو آپ کو پٹھوں کے آنسو لاحق ہوجاتا ہے ، اور عام طور پر اس پر سختی سے انتباہ ہونا چاہئے۔ تاہم ، اگر آپ ایڈوانس اسٹریچنگ کرنا چاہتے ہیں (جیسے فٹنس کی فٹنس کا قریب ناممکن معیار) ، آپ کو اپنے آپ کو تکلیف پہنچائے بغیر اس اضطراری پر قابو پانے کے لئے کوئی راستہ تلاش کرنا ہوگا۔ اور جیسا کہ قسمت میں یہ ہوتا ، ہے! آرام دہ اور پرسکون اضطراب پر آہستہ آہستہ اور بار بار کی مشق کی مدد سے قابو پایا جاسکتا ہے۔ اسی طرح ، آپ کا اینٹی اسٹریچ ریفلیکس جو آپ کے œ œjPointâ keeps ؟؟ کو برقرار رکھتا ہے؟ (دراصل آپ کے پٹھوں) کو کچھ تکنیکوں کے ذریعہ سخت اور متحرک قابو پایا جاسکتا ہے۔ ان تکنیکوں میں سب سے بنیادی وہی ہے جس کے بہترین نتائج میں مجھے حاصل ہوا ہے (حسب معمول ، آسان لیکن مشکل جواب عام طور پر صحیح ہوتا ہے) ، اور یہ â € € œ œ œ œ œ œ lax lax lax lax lax lax lax lax lax lax œ œ œ œ œ œ œ œ Pa ”اس نظریہ کو نام دینے پر پاویل سوٹسولین کا شکریہ۔ اس تکنیک کو استعمال کرنے کے ل the ، آپ جس کھینچ کو کرنا چاہتے ہیں اس کی ایک آسان شکل اپنائیں: اسپلٹ کو بطور مثال استعمال کرتے ہوئے ، آپ بیٹھے ہوئے نالیوں کو کھینچیں گے۔ صرف اس مقام تک بڑھائیں جہاں آپ کو ہدف کے پٹھوں میں تناؤ محسوس ہوتا ہے ، اور پھر انتظار کریں اور انتظار کریں۔ ہاں ، ستم ظریفی یہ ہے کہ ، اس تناظر میں نرمی آپ کی جسمانی تندرستی کو بڑھانے کی کلید ہے۔ آپ لفظی طور پر وہیں بیٹھیں گے اور آپ کے پٹھوں کا انتظار کرنا چاہتے ہیں کہ آپ مسلسل اس سے لڑنا بند کردیں ، دوسرے لفظوں میں ، آپ اپنے اضطراب کو ختم کردیں گے جب تک کہ یہ آپ کے اضطراب سے باز نہ آجائے۔ یہ ایسی چیز نہیں ہے جو جلدی ہوتی ہے۔ میرے تجربے سے ، اس میں 5-10 منٹ فی لمحہ لگے گا ، لہذا یہ کام کرتے ہوئے آپ کو کتاب ملنا یا ٹی وی دیکھنا آپ کے لئے بالکل قابل قبول ہے۔ ضمنی نوٹ کے طور پر ، یہ لفظی طور پر واحد وقت ہے جہاں میری رائے میں ، ورزش کے دوران بصری رکاوٹ پیدا کرنا قابل قبول ہے۔ جیسا کہ آپ کی توقع کی جاسکتی ہے ، ایک بار جب آپ کے پٹھوں میں نرمی آجائے اور درد ختم ہوجائے تو ، آپ کچھ زیادہ بڑھ سکتے ہیں ، اور اسے مزید 10 منٹ تک روک سکتے ہیں۔ اس عمل کو اس وقت تک دہرائیں جب تک کہ آپ کے پٹھوں کو تکلیف نہ ہو اور آپ فیصلہ کریں کہ آپ مزید آگے نہیں جاسکتے ہیں۔ یہ ایک ذاتی کال ہے جس کا فیصلہ آپ کو خود کرنا ہے ، جب میں آپ کے عضلات رکنے کا مطالبہ کر رہا ہوں تو میں فیصلہ نہیں کر سکتا۔ اس تکنیک کو کسی بھی حد تک استعمال کیا جاسکتا ہے ، اور بہت سے معاملات میں آپ کو ایسی ترقی ملے گی جس کی آپ کی خواہش ہے۔ تاہم ، â € œœentoeee I I I I Intontontontontontontontontontontontonto in in in in in in in in in in in in in in in in in in in in in in in in in میں دیگر طریقے موجود ہیں۔ مشقوں کے کنبے جو اس کے ساتھ ساتھ استعمال ہوسکتے ہیں ، جیسے مراقبہ ment ”ذہنی طور پر آرام دہ اور پرسکون پٹھوں میں نرمی کا باعث بنے گی۔ یا آپ œ œ ced ced relaxœ ced. ced ced relax relax relax relax relax try try try try try try try try......... کسی بھی طرح سے آپ اس کو ٹکڑے ٹکڑے کر دیں ، آپ کو صرف اچھالنے کی ضرورت نہیں ہے ، ان نتائج کو بہتر نتائج کے لize استعمال کریں۔ مزید پڑھیں: جسم کے لئے کھینچنا کیوں ضروری ہے (شروع کرنے کے ل 6 6 ابتدائی کھینچوں کے ساتھ) تاہم ، â € œœentoeee I I I I Intontontontontontontontontontontontonto in in in in in in in in in in in in in in in in in in in in in in in in in میں دیگر طریقے موجود ہیں۔ مشقوں کے کنبے جو اس کے ساتھ ساتھ استعمال ہوسکتے ہیں ، جیسے مراقبہ ment ”ذہنی طور پر آرام دہ اور پرسکون پٹھوں میں نرمی کا باعث بنے گی۔ یا آپ œ œ ced ced relaxœ ced. ced ced relax relax relax relax relax try try try try try try try try......... کسی بھی طرح سے آپ اس کو ٹکڑے ٹکڑے کر دیں ، آپ کو صرف اچھالنے کی ضرورت نہیں ہے ، ان نتائج کو بہتر نتائج کے لize استعمال کریں۔ مزید پڑھیں: جسم کے لئے کھینچنا کیوں ضروری ہے (شروع کرنے کے ل 6 6 ابتدائی کھینچوں کے ساتھ) تاہم ، â € œœentoeee I I I I Intontontontontontontontontontontontonto in in in in in in in in in in in in in in in in in in in in in in in in in میں دیگر طریقے موجود ہیں۔ مشقوں کے کنبے جو اس کے ساتھ ساتھ استعمال ہوسکتے ہیں ، جیسے مراقبہ ment ”ذہنی طور پر آرام دہ اور پرسکون پٹھوں میں نرمی کا باعث بنے گی۔ یا آپ œ œ ced ced relaxœ ced. ced ced relax relax relax relax relax try try try try try try try try......... کسی بھی طرح سے آپ اس کو ٹکڑے ٹکڑے کر دیں ، آپ کو صرف اچھالنے کی ضرورت نہیں ہے ، ان نتائج کو بہتر نتائج کے لize استعمال کریں۔ مزید پڑھیں: جسم کے لئے کھینچنا کیوں ضروری ہے (شروع کرنے کے ل 6 6 ابتدائی کھینچوں کے ساتھ) کسی بھی طرح سے آپ اس کو ٹکڑے ٹکڑے کر دیں ، آپ کو صرف اچھالنے کی ضرورت نہیں ہے ، ان نتائج کو بہتر نتائج کے لize استعمال کریں۔ مزید پڑھیں: جسم کے لئے کھینچنا کیوں ضروری ہے (شروع کرنے کے ل 6 6 ابتدائی کھینچوں کے ساتھ) کسی بھی طرح سے آپ اس کو ٹکڑے ٹکڑے کر دیں ، آپ کو صرف اچھالنے کی ضرورت نہیں ہے ، ان نتائج کو بہتر نتائج کے لize استعمال کریں۔ مزید پڑھیں: جسم کے لئے کھینچنا کیوں ضروری ہے (شروع کرنے کے ل 6 6 ابتدائی کھینچوں کے ساتھ)
