# Supplementary material for: Supervised ensemble learning methods towards automatically filtering Urdu fake news within social media
Source: PeerJ Comput Sci. 2021 Mar 9;7:e425. doi: 10.7717/peerj-cs.425 (PMC7959660; doi:10.7717/peerj-cs.425)
Supplement: Supplemental Information 1 — News articles are in the .txt file format to read and process by machine learning code. [file peerj-cs-07-425-s001.zip › UFN/0/130.txt]

خصوصی: اسلام آباد کا محاصرہ - برجستہ آصف ایچ۔ راجہ 31 اکتوبر ، 2016 کو آصف ہارون راجہ ایڈیٹر کی نوٹ: بی جی راجہ اور عمران خان دونوں سینئر ایڈیٹر کے وی ٹی پیروکار اور ذاتی دوست ہیں۔ یہ ایک انوکھی کہانی ہے۔ IK email returning returning returning email returning returning returning returning returning returning returning returning returning returning returning returning returning returning returning returning returning اسلام آباد میں ہمارے بیورو چیف راجہ مجتبیٰ کو دو سال ہوچکے ہیں ، یہ وی ٹی کے لئے ایک بہت بڑا نقصان ہے۔ عمران خان (آئی کے) اور ان کے ساتھی شیخ رشید سن 2014 کے وسط سے ہی تحریک کی سیاست پر گامزن ہیں اور ایک بار پھر عدم استحکام پر ہیں اور وہ اسلام آباد (ایس بی ڈی) کو بند کرنے اور طاقت کے ذریعے اقتدار پر قبضہ کرنے پرعزم ہیں۔ ان کے بدعنوانیوں نے سیاسی درجہ حرارت کو ابلتے ہوئے مقام تک پہنچایا ہے اور غیر یقینی صورتحال اور عدم تحفظ کو بڑھاوا دیا ہے۔ خیبر پختونخواہ (کے پی) کے وزیر اعلی پرویز خٹک پی ٹی آئی کارکنوں کے ساتھ پُرجوش طور پر پشاور سے بنی گالہ پہنچنے اور پہلے ہی اعلان کردہ 2 نومبر ، ڈی-ڈے میں حکومت (حکومت) کے ساتھ حتمی مظاہرہ کے لئے حصہ لینے کے لئے قافلے میں جا رہے ہیں۔ چوک اس نے پشتون کارڈ کھیل کر اپنے مارچ کو پوری زندگی کے ساتھ نسلی رنگ دیا ہے۔ اٹک برج اور ہزرو انٹر چینج پر آنسو گیس کے شیلوں کے ذریعہ ان کی اور ان کی آمد کا پنجاب پولیس نے استقبال کیا ہے۔ مسلم لیگ ق ، پی اے ٹی اور پی ایس پی نے آئی کے کی حمایت کا وعدہ کیا ہے لیکن دور سے۔ پیپلز پارٹی آگ میں ایندھن شامل کرنے کے لئے کمر بستہ ہے۔ مولانا فضل الرحمٰن کی سربراہی میں جے یو آئی (ف) نے ناراض مسلم لیگ (ن) کی حمایت میں کھڑے ہوکر پی ٹی آئی کو متنبہ کیا ہے کہ اس کا مارچ تک مقابلہ کیا جائے گا۔ اے این پی ، این پی ، کیو ڈبلیو پی اور ایم کیو ایم (پ) کی ہمدردیاں بھی حکمران جماعت کے ساتھ ہیں۔ تحریک انصاف کی طرف سے جلائے گئے احتجاج کی آگ دوسرے شہروں میں بھی پھیل گئی ہے۔ کنٹینرائزیشن نے ایک آرمی آفیسر اور ایک بچے کی جان لے لی ہے اور وہ جڑواں شہروں میں رہنے والوں کو بڑی تکلیف کا باعث بنا ہے۔ برتن کو ہلکا رکھنے کے لئے میڈیا اپنا معمول کا منفی کردار ادا کررہا ہے۔ ایک نشست والے شیخ رشید کی تسبیح کی جارہی ہے اور اسی طرح آئی کے کی مخلصی بھی ہے ، جب کہ حکومت کی دفاعی کارروائیوں کو پامال کیا جاتا ہے۔ اینکرز اور تجزیہ کار اس سے پہلے کی کاروائی میں مصروف ہیں اور کسی کو بھی غیر یقینی صورتحال کو غیر موزوں کرنے میں دلچسپی نہیں لگی ہے۔ سوشل میڈیا کے ذریعہ این ایس اور اس کے اہل خانہ کے خلاف نفرت انگیز مہم نے بہتان کی نئی بلندیوں کو چھو لیا ہے۔ سیاسی جھگڑا اور فلم سازی دنیا میں پاکستان اور امامت کشمیر کی شبیہہ کو مزید نقصان پہنچا رہی ہے۔ لندن ، واشنگٹن ، میں بیٹھے ماسٹر پلانرز تل ابیب اور نئی دہلی اپنی انگلیوں کو عبور کر رہے ہیں اور جوش و خروش سے اجتماع کے طوفان کو دیکھ رہے ہیں اور امید کرتے ہیں کہ ایس بی ڈی میں حکومت کی مشینری مفلوج ہوجائے گی اور وہ نواز شریف (این ایس) کو استعفی دینے ، یا فوج کو مداخلت کرنے اور اقتدار سنبھالنے پر مجبور کردے گی۔ بھارت کنٹرول لائن کو گرم کرکے مسلسل نوشتہ جات کو آگ میں ڈال رہا ہے ، جبکہ را W این ڈی ایس منتخب زونوں میں اپنی خفیہ کارروائیوں کے ساتھ جاری ہے۔ ان کا سب سے بڑا مفاد CPEC پر کام میں خلل ڈالنا ہے۔ آئی کے کے پیروکار جوش و خروش سے نڈھال ہو رہے ہیں اور بہت زیادہ ہیں۔ کچھ کو اسلحہ ، گولہ بارود ، آنسو گیس کے گولے اور بلٹ پروف جیکٹس لیتے ہوئے پکڑا گیا۔ بیشتر لاٹھی اٹھا رہے ہیں اور کم عمر لڑکیاں بھی اتنی ہی جارحانہ ہیں۔ پی ٹی آئی کی مسلح ٹائیگر فورس کو اگر روکا گیا تو پولیس / ایف سی سے لڑنے کا کام سونپا گیا ہے۔ وہ پہلے ہی اپنے کرشماتی رہنما کو تاج پہنے ہوئے اور اس کے ہاتھ میں علاء کا چراغ رکھتے ہوئے دیکھ رہے ہیں کہ پاکستان کی تمام پرانی بیماریوں کو ایک جھٹکے میں اتار رہے ہیں۔ انہیں یقین ہے کہ ایک بار جب اس نے اقتدار پر قبضہ کرلیا تو ، پاکستان کے دریاؤں میں دودھ اور شہد بہنا شروع کردیں گے اور شہریوں کی پریشانیوں کا خاتمہ ہوگا۔ ان کے جوش و خروش کی ایک وجہ سیکیورٹی لیک اسکینڈل پر آرمی لیڈرشپ کا واضح طور پر عدم استحکام ہے۔ جب وزیر اطلاعات پرویز رشید کو برخاست کیا گیا تو ان کی خوشی کی کوئی حد نہیں تھی۔ اسے این ایس سلطنت کے خاتمے کے آغاز کے طور پر دیکھا جاتا تھا۔ اس نے پی ٹی آئی کے کارکنوں کو مزید تقویت بخشی ہے اور ایسا لگتا ہے کہ وہ 2 نومبر کو دارالحکومت کو مقفل کرنے کے اپنے کیپٹن کے حکم پر عملدرآمد کرنے کے لئے پوری طرح عائد ہوں گے۔ اس کے لئے یہ ڈو یا ڈائی جنگ ہے۔ وہ ایک بار پھر متوقع طور پر انگلی اٹھانے کے لئے جنرل راحیل شریف کی طرف دیکھ رہے ہیں۔ بلا شبہ سیکیورٹی رساو اچانک حکومت کے لئے آئی کے کے خطرے سے بڑا چیلنج بن گیا ہے۔ آئی ایس آئی ، ایم آئی اور آئی بی کے ممبروں پر مشتمل ایک اعلی طاقت کمیٹی اس کہانی کو کھلانے کے ذمہ دار مجرموں کا سراغ لگانے کے لئے گہری تحقیقات کرے گی اور وہ بھی ڈان اخبار کو بٹی ہوئی شکل میں ، جو اس کے پیچھے تھا ، اس کا مقصد کیا تھا ، تقسیم کا الزام لگائیں اور سزا تجویز کریں۔ دیکھنا یہ ہے کہ پگڈنڈی کہاں ختم ہوتی ہے۔ متنازعہ کہانی کے مصنف کی غیر موجودگی سیریل المیڈا تفتیش کاروں کے لئے چیزوں کو مشکل بنا دے گی۔ 2014 کے دھرنے کے اپنے دفاعی موقف کے برخلاف ، جو بغیر کسی نتیجے کے 126 دن تک قائم رہا ، اس بار حکومت ایک منحرف مزاج میں ہے اور حملہ آوروں کے مذموم منصوبوں کو شکست دینے کے لئے کسی بھی حد تک جانے کے لئے اپنے عضلات کو نرم کررہی ہے۔ کنٹینرز کو ایس بی ڈی کے تمام داخلی مقامات اور پشاور۔ ایس بی ڈی روڈ کے ساتھ ساتھ بنی گالہ روڈ کے ساتھ رکھا گیا ہے۔ پولیس اور نیم فوجی دستوں کی بھاری نفری تعینات کردی گئی ہے جبکہ فوج کو الرٹ کردیا گیا ہے کہ وہ آرٹیکل 245 کے تحت ایس بی ڈی کا دفاع کرنے کے لئے تیار ہوں۔ اس وقت پی ٹی آئی کی پوری قیادت بنی گالہ میں آئی کے رہائش گاہ میں پھنس گئی ہے۔ این ایس نے کے پی میں دو عوامی جلسوں سے خطاب کیا ہے اور ان کے لہجے اور ٹینر میں گھبرانے کا کوئی اشارہ نہیں ہے۔ بلکہ وہ سندھ میں کے پی اور پی پی پی میں اپنی کامیابیوں اور پی ٹی آئی کی مایوس کن کارکردگی کی طاقت پر اگلے انتخابات 2018 میں جیتنے کے لئے کافی پراعتماد تھے۔ حکومت کا مؤقف ہے کہ آئی کے کی طرف سے احتجاج کرنے کی کوئی وجہ نہیں جب سپریم کورٹ نے ان کی درخواست منظور کرلی ہے اور پاناما اسکینڈل کی وجہ سے این ایس کو طلب کیا گیا ہے۔ ان کا کہنا ہے کہ پی ٹی آئی یوتھ ونگ نے دفعہ 144 سی آر پی سی کے تحت عائد کرفیو کی خلاف ورزی کی اور اسبیڈ ہائیکورٹ کو تباہی نہ پیدا کرنے سے روکنے کے حکم کی بھی تردید کی۔ پرویز رشید جب بھی آئی کے نے این ایس پر لعن طعن کرتے تھے ان کی انسداد جیبوں کی وجہ سے آئی کے اور اس کے ساتھیوں کی بری کتابوں میں تھا۔ لیکن وہ سب سے زیادہ مطلوبہ ہدف نہیں تھا۔ ان کا غیر منظم طریقے سے باہر نکلنا یا گھر میں تبدیلی سے آئی کے کے وزیر اعظم بننے کے عزائم کو پورا نہیں کیا جاسکتا ہے۔ اس کی خواہش ہے کہ این ایس کو ختم کر دیا جائے یا وہ اس حقیقت سے قطع نظر اس بات سے قطع نظر کہ اس کا نام آف شور کمپنی میں اکاؤنٹ رکھنے والوں کی فہرست میں ظاہر نہیں ہوتا ہے۔ اسے کوئی اندازہ نہیں ہے کہ اگر این ایس نے تولیہ پھینکنے پر مجبور کیا تو اس کے لئے کیا ہے۔ تمام امکانات میں ، این ایس کی روانگی کے بعد کی افواہیں IKâ itions itions کے عزائم کو غرق کردیں گی۔ اس سے انکار نہیں کیا جاسکتا ہے کہ این ایس اب بھی سب سے زیادہ مقبول رہنما ہے اور اس کی ٹوپی میں اس کے بہت سارے پنکھ ہیں۔ اس کا 3 ویں وقت سے پہلے بوقت آؤٹ انہیں ایک سیاسی شہید بنا دے گا اور اسے پنجاب میں ان کے چاہنے والے ہلکے سے نہیں لیں گے۔ بلوچستان حکومت اور جے یو آئی-ایف بھی خاص طور پر اس وقت ان کے معزولی کا خیرمقدم نہیں کریں گے جب انہوں نے انہیں اور ان کے اہل خانہ کو احتساب کے لئے پیش کیا تھا اور معاملہ عدالتوں میں تھا۔ صورتحال افراتفری کے لpe تیار ہوجائے گی جو بیرونی طاقتوں نے سب کے سب پر زور دینے کی کوشش کی ہے۔ ہوسکتا ہے کہ فوج کو نظم و ضبط کی بحالی کے لئے انتہائی دلیری سے قدم اٹھانا پڑے۔ تناؤ جغرافیائی سیاسی ماحول کے بعد ، دہشت گردی ، شدید پولرائزیشن ، جاگیرداری ذہنیت ، فریق ، شراکت پسندی اور سیکولر اسلامک تقسیم ، آئین کے مطابق تین ماہ کے اندر اندر فوج کی بحالی اور انتخابات کا انعقاد ممکن نہیں ہوگا۔ فرض کیا جاتا ہے ، اگر انتخابات 3 ماہ کے اندر ہوجاتے ہیں تو ، مسلم لیگ (ن) یقینا the ریس جیت لے گی اور شاید تحریک انصاف کے پی کو بھی ہار سکتی ہے۔ اصلاحات کے بغیر انتخابات بصورت دیگر فضول خرچی میں مشق ہوں گے۔ آپریشن ضرب عضب ، کراچی میں رینجرز آپریشن ، بلوچستان میں ایف سی آپریشن اور جاری کومبنگ آپریشن کو اپنے منطقی انجام تک پہنچانے کے لئے فوج کو اپنی حکمرانی 3-5 سال تک بڑھانا ہوگی۔ نیشنل ایکشن پلان کو خط اور روح کے مطابق نافذ کرنا ، اور سی پی ای سی کے اہم منصوبے کو مکمل کرنا۔ مزید برآں بہتر جمہوریت کو فروغ پزیر بنانے کے لئے بہتر انتخابات کے ل environment اور مندرجہ ذیل اصلاحات انجام دینے ہوں گی: 1. انتخابی ، سیاسی ، پولیس ، بیوروکریسی ، عدالتی ، تعلیم ، میڈیا اصلاحات۔ 2۔جرم ، سیاست ، دہشت گردی اور بدعنوانی کے مابین گٹھ جوڑ توڑنا۔ 3. احتساب کا موثر نظام۔ the. ایجیئن اصطبل کی صفائی۔ یہ سب تب ہی ممکن ہوگا جب سخت مارشل لاء ہوگا اور تمام رنگوں کے سیاست دانوں کو بے دخل رکھا جائے گا۔ کیا یہ انتظام آئی کے کے لئے قابل قبول ہوگا؟ اگر وہ 5 سال انتظار کرنے کے لئے تیار ہے تو ، کیوں نہیں 1 Â½ سال کے لئے برقرار رکھیں اور 2018 کے انتخابات لڑیں اور مائشٹھیت تاج جیتیں !! مزید یہ کہ اس بات کی کیا ضمانت ہے کہ ماضی میں فوج اس قابل نہیں ہونے کی وجہ سے سب کچھ ٹھیک کرنے میں کامیاب ہوگی؟ چیزیں گندا ہوسکتی ہیں۔ ہمارے لوگوں کی یادیں بہت مختصر رہتی ہیں۔ جلد ہی وہ این ایس کی خرابیوں کو بھول جائیں گے اور اس کی نیکیاں شوق کے ساتھ واپس آئیں گی اور فوج کو انتقام کے ساتھ چٹائی پر ڈال دیا جائے گا جیسا کہ چار فوجی قواعد کے دوران ہوا تھا۔ ان کی روایت کے مطابق ، پاک فوج خارجہ طاقتیں فوج مخالف مہم کے پیچھے ہوں گی۔ سیاسی عدم استحکام سازشیوں کے لئے مناسب ہے کیوں کہ اس کے لئے دباؤ ڈالنا اور شرائط کو مستحکم کرنا ان کے لئے آسان ہے۔ یہ در حقیقت بدقسمتی کی بات ہے کہ ہمارے سیاستدان ایک دوسرے کے مابین اقتدار کی جنگ لڑ رہے ہیں ، جبکہ میڈیا اور نام نہاد تعلیم یافتہ افراد اپنے پسندیدہ سیاسی رہنماؤں کی حمایت کر رہے ہیں اور اپنے مخالفین کے خلاف مذموم اور توہین آمیز تبصرے کرنے میں کوئی حرج محسوس نہیں کرتے۔ ترجیحی طور پر ، ہماری ساری بندوقیں اپنے دشمنوں پر اجتماعی طور پر فائرنگ کی جائیں جو پاکستان کو توڑنے پر تلے ہوئے ہیں۔ مصنف ایک ریٹائرڈ بریگیڈئر ، جنگی تجربہ کار ، دفاعی تجزیہ کار ، کالم نگار ، 5 کتابوں کے مصنف ، وائس چیئرمین تھنکرس فورم پاکستان ، ڈی جی میزاک ریسرچ سنٹر ، ممبر ایگزیکٹو کونسل پی ای ایس سی ہیں۔ متعلقہ مراسلات asifharoonraja@gmail.com: سیاسی عدم استحکام سازشیوں کے لئے مناسب ہے کیوں کہ اس کے لئے دباؤ ڈالنا اور شرائط کو مستحکم کرنا ان کے لئے آسان ہے۔ یہ در حقیقت بدقسمتی کی بات ہے کہ ہمارے سیاستدان ایک دوسرے کے مابین اقتدار کی جنگ لڑ رہے ہیں ، جبکہ میڈیا اور نام نہاد تعلیم یافتہ افراد اپنے پسندیدہ سیاسی رہنماؤں کی حمایت کر رہے ہیں اور اپنے مخالفین کے خلاف مذموم اور توہین آمیز تبصرے کرنے میں کوئی حرج محسوس نہیں کرتے۔ ترجیحی طور پر ، ہماری ساری بندوقیں اپنے دشمنوں پر اجتماعی طور پر فائرنگ کی جائیں جو پاکستان کو توڑنے پر تلے ہوئے ہیں۔ مصنف ایک ریٹائرڈ بریگیڈئر ، جنگی تجربہ کار ، دفاعی تجزیہ کار ، کالم نگار ، 5 کتابوں کے مصنف ، وائس چیئرمین تھنکرس فورم پاکستان ، ڈی جی میزاک ریسرچ سنٹر ، ممبر ایگزیکٹو کونسل پی ای ایس سی ہیں۔ متعلقہ مراسلات asifharoonraja@gmail.com: سیاسی عدم استحکام سازشیوں کے لئے مناسب ہے کیوں کہ اس کے لئے دباؤ ڈالنا اور شرائط کو مستحکم کرنا ان کے لئے آسان ہے۔ یہ در حقیقت بدقسمتی کی بات ہے کہ ہمارے سیاستدان ایک دوسرے کے مابین اقتدار کی جنگ لڑ رہے ہیں ، جبکہ میڈیا اور نام نہاد تعلیم یافتہ افراد اپنے پسندیدہ سیاسی رہنماؤں کی حمایت کر رہے ہیں اور اپنے مخالفین کے خلاف مذموم اور توہین آمیز تبصرے کرنے میں کوئی حرج محسوس نہیں کرتے۔ ترجیحی طور پر ، ہماری ساری بندوقیں اپنے دشمنوں پر اجتماعی طور پر فائرنگ کی جائیں جو پاکستان کو توڑنے پر تلے ہوئے ہیں۔ مصنف ایک ریٹائرڈ بریگیڈئر ، جنگی تجربہ کار ، دفاعی تجزیہ کار ، کالم نگار ، 5 کتابوں کے مصنف ، وائس چیئرمین تھنکرس فورم پاکستان ، ڈی جی میزاک ریسرچ سنٹر ، ممبر ایگزیکٹو کونسل پی ای ایس سی ہیں۔ متعلقہ مراسلات asifharoonraja@gmail.com: یہ در حقیقت بدقسمتی کی بات ہے کہ ہمارے سیاستدان ایک دوسرے کے مابین اقتدار کی جنگ لڑ رہے ہیں ، جبکہ میڈیا اور نام نہاد تعلیم یافتہ افراد اپنے پسندیدہ سیاسی رہنماؤں کی حمایت کر رہے ہیں اور اپنے مخالفین کے خلاف مذموم اور توہین آمیز تبصرے کرنے میں کوئی حرج محسوس نہیں کرتے۔ ترجیحی طور پر ، ہماری ساری بندوقیں اپنے دشمنوں پر اجتماعی طور پر فائرنگ کی جائیں جو پاکستان کو توڑنے پر تلے ہوئے ہیں۔ مصنف ایک ریٹائرڈ بریگیڈئر ، جنگی تجربہ کار ، دفاعی تجزیہ کار ، کالم نگار ، 5 کتابوں کے مصنف ، وائس چیئرمین تھنکرس فورم پاکستان ، ڈی جی میزاک ریسرچ سنٹر ، ممبر ایگزیکٹو کونسل پی ای ایس سی ہیں۔ متعلقہ مراسلات asifharoonraja@gmail.com: یہ در حقیقت بدقسمتی کی بات ہے کہ ہمارے سیاستدان ایک دوسرے کے مابین اقتدار کی جنگ لڑ رہے ہیں ، جبکہ میڈیا اور نام نہاد تعلیم یافتہ افراد اپنے پسندیدہ سیاسی رہنماؤں کی حمایت کر رہے ہیں اور اپنے مخالفین کے خلاف مذموم اور توہین آمیز تبصرے کرنے میں کوئی حرج محسوس نہیں کرتے۔ ترجیحی طور پر ، ہماری ساری بندوقیں اپنے دشمنوں پر اجتماعی طور پر فائرنگ کی جائیں جو پاکستان کو توڑنے پر تلے ہوئے ہیں۔ مصنف ایک ریٹائرڈ بریگیڈئر ، جنگی تجربہ کار ، دفاعی تجزیہ کار ، کالم نگار ، 5 کتابوں کے مصنف ، وائس چیئرمین تھنکرس فورم پاکستان ، ڈی جی میزاک ریسرچ سنٹر ، ممبر ایگزیکٹو کونسل پی ای ایس سی ہیں۔ متعلقہ مراسلات asifharoonraja@gmail.com: ترجیحی طور پر ، ہماری ساری بندوقیں اپنے دشمنوں پر اجتماعی طور پر فائرنگ کی جائیں جو پاکستان کو توڑنے پر تلے ہوئے ہیں۔ مصنف ایک ریٹائرڈ بریگیڈئر ، جنگی تجربہ کار ، دفاعی تجزیہ کار ، کالم نگار ، 5 کتابوں کے مصنف ، وائس چیئرمین تھنکرز فورم پاکستان ، ڈی جی میزاک ریسرچ سنٹر ، ممبر ایگزیکٹو کونسل پی ای ایس سی ہیں۔ متعلقہ مراسلات asifharoonraja@gmail.com: ترجیحی طور پر ، ہماری ساری بندوقیں اپنے دشمنوں پر اجتماعی طور پر فائرنگ کی جائیں جو پاکستان کو توڑنے پر تلے ہوئے ہیں۔ مصنف ایک ریٹائرڈ بریگیڈئر ، جنگی تجربہ کار ، دفاعی تجزیہ کار ، کالم نگار ، 5 کتابوں کے مصنف ، وائس چیئرمین تھنکرز فورم پاکستان ، ڈی جی میزاک ریسرچ سنٹر ، ممبر ایگزیکٹو کونسل پی ای ایس سی ہیں۔ متعلقہ مراسلات
