# Supplementary material for: Supervised ensemble learning methods towards automatically filtering Urdu fake news within social media
Source: PeerJ Comput Sci. 2021 Mar 9;7:e425. doi: 10.7717/peerj-cs.425 (PMC7959660; doi:10.7717/peerj-cs.425)
Supplement: Supplemental Information 1 — News articles are in the .txt file format to read and process by machine learning code. [file peerj-cs-07-425-s001.zip › UFN/0/131.txt]

درستگی میں ہے: این بی سی سے وابستہ حادثاتی طور پر ایک ہفتہ کے اوائل انتخابات کے نتائج شائع کرتے ہیں: ہلیری نے صدارت میں ٪â فیصد جیت لیا ٹرمپ کے 40 فیصد کو - ا ہے ، جس میں انتخابی رات کو صدارتی اور کانگریس کے نتائج ، مقبول ووٹوں کی گنتی ، انتخابی ووٹوں ، اور رپورٹنگ کی تعداد کی فیصد شامل ہیں۔ صفحہ ، جس کا ایک اسکرین شاٹ انٹرنیٹ آرکائیو سائٹ دی وے بیک مشین سے حاصل کیا گیا ہے ، ذیل میں پوسٹ کیا گیا ہے اور آئندہ صدارتی ریس کے لئے کل دکھایا گیا ہے۔ اس نے ہیلری کلنٹن کو فاتح قرار دینے کا اعلان کیا ہے۔ جِم اسٹون کے نوٹ کے مطابق ، پیج کو ورلڈ نو ڈاٹ کام کے مشمولات کے انتظام کے پلیٹ فارم سے براہ راست کھینچ لیا گیا جس میں این بی سی ، سی بی ایس ، اے بی سی اور فاکس جیسے بڑے نیٹ ورک استعمال کرتے ہیں اور ایسا لگتا ہے کہ خبروں اور انتخابی نتائج کے ل a یہ عوامی سطح پر اسٹیجنگ نہیں ہے۔ اصل صفحہ دوبارہ ترتیب دیا گیا ہے۔ (مکمل سائز کی تصویر کے ل here یہاں کلک کریں) اگرچہ ورلڈ نو ڈاٹ کام کے ایک ایف ٹی پی سرور پر نتائج کی معلومات ظاہر ہوتی ہیں ، لیکن این بی سی کے ڈبلیو آر سی بی ٹی وی جیسی میڈیا کمپنیاں پلیٹ فارم کو استعمال کرتی ہیں ، انہیں "صاف صاف ، as as" کے نام سے بھی جانا جاتا ہے؟ ان کے خبروں کے مواد کو طاقت بخشنے کے لئے۔ پیج فوٹر کے بالکل نیچے تک اسکرول کرکے براہ راست WRCB ویب سائٹ کی تصدیق کی جاسکتی ہے جس میں نوٹ کیا گیا ہے کہ یہ ہے ، قومی نتائج کے علاوہ ، جِم اسٹون نے ورلڈ نو ڈاٹ کام ایف ٹی پی سرور میں ایک اور پیج کی نشاندہی کی ہے جو ریاست کے اعتبار سے ریاست کے صدارتی انتخابات کے نتائج ظاہر کرتی دکھائی دیتی ہے۔ اس صفحے کو اسٹیک کی ویب سائٹ پر لائن بریک ڈاؤن کے ذریعہ وے بیک مشین میں محفوظ شدہ دستاویزات کی شکل میں بھی قابل رسا ہے۔ دلچسپی کی بات یہ ہے کہ ریاست سے ریاست کے نتائج ٹیکساس (42٪ سے 40٪) جیسی ریاستوں میں ہلیری کلنٹن کی جیت کی نشاندہی کرتے ہیں ، فلوریڈا (44٪ سے 40٪) اور پنسلوانیا (44٪ سے 40٪) جن کی شناخت ریاست ہند کے طور پر کی گئی ہے کلنٹن کو انتخاب جیتنے کے لئے چوری کرنا ہوگی۔ کیا یہ تازہ ترین انتخاب â œ âresultsâ € ؟؟ تصدیق کریں کہ ٹھیک ہے اور ووٹ میں دھاندلی ہوئی ہے؟ اگر ایسا ہے تو ، اب ہم کسی ایسے انتخاب کی طرف نہیں دیکھ رہے ہیں جہاں ہمارے ووٹوں کی گنتی ہوگی ، بلکہ ، ایک انتخاب جہاں ووٹ گننے والوں کے ذریعہ طے کیا جاتا ہے۔ متعلقہ: کیا باراک اوبامہ انتخابات میں تاخیر کریں گے یا معطل کردیں گے اگر ہلیری پر زبردستی فروخت کے ers € €؟ کیا ہلیری کلنٹن نے اپنے پوڈیم میں ایمبیڈڈ ٹیبلٹ ڈیوائس کا استعمال کرکے آخری بحث میں دھوکہ دیا؟ کیا آپ اس انتخاب کے بعد آنے والی تباہی کے لئے تیار ہیں؟ کیا یہ تازہ ترین انتخاب â œ âresultsâ € ؟؟ تصدیق کریں کہ ٹھیک ہے اور ووٹ میں دھاندلی ہوئی ہے؟ اگر ایسا ہے تو ، اب ہم کسی ایسے انتخاب کی طرف نہیں دیکھ رہے ہیں جہاں ہمارے ووٹوں کی گنتی ہوگی ، بلکہ ، ایک انتخاب جہاں ووٹ گننے والوں کے ذریعہ طے کیا جاتا ہے۔ متعلقہ: کیا باراک اوبامہ انتخابات میں تاخیر کریں گے یا معطل کردیں گے اگر ہلیری پر زبردستی فروخت کے ers € €؟ کیا ہلیری کلنٹن نے اپنے پوڈیم میں ایمبیڈڈ ٹیبلٹ ڈیوائس کا استعمال کرکے آخری بحث میں دھوکہ دیا؟ کیا آپ اس انتخاب کے بعد آنے والی تباہی کے لئے تیار ہیں؟ کیا یہ تازہ ترین انتخاب â œ âresultsâ € ؟؟ تصدیق کریں کہ ٹھیک ہے اور ووٹ میں دھاندلی ہوئی ہے؟ اگر ایسا ہے تو ، اب ہم کسی ایسے انتخاب کی طرف نہیں دیکھ رہے ہیں جہاں ہمارے ووٹوں کی گنتی ہوگی ، بلکہ ، ایک انتخاب جہاں ووٹ گننے والوں کے ذریعہ طے کیا جاتا ہے۔ متعلقہ: کیا باراک اوبامہ انتخابات میں تاخیر کریں گے یا معطل کردیں گے اگر ہلیری پر زبردستی فروخت کے ers € €؟ کیا ہلیری کلنٹن نے اپنے پوڈیم میں ایمبیڈڈ ٹیبلٹ ڈیوائس کا استعمال کرکے آخری بحث میں دھوکہ دیا؟ کیا آپ اس انتخاب کے بعد آنے والی تباہی کے لئے تیار ہیں؟ ایک ایسا انتخاب جہاں فاتح کا تعین ان لوگوں کے ذریعے کیا جاتا ہے جو ووٹوں کی گنتی کرتے ہیں۔ متعلقہ: کیا باراک اوبامہ انتخابات میں تاخیر کریں گے یا معطل کردیں گے اگر ہلیری پر زبردستی فروخت کے ers € €؟ کیا ہلیری کلنٹن نے اپنے پوڈیم میں ایمبیڈڈ ٹیبلٹ ڈیوائس کا استعمال کرکے آخری بحث میں دھوکہ دیا؟ کیا آپ اس انتخاب کے بعد آنے والی تباہی کے لئے تیار ہیں؟ ایک ایسا انتخاب جہاں فاتح کا تعین ان لوگوں کے ذریعے کیا جاتا ہے جو ووٹوں کی گنتی کرتے ہیں۔ متعلقہ: کیا باراک اوبامہ انتخابات میں تاخیر کریں گے یا معطل کردیں گے اگر ہلیری پر زبردستی فروخت کے ers € €؟ کیا ہلیری کلنٹن نے اپنے پوڈیم میں ایمبیڈڈ ٹیبلٹ ڈیوائس کا استعمال کرکے آخری بحث میں دھوکہ دیا؟ کیا آپ اس انتخاب کے بعد آنے والی تباہی کے لئے تیار ہیں؟ کیا ہلیری کلنٹن نے اپنے پوڈیم میں ایمبیڈڈ ٹیبلٹ ڈیوائس کا استعمال کرکے آخری بحث میں دھوکہ دیا؟ کیا آپ اس انتخاب کے بعد آنے والی تباہی کے لئے تیار ہیں؟ کیا ہلیری کلنٹن نے اپنے پوڈیم میں ایمبیڈڈ ٹیبلٹ ڈیوائس کا استعمال کرکے آخری بحث میں دھوکہ دیا؟ کیا آپ اس انتخاب کے بعد آنے والی تباہی کے لئے تیار ہیں؟
