# Supplementary material for: Supervised ensemble learning methods towards automatically filtering Urdu fake news within social media
Source: PeerJ Comput Sci. 2021 Mar 9;7:e425. doi: 10.7717/peerj-cs.425 (PMC7959660; doi:10.7717/peerj-cs.425)
Supplement: Supplemental Information 1 — News articles are in the .txt file format to read and process by machine learning code. [file peerj-cs-07-425-s001.zip › UFN/0/132.txt]

a € ،Canâ € ™ t دیوار نہیں بناتے ، ہاتھ بہت چھوٹے ہیں! N € ™ â € "NYC میں ٹرمپ مخالف احتجاج (براہ راست نشاندہی کیا گیا) - 18 منٹ پہلے 3 خیالات 0 تبصرے 0 پسند یہ کہنا درست ہے ، یورپ کو ٹرمپ کے یورپ کے ٹرمپ کے آر ٹی LIVE سے حیرت کا سامنا کرنا پڑا http://rt.com/on-air
