# Supplementary material for: Supervised ensemble learning methods towards automatically filtering Urdu fake news within social media
Source: PeerJ Comput Sci. 2021 Mar 9;7:e425. doi: 10.7717/peerj-cs.425 (PMC7959660; doi:10.7717/peerj-cs.425)
Supplement: Supplemental Information 1 — News articles are in the .txt file format to read and process by machine learning code. [file peerj-cs-07-425-s001.zip › UFN/0/133.txt]

برادر آف کلنٹن کی مہم کی چیئر ، سعودی عرب کے پےرول پر مارلن کے ذریعہ ایک سرگرم غیر ملکی ایجنٹ ہے۔ - 27 اکتوبر ، 2016 کو پوسٹ کیا گیا کلئیر برنیش ٹونی پوڈستا - اب بدنام ہونے والی ہلیری کلنٹن مہم کی چیئر جان پوڈسٹا کا بھائی ، جس کی فائلیں وکی لیکس شائع کرتی رہی ہیں - وہ نہ صرف ایک طاقتور ڈیموکریٹک پارٹی کا لابیسٹ ہے ، بلکہ ایک رجسٹرڈ غیر ملکی ایجنٹ ہے۔ سعودی عرب کی مذموم حکومت کی طرف سے بھاری ماہانہ تنخواہ چیک۔ کسی بھی طرح کے طور پر tinfoil ہیٹ کی سازش تھیوریسٹ کے طور پر یہ لگتا ہے کہ - یہ منظر نامہ مطلق سچائی ہے۔ 1988 میں ، جان اور ٹونی پوڈسٹا نے پوڈستا گروپ تشکیل دیا اور حکومتی پالیسیوں کی لابی اور اثر و رسوخ کے لئے اپنی پارٹی کی اندرونی حیثیت کا استعمال کیا - جبکہ ، متعدد اوقات میں بیک وقت اقتدار کے عہدوں پر فائز رہنا - جس نے بہت ساری روشنیاں پیدا کیں۔ مفادات میں تضاد. غیر ملکی ایجنٹوں کے رجسٹریشن ایکٹ 1938 کے مطابق مارچ 2016 کی فائلنگ کے مطابق ، ٹونی پوڈستا سعودی رائل کورٹ میں at € œ سینٹر فار اسٹڈیز اینڈ میڈیا افیئرز کے ساتھ ، سعودی حکومت کا ایک فعال غیر ملکی ایجنٹ ہے۔ اور سعودی عرب اکاؤنٹ کے افسر کی حیثیت سے کام کرتا ہے۔ اس موقع پر ، واشنگٹن ، سیاسی ہیوی وائٹس ، اور غیر ملکی حکومتوں کے مابین پیس آف پلے کی ویب سائٹ کافی حد تک روشنی ڈالتی ہے۔ شروعات کرنے والوں کے لئے ، پوڈستا برادران کی لابنگ فرم سعودی حکومت سے ہر ماہ ،000 140،000 وصول کرتی ہے ، جو غیر یقینی شرائط میں US € "اور مراعات یافتہ امریکی اتحادی کی حیثیت کے باوجود ، سنسرشپ ، قتل و غارت گری ، دباؤ کی ایک خونی مہم چلا رہی ہے۔ انسانی حقوق کی زیادتی ، اور اس کی شہری آبادی کے خلاف بدتر ، پڑوسی ممالک میں اسپتالوں ، اسکولوں اور امدادی قافلوں پر بمباری۔ جان پوڈسٹا اس سے قبل صدر بل کلنٹن کے چیف آف اسٹاف کی حیثیت سے خدمات انجام دے رہے تھے ، تھنک ٹینک سینٹر فار امریکن پروگریس کی بنیاد رکھی (جس نے اتفاقی طور پر سعودی عرب کی ناامیدی داغدار شبیہہ کی اصلاح کی ضرورت پر روشنی ڈالی) ، صدر اوباما کی صلاح دی ، اور اب ہیلری کلنٹن کی مہم کی سربراہی کرتے ہیں۔ ٹونی پوڈسٹا مملکت سعودی عرب کے غیر ملکی ایجنٹ کی حیثیت سے کام کرتے ہیں۔ انہوں نے ہیلری کلنٹن کی مہم میں حصہ ڈالنے اور اس کے لئے بنڈل بناتے ہوئے مملکت کے حق میں حکومتی پالیسی پر اثر انداز ہونے کی لابنگ کی۔ اس کے بارے میں ایک لمحہ کے لئے سوچو۔ ایک بھائی پیسہ کے اثر کو دونوں ریاستہائے متحدہ کی خارجہ پالیسی پر اثر انداز کرنے کے لئے استعمال کرتا ہے اور کلنٹن کی مہم کو نقد رقم سے دوچار کرتا ہے جبکہ دوسرا اقتدار انہی اداروں کے لئے ایک سیاسی اندرونی کی حیثیت سے طاقت کے اثر و رسوخ کا حامل ہے۔ جیسا کہ ماہ قبل واشنگٹن پوسٹ نے جولائی میں اطلاع دی تھی ، ٹونی پوڈسٹا کی لابنگ کی کوششوں نے اس مہم کے لئے 268،000 the اور فتح فنڈ کے لئے 31،000 ised کا تخمینہ لگایا تھا۔ â € ؟؟ "سعودیوں نے 2015 میں پوڈسٹا گروپ کی خدمات حاصل کیں کیونکہ وہ یمن میں فضائی حملوں سے شہری ہلاکتوں اور گھر میں سیاسی ناہمواریوں کے خلاف کارروائی ، جس میں سزا دیئے جانے والا بلاگر رائف بدوی کو دس سال قید اور ایک ہزار کوڑے مارے جانے کے الزام میں دبے ہوئے تھے ، پریس میں اس کی زد میں آرہی تھی۔" ult Islamغیر اسلام ، â € ™ â €؟ الٹرنیٹ نے اطلاع دی۔ اس کے بعد سے ، اب تک ، ٹونی پوڈسٹا کی انگلیوں کے نشانات پورے سعودی عرب میں واشنگٹن ڈی سی میں وکالت کی کوششوں میں ہیں۔ جب سعودی عرب نے شیعہ اختلاف رائے رکھنے والے ممتاز شیعہ اختلاف پر مبنی شیخ نمر النمر کو پھانسی دے کر پورے شیعہ دنیا میں مظاہرے اور فرقہ وارانہ تفرقہ پھیلانے کا سبب بنا تو ، نیویارک ٹائمز نے نوٹ کیا کہ پوڈسٹا گروپ نے اس اخبار کو ایک سعودی مبصرین کے ساتھ فراہم کیا جس نے پھانسی کا دفاع کیا۔ "â؟ ؟ خاص طور پر ، سعودیہ کی ساکھ اس وقت بڑھ گئی ہے جب اس سال مزید مظالم ڈھیر ہوئے ہیں only € a اس سال نہ صرف یہ کہ اس نے نہ صرف ایک ریکارڈ تعداد میں وحشیانہ سر قلم کیا ہے ، بلکہ مشتبہ طور پر لاپرواہی اور غلط حمایت کے ساتھ امریکہ کے حمایت یافتہ اتحاد کے متعدد علاقوں میں متعدد علاقوں میں عام شہریوں پر بمباری کی گئی ہے۔ مزید برآں ، سعودی عرب کے لئے رجسٹرڈ غیر ملکی ایجنٹ کی حیثیت سے ٹونی پوڈسٹا کی حیثیت کے بارے میں کم سے کم تاکیدی طور پر 15 اپریل ، 2015 سے ایک ای میل میں زیر بحث آیا ہے۔ کلنٹن فاؤنڈیشن کے چیف ڈویلپمنٹ آفیسر اور اب مہم کے قومی خزانہ کے ڈائرکٹر ڈینس چینگ نے اندرونی افراد کے ایک چھوٹے سے گروپ کو لکھا: all all œœ سب کے سب â € "ہمیں اپنے ASAP کے بارے میں فیصلہ لینے کی ضرورت ہے جو ہمارے دوستوں کے ساتھ ہی ایف اے آر اے کے ساتھ اندراج شدہ ہیں۔ ایجنٹس رجسٹریشن ایکٹ] پہلے ہی چندہ دے رہے ہیں اور اکٹھا کررہے ہیں۔ "میں تھوڑا سا پیچھے دھکیلنا چاہتا ہوں (یہ میرا کام ہے!): مجھے ایسا لگتا ہے کہ ہم میز پر اچھی خاصی رقم چھوڑ رہے ہیں (پرائمری اور جنرل دونوں ، اور پھر ڈی این سی اور ریاستی پارٹیوں کے لئے)" â â ¦ اور ہم لوگوں کو یہ کیسے بتائیں کہ ہم کارپوریٹ لابی سے پیسہ لیں گے لیکن ان سے نہیں۔ کہ فاؤنڈیشن غیر ملکی حکومتوں سے لیتا ہے لیکن اب ہم اس میں کامیاب نہیں ہوسکتے ہیں۔ بہرحال ، ہمیں جلد ہی فیصلہ کرنے کی ضرورت ہے۔ € ؟؟ جس کے جواب میں کلنٹن مہم کے عمومی وکیل ، اٹارنی مارک الیاس ، نے جواب دیا [تمام غلطیوں کو اصل اور زور سے شامل کیا] ، "اس پر سب کا جواب ہے۔ میں آج صبح فون پر نہیں تھا ، لیکن میں یہاں روشن لائن اصول سے دور ہوں۔ یہ کہنا عجیب لگتا ہے کہ جو کوئی البرٹا ، کینیڈا کی نمائندگی کرتا ہے وہ اسے نہیں دے سکتا ، لیکن فلپ مورس کے لابی رکھنے والا نہیں کرسکتا ہے۔ جس طرح ہم لابیوں کو کیس کے ذریعہ جانچتے ہیں ، اسی طرح میں ایف اے آر اے کے ساتھ بھی کروں گا۔ اگرچہ اس کی وجہ سے ایف اے آر اے کی ایک بڑی تعداد کے رجسٹروں کی تردید کی جاسکتی ہے ، لیکن یہ ہمارے لئے پابندی ثابت نہیں ہوگا۔ ایک مکمل پابندی کے بارے میں صوابدیدی محسوس ہوتا ہے اور وہی آنکھوں میں پھنسنے والی اور بیمار مرضی کو جنم دے گا جو اس نے اوباما کے لئے کیا تھا۔ € ؟؟ جیسے ہی تبادلہ جاری ہے ، ممکنہ طور پر متنازعہ ڈونرز کے ساتھ انتخابی مہم کا امیج کس طرح سنبھال لیا جائے ، جبکہ ، ہر قیمت پر ، نقد رقم کی روانی کو برقرار رکھنا اور بھی واضح ہوجاتا ہے۔ جیسا کہ اسٹریٹجسٹ اور مہمات کے منیجر روبی مک نے جواب دیا ، "ہم اس سلسلے کو کہاں کھینچتے ہیں؟ â € ؟؟ الیاس خاص طور پر ایک پیچیدہ حل تجویز کرتا ہے: we € œ اگر ہم معاملے سے معاملہ کرتے ہیں تو یہ شخصی ہوگا۔ ہم دیکھیں گے کہ ڈونر کون ہے اور وہ کس غیر ملکی ادارے کے لئے رجسٹرڈ ہیں۔ یہ رقم فیصلہ کرنے میں کہ ہم اس ملک اور امریکہ کے درمیان تعلقات پر غور کریں گے ، سکریٹری کی حیثیت سے ہلیری کے وقت کے دوران اس کا محکمہ خارجہ سے رشتہ اور فاؤنڈیشن سے اس کا رشتہ ، اگر کوئی ہے تو۔ فرد کا انصاف کرنے میں ، ہم عام طور پر سیاسی امیدواروں اور ہلیری کی ماضی کی مہموں کے لئے ان کی حمایت کی تاریخ کو خاص طور پر دیکھیں گے۔ ut € ut لیکن محض ، ہم وہی معیار استعمال کریں گے جو ہم لابیوں کے لئے استعمال کرتے ہیں ، سوائے کچھ اور سخت اسکرین کے۔ "ایک قانونی معاملہ کے طور پر ، میں یہ نہیں کہہ رہا ہوں کہ ہمیں یہ کرنا پڑے گا۔" ہم صرف غیر ملکی رجسٹروں پر مکمل پابندی عائد کرنے کا فیصلہ کرسکتے ہیں۔ میں صرف ایک درمیانی زمین کے طور پر پیش کر رہا ہوں۔ € ؟؟ موک نے بالآخر صریح فیصلہ کیا ، "مارک نے مجھے اس بات کا قائل کرنے والا واقعہ پیش کیا کہ اس طرح کی پابندیوں سے واقعی آپ کو کچھ بھی نہیں ملتا ہے۔" جس کے نتیجے میں اوبامہ کو زیادہ سختی سے فیصلہ دیا گیا۔ اس نے مجھے راضی کیا۔ تو مکمل یو ٹرن میں ، میں ٹھیک ہوں صرف پیسہ لے کر اور کسی بھی حملوں سے نمٹنا۔ کیا آپ لوگ ٹھیک ہیں؟ â € ؟؟ ایسا لگتا ہے کہ اس سارے سیاسی جھنجھوڑنے سے خونی سعودی حکومت کی حمایت پر مکمل پابندی عائد کرنے کے باوجود امریکہ نے بڑھتے ہوئے مطالبات کے باوجود بھی اس کا مطلوبہ اثر دیکھا تھا۔ امریکہ نے زبردست 1.29 بلین ڈالر سمارٹ بموں کی فروخت کو منظور کیا۔ نومبر in the in the میں کنگڈم کو۔ ٹونی پوڈسٹا کا سعودی رائل کورٹ میں قائم حکومت برائے زیر مطالعہ مطالعہ و میڈیا امور کے ساتھ مخصوص معاہدہ ، جس سے سال کے آخر تک $ 1.68 ملین کی آمدنی ہو گی ، واقعی ، انفیوژن کا مشورہ دیتا ہے۔ امریکی میڈیا پروپیگنڈہ مشین میں سعودی عرب کے حامی پیغام کی۔ "جب واشنگٹن میں غیر ملکی اثر و رسوخ کی بات آتی ہے تو سعودی عربی مستقل طور پر بڑے کھلاڑیوں میں سے ایک ہے۔" سن لائٹ فاؤنڈیشن کے ترجمان جوش اسٹیورٹ نے واشنگٹن پوسٹ کو بتایا۔ inside € both یہ آپ کے اندرونی کھیل کو کہتے ہیں ، جو لابنگ اور حکومتی تعلقات اور بیرونی کھیل ہے ، جو PR اور دیگر چیزیں ہیں جو محض لابنگ کے بجائے وسیع تر سامعین تک پہنچتے ہیں۔ €؟ اس وسیع تر سامعین - امریکی عوام نے بھی واقعتا cour کم از کم مکمل طور پر کرپٹ کلنٹن مہم کے ساتھ ہی توڑ پھوڑ کی ہے اگر سعودیوں نے بھی اسے خفیہ طور پر نہیں دیکھا۔ جیسا کہ آزاد تھنک پروجیکٹ نے بار بار اطلاع دی ہے ، ڈیموکریٹک نیشنل کمیٹی ، ہلیری کلنٹن کی مہم اور مرکزی دھارے کے عہدے داروں میں ملی بھگت کے ثبوت غیر متنازعہ ہیں including جن میں نام نہاد 65 نام نہاد صحافی مختلف لیکوں میں درج ہیں مہم کے عزیز کے طور پر۔ اگرچہ کرہ ارض کی کسی بھی دوسری قوم میں کرپشن اور ملی بھگت کی اس سطح کو ناقابل برداشت سمجھا جائے گا۔ اور ابھی تک ، تنازعات کے اس گندے طوفان کے مرکز میں ، وائٹ ہاؤس â € "کے لئے ایک سرکاری نامزد کردہ ہے ، جسے کسی بھی طرح کی قابل اعتراض اور مجرمانہ کارروائیوں کے لئے ذمہ دار نہیں ٹھہرایا جائے گا۔ اس نظام میں دھاندلی نہیں ہوسکتی ہے اور یہ اس وقت تک قائم رہے گا جب تک کہ ووٹ اپنے وجود کو درست ثابت کرے۔ فیس بک اور ٹویٹر پر ڈی سی کلاتھس لائن پر عمل کرنا نہ بھولیں۔ براہ کرم اپنے مضامین کو اپنے پسندیدہ سوشل نیٹ ورکس پر شیئر کرکے لفظ پھیلانے میں مدد کریں۔ اس کا اشتراک: براہ کرم اپنے مضامین کو اپنے پسندیدہ سوشل نیٹ ورکس پر شیئر کرکے لفظ پھیلانے میں مدد کریں۔ اس کا اشتراک: براہ کرم اپنے مضامین کو اپنے پسندیدہ سوشل نیٹ ورکس پر شیئر کرکے لفظ پھیلانے میں مدد کریں۔ اس کا اشتراک:
