# Supplementary material for: Supervised ensemble learning methods towards automatically filtering Urdu fake news within social media
Source: PeerJ Comput Sci. 2021 Mar 9;7:e425. doi: 10.7717/peerj-cs.425 (PMC7959660; doi:10.7717/peerj-cs.425)
Supplement: Supplemental Information 1 — News articles are in the .txt file format to read and process by machine learning code. [file peerj-cs-07-425-s001.zip › UFN/0/134.txt]

امریکن ایکسپریس نے فلسطین کے حامی نظاروں کی وجہ سے پنک فلوائیڈ گلوکار راجر واٹرس سے انکار کردیا - 11/03/2016 MONDOWEISS ایک نئی رپورٹ کے مطابق ، جب والدین میں ایک اور اینٹ بنی ہوئی ہے تو ، ایک اور رپورٹ میں دیوار کی ایک اور اینٹ ہے۔ رواں ماہ فلسطینی طلبا کے ساتھ یکجہتی کے اظہار کے بعد پنک فلوائڈ کے پیچھے سر فہرست گلوکار ، راجر واٹرس نے اپنے 2017 امریکی + امریکی دورے کے لئے ایک ملین ملین ڈالر کی امریکی ایکسپریس کی کفالت کھو دی ، جس نے اسی احتجاجی حربے کا استعمال کرتے ہوئے اسرائیل کے رنگ برنگی نظام کو ختم کرنے کی کوشش کی۔ جنوبی افریقی رنگ برداری (اور ، اس سے قبل ، امریکہ کے جم کرو) کو ختم کردیں: بائیکاٹ ، ڈویسٹمنٹ اور پابندیاں ، یا بی ڈی ایس۔ میں کیلیفورنیا کی یونیورسٹیوں کے کیمپس میں ان تمام نوجوانوں کو جو اپنے تمام دل سے پیار اور حمایت بھیج رہا ہوں جو فلسطین میں اپنے بھائیوں اور بہنوں کے لئے کھڑے ہو رہے ہیں اور بی ڈی ایس تحریک کی حمایت کر رہے ہیں ، â € ؟؟ راجرز نے کہا ، سی بی ایس نیوز کے مطابق ، the œ hope اس امید کے ساتھ کہ ہم اسرائیل کی حکومت کو قبضہ ختم کرنے کی ترغیب دے سکتے ہیں۔ امریکن ایکسپریس نے فیصلہ کیا کہ معاہدہ کی منسوخی کو نیویارک پوسٹ پر لیک کرنا اچھا خیال ہوگا ، جہاں پیج سکس کی ایملی اسمتھ کی خصوصی کہانی ہے۔ "روجر ایک بہت بڑا شو کر رہا ہے۔ کمپنی سے کہا گیا تھا کہ وہ اپنے دورے کو million 4 ملین میں معاونت کرے ، لیکن وہ اس وجہ سے نکالا کہ وہ اس کے اسرائیل مخالف بیانات کا حصہ بننا نہیں چاہتا تھا ، € €؟ ایک امریکن ایکسپریس کے ترجمان نے اخبار کو بتایا۔ Ro € Ro ہم نے کبھی راجر واٹرس ™ ™ کے آنے والے دورے کی سرپرستی کرنے کا عہد نہیں کیا۔ جب ہمارے پاس اختیارات کے ساتھ رابطہ کیا گیا تو ، ہم بولی لگاتے ہوئے گزر گâ۔ € ؟؟ امریکن ایکسپریس نے واٹرس ™ ™ اولڈ چیلا صحرا ٹرپ فیسٹیول (نیل ینگ ، باب ڈیلان ، پال میک کارٹنی ، اور رولنگ اسٹونس کی سینئر سیٹ کے لئے کوچیلہ) کی سرپرستی میں مدد کی تھی جہاں انہوں نے انسانی حقوق کی حمایت کے اظہار پر تبصرے کیے۔ لیکن بغیر کسی کے ان سے پوچھے ، امریکن ایکسپریس نے فیصلہ کیا کہ اسے ایک بہت بڑے شو میں شرکت کے لئے واٹرس کو شکست دینے کے راستے سے ہٹنا ہے۔ امریکی ایکسپریس کے فیصلے کے بارے میں قابل ذکر بات یہ ہے کہ یہ اس وقت بھی سامنے آرہا ہے جب واٹرس میں مرکزی دھارے میں شامل زیادہ سیاسی نظریات شامل تھے ، جیسے کارکردگی میں شرٹ پہننے والے بچوں کی ایک لکیر کی نمائندگی کرنا جس میں کہا گیا تھا کہ rib œ er ڈیریبا ایل مورو ، € €؟ (دیوار پھٹا دو)۔ انہوں نے ٹرمپ کو کلان تنظیم میں بھی دکھایا ، اور اس شو میں ایک تیرتا ہوا غبارہ دکھایا گیا تھا جس میں ریپبلکن امیدوار کو â € œ جاہل ، جھوٹ ، نسل پرستانہ ، جنس پرست سور ، â € ؟؟ سی بی ایس نے اطلاع دی۔ پانی کے دھارے میں شامل زیادہ تر قسم کے بائیں بازو کے احتجاج نے اپنے ہم وطن انسانوں کے ساتھ جو یکجہتی پیشے کے تحت زندہ اور مرتے ہوئے اظہار یکجہتی کا مظاہرہ نہیں کیا۔ امریکن ایکسپریس نے بیونس کی پرفارمنس کی بھی سرپرستی کی ہے ، جہاں انہوں نے رنگ برنگی برادریوں پر پولیس ظلم و ستم کا حوالہ پیش کرنے کے لئے فن کا استعمال کیا ہے۔ لیکن جب واٹرس نے فلسطینیوں کے حقوق اٹھائے تو ایمیکس اپنا اعصاب کھو بیٹھا۔ نیو یارک پوسٹ کے مطابق ، واٹرس کو معلوم ہے کہ اس قبضے کے خلاف کھڑے ہونے کے نتائج برآمد ہوتے ہیں اور اس سے دوسروں کو خاموش رہتا ہے۔ انہوں نے کہا کہ میں نے پچھلے 10 سالوں سے نازی اور اینٹی سیمیٹ ہونے کا الزام عائد کیا ہے۔ یہاں تک کہ [اسرائیل کے خلاف] آواز اٹھانے میں بھی میری صنعت خاص طور پر مستعار رہی ہے۔ . . میں نے ان میں بہت سی بات کی ہے ، اور وہ خوفزدہ ہیں۔ اگر وہ عوام میں کچھ کہتے ہیں ، اب ان کا کیریئر نہیں ہوگا۔ وہ تباہ ہوجائیں گے ، â €؟ انہوں نے کہا ، پوسٹ کے مطابق۔ لیکن پانی پہلے ہی مشہور ہے ، اور 75 ، لہذا داؤ پر لگے ہوئے نوجوان فنکاروں کی طرح نہیں ہے۔ اپ ڈیٹ (11/1/16) اس مضمون نے اصل میں نیو یارک پوسٹ کے حوالے سے بتایا ہے کہ امریکن ایکسپریس کے رخصت ہونے کے بعد سٹی نے اس دورے کی کفالت قبول کی تھی ، لیکن اشاعت کے بعد سٹی کے نمائندے نے اس وضاحت سے ہم سے رابطہ کیا: آپ کے مضمون میں â â œ امریکن ایکسپریس نے فلسطینی حامی نظریات کی وجہ سے گلابی فلائیڈ گلوکار راجر واٹرس کی تردید کردی â €؟ ، اس میں اس بات کا تذکرہ کیا گیا ہے کہ ib €œ سٹی بینک نے 20 ویں صدی کی سب سے بڑی اور بہترین اداکاری میں سے ایک کی کفالت کرنے کا موقع حاصل کیا۔ تاہم ، سٹی روجر واٹرس ™ ™ کے آنے والے دورے کا کفیل نہیں ہے۔ دو ہفتے قبل ، سٹی نے منتخب شوز کے ل card کارڈممبروں کے لئے ٹکٹوں کی ایک محدود وقت سے پہلے فروخت کی پیش کش کی تھی ، جیسا کہ ہم ہر سال مختلف فنکاروں کے ذریعہ ہزاروں کنسرٹ کے لئے کرتے ہیں۔ پہلے سے فروخت ختم ہوگئی ہے اور ہم مستقبل میں اس فنکار کے ساتھ کام کرنے کا کوئی منصوبہ نہیں رکھتے ہیں۔ € € "مزید ملاحظہ کریں
