# Supplementary material for: Supervised ensemble learning methods towards automatically filtering Urdu fake news within social media
Source: PeerJ Comput Sci. 2021 Mar 9;7:e425. doi: 10.7717/peerj-cs.425 (PMC7959660; doi:10.7717/peerj-cs.425)
Supplement: Supplemental Information 1 — News articles are in the .txt file format to read and process by machine learning code. [file peerj-cs-07-425-s001.zip › UFN/0/135.txt]

متعدد بار ووٹنگ کے بارے میں فیس بک پر نارتھ کیرولائنا ہلیری سپورٹر بریگز - جیکسن ول ، شمالی کیرولائنا سے تعلق رکھنے والے ہلیری کے حامی رابرٹ ڈوگرٹی نے آج فیس بک پر اس بات پر شیخی بڑھا کہ اس نے ووٹر کی دھوکہ دہی کا ارتکاب کس طرح کیا۔ رابرٹ نے اس پر فخر کیا کہ اس نے کس طرح اپنے کچھ فیس بک دوستوں کو اپنی شناختوں کا استعمال کرتے ہوئے ووٹ دیا ، اور ان سے کہا کہ ووٹ ڈالنے کی فکر نہ کریں ، کیوں کہ وہ پہلے ہی ان کے لئے کرچکے ہیں۔ اور وہ فیس بک پر اس کے بارے میں گھمنڈ کر رہا ہے۔ رابرٹ اس بات پر فخر کرتا ہے کہ جب بھی آپ ووٹ دیتے ہیں تو وہ آپ کو اسٹیکر کیسے دیتے ہیں۔ ان کا کہنا ہے کہ وہ اگلے ہفتے بھی ووٹ دیتے رہیں گے! North € œ â â â â â â North Carol Carol North North North â â â â ہر بار ووٹ ڈالنے پر شمالی کیرولائنا آپ کو اسٹیکر دیتے ہیں۔ اب آپ کو لکیر میں انتظار کرنے کی ضرورت نہیں ہے۔ آپ کے لئے اس کی دیکھ بھال کی۔ آپ کو سیدھا جمہوری ٹکٹ دیا ۔â € ؟؟ Google € maz حیرت انگیز کہ آپ کو گوگل سے کتنے پتے ملتے ہیں۔ ہفتے اور اگلے ہفتے تک دوبارہ جانا۔ â € ؟؟ رابرٹ یا تو یہ سمجھتا ہے کہ ووٹروں کی دھوکہ دہی ایک بہت بڑا لطیفہ ہے یا وہ ایک بیوقوف ہلیری کی حمایت کرنے والا مجرم ہے۔ آپ کے خیال میں کیا ووٹر فراڈ انتخابات میں کلیدی کردار ادا کرے گا؟
