# Supplementary material for: Supervised ensemble learning methods towards automatically filtering Urdu fake news within social media
Source: PeerJ Comput Sci. 2021 Mar 9;7:e425. doi: 10.7717/peerj-cs.425 (PMC7959660; doi:10.7717/peerj-cs.425)
Supplement: Supplemental Information 1 — News articles are in the .txt file format to read and process by machine learning code. [file peerj-cs-07-425-s001.zip › UFN/0/136.txt]

روس نے اقوام متحدہ کے امدادی چیف کے حلب کے 'قتل زون' کے بیان پر ردعمل کا اظہار کیا - اقوام متحدہ میں روسی سفیر روس ویٹلی چورکن (فوٹو بذریعہ اے ایف پی) روس کے اقوام متحدہ کے سفیر وٹالی چورکن نے اقوام متحدہ کی سلامتی کونسل کو بتایا کہ روسی اور شام کے فضائی حملوں نے حلب کو تبدیل کرنے کے بعد اقوام متحدہ کے امدادی سربراہ پر تکبر اور تعصب کا الزام عائد کیا ہے۔ ایک "مارنے والا زون"۔ بدھ کی سلامتی کونسل کے اجلاس کے دوران ، چرکن نے اسٹیفن او برائن پر "مغرور" اور "اشتعال انگیز" تبصرے کرنے اور یہ تسلیم کرنے میں ناکام رہنے کا الزام عائد کیا ہے کہ روس اور شام ایک انسانی ہمدردی کو روک رہے ہیں ، جو گذشتہ آٹھ روز سے جاری ہے۔ "flights € flights پروازوں پر تعطل آٹھ دن سے جاری ہے۔ ہمیں کم از کم ایک ثبوت دیں یا ان بیانیے کو رومانس کے لئے چھوڑ دیں جو آپ شاید بعد میں لکھتے ہوں گے۔" روسی ایلچی نے مزید کہا ، "اگر ہمیں تبلیغ کرنے کی ضرورت ہوتی تو ہم ایک چرچ جاتے۔" اقوام متحدہ کے امدادی چیف اسٹیفن او برائن 5 اکتوبر ، 2016 کو سعودی دارالحکومت ریاض میں پریس کانفرنس کے دوران اظہار خیال کررہے ہیں۔ منگل کو ، روس نے حلب میں غیر ملکی حمایت یافتہ تکفیری دہشت گردوں کو نشانہ بنانے والے فضائی حملوں کی ہفتہ طویل معطلی میں توسیع کے منصوبوں کا اعلان کیا۔ روسی فوج کے جنرل اسٹاف کے لیفٹیننٹ جنرل سرگئی روڈسکوئی نے بتایا کہ روسی اور شام کے جیٹ طیارے اٹھارہ اکتوبر سے حلب سے 10 کلومیٹر دور مقیم تھے ، اور حلب سے باہر انسانی ہمدردیاں کھلی ہوئی ہیں۔ روڈسکوئی نے مزید کہا کہ ماسکو کی طرف سے حلب میں زمین پر مزید جنگ بندی کا اہتمام کرنے کی تیاری کا اظہار کیا گیا ہے تاکہ زخمی عام شہریوں کو انخلاء نہیں کیا جاسکے۔ 20 اکتوبر ، 2016 کو شامی شہر حلب کے سرکاری زیرقیادت محلے میں عسکریت پسندوں کی گولہ باری سے متاثرہ عمارتوں سے دھواں اٹھ رہا تھا۔ حلب ، شام کا دوسرا بڑا شہر ، مغرب میں سرکاری فوج اور مشرق میں عسکریت پسندوں کے درمیان 2012 سے تقسیم ہوچکا ہے۔ پھنسے شہریوں کی آبادی کو آزاد کرنے اور مشرق میں عسکریت پسندوں کے دہشت گردی کے خاتمے کی کوشش میں ، روسی لڑاکا طیاروں کی حمایت میں شامی فوج ، 22 ستمبر کو ایک بڑا حملہ شروع کیا۔ مارچ 2011 سے شام کو مہلک عسکریت پسندی کا نشانہ بنایا گیا ہے جس کا الزام وہ کچھ مغربی ریاستوں اور ان کے علاقائی اتحادیوں پر عائد کرتے ہیں۔ لوڈ ہو رہا ہے
