# Supplementary material for: Supervised ensemble learning methods towards automatically filtering Urdu fake news within social media
Source: PeerJ Comput Sci. 2021 Mar 9;7:e425. doi: 10.7717/peerj-cs.425 (PMC7959660; doi:10.7717/peerj-cs.425)
Supplement: Supplemental Information 1 — News articles are in the .txt file format to read and process by machine learning code. [file peerj-cs-07-425-s001.zip › UFN/0/137.txt]

نمائندہ حکومت یا ٹھگوکریسی؟ - پرنٹ مجھے سختی سے محسوس ہورہا ہے کہ سپریم کورٹ کو امریکی عوام کے ساتھ کھڑے ہونے کی ضرورت ہے ، طاقتور کارپوریشنوں اور دولت مندوں کی طرف نہیں۔ میرے نزدیک ، اس کا مطلب یہ ہے کہ ہمیں ایک ایسی عدالت عظمی کی ضرورت ہے جو خواتین کے حقوق کی طرف سے ، ایل جی بی ٹی برادری کے حقوق کی طرف سے کھڑے ہو ، جو کھڑے ہوکر سٹیزنز یونائیٹڈ کو نہیں کہے گی ، اس فیصلے کو جو کمزور ہوا ہے۔ ہمارے ملک میں انتخابی نظام کی وجہ سے ہمارے انتخابی نظام میں اندھیرے ، ناقابل حساب رقم کی رقم آنے کی اجازت ہے۔ â € ؟؟ H H "ہیلری کلنٹن ڈیموکریٹک صدارتی امیدوار ہلیری کلنٹن کی طرف سے پہلا سالو (یا اس کے بجائے ، فاکس نیوز by ™ and تیسری صدارتی مباحثے کے دوران اپنے اور ڈونلڈ ٹرمپ کے سامنے پیش کیے جانے والے پہلے سوال کا ان کا جواب) بہت ہی پرسکون تھا۔ منافقت کی مثال. بائیں طرف جانے والوں کو قدامت پسندوں کے خلاف ist emplo œ ڈوگ سیٹی کی سیاست ، wh € ملازمت کرنے کے الزام لگانے کا بہت شوق ہے۔ بیان بازی جس میں مبینہ طور پر پوشیدہ یا باطنی توہین آمیز پیغام موجود ہے جو حزب اختلاف کے اندر ایک مخصوص سب گروپ کو نشانہ بناتا ہے۔ والیس کے سوال کے بارے میں محترمہ کلنٹن کا جواب (جہاں وہ سپریم کورٹ کو ملک لے جانا دیکھنا چاہتے تھے ، اور آئین کی ترجمانی کس طرح ہونی چاہئے اس کے بارے میں ان کے خیالات) تاہم ، اس حکمت عملی کی نمائندگی کرتے تھے۔ اگرچہ خواتین کے حقوق اور ایل جی بی ٹی برادری کے حقوق اعلی عدالت کے لئے ایک متمنی توجہ کا مرکز بن سکتے ہیں (چونکہ معروضی طور پر ، خواتین خاص طور پر مظلوم دکھائی نہیں دیتی ہیں جب کہ کسی کو صدر منتخب ہونے کے لئے نامزد کیا گیا ہے ، اور ایل جی بی ٹی کمیونٹی کا امریکی آبادی کا 5 فیصد سے بھی کم حصہ ہے) ، کلنٹن کے جواب سے اس بات کی توجہ کا انکشاف ہوا کہ وہ سمجھتی ہیں کہ ایک بار جب وہ مہارانی ہوجاتی ہے تو عدالت کو اسے اس وقت رکھنا چاہئے تھا۔ â € â خواتین کے حقوق â؟ یقیناâ og € og ڈاگ سیٹی €؟ غیر منحرف اسقاط حمل ، یہاں تک کہ دیر سے اسقاط حمل ، جو توڑ پھوڑ کے ذریعہ بنیادی طور پر بچوں کا قتل ہے۔ GB € œLGBT حقوقâ €؟ کیا â € ogڈوگ سیٹی ہے €؟ بنیادی طور پر عیسائی ، روایتی اقدار کے حامل امریکیوں کی اکثریت سے محروم ہونے کے لئے۔ ہم جنس پرستوں ، ابیلنگیوں اور ٹرانسجینڈر افراد کی مخاصمت اقلیت کا فائدہ اٹھانا ، جن کے بائیں بازو نے عیسائیوں کے خلاف جھوٹ بولا ہے ، وہ طریقہ کار ہے جسے یورپ اور کینیڈا میں عیسائیوں کی سیاسی طاقت کی نفی کرنے کے لئے استعمال کیا گیا تھا۔ اس علاقے میں قانون سازی کے ذریعہ براہ راست حملہ امریکہ میں کام نہیں کرے گا (کم از کم فی الحال نہیں)۔ تاہم ، عدالتی فیصلے مؤثر طریقے سے وہی نتیجہ لے سکتے ہیں۔ آئیے ایک لمحے کے لئے یہ حقیقت چھوڑ دیں کہ عدالتی سرگرمی غیر اخلاقی ہے اور آئین کی بالادستی ہے اور کلنٹن کے مجموعی مقاصد صریحا. شر ہیں۔ ہلیری کلنٹن کی سپریم کورٹ کے لئے بیان کردہ ترجیحات اس کی اپنی عیاں تقریب کو انجام دینے کی بجائے ، آئین اور فرد کی آزادیوں کے خلاف عدالت کو بطور بولی استعمال کرنے کی خواہش کا واضح اشارہ ہیں۔ کلنٹن کے پاس جانے والی منافقت کا مظاہرہ کرنے والی خواتین اور ہم جنس پرستوں کے حقوق کا حوالہ دیتے ہوئے جب وہ ان ممالک کو مالی اعانت کے ذریعہ دیکھتی ہے جو پریس کے ذریعہ آسانی سے نظرانداز کیے جانے کے باوجود ان گروہوں کے ممبران کو ادارتی طور پر ایذا رسانی اور قتل کرنے کے لئے سب کے سامنے رہ جاتی ہے۔ طاقتور کارپوریشنوں اور دولت مندوں کے بارے میں کلنٹن کا حوالہ؟ اور اس مذموم قدامت پسند تنظیم ، سٹیزنز یونائیٹڈ ، بے شک صریح منافقت کی ایک اور مشق تھی۔ کلنٹن کافی دولت مند ہے ، اور بدعنوان یا دوسری صورت میں سمجھوتہ کرنے والے طاقتور کارپوریشن امریکی سوشلسٹوں کے ڈیزائن تیار کرنے میں معاون رہے ہیں۔ یہاں تک کہ اگر Citizens United ark arkdark ، ناقابل حساب رقم ، â € ؟؟ کے لئے ایک گاڑی ہوتی؟ اس کے اثر و رسوخ کا دائرہ اخوان المسلمون کے تخریبی ڈیزائن کے ساتھ ہی پیلی ہوجائے گا ، جس کے ساتھ بل اور ہلیری کلنٹن کئی دہائیوں سے شراکت میں ہیں ، یا جارج سوروس کی مالی اعانت سے کام کرنے والی تنظیموں کے متعدد خیموں ، جو سابقہ ​​نازی ساتھی ، جس میں ایلیگریشل اجتماعیت کو آگے بڑھانے کے لئے وقف تھے۔ امریکہ ، کسی کے ساتھ جس کے ساتھ کلنٹن کی بھی طویل وابستگی ہے۔ کسی کو یہ جاننے کی ضرورت نہیں ہے کہ ہلیری کلنٹن کی صدارت کیسی ہوسکتی ہے ، اس کے بارے میں یہ جاننے کے لئے کہ کلنٹن کی بحث مباحثے کے پیچھے کی جانے والی باریک نفی کے ارادے کو سمجھنے کی ضرورت نہیں ہے۔ اس کی آج تک کی کاروائیوں - اور خاص طور پر وہ لوگ جو اس دفتر کے حصول کے لئے جا رہے ہیں۔ اسٹیبلشمنٹ پریس (مرکزی دھارے میں شامل میڈیا) کی گھماؤ پن کے باوجود ، یہاں تک کہ انتہائی غمگین نیوز صارف کے بھی اس نتیجے پر پہنچنے کے لئے کافی شواہد موجود ہیں کہ وہ اور ڈیموکریٹک لیویتھن اس کی حمایت کرتے ہیں ، اور جس نے باراک اوباما کے اقتدار میں اضافے کو سہولت فراہم کی ہے۔ بنیادی طور پر مہلک۔ حالیہ دنوں میں ، ہم ہر طرح کی غیر اخلاقی سازشوں اور سراسر جرم سے آگاہ ہوچکے ہیں ، جن کو کلنٹن کے منتخب ہونے کے سلسلے میں ، جمہوری عہدیداروں سے ، غیر قانونی ای میل سرور کی چھان بین کے نتیجے میں چھیڑ چھاڑ کرنے اور اس کی نگرانی کرنے تک کلنٹن کی مقبولیت کے بارے میں عوامی تاثرات کو بڑھانے کے لئے پولنگ میں کلیدی آبادیاتی جمہوریہ ، کلنٹن مہم ، ڈیموکریٹک نیشنل کمیٹی اور وائٹ ہاؤس کی جانب سے مجرمانہ طور پر قانونی کارروائی کے حالیہ انکشاف تک۔ یہاں سب سے اہم بات یہ ہے کہ ہلیری کلنٹن ایسے لوگوں کے ایک طبقے کی نمائندگی کرتی ہیں جو یہاں تک کہ خوبصورت آثار قدیمہ کے جدید ماہر سیاستدان کو بھی اپنی بے رحمی اور تعصب پسندی میں عبور کرتے ہیں۔ تمام امریکیوں کو - صرف ووٹرز ہی نہیں ، بلکہ صرف ریپبلکن ہی نہیں realize realize کو یہ احساس کرنے کی ضرورت ہے کہ ریپبلکن پارٹی میں اعلی سطح کے قائدین ڈیموکریٹک پارٹی کے گٹر آپریٹرز کی طرح ہر طرح کے مجرم ہیں ، جو شرپسندوں کو کپڑے پہننے کے لئے ادائیگی کرتے ہیں۔ بطخوں کے طور پر ، اپوزیشن کے جلسوں میں جھنجھٹ پیدا کریں اور ، ہاں ، یہاں تک کہ ان کے امیدواروں کو ووٹ دیں۔ جلتا ہوا سوال یہ ہے کہ آخر میں ، کیا ہم لوگوں کی مرضی سے حکومت کریں گے ، یا ہم یہ دکھاوا کرتے رہتے ہیں کہ ہماری نمائندہ حکومت ہے
