# Supplementary material for: Supervised ensemble learning methods towards automatically filtering Urdu fake news within social media
Source: PeerJ Comput Sci. 2021 Mar 9;7:e425. doi: 10.7717/peerj-cs.425 (PMC7959660; doi:10.7717/peerj-cs.425)
Supplement: Supplemental Information 1 — News articles are in the .txt file format to read and process by machine learning code. [file peerj-cs-07-425-s001.zip › UFN/0/138.txt]

امریکہ میں فلسطین کے حامی تبلیغی حقانیت کے معیارات کو کم کرنا - فلسطین نواز پروپیگنڈہ امریکہ میں سچائی کے معیار کو نچھاور کرنا ہر شعبے میں ڈاکٹر کی داستانوں کے ذریعہ ہیرا پھیری۔ 28 اکتوبر ، 2016 اسرائیل نیشنل نیوز ڈاٹ کام سے دوبارہ شائع ہوا۔ قابل ستائش ہے کہ ، آخر کار منظم امریکی یہودی اسرائیل کا بائیکاٹ ، غیر قانونی ، اور منظوری دینے کی مہم پر مرکوز ہے۔ تاہم ، بنیادی طور پر اسرائیل پر توجہ مرکوز کرنا ، اور یہ بھی امریکہ اور یورپ پر نہیں ، مختصر نگاہ ہے۔ بی ڈی ایس مہم نے اسرائیل کو معاشی طور پر تباہ نہیں کیا ہے۔ اسرائیل معاشی اور علاقائی اتحاد دونوں لحاظ سے ترقی کر رہا ہے۔ لیکن پچاس سال کی مالی اعانت سے چلنے والی پروپیگنڈہ مہم نے اسرائیل کا نام اچھالا ہے اور اسے اور یہودیوں کو ہر جگہ سفارتی ، علمی اور ہجوم حملوں کا شکار بنا دیا ہے۔ اس نے امریکیوں میں سچائی کے معیار کو بھی کم کیا ہے۔ یہ ایک بہت اہم نکتہ ہے۔ یہودیوں سے نفرت کا ایک اسلامی انداز مغربی ، سیاسی طور پر درست نسل پرستی کے ساتھ مل گیا ہے تاکہ "فلسطینیوں" (فاکسٹینیوں) کے لئے غیر فطری جذبہ پیدا کیا جاسکے ، جس نے ہماری زندگی اور دنیا کے ہر گوشے میں گھس لیا ہے۔ اس نے گلیارے کے دونوں اطراف اور ہر طبقے ، نسل اور نسل کے امریکیوں اور یورپیوں کو متاثر کیا ہے۔ یہ واقعی حیرت انگیز ہے ، واقعی حیرت انگیز ہے۔ ایسا کچھ راتوں رات نہیں ہوتا ہے۔ بی ڈی ایس مہم کی جڑیں عرب لیگ ، پی ایل او ، اور سوویت پروپیگنڈا مہم میں ہیں جو 1960 کے وسط میں شروع ہوئی تھیں۔ 1970 کی دہائی کے وسط میں ، اقوام متحدہ نے اپنی بدنام زمانہ صہیونیت = نسل پرستی کے حل کی تجویز پیش کی۔ 1967 میں ، جب اسرائیل نے اپنے دفاع کی ایک اور جنگ بھی جیت لی ، اس دن کے بعد ، اسرائیل - عرب جارحیت پسندوں کو مبینہ طور پر "قبضہ کار" نہیں دیکھا گیا۔ ایڈورڈ سید کے غدار 1970 کے آخر تک ، مغربی ماہرین تعلیم (اور اسرائیل میں مغربی طرز کے ماہرین تعلیم) ، یورپی حکومتوں اور بین الاقوامی تنظیموں کے ساتھ جھوٹ بولنے کا کام شروع ہو گیا ہے۔ مجھے صرف یہ احساس ہوا کہ 1980 میں ان کی مہم کتنی کامیاب رہی ، جب کوپن ہیگن میں خواتین کے بارے میں اقوام متحدہ کے ایک کانفرنس میں اسرائیل کو آسیب زدہ کردیا گیا۔ سوویت ، ایرانی ، عرب لیگ ، پی ایل او-- "اسرائیل کی موت" کے نعرے لگاتے ہوئے دالانوں میں گھوم رہے تھے۔ یورپی حقوق نسواں نے "فلسطینی" مہاجرین سے مطالبہ کیا لیکن عرب اور مسلم ممالک سے یہودی اسرائیلی پناہ گزینوں کی آوازیں سننے سے انکار کردیا۔ 2001 تک ، اقوام متحدہ کی ڈربن میں نسل پرستی کے خلاف عالمی کانفرنس اس سے بھی زیادہ قابو پانے والی ہیٹ فیسٹ اور اسرائیل کے خلاف ہنگامہ آرائی تھی۔ جب ہم 2017 کے قریب پہنچے تو ، اسرائیل کے خلاف اقوام متحدہ کی قراردادیں اتنی ہی معمول کی بات ہیں جتنی وہ متشدد ہیں۔ یروشلم ، مغربی دیوار سے ڈی جوڈائزائز کرنے کے بارے میں یونیسکو کا حالیہ فیصلہ اور پہلا اور دوسرا مندر اس رجحان کا سنگین اور پاگل پن ہے۔ اسی دوران ، امریکہ میں اسرائیل کے حامی پروفیسرز اور طلباء کو تیزی سے ہراساں کیا جارہا ہے ، یہاں تک کہ برطرف کردیا گیا ہے۔ ایسے جھوٹوں نے میری نجی معاشرتی دنیا میں گھس لیا ہے۔ مثال کے طور پر: حالیہ تعطیلاتی عشائیہ میں ، ہمارے مہمانوں نے اس بات پر اتفاق کیا کہ ہم مجرمانہ اور انتشار انگیز دور میں رہتے ہیں اور کسی بڑی طاقت نے عالمی بربریت کو نہیں روکا ہے ، کوئی بھی ادارہ اس دنیا کو دہانے پر لانے کے لئے تیار نہیں ہے۔ ایک ہم خیال اجتماع ، ہاں؟ بالکل نہیں ایک شخص ، ایک جینیاتی ، اچھی ہیلڈ ، اچھی تعلیم یافتہ یہودی امریکی اچانک ہمیں "فلسطینیوں" کے بارے میں ہمکنار کرنے لگا۔ "اگر وہ یہودیوں سے نفرت نہ کرتے اور ان کی تمام نصابی کتب کو ختم کردیتے جو یہودیوں اور اسرائیلیوں کو شیطان بناتے ہیں۔ اگر وہ پر امن ہوتے تو کیا ہوتا؟" کیا ہمیں یہ تسلیم کرنا ہوگا کہ فلسطینی ہمیشہ سے موجود ہیں اور اسی وجہ سے وہ اپنی ہی ریاست کے مستحق ہیں؟ آپ اس سے انکار نہیں کرسکتے کہ فلسطینی عوام ہمیشہ وہاں رہتے ہیں ، کیا آپ؟ "اوہ میرے۔ کہاں سے شروع کریں؟ اس کمپنی میں دو مصنفین اسکالرز شامل تھے ، جن کے مابین 15 کتابیں اور ہزاروں مضامین شائع ہوئے ، ان میں سے بہت سارے معاملات پیش کرتے ہیں۔ اسلام کی تاریخ اور نوعیت ، قبائلی صنف اور مذہبی فرقہ واریت ، اسرائیل اور یہودیت پسندی وغیرہ کے ساتھ ہم میں ایک تیسرا مصنف بھی تھا ، جس نے IDF میں چار دور کی ڈیوٹی بھی سرانجام دی تھی۔میں نے سانس لیا اور دعا کی کہ ہم یہ شخص اپنی تنخواہ گریڈ کے اوپر گھونسوں مار رہا تھا اور مجھے سمجھ نہیں آرہی تھی کہ دونوں مصنفین نے حقائق پیش کیے ، اعدادوشمار کا حوالہ دیا۔ میں نے اپنی شیلف سے کتاب کے بعد کتاب کھینچ لی ، ہمیں کہیں نہیں ملا۔ "دیکھو ،" اس نے کہا۔ میرے کچھ اچھے مسلمان دوست ہیں ، وہ امریکی ہیں ، مکمل طور پر مغربی ممالک کے ، وہ فلسطینی ہیں۔ وہ شدت سے محسوس کرتے ہیں کہ یہ ان کی شناخت ہے۔ کیوں انھیں ان کی پسند کی شناخت سے انکار کریں؟ "اور پھر میں نے سمجھا کہ بی بی ایس کی انتھک مہم کے پیچھے فلسطینیوں / صہیونی مخالف پروپیگنڈہ بالکل کامیابی کے ساتھ کامیاب ہے کیونکہ تمام عمر کے بہت سے امریکی ، علم کے بغیر ، علم کے احترام کے بغیر ، کرتے ہیں۔ اس کو نہیں جانتے ، اور صاف صاف ، پرواہ نہ کریں۔ "انہوں نے کہا ،" منصفانہ ہونا مناسب ہے۔ "دوسرے الفاظ میں: یہودیوں کے لئے کیا اچھا ہے وہ ہر ایک کے لئے اچھا ہونا چاہئے۔ اگر نہیں تو یہودی اس کے مستحق نہیں ہیں جو بھی ہے یہاں ایک ایسا شخص ہے جو نہ تو سامی مخالف ہے اور نہ ہی صہیونی مخالف ہے؛ کسی تنظیم کا سرگرم رکن نہیں ہے - پھر بھی اسے کونڈیڑ پر یقین کرنے کی ضرورت ہے کہ غیر یہودی "فلسطینی" ہمیشہ موجود ہیں۔ یا یہ کہ انیسویں صدی تک یا 1948 کے بعد کوئی دوسرا وجود نہیں ، ایک اور بے محل لوگوں یعنی یہودیوں نے قومی خودمختار شناخت کا انتخاب کیا۔ وہ استدلال کو نہیں سنتا تھا۔ یہ کافی حیران کن تھا۔ یہ کیسے ممکن ہے؟ اس کا ذہن سازی ہمارے حکمران امریکی زیتجیٹ کا ایک حصہ ہے۔ اگر راہیل ڈوئزل یہ کہہ سکتی ہیں کہ وہ "سیاہ" ہیں تب بھی جب وہ "سفید" ہو اور این اے اے سی پی کے ایک باب کی ہدایت کرے۔ اگر کوئی مرد یہ کہہ سکتا ہے کہ وہ واقعی ایک عورت ہے ، مرد کے جسم میں پھنس گئی ہے۔ اگر تمام حقائق "رشتہ دار" ہوں۔ اگر سب کچھ "ساپیکش" ہے۔ اگر اب اعتراض کرنا اہمیت نہیں رکھتا ہے۔ اگر دستاویزی بیانیے نے حقائق پر مبنی تاریخ رقم کی ہے۔ اگر نظرثانی حق کو ترجیح دی جاتی ہے - تو ، ہاں ، کوئی بھی کہہ سکتا ہے کہ وہ اپنی ہی قوم کے ریاست کے مستحق ہیں کیوں کہ وہ "محسوس کرتے ہیں" یا "یقین رکھتے ہیں" کہ وہ کرتے ہیں۔ میں اپنے جارحانہ مہمان کا شکرگزار ہوں کہ مجھے یہ یاد دلانے پر کہ جہالت اکثر مغرور ہوتا ہے اور اسی طرح ، وہ ایک بہت بڑا دشمن ہے۔ تعلیم یافتہ افراد خاص طور پر جھوٹے خیالات کا شکار ہیں۔ یہ ، نفسیاتی طور پر ، ہمیں ان سے رابطہ کرنا چاہئے گویا کسی مسلک کے ذریعہ اس کا دماغ دھلا ہوا ہے۔ اکیلے حقائق کام نہیں کریں گے۔ ہمیں ڈی پروگرامنگ کی تمام معلوم تکنیکوں پر غور کرنا چاہئے۔ یہ ہمارے سب سے بڑے چیلنجوں میں سے ایک ہے۔
