# Supplementary material for: Supervised ensemble learning methods towards automatically filtering Urdu fake news within social media
Source: PeerJ Comput Sci. 2021 Mar 9;7:e425. doi: 10.7717/peerj-cs.425 (PMC7959660; doi:10.7717/peerj-cs.425)
Supplement: Supplemental Information 1 — News articles are in the .txt file format to read and process by machine learning code. [file peerj-cs-07-425-s001.zip › UFN/0/139.txt]

وزن اٹھانا ڈیمنشیا کو ختم کرسکتا ہے اور آپ کو زیادہ بہتر بنا سکتا ہے - وزن اٹھانا ڈیمنشیا کو ختم کرسکتا ہے اور آپ کو اس سے زیادہ بہتر بنا سکتا ہے: وکی بیٹس ٹیگز: وزن اٹھانا ، ڈیمینشیا ، دماغی صحت (قدرتی نیوز) طاقت کی تربیت میں حصہ لینے کی بہت سی وجوہات ہیں۔ وزن سے بچنے کی مشقیں ان کے صحت کے فوائد کے لئے مشہور ہیں۔ لیکن ، کیا وزن اٹھانے سے آپ کے دماغ کو بھی فروغ مل سکتا ہے؟ حالیہ تحقیق سے پتہ چلتا ہے کہ یہ صرف معاملہ ہوسکتا ہے۔ مطالعہ شروع کرنے کے لئے ، محققین نے 55 سے 86 سال کی عمر کے لوگوں کے ایک گروپ سے وزن اٹھانے اور دماغ کی تربیت کی مشقوں میں شامل ہونے کو کہا۔ مطالعے میں حصہ لینے والے تمام لوگوں کو ہلکے علمی نقص کی تشخیص ہوئی تھی ، جو الزائمر کی بیماری کا پیش خیمہ ہے ، اور یہ ڈیمینشیا کی ابتدائی علامت ہے ۔جبکہ اس خاص مطالعے نے یہ جانچ نہیں کی کہ کیا ورزش کے فوائد کو بڑھایا جاسکتا ہے یا نہیں۔ عام آبادی ، نتائج کافی متاثر کن تھے۔ جرنل آف دی امریکن جیریٹراکس سوسائٹی میں شائع شدہ ، اس تحقیق میں بتایا گیا ہے کہ وزن کم کرنے والی ورزشیں واقعی دماغ کو کچھ فوائد فراہم کرسکتی ہیں۔ محققین کو پٹھوں کی طاقت میں اضافے اور دماغی کام میں اضافے کے مابین ایک آرام دہ اور پرسکون تعلق پایا گیا۔ اس بنیاد پر ، ٹیم نے سفارش کی کہ زیادہ سے زیادہ افراد کو طاقت کی تربیت دینے کا نظام شروع کیا جائے تاکہ امید کی جاسکے کہ دنیا کی عمر بڑھنے والی آبادی تھوڑی سے صحتمند ہوگی۔ اس وقت یہ اندازہ لگایا جا رہا ہے کہ سن 2050 تک تقریبا5 135 ملین افراد ڈیمینشیا کا شکار ہو جائیں گے۔ اسی تازہ تحقیق کے پیچھے بھی اسی ٹیم نے 2014 میں ایک مقالہ شائع کیا تھا جس میں انکشاف کیا گیا تھا کہ وزن کی تربیت سے دماغ کے صرف ہر شعبے کو علمی فوائد حاصل ہوتے ہیں۔ علمی تربیت کچھ کرنے میں ناکام رہی۔ ان کے حالیہ اعداد و شمار پر گفتگو کرتے ہوئے ، اس تحقیق کے محققین میں سے ایک ، ڈاکٹر سڈنی یونیورسٹی کے یوری میوروس نے تبصرہ کیا ، "ہمیں اس فالو-اپ اسٹڈی میں جو کچھ ملا ہے وہ یہ ہے کہ ادراک کی تقریب میں بہتری کا ان کے پٹھوں کی طاقت میں اضافے سے تعلق تھا۔ مضبوط لوگ بنتے گئے ، ان کے دماغ کے لئے زیادہ سے زیادہ فائدہ ہوتا ہے۔" تربیت ، مطالعہ کے شرکاء سے وزن اٹھانے کو کہا گیا جو ان کی زیادہ سے زیادہ صلاحیت کے 80 فیصد کے برابر ہے ، جو ہفتے میں دو بار چھ مہینوں کے لئے تھا - جس طرح بہت سے کھلاڑی تربیت کرتے ہیں۔ اور ، جیسے جیسے شرکا مستحکم ہوتے گئے ، انھوں نے اپنی زیادہ سے زیادہ کوشش کے مطلوبہ 80 فیصد کو برقرار رکھنے کے ل lifted ، جس قدر ان کا وزن اٹھایا اس میں بھی اضافہ ہوا۔ دماغی اسکینوں سے انکشاف ہوا ہے کہ حصہ لینے والوں کے ل actually دماغ کے کچھ علاقوں میں سائز میں اضافہ ہوا ہے ورزش کی حکومت میں۔ ڈاکٹر ماوروس کا کہنا ہے کہ فوائد اتنے گہرے تھے کہ ہر ایک کے لئے وزن کی تربیت کی سفارش کی جاسکتی ہے۔ "جتنا ہم لوگوں کو وزن اٹھانے جیسی مزاحمت کی تربیت حاصل کر سکتے ہیں ، اس کا امکان ہمارے ہاں صحت مند عمر رسیدہ آبادی کا زیادہ امکان ہوتا ہے۔" ڈاکٹر ماوروس نے یہ بھی شامل کیا کہ ورزش سے آپ کو زیادہ سے زیادہ فائدہ اٹھانا یقینی بنانے کا بہترین طریقہ یہ ہے کہ باقاعدگی سے معمول کو برقرار رکھیں۔ آپ جو کچھ کررہے ہیں اس سے زیادہ سے زیادہ فائدہ اٹھانے کے ل to کثرت سے ورزش اور کچھ شدت کے ساتھ ، یہ نئی تحقیق پہلی مرتبہ نہیں ہے کہ یہ مشورہ دیا جائے کہ ورزش دماغی صحت کو فوائد فراہم کرسکتی ہے۔ جسمانی ورزش کو بہتر علمی فعل سے جوڑنے والی تحقیق کا جسم صرف پچھلے کئی سالوں سے بڑھتا ہی جارہا ہے۔ سائنس نے اشارہ کیا ہے کہ بہتر ذہنی صحت کے علاوہ ، ورزش بہتر میموری اور حراستی دونوں کو بھی فروغ دے سکتی ہے۔ الزائمر سوسائٹی میں تحقیق کے سربراہ جیمز پکیٹ کے پاس بھی اس نئی تحقیق کے بارے میں کچھ باتیں کہی گئیں۔ انہوں نے نوٹ کیا ، "نئی تحقیق کا انکشاف کرنا شروع ہو رہا ہے کہ عمر بڑھنے کے ساتھ ہی جسمانی ورزش سے دماغ کو کس طرح فوائد حاصل ہوسکتے ہیں۔ اس تحقیق سے پتہ چلتا ہے کہ معمولی حافظے اور سوچنے کی دشواریوں کے شکار افراد ، جنہیں ہلکے علمی نقص کہا جاتا ہے ، ان کو بہتر بنانے کے ل weight وزن کی تربیت سے فائدہ اٹھا سکتے ہیں۔ دماغ کی صحت۔ "پکیٹ نے یہ بھی نوٹ کیا کہ اگرچہ یہ ابھی تک واضح نہیں ہے کہ اگر ورزش ڈیمینشیا کو مسترد کرسکتا ہے ، لیکن وہ جانتے ہیں کہ اس کی روک تھام میں یہ ایک سب سے اہم عامل ہے۔ فعال ہونے کے ساتھ ساتھ ، وہ کہتے ہیں کہ تمباکو نوشی نہ کرنا اور صحت مند ، متوازن غذا نہ لینا خطرے کو کم کرنے کے لئے سب ضروری ہے۔ ذرائع: s سوسائٹی کے پاس بھی اس نئی تحقیق کے بارے میں کچھ باتیں کرنے کی ضرورت تھی۔ انہوں نے نوٹ کیا ، "نئی تحقیق کا انکشاف کرنا شروع ہو رہا ہے کہ عمر بڑھنے کے ساتھ ہی جسمانی ورزش سے دماغ کو کس طرح فوائد حاصل ہوسکتے ہیں۔ اس تحقیق سے پتہ چلتا ہے کہ معمولی حافظے اور سوچنے کی دشواریوں کے شکار افراد ، جنہیں ہلکے علمی نقص کہا جاتا ہے ، ان کو بہتر بنانے کے ل weight وزن کی تربیت سے فائدہ اٹھا سکتے ہیں۔ دماغ کی صحت۔ "پکیٹ نے یہ بھی نوٹ کیا کہ اگرچہ یہ ابھی تک واضح نہیں ہے کہ اگر ورزش ڈیمینشیا کو مسترد کرسکتا ہے ، لیکن وہ جانتے ہیں کہ اس کی روک تھام میں یہ ایک سب سے اہم عامل ہے۔ فعال ہونے کے ساتھ ساتھ ، وہ کہتے ہیں کہ تمباکو نوشی نہ کرنا اور صحت مند ، متوازن غذا نہ لینا خطرے کو کم کرنے کے لئے سب ضروری ہے۔ ذرائع: s سوسائٹی کے پاس بھی اس نئی تحقیق کے بارے میں کچھ باتیں کرنے کی ضرورت تھی۔ انہوں نے نوٹ کیا ، "نئی تحقیق کا انکشاف کرنا شروع ہو رہا ہے کہ عمر بڑھنے کے ساتھ ہی جسمانی ورزش سے دماغ کو کس طرح فوائد حاصل ہوسکتے ہیں۔ اس تحقیق سے پتہ چلتا ہے کہ معمولی حافظے اور سوچنے کی دشواریوں کے شکار افراد ، جنہیں ہلکے علمی نقص کہا جاتا ہے ، ان کو بہتر بنانے کے ل weight وزن کی تربیت سے فائدہ اٹھا سکتے ہیں۔ دماغ کی صحت۔ "پکیٹ نے یہ بھی نوٹ کیا کہ اگرچہ یہ ابھی تک واضح نہیں ہے کہ اگر ورزش ڈیمینشیا کو مسترد کرسکتا ہے ، لیکن وہ جانتے ہیں کہ اس کی روک تھام میں یہ ایک سب سے اہم عامل ہے۔ فعال ہونے کے ساتھ ساتھ ، وہ کہتے ہیں کہ تمباکو نوشی نہ کرنا اور صحت مند ، متوازن غذا نہ لینا خطرے کو کم کرنے کے لئے سب ضروری ہے۔ ذرائع: ان کا کہنا ہے کہ تمباکو نوشی نہ کرنا اور صحت مند ، متوازن غذا کھا جانا خطرے کو کم کرنے کے ل. سب ضروری ہے۔ ذرائع: ان کا کہنا ہے کہ تمباکو نوشی نہ کرنا اور صحت مند ، متوازن غذا کھا جانا خطرے کو کم کرنے کے ل. سب ضروری ہے۔ ذرائع
