# Supplementary material for: Supervised ensemble learning methods towards automatically filtering Urdu fake news within social media
Source: PeerJ Comput Sci. 2021 Mar 9;7:e425. doi: 10.7717/peerj-cs.425 (PMC7959660; doi:10.7717/peerj-cs.425)
Supplement: Supplemental Information 1 — News articles are in the .txt file format to read and process by machine learning code. [file peerj-cs-07-425-s001.zip › UFN/0/14.txt]

بریکسٹ نے برطانیہ کو روس سمیت غیر یورپی یونین کے ریاستوں کے ساتھ تجارت کی ترغیب دی - روس-برٹش چیمبر آف کامرس (آر بی سی سی) کے چیئرمین نے سپوتنک کو بتایا ، بریکسٹ کے بعد برطانیہ اور یورپی یونین (31) 0 13 0 0 بریکسٹ نے یونائٹڈ کنگڈم کو روس سمیت غیر یورپی یونین کے ریاستوں کے ساتھ تجارتی تعلقات میں آسانی پیدا کرنے کا اشارہ کیا۔ ماسکو (سپوتنک) - the € "یوروپی یونین چھوڑنا اور ایک ہی مارکیٹ میں رسائ کھونے سے برطانیہ کو روس اور غیر یورپی یونین کے دیگر ریاستوں کے ساتھ تجارت کو فروغ دینے کی ترغیب ملتی ہے ، روس-برٹش چیمبر آف کامرس (آر بی سی سی) کے چیئرمین ، راجر مننگز نے سپوتنک کو بتایا بدھ. "یوروپی یونین چھوڑنے سے پہلے کم سے کم دو سال باقی ہیں ، لیکن مجھے لگتا ہے کہ جس طرح سے برطانیہ اس کی طرف دیکھ رہا ہے وہ یہ ہے کہ وہ ہمیں روس سمیت دنیا کے تمام ممالک کے لئے مکمل طور پر کھلا ہونے کا موقع فراہم کرتا ہے۔ ہم â ™ مفت تجارت کے انتظام کی بنا پر یوروپی یونین تک محدود رہنے کے بجائے دوسرے تجارتی شراکت داروں کی تلاش کرنے کی ضرورت ہوگی ، اکتوبر کے اوائل میں کنزرویٹو پارٹی کانفرنس میں یہ تجویز کیا گیا تھا کہ یوروپی یونین سے ملک کا اخراج "نرم" بریکسٹ کے بجائے "سخت" ہوگا ، مطلب یہ ہے کہ یورپی واحد بازار تک رسائی پر امیگریشن پر قابو پانے کو ترجیح دی جائے گی۔
