# Supplementary material for: Supervised ensemble learning methods towards automatically filtering Urdu fake news within social media
Source: PeerJ Comput Sci. 2021 Mar 9;7:e425. doi: 10.7717/peerj-cs.425 (PMC7959660; doi:10.7717/peerj-cs.425)
Supplement: Supplemental Information 1 — News articles are in the .txt file format to read and process by machine learning code. [file peerj-cs-07-425-s001.zip › UFN/0/140.txt]

کرسمس کے اشتہارات کے بارے میں پرجوش لوگوں نے انسانی ثقافت کی باقیات کے بارے میں بتایا - کرسمس کی اشتہارات کے بارے میں پرجوش لوگوں نے باقی انسانی ثقافت کے بارے میں بتایا 08۔16۔16 لوگ جو بڑی دکانوں کا انتظار نہیں کرسکتے ہیں - کرسمس کے ٹی وی کے نئے اشتہار کتابوں ، فلموں اور فن کے بارے میں بتائے گئے ہیں۔ اس بارے میں بڑھتی ہوئی توقع کے درمیان کہ آیا جان لیوس کے اشتہار میں ایک پریمپورن قطبی ہرن یا غمزدہ روبین پیش کیا جائے گا ، جو لوگ کارپوریٹ جذباتیت کو بند کرنا پسند کرتے ہیں انہیں انسانیت کی دیگر ثقافتی پیداوار کے بارے میں آگاہ کیا گیا ہے۔ انسٹی ٹیوٹ برائے اسٹڈیز کے پروفیسر ہنری بروبیکر نے کہا: street many centuries کئی صدیوں سے قبل جب گلیوں کی اونچی دکانوں نے کودنے والوں کو فروخت کرنے کے لئے 30 سیکنڈ کے موسمی بیانیے تخلیق کرنا شروع کیے تھے ، تو انسانیت کہانیاں سناتا رہا ہے۔ "یہ کہانیاں کتابوں میں لکھی گئیں ، جو لائبریریوں میں یا کتابوں کی الماریوں میں محفوظ ہیں۔ ان میں سے کچھ بہت اچھی ہیں۔ "میوزیم انسانیت کی تخلیق کردہ چیزوں کے بارے میں جاننے کے لئے ایک اور اچھا نقطہ آغاز ہے جس میں ونڈو پر سانس لینے والی متحرک مخلوق شامل نہیں ہے اور پھر بھاپ میں دل کھینچنا شامل ہے۔ "اس کے بارے میں جان لو ، یہاں تک کہ نیٹ فلکس کے پاس بھی کچھ اچھی چیزیں ہیں۔" € ؟؟ ماں کی دو نکی ہولیس نے کہا: "میں نے حقیقت میں جان لیوس کے آخری اشتہار کا کتابی نسخہ حاصل کرنے کی کوشش کی لیکن بظاہر اس کا وجود نہیں ہے۔ "مجھے امید ہے کہ نیا ایک اوٹٹر کے بارے میں ہے جو ریٹا اورا کے ساتھ محبت میں پڑتا ہے اور ان میں نصف انسانی تہوار کے چھوٹے چھوٹے بچے ہیں۔ پھر وہ سب ایک غبارے میں چلے گئے۔ € ؟؟ محفوظ کریں "مجھے امید ہے کہ نیا ایک اوٹر کے بارے میں ہے جو ریٹا اورا کے ساتھ پیار کرتا ہے اور ان میں نصف انسانی تہوار کے چھوٹے بچے ہیں۔ پھر وہ سب ایک غبارے میں چلے گئے۔ € ؟؟ محفوظ کریں "مجھے امید ہے کہ نیا ایک اوٹٹر کے بارے میں ہے جو ریٹا اورا کے ساتھ محبت میں پڑتا ہے اور ان میں نصف انسانی تہوار کے چھوٹے چھوٹے بچے ہیں۔ پھر وہ سب ایک غبارے میں چلے گئے۔ € ؟؟ محفوظ کریں
