# Supplementary material for: Supervised ensemble learning methods towards automatically filtering Urdu fake news within social media
Source: PeerJ Comput Sci. 2021 Mar 9;7:e425. doi: 10.7717/peerj-cs.425 (PMC7959660; doi:10.7717/peerj-cs.425)
Supplement: Supplemental Information 1 — News articles are in the .txt file format to read and process by machine learning code. [file peerj-cs-07-425-s001.zip › UFN/0/141.txt]

چین ایئرپورٹ سیکیورٹی روبوٹ الیکٹرو شاکس دیتا ہے - چین ایئرپورٹ سیکیورٹی روبوٹ نے الیکٹروک شاکس دی 11/02/2016 ایکٹوسٹ پوسٹ جب بحث مبنی ہے خود مختار œ œ کِلر روبوٹ کے خطرہ ، € €؟ افرادی قوت میں انسانوں کی مشینی تبدیلی کا کام جاری ہے۔ صنعتی روبوٹکس صنعت پوری دنیا میں ریکارڈ فروخت کررہی ہے ، اور اس میں کوئی سست روی کا کوئی عالم نظر نہیں آتا ہے۔ جیسا کہ آپ نیچے دیئے گرافک میں دیکھ سکتے ہیں ، 2015 کی فروخت پچھلے ریکارڈ سال کے مقابلے میں 12 فیصد بڑھ گئی ہے تاکہ لگ بھگ 1/4 ملین یونٹ تک پہنچ سکے۔ اس نمو کو چلانے کے بہت سے عوامل ہیں ، جن کے بارے میں آپ یہاں پڑھ سکتے ہیں۔ لیکن ایک بات قابل توجہ طلب بات یہ ہے کہ دونوں سرکردہ ممالک امریکہ اور چین ہیں ، اور چین اس کی راہنما ہے۔ روبوٹکس کی نوعیت بھی تبدیل ہو رہی ہے ، کیونکہ مصنوعی ذہانت میں نئی ​​پیشرفت روبوٹس کو ممکنہ استعمال کی بڑھتی ہوئی رینج دے رہی ہے۔ یقینا area ایک اہم علاقہ سلامتی ہے۔ روبوٹ سیکیورٹی گارڈز نے دنیا بھر کے مختلف مقامات پر جیلوں ، نگہداشت کی سہولیات اور اسکولوں میں آنا شروع کردیا ہے۔ ایک امریکی روبوٹ کمپنی ، گاما 2 روبوٹکس ، نے بڑے پیمانے پر پیداوار کے لئے متعدد ماڈلز ڈیزائن کیے ہیں۔ ذیل میں ویڈیو میں ان کا تازہ ترین RAM RAM "رامسیE. seen" دیکھا جاسکتا ہے۔ اس مکمل طور پر خود مختار سیکیورٹی گارڈ کا ایک حقیقی ماس آؤٹ 1.5 ملین انسانوں کو نمایاں طور پر متاثر کرسکتا ہے جو اس وقت سیکیورٹی گشت کی کسی نہ کسی شکل میں ملازم ہیں۔ رامسی ای مندرجہ ذیل صلاحیتوں کی تشہیر کرتا ہے: کیا ایسی جسمانی موجودگی جو نگرانی کے بغیر خود مختاری سے گشت کرتی ہے اصل وقت کا ڈیٹا مہیا کرتی ہے: گھسنے والے ، حرکت ، حرارت ، آگ ، دھواں ، گیسیں اور بہت کچھ ایک انسانی مشین انٹرفیس ہے جو ایک طاقتور قوت ضرب پیدا کرتا ہے ، نمایاں طور پر ، گاما 2 روبوٹکس نے مسدس سیفٹی اینڈ انفراسٹرکچر کے ساتھ شراکت کی ہے: "عوامی حفاظت اور سلامتی کے حل میں عالمی رہنما ۔â € ؟؟ تاہم ، رامسئ ای میں ایک چیز غائب ہے: ہتھیار۔ اس کے ل we ، ہمیں چین کا سفر کرنا ہے ، جہاں ایسا لگتا ہے کہ انہوں نے پولیس روبوٹ کو مکمل گلا گھونٹ لیا ہے۔ سن 2015 کے آخر میں ، میں نے چین کی سنہوا نیوز ایجنسی کے ایک اعلان کا احاطہ کیا جہاں انہوں نے 3 ہتھیاروں سے لیس œ--€ti -titititititititiâââââââââââ of of of of of of of of of of of of of of of of the development development the development development development development development the the the the development development the the development development development development development development development€€€€€ announced announced announced€ announced announced announced announced announced announced announced announced announced announced€ announced€€€€€ announced announced€ announced€€€€€€€€€ announced€€€€€ کرنے کا اعلان کیا۔ روبوٹ جو محض گشت سے کہیں زیادہ متحرک ہوں گے: â € to کھلونے کے سائز کا روبوٹ میدان جنگ میں ایک دوسرے کے ساتھ مربوط ہوسکتا ہے ، â €؟ یہ رپورٹ بیجنگ میں 2015 کے عالمی روبوٹ کانفرنس میں ان کی رونمائی کے بعد کہی گئی ہے۔ پہلے ماڈل کو â € conreconnaissanceâ as ؟؟ کے نام سے جانا جاتا ہے؟ روبوٹ ، جو زہریلی گیسوں ، خطرناک کیمیکلز اور دھماکہ خیز مواد کی تلاش کرتا ہے اور اس سے پہلے کہ اس کی تحقیقات کو اپنے اڈے پر منتقل کرے۔ اگر اس ابتدائی تفتیش میں پتہ چلا کہ ایک سادہ بم خطرے کا سبب ہے ، دوسرا روبوٹ ماڈل - ایک چھوٹا دھماکہ خیز آرڈیننس ڈسپوزل (EOD) مشین - اسے پھیلانے کے لئے بھیجا جائے گا۔ لیکن دیگر پیچیدہ خطرات کے ساتھ ، ایک حملہ آور روبوٹ اپنا مشن شروع کرے گا ، جس میں œ € œorororororororororororororororororororor-----cal cal cali cali weapons weapons weapons weapons weapons weapons weapons weapons weapons weapons weapons weapons........................................................................................ a € a دیکھنے والے دوربین ، ایک محرک اور محفوظ نصب کے ساتھ ، حملہ آور لمبے فاصلے سے اپنے ہدف کو نشانہ بنا سکتا ہے ، â â ؟؟ ژنہوا نے کہا۔ بیجنگ میں مقامی پولیس فورس ان تین روبوٹوں کے خریداروں میں شامل بتائی گئی ہے ، جن کی قیمت 1.5 ملین یوآن (£ 156،000) ہے جو مینوفیکچررز ایچ آئی ٹی روبوٹ گروپ نے ترتیب دیا ہے ، جو شمالی شہر ہاربن میں مقیم ہیں۔ انہوں نے کہا کہ انسداد دہشت گردی کارروائیوں سے قبل ، ان کا استعمال فائر فائٹنگ ، عوامی تحفظ ، جنگلات اور زراعت میں بھی کیا جاسکتا ہے۔ سنہوا کے مطابق ، کمپنی کے سیلز منیجر چن دیقیانگ نے کہا۔ اگر ہم نے انسداد دہشت گردی کی کوششوں کے بارے میں کچھ سیکھا ہے تو ، حکام فرنٹ لائن تعیناتی کو عوامی سفر کا علاقہ سمجھتے ہیں۔ ہمیں ایسے خیالات کی بنیاد پر ٹی ایس اے دیا گیا تھا ، اور اس کے بعد سے ہوائی اڈوں میں اس کے دخل اندازی کا مشاہدہ کیا گیا ہے ، اور اگر حکام کے پاس راستہ ہے تو جلد ہی عوامی نقل و حمل میں بھی جلد ہونا پڑے گا۔ چین انبوٹ نامی طرح کے روبوٹ ٹی ایس اے کے ساتھ اگلی سطح پر جا پہنچا ہے جو اس میں لیس ہے جیسے بنیادی طور پر ایک ٹیزر نما آلہ ہے جس کو مویشیوں کے سامان سے موازنہ کیا جاسکتا ہے۔ تصویری اعتبار ابھی کے لئے ، اس کا پہلا کام چین کے شینزین ہوائی اڈے پر گشت کرنا ہے۔ تاہم ، سب سے زیادہ تشویشناک بات یہ ہے کہ یہ سیارے کے ایک انتہائی طاقتور سپر کمپیوٹر سے منسلک ہے۔ اس security œ œœlligelligelligelligelligelligentntntntnt security security security security security security security rob rob rob روبوٹ â کا پچھلا آخر؟ چین کے تیانہ 2 سپر کمپیوٹر سے معاہدہ کیا گیا ہے ، جہاں اسے کلاؤڈ سروسز تک رسائی حاصل ہے۔ ان بٹ گشت کرتا ہے ، دھمکیوں کو پہچانتا ہے اور ایک سے زیادہ کیمرے رکھتے ہیں جو چہرے کی شناخت کا استعمال کرتے ہیں۔ یہ کلاؤڈ سروسز روبوٹ کو روٹی روٹی میں پروسیسنگ کی صلاحیتوں سے بڑھ کر پیٹاسکل پروسیسنگ کی طاقت فراہم کرتی ہیں۔ سپر کمپیوٹر کنیکشن ان آلات کے ذہین سیکھنے کی صلاحیتوں اور ہیومن مشین انٹرفیس کو بڑھانے کے لئے ہے ، € €؟ امریکی چین اقتصادی اور سلامتی کا جائزہ ، منگل کو جاری ہونے والی ایک رپورٹ میں کہا گیا ہے جس میں چین کے خود مختار نظاموں کی ترقی کی کوششوں کا جائزہ لیا گیا ہے۔ [زور دیا گیا] (ماخذ) اس لنک کو oud oud کلاؤڈ خدماتâ € ؟؟ روبوٹ مصنوعی ذہانت میں ایک نیا رجحان ہے جسے روبوٹس کے ویکیپیڈیا کے طور پر بھیجا جاتا ہے۔ - بنیادی طور پر انٹرنیٹ کلاؤڈ برین۔ روبوٹ سے روبوٹ انفارمیشن شیئرنگ کے ذریعے وہ خود مختاری سے اپنے سیکھنے کے عمل کو تیز کرسکتے ہیں۔ مثالوں میں روبوٹ شامل ہیں جو کھانا پکانا سیکھ سکتے ہیں ، اور روبوٹ جو دیکھ بھال میں شامل کاموں کو سیکھ سکتے ہیں۔ تاہم ، جب پولیسنگ پر لاگو ہوتا ہے تو ، چیزیں اخلاقی طور پر زیادہ پریشان کن ہوجاتی ہیں۔ مثال کے طور پر ، امریکہ میں لوگ مشتعل ہوگئے ، جب ڈلاس میں ایک روبوٹ ایک امریکی شہری کو پاؤنڈ سی -4 دھماکہ خیز مواد فراہم کرنے کے لئے استعمال کیا جاتا تھا ، جس کو پولیس نے فوری طور پر پھانسی کے قابل قرار دیا تھا۔ کم از کم ، اس معاملے میں ، ایک انسان نے فیصلہ کیا۔ لیکن اسے il œ œœœilililililil€€ilililililœilililililil rob rob rob rob rob rob rob rob use€€€€€€€ of of کے وسیع پیمانے پر استعمال کے راستے میں ایک ٹپ ٹو کے طور پر دیکھا جارہا ہے؟ جتنا ہم نے ڈرون کے استعمال سے دیکھا ہے۔ کسی زمانے میں یہ تبادلہ بیرون ملک مقیم تھا - کافی حد تک ناگوار - لیکن ان لوگوں کی آواز بڑھ رہی ہے جو ہتھیاروں سے چلنے والے گھریلو پولیس ڈرون پر زور دے رہے ہیں۔ جیسا کہ جان وِبیس نے لکھا ، یہ ناگزیر ہوسکتا ہے: وال ٹریٹ جرنل کی ایک حالیہ رپورٹ کے مطابق ، ٹیزر کارپوریشن اسٹون گن سے لیس ایک ڈرون بنانے کا منصوبہ بنا رہی ہے۔ نہ صرف ڈرون طیاروں سے لیس ہوں گے ، بلکہ ان میں خود مختار ہونے کی بھی بات کی جارہی ہے ، اس کا مطلب یہ ہے کہ ڈرون کو اڑانے کے لئے ایک حقیقی انسان کی ضرورت نہیں ہے۔ یہ دراصل ہندوستان میں پہلے ہی کیا جارہا ہے ، وہ پہلا ملک جس نے œ œنون-مہلک € کے ساتھ منسلک ڈرون کے استعمال کی منظوری دی ہے؟ ہتھیاروں اور ، صرف اس ہفتے ، برطانوی طبع ، سورج ، ڈپٹی وزیر اعظم دمتری روگوزین نے اعتراف کیا کہ روس اپنے دشمنوں سے مقابلہ کرنے کے لئے روبوٹ اور ڈرون کی ایک فوج تیار کر رہا ہے ، جس کے عنوان سے ایک خاصیت ولادیمیر پوتین کی تھی۔ دستیاب حقائق کے پیش نظر ، یہ عنوان اب اتنا جان بوجھ کر سنسنی خیز نہیں لگتا ہے۔ واضح طور پر ہم سیاسی قوت کے ساتھ روبوٹ مصنوعی ذہانت کو بڑھانے کے ممکنہ طور پر خطرناک کنورژن میں داخل ہو رہے ہیں اور روبوٹ کو زیادہ سے زیادہ خود مختاری کی اجازت دیتے رہیں گے کیونکہ وہ فوج اور پولیس کے روایتی فرائض کو نبھاتے ہیں۔ کچھ ماہرین کا کہنا ہے کہ روبوٹکس کی صحت سے متعلق بہت ساری زیادتیوں کو ہم اپنی فوج اور پولیس سے دیکھ سکتے ہیں۔ لیکن کیا یہ رجحان ہم واقعتا؟ دیکھ رہے ہیں؟ یا پرتشدد کنٹرول کے خودکار نظام لامحالہ اس سے بھی زیادہ صنعتی سطح پر دباؤ اور قتل کا باعث بنیں گے؟ ایکٹوسٹ پوسٹ ڈاٹ کام کے لئے نکولس ویسٹ لکھتے ہیں۔
