# Supplementary material for: Supervised ensemble learning methods towards automatically filtering Urdu fake news within social media
Source: PeerJ Comput Sci. 2021 Mar 9;7:e425. doi: 10.7717/peerj-cs.425 (PMC7959660; doi:10.7717/peerj-cs.425)
Supplement: Supplemental Information 1 — News articles are in the .txt file format to read and process by machine learning code. [file peerj-cs-07-425-s001.zip › UFN/0/142.txt]

جواب: وکی لیکس: نیرا ٹنڈن کی ہلیری کے لئے ایک دوسرے کی توثیق ہے! (نہیں سچ میں نہیں) - وکی لیکس: نیرا ٹنڈن کی ہلیری کے لئے ایک دوسرے کی توثیق ہے! (نہیں ، واقعی نہیں) 29 اکتوبر 2016 کو شام 3 بج کر 20 منٹ پر ڈو پی کے ذریعہ پوسٹ کیا گیا جیسا کہ وکی لیکس کے جاری کردہ ای میلوں سے انکشاف ہوا ہے ، ہلیری کلنٹن کی مشیر اور امریکی ترقی کے صدر برائے صدر نیرا ٹنڈن نے جب کلنٹن کی بات کی ہے تو انہوں نے سفاکانہ ایمانداری کا مظاہرہ کیا۔ ™ ™ معاملات ، اور آج جاری کردہ ایک نیا ای میل اس سے مختلف نہیں ہے: نیرا ٹنڈن جانتی ہیں (اور وہ ٹرمپ کی طرح ہجے کرتی ہیں!): "بعض اوقات ایچ آر سی / ڈبلیو جے سی کا بدترین فیصلہ ہوتا ہے"
