# Supplementary material for: Supervised ensemble learning methods towards automatically filtering Urdu fake news within social media
Source: PeerJ Comput Sci. 2021 Mar 9;7:e425. doi: 10.7717/peerj-cs.425 (PMC7959660; doi:10.7717/peerj-cs.425)
Supplement: Supplemental Information 1 — News articles are in the .txt file format to read and process by machine learning code. [file peerj-cs-07-425-s001.zip › UFN/0/143.txt]

قیامت کا الیکشن - یہ وہی ہے جو موت کی قطار پر رہنا چاہئے ، اس لمحے کا انتظار کرنا ہوگا جب آخری بار لوہے کے دروازے کی گھنٹی بج جائے گی اور چار بوری گارڈ آپ کو اس کمرے میں بازو لے کر چلے جاتے ہیں جہاں آپ کی زندگی بجھ جائے گی۔ . یہی خوف 2016 کے صدارتی انتخابات کو لے کر رہتا ہے۔ کوئی بھی اس انتخاب سے خوش نہیں ہے اور نہ ہی کسی کے بہتر دنوں کی امید ہے۔ امریکہ € ™ â s â € l شیطانانہ دنâ â ؟؟ ریئرویو آئینے میں دکھائی دیتے ہیں جبکہ مستحکم نیچے کی طرف سلائیڈ تیز ہوتی جارہی ہے۔ اس سال کی صدارتی مہم نے تمام غصے ، اضطراب اور مایوسی کو سطح پر لایا ہے۔ اعصاب خام ہیں ، لوگ کنارے پر ہیں ، اور غص .ہ اتنا موٹا ہے کہ آپ اسے چاقو سے کاٹ سکتے ہیں۔ حالیہ سارے سروے ایک ہی کہانی بیان کرتے ہیں: امریکی گدلاling سے بیمار ہیں ، اسکینڈلز سے بیمار ہیں ، دوبارہ اعتکاف سے بیمار ہیں ، دونوں پارٹیوں کے دوغلا پن سے بیمار ، اور دو امیدواروں سے بیمار ، ملک کی 230 سالہ تاریخ کے دو انتہائی اعتماد اور بدتمیز امیدوار۔ یہ نیویارک ٹائمز کا ہے: â € voters اکثریت سے زیادہ ووٹر امریکی سیاست سے ناگوار ہیں ، اور بہت سے بندرگاہ کو شبہ ہے کہ یا تو بڑی پارٹی کے نامزد امیدوار تاریخی طور پر بدصورت صدارتی مہم کے بعد ملک کو متحد کرسکتے ہیں ، حتمی پیشرفت کے مطابق انتخاب نیو یارک ٹائمز / سی بی ایس نیوز پول € 10 10 میں سے آٹھ سے زیادہ ووٹروں نے کہا کہ اس مہم نے حوصلہ افزائی کی بجائے انہیں پسپا کردیا ہے ، بڑھتی ہوئی زہریلا سے حتمی فاتح کو خطرہ لاحق ہے۔ ڈیموکریٹک امیدوار مسز کلنٹن اور ری پبلکن امیدوار مسٹر ٹرمپ کو بیشتر ووٹروں نے مسٹر ٹرمپ کے الزامات کے کئی ہفتوں کے بعد بھی انتخابات کو بے بنیاد قرار دیتے ہوئے بے ایمان دیکھا ہے اور ان کو غیر مجاز سمجھا جاتا ہے۔ â € ؟؟ ان کے 10 میں سے چھ سے زیادہ حمایتی کہتے ہیں کہ اگر وہ ہار گئے تو وہ نتائج کو جائز قبول کریں گے۔ مسٹر ٹرمپ کے حامی ایک چوتھائی سے زیادہ حامیوں کا کہنا ہے کہ اگر مسز کلنٹن کو فاتح قرار دے دیا گیا تو وہ شاید نتائج کو قبول نہیں کریں گے ، اور ان میں سے تقریبا 40 40 فیصد کا کہنا ہے کہ انہیں امریکیوں کے ووٹوں کی گنتی کی جائے گی یا بہت ہی اعتماد ہے۔ ٹھیک سے.â â ؟؟ (نیو ٹائمز / سی بی ایس پول ، نیو یارک ٹائمز) میں رائے دہندگان نے امریکی سیاست پر بیزاری کا اظہار کیا ہے آج امریکہ میں مایوسی کا بڑھتا ہوا احساس واضح ہے اور وہ اس سے کہیں زیادہ الگ تھلگ انتخابی چکر سے دور ہے۔ کانگریس کی عوامی منظوری کی درجہ بندی سے قوم کے اہم اداروں پر اعتماد کے مستحکم کٹ .ے کا پتہ چلتا ہے جو ایسا لگتا ہے کہ وہ ایک ہندسے والے علاقے میں پھنس گیا ہے۔ عوام شاید لورٹٹا لنچ جسٹس ڈیپارٹمنٹ کے لئے یکساں توہین محسوس کرتے ہیں جو کلنٹن ٹوڈیز کے ساتھ بھری ہوئی ہے جنہوں نے کلنٹن فاؤنڈیشن میں ناجائز تنخواہ سے متعلق سازشوں کی تحقیقات کو ختم کرنے کی پوری کوشش کی ہے۔ اور ، ہم میڈیا کو فراموش نہیں کریں جس نے ڈبلیو ایم ڈی ، موبائل ہتھیاروں کی لیبز ، ایلومینیم ٹیوبوں اور اسد کے خیالی کیمیائی ہتھیاروں کے حملوں کے بارے میں جنگی افواہوں کو فروغ دینے کے متعدد جھوٹوں کے بعد اپنی ساکھ کو جو کچھ بھی کھو دیا ہے اسے کھو دیا ہے۔ واشنگٹن کے بہت سے نیوکونک تھنک ٹینکس میں سے ایک پر پورے کپڑوں سے ایجاد کی گئی تھی جہاں عام طور پر یہ جعلی نظریات چھائے جاتے ہیں۔ فورٹ اسٹیٹ کی تازہ ترین گمبھٹی یہ ثابت کرنے کی ایک بیوقوفانہ کوشش ہے کہ ولادیمیر پوتن کچھ غیر سیاسی سیاسی فائدہ حاصل کرنے کے لئے ہمارے تیسرے عالمی ووٹنگ کے مکمل نظام کو ہیک کرنے کی کوشش کر رہے ہیں۔ کیا لطیفہ ہے. نہیں ، ہلیری ، پوتن اس نظام کو نہیں کھیل رہے جیسا کہ آپ نے برنی سینڈرس کے ساتھ پرائمری میں کیا تھا ، اور نہ ہی اس نے آپ کے سر پر بندوق ڈالی اور آپ کو اپنے نجی سرور سے 33،000 گمشدہ ای میلز کو حذف کرنے پر مجبور کیا۔ مسٹن کلنٹن ، یہ آپ کا کام تھا ، حالانکہ آپ نے اپنی طرف توجہ مبذول کروانے اور ماسکو میں اپنی ہیجان انگیز ، مجرمانہ سرگرمیوں کے لئے پیسہ دینے میں ایک ماہر کام انجام دیا ہے۔ لیکن ، واپس میڈیا پر۔ گیلپ سے یہ: mass € meric امریکیوں کا and ™ ماس میڈیا پر اعتماد اور اعتماد â € the fully مکمل طور پر ، درست اور منصفانہ طور پر اس خبر کی اطلاع دینے کے لئے؟ گیلپ پولنگ کی تاریخ کی اپنی نچلی سطح پر آگیا ہے ، 32 saying کے ساتھ ان کا کہنا ہے کہ میڈیا پر ان کا کافی حد تک اعتماد ہے یا کافی حد تک اعتماد ہے۔ یہ پچھلے سال کے مقابلے میں آٹھ فیصد پوائنٹس کم ہے۔ گیلپ نے یہ سوال 1972 میں شروع کیا ، اور 1997 سے ہر سال کی بنیاد پر۔ پورے رجحان کی تاریخ کے دوران ، ویتنام اور واٹر گیٹ اسکینڈل کے سلسلے میں تحقیقاتی صحافت کی وسیع پیمانے پر سراہی جانے والی مثالوں کے تناظر میں ، 1976 میں امریکیوں کا اعتماد اور اعتماد نے اپنے بلند ترین مقام کو چھڑا لیا۔ 1990 کی دہائی کے آخر تک اور نئی صدی کے ابتدائی سالوں میں پچاس سے وسط کے وسط میں کم رہنے کے بعد ، امریکیوں کا میڈیا پر اعتماد آہستہ اور مستحکم ہوا ہے۔ یہ 2007â نیچے کی لائن کے بعد سے مستقل طور پر اکثریتی سطح سے نیچے ہے: میڈیا ٹرسٹ میں یہ سلائڈ پچھلی دہائی سے جاری ہے۔ 2004 سے پہلے ، امریکیوں کی اکثریت کے لئے عام میڈیا پر کم سے کم اعتماد کا دعوی کرنا عام تھا ، لیکن اس کے بعد سے ، آدھے سے بھی کم امریکی اس طرح محسوس کرتے ہیں۔ اب ، امریکہ کے صرف ایک تہائی حصے کو فورتھ اسٹیٹ پر اعتماد ہے ، جو عوام کو آگاہ کرنے کے لئے تیار کیے گئے ایک ادارے کے لئے حیرت انگیز ترقی ہے۔ â € ؟؟ (امریکیوں € Mass ماس میڈیا میں نیو لو ، گیلپ کے لئے اعتماد میں اعتماد) the € the عوام کو مطلع کرنے کے لئے ڈیزائن کیا گیا € ؟؟؟؟؟ تم مزاق کر رہے ہو میڈیا پر درویشی اعتماد عام کام کرنے والے لوگوں کے لئے ایک فتح ہے جنہوں نے "غیر متعلâق کوریج €" کے سلسلے میں دیکھنا شروع کیا ہے؟ اور یہ محسوس کریں کہ پریس کے کارپوریٹ مالکان خیالات کی تشکیل اور اقتدار پر اپنا گستاخی برقرار رکھنے کے لئے خبروں میں ہیرا پھیری کرتے ہیں۔ واقعی یہ کیا ہورہا ہے ، اور یہی وجہ ہے کہ لوگوں کی بڑھتی ہوئی تعداد نے ڈونلڈ ٹرمپ کی مہم کا آغاز کردیا ہے۔ وہ اس نشانی کے طور پر ٹرمپ کی سیاسی درستگی کی کمی کو دیکھتے ہیں کہ وہ اوباما اور کلنٹن جیسے ٹیلی پروف پر امیدواروں کی ایجاد کرنے والے دھشتگردوں کی واشنگٹن کی خودمختاری کے مالک نہیں ہیں ، جو کبھی بھی یقین نہیں رکھتے کہ جب تک وہ اس پر جر boldت مندانہ خطوط میں طباعت نہیں کرتے دیکھتے ہیں۔ ان کے سامنے اسکرین کریں۔ ابھی یہ بڑی حد تک ترتیب دیں ، جی او پی ٹکٹ کے اوپری حصے تک اس کے حیران کن عروج پر ٹرمپ کا واجب ہے کہ وہ کولہے سے گولی ماری ہے اور میڈیا اس سے نفرت کرتا ہے۔ جو ایک زمانہ کی ذمہ داری تھی ، ایک اثاثہ بن گیا ہے کیونکہ حقیر میڈیا کے لئے بھروسہ اس گہرائی میں ڈوب گیا ہے جو پہلے کبھی نہیں دیکھا تھا۔ لیکن اس کی وضاحت نہیں کی جاسکتی ہے کہ واقعی میں یہ انتخابات کس لئے چلا رہا ہے اور امریکی عوام مایوسی پر اتنے قابو کیوں رکھتے ہیں؟ یہ سب معاشی عدم تحفظ کے بارے میں ہے۔ یہ سب حقیقت ہے کہ معیار زندگی کھسک رہا ہے ، یہ کہ ایک پوری نسل طلباء کے قرضوں سے دوچار ہے ، اچھی تنخواہ والی تمام ملازمتوں کو دوسرے ممالک میں بھیج دیا گیا ہے ، خاندانی آمدنی میں بہت اضافہ ہو رہا ہے ، یہ ایک اچھا حصہ ہے امیگریشن کے سبب آبادی کو خطرہ محسوس ہوتا ہے ، صحت کی دیکھ بھال کے اخراجات میں اضافہ ہوا ہے ، ریٹائرمنٹ کے منصوبے ملتوی کردیئے گئے ہیں ، اور یہ کہ قوم کی دولت کا بہت بڑا حصہ فیڈرل ریزرو میں اپنے کانگریسی لاکیوں اور ان کے حلیفوں کے ذریعہ پالیسی پر حکمرانی کرنے والے 1 فیصد پلوٹروں اور وال اسٹریٹ کے زمینی کمپنیوں کو منتقل کردیا گیا ہے۔ یہی حقیقت ہے کہ الیکشن واقعی کیا ہے۔ لوگ اس حقیقت پر جاگ رہے ہیں کہ امریکی خواب مردہ ہوچکا ہے ، کہ امریکہ اب مواقع کی سرزمین نہیں ہے ، اور یہ کہ ان کے بچوں کی زندگیاں خود سے کہیں زیادہ خراب تر ہوتی جارہی ہیں۔ یہی وجہ ہے کہ ہر شخص بہت پریشان ، بہت مایوس ، بہت مایوس ہے۔ وہ ایک ایسے سیاسی اتحادی کی تلاش میں ہیں جو ان کی ضروریات کو پورا کرے گا ، اور اس کے بجائے وہ ٹرانسجینڈر باتھ رومز یا or lass شیشے کی چھتوں on پر برومائڈس حاصل کریں گے؟ یا کوئی اور پُرسکون نعروں میں سے جمہوریت پسند عوام کو راضی کرنے اور انہیں ریوڑ میں رکھنے کے لئے استعمال کرتے ہیں۔ صرف اب یہ کام نہیں کررہا ہے۔ اب بلیو کالر ووٹوں کا ایک وسیع حص .ہ بنیادی طور پر اس وجہ سے کہ وہ جعلی ڈیموکریٹ بیانات اور ملازمت سے چھٹکارا پانے والے آزاد تجارت کے سودوں کے ذریعہ دیکھتے ہیں جو انہیں برسوں سے دھکیل دیا گیا ہے۔ ٹرمپ نے مہارت کے ساتھ لاکھوں محنت کش لوگوں کی اجتماعی نفسیات پر تبادلہ خیال کیا ہے جو یہ محسوس کرتے ہیں کہ 30 سال قبل ڈیموکریٹک پارٹی نے ان کو ٹریک کدال کے نیچے پھینک دیا ہے اور کبھی پیچھے مڑ کر نہیں دیکھا۔ اور ، وہ بھی ٹھیک ہے۔ ڈیمز نے اپنے حامیوں کو بیچ دیا ہے ، اور یہ صرف کلنٹن کے تحت خراب ہونے والی ہے یا ہم میڈم ٹی پی پی کو کہیں۔ یہاں یہ ہے کہ کاؤنٹرپونچ کے ایک حالیہ مضمون میں نیل بووی نے اس کا خلاصہ پیش کیا: صدر اوباما کے تحت معاشی تقسیم اور سیاسی عدم استحکام نے امریکی متوسط ​​طبقے کو نقصان پہنچایا ہے۔ سفید، نیلی کالر امریکیوں نے اپنی ملازمتوں کو بڑھاوا دینے اور معاشرے میں ان کی حیثیت کے خاتمے کا مشاہدہ کیا ہے ، اور ٹرمپ نے مسلمانوں ، تارکین وطن اور اقلیتوں کے خوف کے اظہار پر ان کی ناراضگی اور عدم اطمینان کا مظاہرہ کیا ہے۔ واشنگٹن اسٹیبلشمنٹ یہ ہے کہ وہ اس کا حصہ نہیں ہے۔ ان کی اس مہم میں اولیاء طبقاتی طبقے کے ایک باغی گروہ کی نمائندگی ہے جس کا مقصد کھڑے سیاسی اشرافیہ کو بے گھر اور تبدیل کرنا ہے۔ ٹرمپ کے خلاف دو طرفہ مخالفت کا اعتقاد اس بنیاد پر ہے کہ وہ ناقابل اعتماد پراکسی اور ذمہ داری ہوگی ، حکمران طبقے اور امریکی گہری ریاست کے مشترکہ امور کا نظم و نسق کرنے کے لئے کوئی بھی تنگ اور غیر متوقع شخص ہے۔ مزید یہ کہ ، امریکی اسٹیبلشمنٹ اس طرح کی کسی متنازعہ شخصیت کی سربراہی میں دلچسپی نہیں رکھتی ، کون احتجاج اور عوامی مخالفت کو اس انداز میں کھڑا کرے گا کہ روایتی اسٹیبلشمنٹ کے زیادہ امیدوار زیادہ تر نہ ہوں۔ مثال کے طور پر ، لگتا ہے کہ امیگریشن کے بارے میں ٹرمپ کی بیانات اوباما کے ماتحت ہونے والی امیگریشن پالیسی سے کہیں زیادہ عوامی غم و غصہ پھیلاتے ہیں ، جنہوں نے تاریخ میں کسی بھی دوسرے صدر کے مقابلے میں زیادہ لوگوں کو ملک بدر کیا ہے۔ (الیکشن 2016: بحران کا ایک سیاسی نظام ، نیل بووی ، کاؤنٹرپونچ) بڑے پیسے والے ٹرمپ کی طرح نہیں کرتے اور وہ اس کے بارے میں کوئی ہڈی نہیں بناتے ہیں۔ لیکن ٹرمپ اس سے دور نہیں جا رہے ہیں اور نہ ہی ان کے پیروکار ہیں ، جن میں سے ایک بڑی تعداد اگر ہلیری کی جیت جیت جاتی ہے تو وہ انتخابات کے نتائج کا احترام نہیں کرے گی۔ یہ ان اشرافیہ کے لئے ایک بہت بڑا مسئلہ ہے جو انتخابی مقبول شمش کے ذریعہ آبادی کا انتظام کرنا چاہتے ہیں۔ اب یہ سب خطرہ ہے۔ اور یہ ایسا نہیں ہے جیسے ٹرمپ پیچھے کی طرف مڑے ہوئے نہ تھے کہ وہ خود کو بھی گہری ریاستی طاقت کے کارکنوں سے مشتعل کردیں۔ اس کے پاس ہے. اشرافیہ کے لئے ان کی پہلی زیتون کی شاخ مائیک پینس کا انتخاب اس کے چلتے ہوئے ساتھی کے طور پر تھا۔ پینس ایک مردہ میں اون اسٹیبلشمنٹ ریپبلیکن نیوکون ہے جس پر اعتماد کیا جاسکتا ہے کہ جنگرک انقلاب کے بعد جی او پی نے اسی شدت پسندی کے ایجنڈے پر عمل پیرا ہے۔ لیکن ایک اور بڑا اقدام تھا جو ٹرمپ نے میڈیا کے نوٹس سے بچ گیا تھا اور جو واقعتا his قواعد پر عمل پیرا ہونے کے لئے ان کی رضامندی کو ظاہر کرتا ہے۔ یہاں ہی زیرو ہیج کی کہانی ہے: months € œ سیکنڈ مہینے پہلے ، اسٹیون منوچن ٹرمپ مہم کی فنانس چیئر بنے تھے۔ اس مہم کے لئے کامیابی کے ساتھ 10 ملین ڈالر جمع کرنے میں مدد کرنے کے بعد ، سابق گولڈمین سیکس پارٹنر اور سوروس فنڈ مینجمنٹ ملازم اب کچھ زیادہ بڑی جگہ پر فائز ہے کیونکہ ڈونلڈ ٹرمپ نے مبینہ طور پر آج اپنے ساتھیوں کو بتایا کہ وہ چاہتے ہیں کہ منچن ان کے ٹریژری سکریٹری کی حیثیت سے خدمات انجام دیں۔ ستم ظریفی یہ ہے کہ ٹرمپ اکثر کلنٹن (اور ان کے سابق حریف ٹیڈ کروز) پر ان کے بڑے بینکوں سے رابطوں پر تنقید کرتے رہے ہیں: Gold € Gold میں گولڈمین سیکس کے لوگوں کو جانتا ہوں۔ اس پر ان کا کل اور مکمل کنٹرول ہے۔ بالکل اسی طرح جیسے ان کا ہلیری کلنٹن پر مکمل کنٹرول ہے ، € €؟ ٹرمپ نے ایک بحث میں کہا۔ لیکن جیسا کہ ہم نے پہلے بیان کیا ہے ، اس کے پاس پیسہ اکٹھا کرنے کے لئے ایک نمایاں گولڈمین الومس کی خدمات حاصل کرنے میں ، اس کی کوئی کوالٹی نہیں تھی۔ Trump Trump Trump ٹرمپ کے لئے ، خود سے متعلق "خود اسٹیبلشمنٹ"؟ امیدوار ، جس نے بار بار کہا ہے کہ وہ خصوصی مفاداتی گروہوں کو to sale sale فروخت نہیں ہے؟ ، اس کی اچانک بظاہر سب سے زیادہ œ ââallœallœâallallallâallâallâââââââââââââââââââââââââââââââââ؟ ٹریژری سکریٹری بننے کے لئے وال اسٹریٹرز کا بہت بڑا تعجب ہوسکتا ہے اور وہ اپنے بہت سارے حامیوں سے وضاحت طلب کریں گے۔ € ؟؟ (ٹرمپ سابق گولڈمین پارٹنر اور سوروس ملازم کو ٹریژری سکریٹری کی حیثیت سے خدمات انجام دینے کے خواہاں ہیں ، زیرو ہیج) جی سیکس سے ٹریژری کا ایک اور سربراہ؟ وہ اعداد و شمار۔ Trump ble your اپنے ملک کو واپس لے جاؤ Trump؟ rad € âriggedâ € ؟؟ کے بارے میں ٹیرائڈز اور ساری حرکات؟ نظام. لیکن وہ یہ بھی جانتا ہے کہ جب اس کے مفادات کے مطابق ہو تو اس میں کس طرح غلغلہ لانا ہے۔ وہ جانتا ہے کہ وال اسٹریٹ کی منظوری کے بغیر وہ صدر نہیں بنیں گے ، لہذا انہوں نے ٹریژری میں کاروبار کی دیکھ بھال کرنے کے لئے ایک قابل اعتماد اندرونی داخلہ داخل کر لیا۔ بگ وگس کو یہ اشارہ ہے کہ انہیں ڈونلڈ کو ریزرویشن سے دور ہونے کے بارے میں فکر کرنے کی ضرورت نہیں ہے۔ (پلک جھپک) ، ٹرمپ کی آزادی کے لئے اتنا ، ہے نا؟ اور ہم ہیلری کلنٹن کے بارے میں کیا کہہ سکتے ہیں جو اس سے پہلے ایک ملین بار بھی نہیں کہا گیا تھا؟ کلنٹن ، جو ابھی بھی بیشتر سروے میں سست برتری رکھتے ہیں ، واضح طور پر ایک سال میں اسٹیبلشمنٹ کا امیدوار ہے جب واشنگٹن کے بدعنوانی سے نفرت ہے ، پچھلے سو سالوں میں اس سطح تک نہیں پہنچی ہے۔ حقیقت یہ ہے کہ ہلیری ایف بی آئی کے ذریعہ تحقیقات کرتے ہوئے ملک کے اعلی ترین عہدے کے لئے انتخاب لڑ سکتی ہے ، جبکہ روزانہ نئی ، گستاخانہ ای میلز (وکی لیکس سے) کی ریلیز کے ذریعہ بربادی کی جاتی ہے ، اور ایک نوکیلاش سے چلنے والی خارجہ پالیسی کو فروغ دینے کے دوران روس کے ساتھ براہ راست فوجی محاذ آرائی کی علامت ہے ، اس حقیقت کی بات کرتا ہے کہ روایتی لبرل ڈیموکریٹس یا تو اب بھی ڈیموکریٹک پارٹی کی شناخت کی سیاست میں ہیرا پھیری کا شکار ہیں یا ڈونلڈ ٹرمپ کو متبادل سے گھبراتے ہیں۔ اور یہی وجہ ہے کہ ہر شخص انتخاب سے بالکل خفا اور افسردہ ہے ، کیوں کہ کسی امیدوار کو ووٹ دینے کے بجائے جس کی وہ واقعتا want پسند کرتے ہیں یا اس کی تعریف کرتے ہیں ، زیادہ تر لوگ صرف اس امیدوار کو ووٹ دے رہے ہیں جو یا تو اس سے ناگوار ہوجاتا ہے یا خوفزدہ ہوجاتا ہے۔ . یہ کس قسم کا انتخاب ہے؟ 48 گھنٹوں سے بھی کم وقت میں ، ہر دور کی انتہائی اذیت ناک مہم ختم ہوجائے گی ، بیلٹوں کی گنتی کی جائے گی ، اور نئے صدر کا نام لیا جائے گا۔ صرف ایک چیز جو یقینی ہے وہ یہ ہے کہ ، جو بھی جیتتا ہے ، ہم ہار جاتا ہے۔ مکی وائٹ ریاست واشنگٹن میں رہتی ہے۔ وہ ناامید: بارک اوباما اور سیاست کی فہم و فراز (اے کے پریس) کے لئے ایک شراکت کار ہے۔ نا امید بھی جلنے والے ایڈیشن میں دستیاب ہے۔ اس تک پہنچا جاسکتا ہے۔ (مصنف یا نمائندے کی اجازت سے کاؤنٹرپونچ سے دوبارہ طباعت شدہ) براک اوباما اور وہم و سیاست کی سیاست (اے کے پریس)۔ نا امید بھی جلنے والے ایڈیشن میں دستیاب ہے۔ اس تک پہنچا جاسکتا ہے۔ (مصنف یا نمائندے کی اجازت سے کاؤنٹرپونچ سے دوبارہ طباعت شدہ) براک اوباما اور وہم و سیاست کی سیاست (اے کے پریس)۔ نا امید بھی جلنے والے ایڈیشن میں دستیاب ہے۔ اس تک پہنچا جاسکتا ہے۔ (مصنف یا نمائندے کی اجازت سے کاؤنٹرپونچ سے دوبارہ طباعت شدہ)
