# Supplementary material for: Supervised ensemble learning methods towards automatically filtering Urdu fake news within social media
Source: PeerJ Comput Sci. 2021 Mar 9;7:e425. doi: 10.7717/peerj-cs.425 (PMC7959660; doi:10.7717/peerj-cs.425)
Supplement: Supplemental Information 1 — News articles are in the .txt file format to read and process by machine learning code. [file peerj-cs-07-425-s001.zip › UFN/0/144.txt]

اس میں کون سوار ہوا؟ جیسی جیکسن پائپ لائن سے لڑنے کے لئے تیار ہیں۔ لیونارڈو ڈی کیپریو بچاؤ کے لئے؟ - اس میں کون سوار ہوا؟ جیسی جیکسن پائپ لائن سے لڑنے کے لئے تیار ہیں۔ لیونارڈو ڈی کیپریو بچاؤ کے لئے؟ 26 اکتوبر 2016 کو شام 6:41 پر پوسٹ کیا گیا بذریعہ بریٹ ٹی۔ ٹویٹر پر بانٹیں ولادیمیر پیوٹن نے شارٹلیس آن ہارس بیک بیک کیلنڈر لاحقہ کو مقبول کیا ہوگا جسے الیکس جونز نے حال ہی میں گونج دیا تھا ، لیکن جیسی جیکسن کم از کم اس کا سہرا مستحق ہے۔ ایک چیز: اس نے بدھ کے روز اپنی قمیض رکھنے کا انتخاب کیا جب وہ ڈکوٹا ایکسیس پائپ لائن کے خلاف احتجاج کے اگلے خطوں تک چلا گیا۔ â Mar ”ماریسا ولاریریل (@ ماریسا_ویولر) 26 اکتوبر ، 2016 نارتھ ڈکوٹا میں آج سیوکس ہندوستانیوں کے ساتھ کھڑے ہونے پر فخر ہے۔ #SistanceWithSistanceRock pic.twitter.com/0dPbDk6RJD Rev Rev "ریو جیسی جیکسن سینئر (@ رییو جے جیکسن) 26 اکتوبر ، 2016 جیسی جیکسن اس مقامی بولنگ کے ساتھ فرنٹ لائن پر #NoDAPL pic.twitter.com/QevCYFugN3 € uth @ روتھ ہاپس ) 26 اکتوبر ، 2016 جیکسن کے ساتھ کھڑا دیکھا (لفظی طور پر above اس کے کندھے سے اوپر کی جانچ پڑتال کریں) â € ven Avengersâ € ؟؟ اداکار مارک روفالو ، جس نے اس بات کی تصدیق کرتے ہوئے کہ اپنی آب و ہوا کے صلیبی لیونارڈو ڈی کیپریو جمعرات کے روز رکنا شروع کر دیں گے ، اپنے سبز دوست دوستانہ نجی جیٹ کو جو ایک تنگاوالا آنسوں پر چلتا ہے ، روکنے کی پیش کش کی ہے۔ یہ ہو رہا ہے! #noDapl! ریو. جیس جیکسن نےSoutRock سے @ پوٹس کو فون کیا! مارک روفیلو نے تصدیق کی ہے کہ کل لیونارڈو ڈی کیپریو کل آئے گا pic.twitter.com/6b2Gd8FFpd As € "آسنی اساپائٹ (@ آسانی) 26 اکتوبر ، 2016 ایسا لگتا ہے کہ صدر اوبامہ پائپ لائن کے لئے انتظار اور دیکھنے کا طریقہ اختیار کر رہے ہیں۔ سیئٹل ٹائمز کی اطلاع ہے کہ انتظامیہ نے منگل کو دوسری بار انرجی ٹرانسفر شراکت داروں سے رضاکارانہ طور پر تعمیرات کو روکنے کے لئے کہا ، کوئی فائدہ نہیں ہوا۔ اور ہلیری۔ ابھی تک کسی کو بھی اطمینان نہیں ہے کہ وہ واقعی ٹرانس پیسیفک پارٹنرشپ پر کہاں کھڑی ہے ، لیکن روفیلو کے چند مداح خوش نہیں ہیں کہ وہ اب ان کے ساتھ ہے ، اس طرح کی۔ مہربانی، مہربانی، مہربانی. یہ باہر نکلنے اور ووٹ ڈالنے کے قابل ہے۔ HRC کے لئے ایک ووٹBernieSanders اورSenWarren کے لئے ایک ووٹ ہے! https://t.co/9YElwJ48AJ â € ”مارک روفالو (@ مارک رفالو) 16 اکتوبر ، 2016 @ مارک روفالو @ برنی سینڈرز @ سین ورن واقعی طور پر ایسا نہیں ہے۔ یہ پروپیگنڈا ہے کلنٹن اسٹینز کو دبانا پسند کرتے ہیں۔ میں کس کو مانتا ہوں اسے ووٹ دیتا ہوں۔ â St ”اسٹین ڈلاس ðŸ˜؟ (@ فین ان دی مون) 16 اکتوبر ، 2016 @ مارک رفالو @ برنی سینڈرز @ سین وارین مجھے یاد نہیں ہے کہ میں سینڈرز کو ٹی پی پی کی حامی ہوں ، چین کو میزائلوں سے ٹکراؤ اور چکر لگا رہا ہوں۔ گھاس کو چھوڑ دو - ٹونی گیگلیارڈی (@ ہارنیٹگس) 16 اکتوبر ، 2016 @ مارک رفالو @ برنی سینڈرز @ سین وارین @ 1 لولامارینا معذرت ، دوسرے گال والے لڑکے کی باری کبھی نہیں تھی۔ اس نے ہم پر ظلم کیا۔ ڈیموکریٹ کبھی بھی نہیں â € "جان جینکنز (@ اوٹاچجوہن) 18 اکتوبر ، 2016 @ مارک روفالو @ برنی سینڈرز @ سین وارین نمبر۔ HRC کے لئے ووٹ # انتخاب انتخاب ، کارپوریٹ اصول ، بدعنوانی اور نہ ختم ہونے والی جنگ کے لئے ہے۔ # نیور ہیلری â € "بیسمنٹ باریستا (@ ساؤتھ بلڈر) 16 اکتوبر ، 2016MarkRuffalodailykos لہذا ہیلری کو ووٹ دیں جو فریکنگ وار وار ہے؟ ایک حقیقی ترقی پسند آواز کیلئے @ گرین پارٹیوس 5٪ حاصل کرنے کا وقت۔ â € ”ایرک میگھنسن (@ میمگنسن) 17 اکتوبر ، 2016۔ @ مارک رفیلو جِل اسٹائن کی ترقیاتی پالیسیاں HRC کی نسبت برنی کی طرح ہیں۔ ہیلری کو میرا ووٹ کیوں ملنا چاہئے؟ #JillNotHill ðŸŒ ؟؟ ðŸ'šâ˜®ï¸ ؟؟ â € ”# ڈی این سی دھوکہ دہی کا مقدمہ (@ اونٹھیندرہند) 16 اکتوبر ، 2016 @ مارک رفالو @ برنی سینڈرز @ سین وارین ، برنی سینڈرز کے لئے ووٹ نہیں ہے۔ سبز جانا ووٹ دیں اسٹین ، کوئی کرپٹ وارمونجر نہیں۔
