# Supplementary material for: Supervised ensemble learning methods towards automatically filtering Urdu fake news within social media
Source: PeerJ Comput Sci. 2021 Mar 9;7:e425. doi: 10.7717/peerj-cs.425 (PMC7959660; doi:10.7717/peerj-cs.425)
Supplement: Supplemental Information 1 — News articles are in the .txt file format to read and process by machine learning code. [file peerj-cs-07-425-s001.zip › UFN/0/145.txt]

انٹارکٹیکا میں NAZI فلائنگ Saucers اور مستقل اڈے - . انٹارکٹیکا میں NAZI فلائنگ سوسرز اور مستقل اڈہ ایک انتہائی محافظ راز یہ ہے کہ جرمنی نازیوں نے 1930 کی دہائی کے اوائل میں ، ایک سیکنڈ تعمیر کیا تھا ... پرنٹ ای میل http://humansarefree.com/2016/11/nazi-flying -saucers-स्थायी-بیس-ان html ایک انتہائی محافظ راز یہ ہے کہ جرمنی نازیوں نے 1930 کی دہائی کے بعد ہی قطب جنوبی میں ایک خفیہ اڈہ بنایا تھا۔ اگرچہ یہ خیال بلاشبہ زیادہ تر لوگوں کو مضحکہ خیز قرار دے گا ، لیکن اس کے متنازعہ شواہد موجود ہیں کہ اس سلسلے میں کچھ اس سے کچھ حقیقت ہوسکتی ہے۔ طویل عرصے سے بینکاری اور کاروباری رابطوں نے 1944 میں اعلی درجے کے جرمن رہنماؤں کو ایک مضبوط نازی بنانے کی اجازت دی۔ جنگ کے بعد کی سرگرمیوں کے لئے کنٹرول شدہ تنظیم۔ اختیار جم کیتھ نے لکھا: "... اس صدی کے دوران مطلق العنان کنٹرول کی شکل کی تحقیق میں ، میں نے دیکھا کہ نازیوں کے منصوبے واضح طور پر دوسری جنگ عظیم کے جرمن نقصان سے نہیں مرے۔ "جنگ کے بعد نظریہ اور بہت سارے پرنسپل کھلاڑی زندہ بچ گئے اور پھل پھول پائے ، اور جنگ کے بعد کی تاریخ ، اور آج ہونے والے واقعات پر ان کا گہرا اثر پڑا ہے۔" امریکی محکمہ خزانہ کے ڈائریکٹر برائے غیر ملکی فنڈز اویرس شمٹ نے کہا۔ کنٹرول ، نے 1945 میں نازی پرواز کے دارالحکومت کے پروگرام کی وضاحت پیش کی: تجارتی ، صنعتی اور کارٹیل تنظیموں کے نیٹ ورک کو نہ صرف تنظیمی طور پر بلکہ اس کے ذریعہ بھی باضابطہ طور پر "پرسنل یونینâ" کے طور پر بیان کیا گیا ہے ، کے ذریعہ کارآمد کیا گیا ہے۔ .اس تنظیمی مشینری کو چلانے کے لئے قانونی اختیارات ان خدشات میں ڈالے گئے ہیں جن میں اہم صنعتوں میں اکثریت کی صلاحیت موجود ہے جیسے آئرن اور اسٹیل ، کوئلہ اور بنیادی کیمیکل تیار کرنے والے افراد۔ ان خدشات کو جان بوجھ کر اسٹاک کے تبادلے کے ذریعہ ایک دوسرے کے ساتھ جوڑ دیا گیا ہے جہاں ایک مٹھی بھر آدمی پالیسی اور دیگر فیصلے کرسکتے ہیں جو ہم سب کو متاثر کرتے ہیں۔ ان فیصلوں میں سے ایک نازی اڈے کی تشکیل رہا ہے جو اس کی ترقی سے منسلک ہے۔ UFOs؟ اگرچہ یہ خیال سطحی طور پر سراسر بکواس ظاہر ہوتا ہے ، لیکن عوامی ریکارڈ اس خیال کی تائید کرنے کے لئے مجبور - اگر نامکمل ہے تو - اس کا ثبوت پیش کرتا ہے۔ ایک نظریہ یہ ہے کہ مارٹن بورن اور دیگر اعلی نازی جنوبی امریکہ فرار ہوگئے اور خفیہ اڈے پر چلے گئے انٹارکٹیکا میں "جرمنوں کے ذریعہ نیوشابابن لینڈ کا نام بدل دیا گیا" جہاں انہوں نے UFOs کو اتنے نفیس تعمیر کیا کہ ان کی خفیہ نازی سلطنت نے آج تک عالمی واقعات اور حکومتوں پر نمایاں کنٹرول حاصل کیا ہے۔ پڑھیں: ہٹلر ارجنٹائن فرار ہوگیا اور مردہ پرانا: جنگ کے بعد اس کی تصاویر ، ایف بی آئی دستاویزات ، مقناطیسی عدم مساوات جو کسی پوشیدہ شہر یا اڈے کے امکان کو ظاہر کرتی ہیں اور قطب میں موجودہ واقعات کے بارے میں واضح طور پر پیچھے ہٹتے ہیں ، اب کسی خفیہ اڈے کا خیال نہیں آیا ہے۔ افواہیں گردش کرنے لگیں کہ جرمنی کو شکست ہوچکی ہے ، ایک فوجی جوانوں اور سائنس دانوں کا انتخاب اس سرزمین سے فرار ہو گیا تھا جب اتحادی فوج نے مین لینڈ یورپ میں پھیر لیا تھا ، اور انٹارکٹک براعظم کے ایک خفیہ اڈے پر اپنے آپ کو قائم کیا تھا ، جہاں سے انہوں نے اپنی جدید طیارے کی ٹکنالوجی کی ترقی جاری رکھی۔ اس کے علاوہ ، یہ بھی دلچسپ بات ہے کہ یہ بات دلچسپ ہے کہ جنگ کے اختتام پر ، اتحادیوں نے طے کیا کہ یہاں 250،000 جرمن بے حساب ہیں ، حتی کہ ہلاکتوں اور اموات کو بھی خاطر میں رکھتے ہیں۔ بڑی دریافت: آگرتھا کے نازی نقشے اور دستاویزات کھوکھلی زمین کے کھاتوں کی تصدیق کرتے ہیں کیا اس وقت نیو شوبین لینڈ مستقل طور پر چلنے والا جرمن اڈہ تھا؟ گرم (30 ڈگری) جھیلوں کے پُرخش پانی نے عملی طور پر اس بات کی تصدیق کی ہے کہ سب کے پاس سمندر کا راستہ ہے اور اس طرح انڈر کشتیوں کے لئے ایک پناہ گاہ ہوتی۔ نیو شوابین لینڈ میں برف سے پاک دو پہاڑی سلسلوں نے آرگنائزیشن ٹوڈ کے لئے ناروے میں ان کا سامنا کرنے اور ان پر قابو پانے کے مقابلے میں کسی بھی زیادہ زیر زمین سرنگنگ منصوبے کو پیش نہیں کیا۔ جرمنی زیرزمین شہر تعمیر اور آباد کرنے میں دنیا کے ماہر تھے۔ جنگ کے اختتام پر ریاستہائے متحدہ نے اوrdرڈرف کے بارے میں کوئی بھی چیز 100 سال تک اوپر کی خفیہ درجہ بندی میں دی۔ یہ حقیقت یہ ہے کہ وہاں زیر زمین کافی کام ہوچکے ہیں ، اور اوہڈرف آخری ریڈوبٹ کا مقام تھا ، بالکل چھپا ہوا تھا۔ خوش قسمتی سے محققین کے لئے ، 1962 میں ڈی ڈی آر نے جنگ کے وقت اوڈرڈرف کی تحقیقات کے دوران تمام مقامی باشندوں سے حلف اٹھا لیا تھا ، اور 1989 میں دونوں جرمنیوں کے دوبارہ اتحاد کے بعد ، یہ دستاویزات سب کے لئے دستیاب ہوئیں اور آرنسٹٹ میونسپل آرکائیو میں الگ الگ۔ دستاویزات سے یہ واضح ہے کہ چیریٹ انلیج یونٹ تین منزلہ زیرزمین بنکر میں فرش 70 سے 20 میٹر تک کام کرتا تھا۔ جب کام کر رہا ہے تو ، اس آلے نے کسی قسم کے توانائی کا میدان خارج کیا جس نے تمام برقی سامان اور نان ڈیزل انجنوں کو ایک حدود میں بند کردیا۔ آٹھ میل کے فاصلے پر۔ اس وجہ سے ، اگرچہ اوڈرڈف ایس ایس کے ساتھ رینگ رہا تھا ، اسے کبھی بھی ہوا سے فوٹو نہیں لیا گیا تھا اور نہ ہی اس پر بمباری کی گئی تھی۔ 1945 کے اوائل میں دیئے گئے یو ایس اے ایف کی دستاویزات میں فرینکفرٹ / مین "اور دیگر مقامات پر" نامعلوم توانائی کے شعبے کا وجود تسلیم کیا گیا " خاص طور پر چونکہ خطرناک دریافت پیرما فروسٹ میں بہت گہری تھی۔ تاہم ، سائنس دانوں کا کہنا ہے کہ زمین کو خطرہ دینے والے عالمی درجہ حرارت میں اضافے کے پس منظر کے خلاف ، نامعلوم وائرس سیارے پر ایک خوفناک تباہی کا سبب بن سکتا ہے۔ یونیورسٹی آف نیو یارک سے تعلق رکھنے والا ایکسپیرٹ ٹام اسٹاریمیو بھی شریک ہے۔ ان کے ساتھیوں کی مایوسی کی پیش گوئی۔ "ہم نہیں جانتے کہ عالمی حدت کی وجہ سے قریب ہی میں قطب جنوبی میں بنی نوع انسان کا کیا سامنا کرنا پڑے گا۔ یہ انکار نہیں کیا گیا ہے کہ ایک ناقابل یقین تباہی پھیل سکتی ہے۔" پروٹین میں بھی پروٹین کا احاطہ رہتا ہے۔ جیسے ہی درجہ حرارت گرم ہوجاتا ہے وہ فوری طور پر دوبارہ پیداوار شروع کردیں گے۔ " امریکی سائنسدانوں نے انٹارکٹیکا کی دریافت کا بہت سنجیدگی سے علاج کیا اور یہاں تک کہ ایک خاص مہم کا بھی اہتمام کیا جو اس وقت اچھے وقت میں ایک تریاق پیدا کرنے کے لئے نامعلوم وائرسوں کے لئے برف کی جانچ کرتی ہے۔ انٹارکٹیکا میں وائرس کا کیا ذریعہ ہے جہاں برف میں صرف پینگوئن ہی زندہ رہ سکتا ہے؟ اس سوال کا کوئی جواب نہیں ہے ، ماہرین خسارے میں ہیں۔ تاہم ، اس مسئلے سے متعلق متعدد نظریات کو آگے بڑھایا گیا ہے۔ بہت سارے سائنس دانوں کا خیال ہے کہ ممکن ہے کہ زندگی کی پراگیتہاسک شکلیں غالبا پیرما فراسٹ میں زندہ رہیں۔ لیکن کچھ ماہرین انٹارکٹیکا میں خفیہ طور پر تیار کردہ بیکٹیریاولوجیکل ہتھیار کی فراہمی کے لئے تھرڈ ریخ کے بونس کو مورد الزام قرار دیتے ہیں۔ اور یہ نظریہ خلاء میں پیدا نہیں ہوا۔ یہ معلوم ہے کہ پہلے ہی 1938 میں نازیوں کو اچانک انٹارکٹیکا میں دلچسپی ہوگئی ، انہوں نے 1938381939 میں اس علاقے میں دو مہمات کا اہتمام کیا۔ پہلے ، تھرڈ ریخ کے طیاروں نے غیر تلاش شدہ علاقوں کی تفصیلی تصاویر کھینچ لیں اور پھر انہوں نے سواسٹیکا کے ساتھ کئی ہزار دھات کے قلم کو وہاں گرا دیا۔ پورے دریافت شدہ علاقے کو نیوشابین لینڈ کہا جاتا تھا اور اسے تیسری ریخ کا ایک حصہ سمجھا جاتا تھا۔ اس مہم کے بعد ، کیپٹن رٹشر نے فیلڈ مارشل گورنگ کو اطلاع دی: "طیاروں نے پینوں کو 25 کلو میٹر کے فاصلے پر گرایا we ہم نے تقریبا about اس علاقے کو کور کیا۔ 8.600 ہزار مربع میٹر ۔ان میں سے 350 ہزار مربع میٹر کی تصاویر تھیں۔ "1943 میں ، گرینڈ ایڈمرل کارل ڈنٹز نے ایک قابل ذکر جملہ گرایا:" جرمنی کے آبدوز کے بیڑے کو فخر ہے کہ اس نے فہرر کے لئے ایک ناقابل قلعہ قلعہ تخلیق کیا جس کے دوسرے سرے پر۔ دنیا۔ "اس کا غالبا. اس کا مطلب یہ ہوگا کہ نازی انٹارکٹیکا میں ایک خفیہ اڈہ 1938381943 کے اندر تعمیر کر رہے تھے۔ سب میرینز زیادہ تر اس جگہ پر ضروری سامان لے جانے کے لئے استعمال ہوتی تھیں۔ تیسری ریخ کے ماہرین نے لکھا ہے کہ ، WWII کے اختتام پر آبدوزوں کو کیل کی بندرگاہ میں اپنے ٹارپیڈو بازو سے فارغ کردیا گیا تھا اور پھر انہیں مختلف سامانوں سے بھری ہوئی کنٹینروں سے لاد دیا گیا تھا۔ آبدوزوں نے ایسے مسافروں کو بھی موصول کیا جن کے چہرے سرجیکل بینڈ کے پیچھے چھپے ہوئے تھے۔ ولہیلم برن ہارڈ سب میرین میں سے ایک ، انڈر 530 کا کمانڈر تھا۔ سب میرین 13 اپریل 1945 کو کیل کی بندرگاہ سے روانہ ہوگئی۔ جب یہ انٹارکٹیکا کے ساحل پر پہنچا تو عملے کے 16 ارکان نے ایک برف کا غار تعمیر کیا اور خانوں کو اس غار میں ڈال دیا۔ یہ مبینہ طور پر کہا گیا تھا کہ خانوں میں ہٹلر کے دستاویزات اور ذاتی چیزوں سمیت تھرڈ ریخ کے آثار موجود تھے۔ اس آپریشن کا کوڈ ولکیری ۔2 تھا۔ جب 10 جولائی ، 1945 کو آپریشن ختم ہوا ، سب میرین انڈر 530 مار مار ڈیل پلاٹا کی ارجنٹائن کی بندرگاہ میں داخل ہوگئی اور حکام کے سامنے ہتھیار ڈال دی۔ یہ بھی سمجھا جاتا ہے کہ ہینز شیفر کی سربراہی میں انڈر 977 کی تشکیل سے ایک اور آبدوز ایڈولف ہٹلر کی باقیات پہنچا دی اور ایوا براؤن سے نیوسواکین لینڈ۔ اس نے U-530 سب میرین کے راستے پر عمل کیا اور انٹارکٹیکا میں بلایا۔ سب میرین 17 اگست 1945 کو مار ڈیل پلاٹا پہنچی۔ لیکن ولہیلم برنارڈ اور ہینز شیفر کے ورژن میں یہ بتایا گیا ہے کہ آبدوزوں نے انٹارکٹیکا کے ساحلوں پر آثار پھینکے تھے (دونوں کپتانوں نے امریکی اور برطانوی کی تفتیش کے دوران اسے بتایا انٹیلی جنس خدمات) مشکوک لگتا ہے۔ اس بات کا امکان نہیں ہے کہ سنجیدہ آپریشن صرف تھرڈ ریخ دستاویزات اور اوشیشوں کی فراہمی کے لئے بنایا گیا تھا۔ کیا ہر بات کو نحی کی حیثیت سے بہتر بنانا بہتر ہے؟ آپ اپنے انکشافات کے ساتھ کیا نتائج حاصل کرنے کا ارادہ رکھتے ہیں؟ براہ کرم اس کے بارے میں ذرا غور کریں ، "واقعات کے 40 سال بعد بھی ، ہینز نے اصرار کیا کہ برن ہارڈ کو سچ نہیں کہنا چاہئے۔ کیا یہ ممکن ہے کہ آبدوزیں ہٹلر کی دستاویزات کو نہیں ، براعظم کو مزید خطرناک چیز پہنچا دیں۔ کیا یہ بیکٹیریولوجیکل ہتھیاروں کے نشانات ہوسکتے ہیں؟ جن میں سے انٹارکٹیکا میں گذشتہ سال پیرما فراسٹ میں نامعلوم وائرس کے طور پر دریافت ہوا تھا؟ نیوبرلین اگر آپ سن 1942 کے موسم گرما کے دوران ، یوکرین کے ایک شہر پولٹاوا میں بم دھماکے سے چلائے جانے والے ریلوے اسٹیشن پر ویہارمچٹ سپاہی ہوتے ، تو آپ نے دیکھا ہوگا کہ مارچ میں ایک عجیب سی نظر آنے والی ملٹری یونٹ ، ایک منتظر مسافر ٹرین کی طرف جارہی تھی۔ اس یونٹ میں خواتین ، سبھی سنہرے اور نیلی آنکھوں پر مشتمل تھیں ، جن کی عمریں سترہ سے چوبیس سال کے درمیان تھیں ، لمبے اور پتلے ، ہر ایک خاتون نے اطالوی طرز کا گیریسن ٹوپی ، گھٹنوں کے نیچے ہیم والا A- لائن سکرٹ ، اور ایس ایس کے اشارے کے ساتھ فارم میں فٹنگ والی جیکٹ پہنی تھی۔ آپ نے سوچا ہوگا کہ ایس ایس نے اعلی درجے کی کال گرلز کی ایک پلاٹون بھرتی کی ہے ، لیکن حقیقت اس سے کہیں زیادہ اجنبی تھی۔ آپ ریشفہرر ایس ایس ہینرچ ہیملر کی جدید ذہانت - انٹارکٹکسی سیڈلنگنسفراوین [انٹارکٹک آبادکاری خواتین یا اے ایس ایف] کی طرف دیکھتے ہوں گے ۔یہ کہانی حقیقت میں 1938 میں شروع ہوئی تھی ، جب جرمنی کے بحری جہاز کا کیریئر شوابینلینڈ بحر الکاہل میں ملکہ موڈ کی سرزمین پر روانہ ہوا تھا۔ انٹارکٹیکا۔ روسی ماہر نفسیات کونسٹنٹن ایوینکو کے مطابق ، "شوبین لینڈ انٹارکٹیکا روانہ ہوا ، جس کی سربراہی سرد موسم کے ایک تجربہ کار البرٹ ریکٹر نے کی۔" ریکٹر مہم ' سائنس دانوں نے قطبی فضلہ کی کھوج کے لئے اپنے بڑے ڈورنیر سمندری طیاروں کا استعمال کیا ، جس سے ایک دہائی قبل ایڈمرل رچرڈ ای بارڈ کی کوششوں کا اندازہ لگایا گیا تھا۔ "جرمنی کے سائنس دانوں نے برف سے پاک جھیلیں (زیر زمین آتش فشاں خصوصیات سے گرم) کو دریافت کیا اور وہ ان پر اترنے میں کامیاب ہوگئے۔ بڑے پیمانے پر یہ خیال ہے کہ شوابن لینڈ کی اس مہم کا مقصد آپریشنوں کے خفیہ اڈے کو تلاش کرنا تھا۔ "شہزادی آسٹرڈ کوسٹ سے کچھ فاصلے پر واقع ، ایک جرمن اڈہ محلیگ - ہوفمن پہاڑوں میں قائم کیا گیا تھا۔ اس علاقے کا نام نیوشابین لینڈ (نیا سویبیا) رکھ دیا گیا اور "یہ اڈہ صرف اسٹیشن 211 کے نام سے جانا جاتا تھا۔ فلم شینڈلر کی فہرست سے ، لوگوں نے یہ خیال حاصل کرلیا ہے کہ یہودیوں کو مارنا نازیوں کی بنیادی تشویش ہے۔ لیکن حقیقت میں ، ہٹلر اور ایس ایس اپنی مشرقی یورپی سلطنت میں باقی آبادی کے ساتھ بالکل اتنے ہی بے رحم تھے ، آرین کی زیادہ درست دوڑ کی تلاش میں آس پاس کی بڑی تعداد میں لوگوں کو بدلنے کے بارے میں کچھ نہیں سوچتے۔ یہ تبادلہ ایس ایس کے ایک چھوٹے سے نامعلوم دفتر کے ذریعہ انجام دیا گیا ، جسے راس اینڈ سیڈلنگ شاپٹمٹ (جرمنی برائے ریس اینڈ سیٹلمنٹ بیورو) یا روسیشا کہا جاتا ہے۔ صرف یوکرین میں ، روشا نے نازی جرمنی کی اسلحہ سازی کی فیکٹریوں میں جبری مشقت کے لئے 500،000 خواتین کا مسودہ تیار کیا۔ یہ روسیہ تھی جس نے انٹارکٹش سیڈلونگسفراوین (انٹارکٹک آبادکاری والی خواتین) کے ہیملر یونٹ کے لئے خواتین کا انتخاب کیا تھا جن میں سے تقریبا half نصف "بھرتی" ووکس ڈوئسٹ - نسلی جرمن تھے۔ اجداد سترہویں اور اٹھارویں صدی میں یوکرائن میں آباد تھے۔ دوسرے باشندے یوکرین باشندے تھے جن کو روشا نے مکمل آریائیوں میں "اپ گریڈ" کر دیا تھا۔ اس عمل کو ایندیوٹسنگ (جرمنیائزیشن) کہا جاتا تھا۔ ایوینکو کے مطابق ، " ایک 'جرمنی-سلاوونک انٹارکٹک ریخ' کے خیال کی مقبولیت میں اضافہ ہوا ہے۔ کہا جاتا ہے کہ مارٹن بورن نے 1942 میں ڈیڑھ لاکھ میں سے جلاوطن ہونے والے 'نسلی طور پر سب سے زیادہ صاف' یوکرین باشندوں میں سے 10،000 کو دوسری جنگ عظیم کے دوران جرمن انٹارکٹک کے اڈوں میں منتقل کیا گیا تھا ، جس میں تناسب کے مطابق ایک یوکرائن کی چار عورتیں تھیں۔ "اگر سچ ہے تو ، اس کا مطلب یہ ہوگا کہ ہیملر نے 2500 وافن ایس ایس سپاہی ، جنہوں نے روسی محاذ پر لڑائی میں خود کو ثابت کیا تھا ، کو انٹارکٹیکا کے اسٹیشن 211 - اب نیوشوا بی لینڈ - میں منتقل کیا۔ یہ شاید" آخری ایس ایس "کے افسانے کا ماخذ ہوسکتا ہے۔ بٹالین۔ "ایسٹونیا میں بحیرہ بالٹک کے ہیموما جزیرے پر رسٹنا کے قریب ایک جزیرہ نما پر اے ایس ایف کا تربیتی کیمپ لگایا گیا تھا۔ یہ ایک اختتامی اسکول اور بوٹ کیمپ تھا ، جہاں خواتین نے قطبی بقا کے اپنے کورسز کے ساتھ ہی توجہ اور گھریلو سامان کی تعلیم حاصل کی۔ ہیملر نے کیمپ کے وجود کو ایک قریبی محافظ راز میں رکھا تھا۔ "ناخوش کیمپوں کے ل" ، آؤش وٹز کے ل escape ایک طرفہ ٹرین کا ٹکٹ صرف ایک فرار تھا۔ (وہاں ایک اے ایس ایف "صحرا کی پہچان ہے۔" 1943 میں ، آشوٹز گارڈ ، 22 سالہ ، ارما گریز ، آف اور آن لڑکی ڈاکٹر جوزف مینگلے کے دوست نے ، آسمانی نیلے رنگ کی اے ایس ایف کی وردی پہن رکھی تھی ، جو اس نے قیدی لباس کے ڈھیر سے بیدار کردی تھی ۔گریس کو 1946 میں جنگی جرائم کے الزام میں پھانسی پر لٹکا دیا گیا تھا۔ وردی کے اصل مالک کو مستقل کے بارے میں سنجیدہ دوسرے خیالات تھے انٹارکٹیکا منتقل ہوجائیں ۔مئی 1943 میں گراسادیمیرل کارل ڈینیٹز کی یو کشتی کے حملے میں ناکامی نے درجنوں "دودھ والی گائے" والی U- کشتیوں کو آزاد کرایا۔ یہ بڑی آبدوزیں تھیں ، تقریبا tra اتنی ہی بڑی آوارا اسٹیمرز ، جو ڈنٹز نے دنیا کے دور دراز کے سمندروں میں اپنی کشتی "بھیڑیا پیک" سپلائی کرنے کے لئے استعمال کیا تھا۔ ہیملر نے انھیں انٹارکٹیکا میں کارٹنگ کی فراہمی اور اہلکاروں کو کام پر ڈال دیا۔ ہزاروں آبادکاروں کو انٹارکٹیکا بھیجنے کے لئے ہیملر کا عقیدہ صرف اس کے صوفیانہ عقائد کے تناظر میں ہی سمجھا جاسکتا ہے۔ جوانی میں نیو ایج کی کتابیں پڑھنے ، جادوگری ڈاکٹر فریڈرک وِچل سے ان کی وابستگی اور آرٹیمین میں ان کی رکنیت کے نتیجے میں ، ہیملر دنیا کے زمانے یا یوگس کے ہندو تصور کے ماننے والے بن گئے۔ ان کا خیال تھا کہ موجودہ دور ، یا کلی یوگ ایک عالمی تباہی پر ختم ہوگا ، اور اس طرح ستیہ یوگا کے نام سے ایک نئے عالمی دور کو جنم دے گا۔ انٹارکٹیکا کو نازی کالونی بھیجنے کے بعد ، ہیملر اس بات کو یقینی بنارہا تھا کہ "خالص کی باقیات" آریائی نسل "آنے والے تباہی سے اپنے معاشرے اور ثقافت کو برقرار رکھتی ہے۔ انہوں نے دعوی کیا ہے کہ کالونی کا دارالحکومت ، نی برلن کا شہر "آتش فشاں ہواوں" کے ذریعہ گرم ، نامعلوم پہاڑی سلسلے کے نیچے "تنگ ذیلی برفانی سرنگوں" کے ذریعے پھیلتا ہے۔ ماہر امراضیات بھی یہ دعویٰ کرتی ہیں کہ نی برلن ملحق ہے: "پراگیتہاسک کھنڈر کداتھ کا ، جو کھوئے ہوئے براعظم اٹلانٹس کے آباد کاروں نے 100،000 سال قبل تعمیر کیا ہو گا۔ "اب بھی دوسرے فرنگج محققین کا دعوی ہے کہ اٹلانٹس کے اصل کھنڈرات ar €" اور ممکنہ طور پر انٹارکٹک آئس کے نیچے سے پھیل چکے ہیں۔ . کچھ کا کہنا ہے کہ اٹلانٹس 70 یا اتنی گرم پانی کی جھیلوں میں سے ایک کے قریب واقع ہے جو پولر آئس شیٹ کے نیچے میل کے فاصلے پر دریافت ہوا ہے ، جیسے قطب عدم رسائی پر روسی اڈے کے قریب جھلی ووسٹک۔ نیوبرلین کے بارے میں ایک اور دعویٰ بھی کیا گیا ہے۔ کہ اس شہر میں ایلین کوارٹر ہے ، جہاں پلادی ، زیٹا ریٹیکولینس ، ریپٹائڈز ، مین ان بلیک ، الڈبرانی اور دیگر ستاروں سے آنے والے زائرین بستے ہیں۔ جیسا کہ ہم نے دیکھا ہے ، نازی کچھ انتہائی جدید طیارے پر کام کر رہے تھے ، جن میں سے کچھ زمین کے ماحول کو چھوڑنے کے قابل ہوسکتے ہیں۔ کچھ محققین کو یقین ہے کہ نازیوں نے واقعی اس کو چاند اور مریخ تک پہنچایا ہے۔ کیا وہ زمین سے رخصت ہونے کے بعد خلائی غیر ملکیوں سے رابطہ کر سکتے تھے؟ یا ، کیا ان کے راکٹ ، فو فائٹرس اور ڈسک ایئرکرافٹ غیر ملکیوں کو ان کی طرف راغب کرنے کے لئے راغب کرسکتے ہیں؟ ایک جدید دعوے کے دعوے میں یہ حقیقت سامنے آرہی ہے کہ انسداد کشش ثقل کے ساتھ چلنے والا ایک ماورائے عمل دستہ شوارزوالڈ میں گرمیوں میں 1936 کے موسم گرما میں گر کر تباہ ہوا تھا ، اور اسے بازیاب کرالیا گیا تھا۔ نازیوں نے جنہوں نے اسے دوبارہ انجینئر کیا ، اس طرح ان کے اڑن طشتری پروگرام کی وضاحت کی جارہی ہے۔ آپ یہاں نازی یو ایف اوز کے بارے میں مزید پڑھ سکتے ہیں۔ اسی طرح بازیافت ہونے والے حادثے کی متوازی کہانیاں " کیا برف کے نیچے کوئی ایسا شہر ہے جو ایس ایس کے اصل آباد کاروں کے پوتے پوتیاں اور پوتے پوتیاں آباد ہے؟ یا یہ صرف ایک شہری افسانہ ہے جو دوسری جنگ عظیم کے دوران یوروپ میں پائے جانے والے افراتفری سے پیدا ہوا تھا؟ کسی دن ہم یقینی طور پر جان سکتے ہو۔ "ایلین ایجنڈا" کے عزیز دوست ، جیوم مارس کے مضمون کا اقتباس عزیز دوستو ، ہیومنسآر فری اور رسائی اور استعمال میں ہمیشہ آزاد رہے گا۔ اگر آپ میرے کام کی تعریف کرتے ہیں تو ، براہ کرم میری مدد کریں۔ ای میل نیوز لیٹر کے ذریعے اپ ڈیٹ رہیں: متعلقہ براہ کرم میری مدد کریں ای میل نیوز لیٹر کے ذریعے اپ ڈیٹ رہیں: متعلقہ براہ کرم میری مدد کریں ای میل نیوز لیٹر کے ذریعے اپ ڈیٹ رہیں: متعلقہ
