# Supplementary material for: Supervised ensemble learning methods towards automatically filtering Urdu fake news within social media
Source: PeerJ Comput Sci. 2021 Mar 9;7:e425. doi: 10.7717/peerj-cs.425 (PMC7959660; doi:10.7717/peerj-cs.425)
Supplement: Supplemental Information 1 — News articles are in the .txt file format to read and process by machine learning code. [file peerj-cs-07-425-s001.zip › UFN/0/146.txt]

BREAKING: فیس بک پر مین بریگز 3 ووٹنگ 3 ٹائمسâ ¦ ¦ پھر پتہ چلتا ہے کہ اس نے یہ کیسے کیا - رپورٹ: میگین کو ٹریش ٹرمپ ، نیوٹ € ¦ پھر مرڈوچ اعلان کرتے ہیں کہ تبدیلیاں دستیاب ہیں۔ maz œ حیرت انگیز کہ آپ کو گوگل سے کتنے پتے ملتے ہیں۔ ہفتے اور اگلے ہفتے تک دوبارہ جانا۔ BAAHAA BAAHAA.â € ؟؟ اس کے بعد انہوں نے کسی اور کو غیر واضح طور پر ٹیگ کیا کہ اگر یہ صرف انھیں پوسٹ کے بارے میں آگاہ کرنا تھا یا انہیں یہ بتانا تھا کہ اس نے ان کو ووٹ دیا ہے۔ ان کی پوسٹوں کے بعد جہاں وہ ہنستے تھے اور ووٹروں کی جعلسازی کے بارے میں فخر کرتے ہیں ، ڈوگرٹی نے فیس بک پر معافی مانگی: â € œ میں اس حساس پوسٹ کے لئے معذرت خواہ ہوں۔ سبق نے میری حماقت کے بارے میں سیکھا۔ â ؟؟ یہ کہنا مشکل ہے کہ آیا ڈوگرٹی نے معذرت کرلی کیوں کہ اس نے ایسا نہیں کیا تھا اور اس نے احمقانہ مذاق کیا تھا یا اگر وہ محض مقدمہ چلانے سے بچنے کی کوشش کر رہا تھا۔ اگرچہ ہم ابھی حقیقت کے بارے میں نہیں بتاسکتے ہیں کہ یہاں کیا سچ ہے ، لیکن ڈوگرٹی کے تبصرے بہت کم اہم رائے دہندگان کے شناختی قوانین کی اہمیت کی یاد دلاتے ہیں۔ اگر ہر فرد کو ووٹ ڈالنے کے لئے شناخت پیش کرنے کی ضرورت ہوتی تو ، ڈوہرٹی نے اپنا â â Jokeâ made نہیں بنایا؟ اس بارے میں کہ ووٹروں کی جعلسازی کا ارتکاب کرنا کتنا آسان تھا۔ and actually اور اگر اس نے حقیقت میں وہی کرنے کی کوشش کی جو اس نے فیس بک پر گھمنڈ کی تھی تو ووٹر شناختی قوانین ایسی چیز کو روکیں گے۔ ہم سب جانتے ہیں ، ڈوہرٹی ایک کلنٹن کا حامی بھی نہیں ہوسکتا ہے۔ وہ ووٹروں کی جعلسازی اور ڈیموکریٹس کے ذریعہ کی جانے والی گھناؤنی چالوں کے بارے میں کوئی بات کرنے کی کوشش کر سکتا تھا۔ شکوہ ، لیکن کون جانتا ہے؟ اس سے کوئی فرق نہیں پڑتا ہے کہ ان کی پارٹی سے وابستگی کیا ہے یا نہیں لیکن اس نے حقیقت میں وہی کیا جس کے بارے میں وہ گھمنڈ کرتا ہے ، اس نے ووٹر شناختی قوانین کے مضبوط قوانین کا ارادہ کیا یا نہیں۔ اس پوسٹ کو فیس بک اور ٹویٹر پر شیئر کریں تاکہ لوگ دیکھ سکیں کہ کس طرح اس شخص نے ووٹر شناختی قوانین کی اہمیت ظاہر کی۔ ڈوگرٹی کی فیس بک پوسٹوں کے بارے میں آپ کا کیا خیال ہے؟ ذیل میں تبصرہ کرنے کے لئے نیچے سکرول! اشتہار ابھی مشہور ہے
