# Supplementary material for: Supervised ensemble learning methods towards automatically filtering Urdu fake news within social media
Source: PeerJ Comput Sci. 2021 Mar 9;7:e425. doi: 10.7717/peerj-cs.425 (PMC7959660; doi:10.7717/peerj-cs.425)
Supplement: Supplemental Information 1 — News articles are in the .txt file format to read and process by machine learning code. [file peerj-cs-07-425-s001.zip › UFN/0/147.txt]

مشتعل والدین نے چھ سال کے بچوں کو بی بی سی میں جنسی تبدیلی کے شو کا نشانہ بنایا - ڈبلیو ایم ڈبلیو ایڈمن 31 اکتوبر ، 2016 کو سانچیز ماننگ Daily Daily ”ڈیلی میل 29 اکتوبر ، 2016 بی بی سی پر الزام لگایا گیا ہے کہ وہ جنسی بدلاؤ کے منشیات لینے والے ایک اسکول کے لڑکے کے پروگرام میں چھ سال کی عمر کے بچوں کو نشانہ بنانے کے بعد لاپرواہی کا مظاہرہ کرتا ہے۔ والدین اس بات پر ناراض ہیں کہ سی بی بی سی کی ویب سائٹ پر دستیاب اس شو میں اپنے بچوں کے لئے نامناسب ٹرانسجنڈر اسٹوری لائن پیش کی گئی ہے۔ اور متعلقہ انتخابی مہم چلانے والوں نے کہا کہ یہ نوجوانوں کے ذہنوں میں الجھن کے بیج بو سکتا ہے۔ جسٹ آ گرل ، پروگرام میں 11 سالہ ہارمونز کو حاصل کرنے کے لئے جدوجہد کی گئی ہے جو بلوغت کو روکتا ہے ، جس سے مستقبل میں جنسی تبدیلی کی سرجری کرنا آسان ہوجاتا ہے۔ ایک والدہ ، جس نے ممزنٹ ویب سائٹ پر لکھتے ہوئے کہا ہے کہ اس کی بیٹی ویڈیو دیکھ کر پریشان ہوگئی ہے۔ انہوں نے کہا کہ اس کی لڑکی ، جو لڑکوں کے کپڑے پہننا اور فٹ بال کھیلنا پسند کرتی ہے ، نے بےچینی سے مجھ سے بات کی تھی ، اگر اس کا مطلب ہے کہ وہ لڑکا ہے۔ ٹوری کے رکن پارلیمنٹ پیٹر بون نے کہا: "بھکاریوں کا یہ اعتقاد ہے کہ بی بی سی اس پروگرام کو چھ سال سے کم عمر بچوں کو آزادانہ طور پر مہیا کر رہی ہے۔ میں مکمل طور پر والدین کا غصہ بانٹتا ہوں جو صرف بچوں کو ہی اولاد بنانا چاہتے ہیں۔ انہوں نے کہا کہ اس طرح کے مواد کا سی بی بی سی کی ویب سائٹ پر ہونا مکمل طور پر نامناسب ہے اور میں بی بی سی کے مالکان کو یہ مطالبہ کرنے کے لئے لکھوں گا کہ وہ اسے جلد سے جلد ختم کردیں۔ â ™ سابق ثقافت سکریٹری ماریہ ملر نے بی بی سی سے نمٹنے پر اپنے خدشات کا اظہار کیا موضوع عمر کے لحاظ سے ایک مناسب طریقہ ہے ، یہ کہتے ہوئے کہ اس طرح کے معاملات کو اٹھایا جانا چاہئے - جہاں بچوں کو والدین کی حمایت حاصل ہوسکتی ہے۔ اور ٹوری کے رکن پارلیمنٹ جولین برازیئر نے کہا: "یہ پروگرام بہت مایوس کن اور نامناسب ہے۔ بچے بہت متاثر کن ہیں اور یہ انھیں الجھانے اور پریشان کرنے والا ہے۔ â ™ خاندانی مہم چلانے والے نورمن ویلز نے کہا: "یہ بی بی سی کی غیر ذمہ داری ہے کہ وہ چھ سال کی عمر میں تاثر دینے والے بچوں کو اس خیال سے متعارف کروائے کہ وہ اپنے حیاتیاتی جنسی تعلقات کے علاوہ کچھ اور بننے کا انتخاب کرسکتے ہیں۔" ™ ™ صرف ایک لڑکی اس بچے کی خیالی ویڈیو ڈائری ہے جو اپنے آپ کو فون کرتی ہے â € ˜Amyâ € ™ اور ایک لڑکی کی طرح کپڑے۔ اس کی میزبانی سی بی بی سی کی ویب سائٹ پر کی گئی ہے ، جس کا مقصد چھ سے بارہ سال کی عمر کے بچوں کو ہے۔ آدھے گھنٹے کے پروگرام میں ، امی کا اداکارہ ادا کرتا ہے۔ انکشاف کرتا ہے کہ وہ ایک لڑکا پیدا ہوا ہے جسے بین کہا جاتا ہے لیکن اس نے بلوغت کا استعمال شروع کردیا ہے۔ منشیات کو روکنا۔ اس طرح کے ہائپوتھامک بلاکرز نے دو سال قبل اس وقت مشتعل ہو گئے تھے جب اتوار کے روز میل نے انکشاف کیا تھا کہ این ایچ ایس کا ایک کلینک نو سال تک کے بچوں کو دینے کے لئے تیار ہے۔ ناقدین نے تحقیق کا یہ دعویٰ کیا ہے کہ زیادہ تر نو عمر افراد اپنی جنس کے بارے میں الجھتے ہیں کہ وہ کبھی بھی سرجری نہیں کرتے ہیں ، اور بہت سے لوگوں کو احساس ہوتا ہے کہ وہ ہم جنس پرست ہیں۔ بی بی سی کی قطار صنفی امور پر بڑھتے ہوئے تنازعہ کے درمیان سامنے آئی ہے ، جس میں متعدد ہائی پروفائل کیسز نے جنم لیا ہے۔ ایک تو ، ایک عیسائی جوڑے کو دھمکی دی گئی کہ وہ اپنی 14 سالہ بیٹی کو لے کر چلی گئی کیونکہ وہ لڑکا بننے کے اس کے منصوبے کی مخالفت کرتی ہیں۔ ایک اور میں ، ایک سات سالہ لڑکے کو اپنی ماں کی دیکھ بھال سے ہٹانے کا حکم دیا گیا تھا کیونکہ وہ اسے عورت کی حیثیت سے پال رہی تھی ، جس کی وجہ سے وہ بہت زیادہ جذباتی نقصان پہنچا تھا۔ صرف ایک لڑکی میں ، امی کا کہنا ہے: I € born جب میں پیدا ہوا ، ماں نے کہا کہ والد بہت خوش ہوئے تھے کہ ان کا ایک لڑکا فٹ بال میں جانے کے لئے تھا۔ لیکن ماں جانتی تھی کہ میں مختلف ہوں۔ اسے ابتدائی طور پر احساس ہوا کہ میں غلط جسم میں پیدا ہوا ہوں۔ "وہ مزید کہتے ہیں: um um € transition منتقلی کے بارے میں جب میں نے اپنی کلاس میں پاورپوائنٹ پریزنٹیشن کی تھی تو میری ماں نے میری مدد کی اور میں اسکول نہیں آرہا تھا۔ لڑکوں کے کپڑے اور نہیں ، لیکن لڑکیوں کے کپڑے۔ میں بین نہیں تھا ، میں امی تھا۔ ™ € ™ بعد میں ایمی کو ایک دوست ، جوش telling telling "ایک لڑکا ، جو لڑکی کی حیثیت سے پہچانا جانا چاہتا ہے - یہ کہتے ہوئے دکھایا گیا ہے کہ وہ ہارمون بلاکرز پر ہے ، یہ کہتے ہوئے کہ انھیں get after کے بعد انھیں حاصل کرنا ضروری ہے۔ کلینک میں بہت سارے ٹیسٹ اور بات چیت۔ "ایک بار جب انہیں معلوم ہوا کہ میں واقعی میں ٹرانسفر ہوں ، [میں] انہیں مل گیا ،" وہ کہتی ہیں۔ ایک اور اندراج میں ، امی نے ناظرین کو بتایا کہ اس نے لیام نامی لڑکے پر ظلم بڑھایا ہے ، لیکن اس نے اعتراف کیا: "لیام سمجھتی ہے کہ میں صرف ایک لڑکی ہوں ، لیکن میں نہیں ہوں۔ Iâ € ™ m trans. اور اگر اسے پتہ چل جائے تو وہ کیا کہنے جا رہا ہے؟ میرا دوست بننا بند کرو؟ کیوں؟ بچوں کے ماہر نفسیات ڈاکٹر ڈلیس ڈاوس نے کہا کہ یہ پروگرام بچوں کو الجھا سکتا ہے۔ انہوں نے کہا کہ ، جبکہ یہ بات فطری بات تھی کہ نوجوانوں کو یہ سوچنا فطری بات ہے کہ یہ مخالف جنس کی طرح ہوگا۔ بی بی سی نے غیر ذمہ دارانہ طور پر چھ سالہ بچوں کی صنفی تبدیلیوں کے اقدام کو نمایاں کیا کیونکہ وہ اس طرح کے معاملات سے دوچار ہونے کے لئے بہت کم عمر تھے۔ اس پروگرام سے ممزنٹ پر سیکڑوں تبصرے پیدا ہوئے۔ ایک ماں ، جس نے کہا کہ اس کی سات سالہ بچی نے یہ شو دیکھا ہے ، نے پوچھا: m I I کیا میں یہ سمجھنا غیر معقول ہوں کہ یہ نوجوان عمر کے گروپ کے لئے ایک نامناسب موضوع ہے؟ ™ € ™ ایک اور جواب دیا: â € â ڈان˜ â € t نہیں لگتا کہ یہ دور دراز سے سات سال کے بچے کے لئے موزوں ہے۔ یہ تجویز کرنا شروع کرنے کے لئے کہ جب بچوں کی عمر بہت کم ہے دراصل وہ جنس لاپرواہ اور نقصان دہ ہے تو وہ ٹرانس جینڈر ہوسکتے ہیں۔ ایک چھوٹا لڑکا جس کے بارے میں بتایا جاتا ہے کہ وہ لڑکی بن سکتا ہے اس کا مطلب یہ لے سکتا ہے کہ جنسی تبدیلیاں ممکن ہیں ، یہ کہ مستقبل میں وہ کسی لڑکی کے جسم سے جاگے۔ ایک اور صارف نے مزید کہا: "مجھے نہیں لگتا کہ ہارمون تھراپی کو 12 سال سے زیادہ عمر کے بچوں کو شراب پینے یا تفریحی دوائیں دینے سے معمول بنایا جانا چاہئے۔" ™ ™ دوسرے نقادوں نے بی بی سی پر تنقید کی۔ فیملی ایجوکیشن ٹرسٹ کے ڈائریکٹر ، مسٹر ویلز نے کہا: "زیادہ سے زیادہ ہم اس خیال کو فروغ دیتے ہیں کہ لڑکا لڑکی کے جسم میں پیدا ہوسکتا ہے اور لڑکا لڑکے کے جسم میں پیدا ہوسکتا ہے ، اور یہ کہ منشیات اور سرجری سے چیزیں ٹھیک ہوسکتی ہیں ، زیادہ بچے بالکل الجھن میں پڑجائیں گے۔ بچوں کی پیدائش کی جنس کا احترام کرنا اور ان کو محفوظ رکھنا بچوں کی حفاظت کے مسئلے کے طور پر دیکھا جانا چاہئے۔ â ™ لیکن مامیس نیٹ پر کچھ والدین زیادہ مثبت تھے۔ ایک نے لکھا: â € there â مجھے یقین نہیں ہے کہ وہاں بہت چھوٹا نوجوان ہے €؟ اس طرح کے سامان کے لئے. اس سے پہلے آپ اپنے بچوں کو یہ سکھاتے ہیں کہ ہر شخص مختلف ہے اور کوئی بھی غیر معمولی نہیں ہے؟ بہتر ہے۔ € ™ Pol ڈاکٹر پولی کارمیکل ، ایک طبی ماہر نفسیات جو ماورائے ٹرانسجینڈر بچوں میں مہارت رکھتا ہے ، نے کہا: these these issues ان مسائل سے آگاہی پیدا کرنا شناختی امور سے منسلک بدنامی اور امتیازی سلوک کو چیلنج کرنے کا بہترین طریقہ ہے۔ بس ایک لڑکی جیسے پروگرام صحت مند اور باخبر عوامی بحث میں حصہ ڈال سکتے ہیں۔ "â ™ بی بی سی نے کہا: € € a بس ایک لڑکی ایک غیر حقیقی ٹرانسجینڈر کردار کے بارے میں ہے جو دنیا کو سمجھنے ، دھونس سے نمٹنے اور اس کے بارے میں کام کرنے کی کوشش کر رہی ہے۔ اس کے دوستوں کو رکھیں ، جو آفاقی موضوعات ہیں جن سے بہت سارے بچوں کا تعلق ہے ، اور جس کا ہمارے سامعین نے مثبت جواب دیا ہے۔ B € ˜ سی بی بی سی کا مقصد حقیقی زندگی کی عکاسی کرنا ہے ، اور ایسا مواد فراہم کرنا جو زیادہ سے زیادہ برطانیہ کے بچوں کی زندگی کی آئینہ دار ہو۔ â ™ ™ بس ایک لڑکی جیسے پروگرام صحت مند اور باخبر عوامی بحث میں حصہ ڈال سکتے ہیں۔ "â ™ بی بی سی نے کہا: € € a بس ایک لڑکی ایک غیر حقیقی ٹرانسجینڈر کردار کے بارے میں ہے جو دنیا کو سمجھنے ، دھونس سے نمٹنے اور اس کے بارے میں کام کرنے کی کوشش کر رہی ہے۔ اس کے دوستوں کو رکھیں ، جو آفاقی موضوعات ہیں جن سے بہت سارے بچوں کا تعلق ہے ، اور جس کا ہمارے سامعین نے مثبت جواب دیا ہے۔ B € ˜ سی بی بی سی کا مقصد حقیقی زندگی کی عکاسی کرنا ہے ، اور ایسا مواد فراہم کرنا جو زیادہ سے زیادہ برطانیہ کے بچوں کی زندگی کی آئینہ دار ہو۔ â ™ ™ بس ایک لڑکی جیسے پروگرام صحت مند اور باخبر عوامی بحث میں حصہ ڈال سکتے ہیں۔ "â ™ بی بی سی نے کہا: € € a بس ایک لڑکی ایک غیر حقیقی ٹرانسجینڈر کردار کے بارے میں ہے جو دنیا کو سمجھنے ، دھونس سے نمٹنے اور اس کے بارے میں کام کرنے کی کوشش کر رہی ہے۔ اس کے دوستوں کو رکھیں ، جو آفاقی موضوعات ہیں جن سے بہت سارے بچوں کا تعلق ہے ، اور جس کا ہمارے سامعین نے مثبت جواب دیا ہے۔ B € ˜ سی بی بی سی کا مقصد حقیقی زندگی کی عکاسی کرنا ہے ، اور ایسا مواد فراہم کرنا جو زیادہ سے زیادہ برطانیہ کے بچوں کی زندگی کی آئینہ دار ہو۔ â ™ ™
