# Supplementary material for: Supervised ensemble learning methods towards automatically filtering Urdu fake news within social media
Source: PeerJ Comput Sci. 2021 Mar 9;7:e425. doi: 10.7717/peerj-cs.425 (PMC7959660; doi:10.7717/peerj-cs.425)
Supplement: Supplemental Information 1 — News articles are in the .txt file format to read and process by machine learning code. [file peerj-cs-07-425-s001.zip › UFN/0/148.txt]

ٹرمپ فیملی کا کہنا ہے کہ ٹرمپ برانڈ کو نقصان نہیں پہنچا ہے - این ایف ایل کی ٹیم نے انتھم € for کا مقابلہ کرتے ہوئے شائقین کو خوش کیا اور پھر کھلاڑیوں نے بیمار تعجب کا اظہار کیا۔ مجھے لگتا ہے کہ یہ برانڈ اس سے کہیں زیادہ گرم ہے ، لیکن اس سے میرے لئے کوئی فرق نہیں پڑتا ہے۔ مجھے کوئی پرواہ نہیں ہے ، € €؟ ٹرمپ نے ایک ٹیپ کردہ انٹرویو میں کہا ہے کہ جمعرات کو ABCâ ™ â s â € œ گڈ مارننگ امریکہ ۔â â ؟؟ اس سے کوئی فرق نہیں پڑتا ہے۔ مجھے اس برانڈ کی پرواہ نہیں ہے۔ مجھے ملک کی فکر ہے۔ â ؟؟ ان کے الفاظ ان کے بیٹے ایرک کی طرف سے گونج اٹھے ، جنہوں نے بھی بے لگام حملوں کے باوجود خاندان کے برانڈ کی بقا کے بارے میں پراعتماد محسوس کیا۔ think € we مجھے لگتا ہے کہ ہمارے پاس اس وقت دنیا کا سب سے مشہور برانڈ ہے ، اور مجھے لگتا ہے کہ اس طرح کی عمارتیں ہم ہر روز جو کرتے ہیں اس کا ثبوت ہیں۔ ایرک ٹرمپ نے ہوٹل کا حوالہ دیتے ہوئے کہا جو شیڈول سے قبل اور بجٹ کے تحت ہی کھلا تھا۔ منفی پریس اور زبردست بائیکاٹ کے ذریعہ خاندانی کاروبار کے خلاف کچھ نقصان کی کوشش کی گئی ہے ، جیسے ایوانکا ٹرمپ کے لباس اور لوازمات کی لکیر کو برباد کرنے کی مبنی مہم جو کچھ اس طرح کی عورتوں کے بارے میں بے بنیاد تبصرے کرتے ہوئے ٹرمپ کی 2005 کے ٹیپ پر بندھے ہوئے باندھ کر۔ تاہم ، ڈونلڈ ٹرمپ جونیئر نے اصرار کیا کہ منفی پریس کے باوجود برانڈ ٹھیک کام کررہا تھا اور اس میں توسیع بھی ہورہی ہے ، یہ ثابت کرنا کہ یہ نیویارک شہر اور سہ رخی اسٹیٹ ایریا سے منسلک ریل اسٹیٹ ڈویلپمنٹ گروپ سے کہیں زیادہ ہے۔ "یہ برانڈ نیو یارک سٹی سے کہیں زیادہ ہے۔ یہ ایک عالمی برانڈ ہے ، â €؟ ٹرمپ جونیئر نے کہا۔ mean € œ میرا مطلب ہے ، جب آپ روزانہ کی بنیاد پر لوگوں کو دیکھتے ہیں تو ، صدارت ، امریکہ کو ٹھیک کرنا اس سے قطع نظر کسی سے بھی بڑا ہے۔ â؟ یہ سچ ہے کہ یہ مکمل طور پر ممکن ہے کہ ٹرمپ برانڈ منفی کوریج کے مسلسل حملے سے طویل مدتی کا سامنا کرے گا
