# Supplementary material for: Supervised ensemble learning methods towards automatically filtering Urdu fake news within social media
Source: PeerJ Comput Sci. 2021 Mar 9;7:e425. doi: 10.7717/peerj-cs.425 (PMC7959660; doi:10.7717/peerj-cs.425)
Supplement: Supplemental Information 1 — News articles are in the .txt file format to read and process by machine learning code. [file peerj-cs-07-425-s001.zip › UFN/0/149.txt]

جان اولیور: امریکہ asing Se تیزی سے الگ الگ اسکول ہیں Any ˜ Any کسی بھی طرح سے بہت کم مساوی برابر ہیں (ویڈیو) - جان اولیور: امریکہ کے بڑھتے ہوئے الگ الگ اسکول ہیں â € ˜ کسی بھی لحاظ سے بہت ہی مساوی برابر (ویڈیو) 1 نومبر ، 2016 کو پوسٹ کیا گیا پبلک اسکول 40 سال سے زیادہ عرصے سے الگ الگ طبقے سے دوچار ہیں ، لیکن یہ سب سے زیادہ آخری ہیں ہفتہ آج رات € ؟؟ میزبان کا استدلال ہے کہ یہ الگ الگ ہونے کا یہ معاملہ نہیں ہے۔ اس سے نیو یارک جیسے مقامات کا پتہ چلتا ہے ، لیکن کسی نے بھی واقعی میں پہلے مقام پر ملنے کی زحمت کی ہے۔
