# Supplementary material for: Supervised ensemble learning methods towards automatically filtering Urdu fake news within social media
Source: PeerJ Comput Sci. 2021 Mar 9;7:e425. doi: 10.7717/peerj-cs.425 (PMC7959660; doi:10.7717/peerj-cs.425)
Supplement: Supplemental Information 1 — News articles are in the .txt file format to read and process by machine learning code. [file peerj-cs-07-425-s001.zip › UFN/0/15.txt]

سقراط کے ساتھ 2016 کا انٹرویو: سلطنت میں زندگی کا ایک اور دن! کیا ہم کسی آخری انجام کے قریب ہیں ، یا ہمیشہ کے لئے بیوقوف ™ â â تبدیلی کے لئے امید ہے؟ (6 کا؟) - کارل ہرمین کے ذریعہ 27 اکتوبر ، 2016 کو پوسٹ کیا گیا submission submission یہ ان کے (سلطنت) کے تکبر سے گذارنے اور اچھ .ے رویے سے بچنے کی کوئی کوشش نہیں ہے۔ دنیا کے ڈاکوؤں نے ، عالمی لوٹ مار کے ذریعہ زمین کو ختم کردیا ، ان کی گاڑی لالچ ہے۔ اگر دشمن دولت مند ہو تو وہ ظالمانہ ہیں۔ اگر غریب ہے تو ، وہ تسلط کی خواہش رکھتے ہیں۔ نہ ہی مشرق اور نہ ہی مغرب کی کوئی حکمرانی انہیں مطمئن نہیں کرسکتی ہے۔ صرف مردوں میں ہی ، وہ مساوی غربت اور دولت کے ساتھ خواہش رکھتے ہیں۔ لوٹ مار ، ذبح کرنے ، جھوٹے نقائص کے ساتھ پکڑنے ، جھوٹ کا نام دیتے ہیں false ˜ ireempire. T ac “ٹیسیٹس ، دی ایگروکولا اور جرمنیہ (یہاں تجزیہ کرتا ہے ، یہاں)۔ ٹیکس نے سلطنت میں ایک صدی ، AD 100 AD لکھا۔ شہنشاہوں نے عوام کے سامنے اعلان کیا کہ ان کی حکومت نے ابھی بھی ان کے جمہوریہ کے اعلی ترین نظریات کو برقرار رکھا ہے ، سلطنت میں توسیع کا دعوی کرنا صرف اور ہمیشہ اپنے دفاع میں تھا۔ Love Love ne ایک محبت! آئیے ہم اکٹھے ہو جائیں اور بالکل ٹھیک محسوس کریں۔ بچوں کی آواز سنیں- â ™ بچوں کو سنیں کرینâ â ™ (ایک دل!) â € ؟؟ ~ باب مارلے ، ون محبت کی زبان کی انتباہ: سقراط اور میں ایک ہی سیدھی زبان میں بولتے ہیں جس کی وجہ سے اس نے نوجوانوں کو بدعنوانی کا نشانہ بنایا تھا۔ سقراط: کارل! کارل: ساک! (bro hug) S: میں کیسے خدمت کرسکتا ہوں؟ (حقیقی مسکراہٹ) سی: میں صرف ایک ایماندار شخص کے ساتھ بات کرنا چاہتا ہوں ، بھائی۔ ہم نے آخری بار 6 ماہ قبل بات کی تھی۔ مجھے نہیں معلوم کہ میرے پاس کچھ نیا کہنا ہے یا نہیں ، لیکن میں کسی کے ساتھ بات کرنا چاہتا ہوں جو سن سکتا ہے۔ ایس: میں کوشش کروں گا۔ کے بارے میں کیا؟ ج: ہم نام نہاد â € انتخاب â کو ختم کر رہے ہیں؟ سیزن کہ شرک کو تیز کردیا؟ (اور یہاں) بائیں بازو کے امیدوار کے ساتھ ایک ثابت شدہ مجرم ، اور دائیں بازو کے امیدوار ایک منحرف رومن شہنشاہ چاہتے ہیں۔ یہ یقینا. ایک غیرقانونی بدمعاش ریاست امریکی سلطنت کے بائیں اور دائیں بازو ہیں۔ ایس: یقینا ج: تو میں یہ محسوس کرتا رہتا ہوں کہ ہمیں ایک اختتامی ہفتہ ، سوک کے قریب ہونا پڑے گا۔ ہمیں جنگ ، لوٹ مار ، اور جھوٹ بولنے پر مبنی .01٪ کے ذریعہ بہت حد تک مجرمانہ سرگرمی کے بارے میں شواہد کے کھلے عام سیلاب بننا پڑیں گے۔ میرا مطلب ہے ، واقعی ، اس میں کتنا وقت چل سکتا ہے؟! ایس: (مسکراتے ہوئے) کیا آپ مجھ سے پوچھ رہے ہیں ، یا صرف ڈرامائی اثر کے لئے رک رہے ہیں؟ C: I asking € ™ m پوچھ رہا ہوں کہ کیا آپ کے پاس کوئی جواب ہے؟ ایس: (متشدد) ایتھنیا کے تقریبا 50 50 سالوں کے بعد میں نے 27 سالہ خانہ جنگی کا سامنا کیا۔ ایک سلطنت کو ان کے اقتدار کے تحت مرکوز کرنا۔ جیسا کہ ہم نے کچھ تفصیل سے تبادلہ خیال کیا ، ایتھنز کا آزادی ve ؟؟ اور گھماؤ کہ غیر ملکی وحشی our € our اپنی آزادیوں کے لئے ہمیں مدد دیں €؟ حقائق کا مکمل الٹا تھا کیوں کہ "آزادی"؟ صرف ہمارے لئے تھا ، اور کسی اور کا نہیں۔ باقی سب کو خراج تحسین پیش کرنا پڑا یا فوجی یلغار کا سامنا کرنا پڑا۔ میرے وقت میں اس منافقت نے خانہ جنگی کو جنم دیا۔ ہم میں سے جو لوگ حقائق پر لبیک کہتے ہیں وہ اس کی روک تھام کے لئے ناکافی تھے ، یا اسے شروع کرنے سے ایک بار روکیں۔ (میری آنکھوں کو شدت سے دیکھنے کے لause) تو آپ مجھے بتائیں: آپ کی جدوجہد کتنی دیر تک چل سکتی ہے؟ سی: بھاڑ میں جاؤ. میں واقعتا a خانہ جنگی نہیں چاہتا ہوں۔ ایس: بھاڑ میں جاؤ ، واقعتا اگر یہ آتا ہے تو ، شاید آپ خوش قسمت رہیں گے۔ ہوسکتا ہے کہ یہ گذشتہ 27 سالوں میں کامیاب نہ ہو۔ سی: بھاڑ میں جاؤ. ایس: لیکن میرے پاس روشن نقطہ نظر ہے۔ میرا مطلب ہے ، اگر میں نے جو کچھ بھی کیا ان سے حوصلہ شکنی ہوئی ہے تو کتنے نان بھیڑ میرے ساتھ بات کرنے کی پرواہ کریں گے؟ (چکلس) سقراط کے ساتھ کون بات کرے گا اگر ان سے پوچھا گیا کہ ، "سقراط کے ساتھ آپ کی گفتگو کیسے چل رہی ہے؟" : ٹھیک ہے ، جاؤ۔ اعلی روشنی کیا ہے؟ ایس: آپ کو پہلے ہی پتہ ہے۔ تم مجھے بتاؤ. ج: ٹھیک ہے ، آپ ٹھیک ہیں۔ ہوسکتا ہے کہ زمین پر میرا وجود ترقی ، سچائی ، اور خدمت کے بارے میں ہو ، اور مجھے حقیقی دنیا کا عقیدہ ون ون زندگی کا استعمال کرنا پڑے۔ زمین کے لئے دیوی ™. ™ منصوبے کی خدمت میں ہم آہنگی پیدا کرنا اس سیارے پر مہمان کی حیثیت سے میرا کام ہے۔ ہم میں سے جو روشنی کے رشتہ دار روشنی ہیں ، ان کو ڈیزائن کے ذریعہ الگ تھلگ کیا جاتا ہے ، ظاہر ہے ، ہماری رشتہ دار قیادت کے حقائق اور عوام کی طرف سے ردعمل کی کمی سے۔ (مسکراہٹ) کم از کم مجھے میرے ساتھیوں نے پھانسی کے لئے ووٹ نہیں دیا ، جیسا کہ آپ ، ساک ، سچائی کے لئے کھڑے ہونے پر۔ ایس: ابھی نہیں ، ویسے بھی۔ اگر آپ دوسرے راستے اختیار کرلیتے ، تو آپ کو آپ کے سرغنہ ، جیسے مارٹن کنگ ، صدر کینیڈی ، اور دوسرے لوگوں نے قتل کردیا تھا۔ سی: (سسک) میرا اندازہ ہے کہ میرے پاس بات کرنے کے لئے کوئی نئی چیز نہیں ہے۔ میں صرف اس کھیل کو جیتنا چاہتا ہوں۔ سلطنت کا خاتمہ کریں۔ سچائی اور پیار ہے۔ بھائی ، یہ ایک طویل جنگ ہے۔ ایس: واقعی یہ ہے. تم جانتے ہو اس سے کہیں زیادہ سی: اتنا غنڈہ گردی۔ ایس: صرف غنڈہ گردی کسی بھی سچائی کو منتخب ، کنٹرول اور سلطنت کو نقاب پوش کرنے کے لئے استعمال کیا گیا ہے۔ آپ کے تاریخ کے صفحات پر صرف ایک ہی وجہ کی اجازت یہ ڈھونگ ہے کہ انسانیت ایک ایسے سیارے پر رہتی ہے جو فضیلت کے نظریات سے چلتی ہے۔ یہ محبت کے مذہبی نظریات کے ساتھ ایک ہی ہے۔ C: Iâ € ™ m جیتنے کے لئے تیار ہوں۔ ایس: تو میں تھا۔ سی: (سسک) ٹھیک ہے۔ چنانچہ سلطنت میں ایک اور دن۔ ٹھیک ہے. ٹھیک. ایمان کی حقیقی دنیا کی ورزش۔ دیوی کے پاس محبت اور دانشمندی کے ساتھ نگرانی کرنے کے لئے مزید ارتقاء ہے اس سے پہلے کہ ہم ایک پیشرفت دیکھیں۔ میں اس کو گلے لگا سکتا ہوں۔ حقیقت کے ساتھ بحث کرنا واقعی بیوقوف ہے۔ واقعی بیوقوف۔ ایس: (مسکراتے ہوئے) بظاہر ، ہاں۔ ہمیں اپنے پاس جو کام ہے اسے یقینی طور پر کام کرنا ہے۔ اس کے علاوہ کوئی چارہ نہیں۔ ج: ہم نے ذیل میں پڑھنے والوں کے لئے منسلک اپنی سابقہ ​​گفتگو میں گفتگو کی کہ امریکہ آج ایتھنز میں آپ کی سلطنت کا موازنہ کرتا ہے ، اور یہ معاملہ کہ شاید ، شاید ، امریکہ حق اور پیار کی راہ پر گامزن ہے۔ ایس: شاید میری تاریخ آپ کی موجودہ دنیا کی دنیا کے نقطہ نظر کی اجازت دے سکتی ہے ، اور آج کے امریکیوں کو حوصلہ افزائی کرسکتی ہے کہ ہم اپنی خانہ جنگی کے مقابلہ سے زیادہ اچھ .ے راستے کے لئے اپنی آواز اور خوبی کا بہترین استعمال کریں۔ یقینی طور پر تمام دلچسپی رکھنے والوں کے ل this ، یہ غور و فکر وقت اور توجہ کی سرمایہ کاری کے قابل ہے۔ تاریخ لفظی طور پر ہم سب جانتے ہیں ، اور کیا موجودہ بات کے بارے میں ہماری سمجھ بوجھ ہے۔ تاریخ وہ ہے جو مستقبل کی تعمیر کے لئے ہماری سمت کو آگاہ کرتی ہے۔ امریکہ کی تاریخ بیداری ہم عوام اور ایک گہری برائی کے مابین لڑائی میں ہے ۔01٪ نامعلوم شیطانی سلطنت کے لئے پرعزم ہے۔ آپ کی تاریخ خانہ جنگی میں بدل سکتی ہے۔ (chuckles) جیسا کہ ہو گا شہنشاہ ٹرمپ کہہ سکتا ہے: â € œSad.â € ؟؟ سی: (میرا سر ہلاتے ہوئے ، ہلکی سی مسکراہٹ)۔ ٹھیک ہے ، مجھے کام پر جانا ہے۔ سلطنت میں ایک اور دن۔ میرا ووٹ اب بھی ایک پوری کامیابی کے ساتھ ، اتارنا fucking سچائی کے لئے سیاروں کے انتظام کے لئے کھڑا ہے. مجھے ای میلز افشا کرنے کا ایک ممکنہ رجحان پسند ہے ، لیکن ایک ایسی پیشرفت چاہتا ہوں جو ہمارے اختتام پر ہمارے .01٪ رہنماؤں کی گرفتاری کا سبب بنے۔ ایس: جی ہاں ، اور میں اڑنا پسند کرتا ہوں ، ڈولفن کی طرح پانی کے اندر تیرتے ہوئے سانس لیتے ہو ، اور شراب ، میوزک اور خواتین کے ساتھ روزانہ ڈنر پارٹی کرتے ہو۔ سی: (طنز کا معاہدہ) مجھے بھی! ٹھیک ہے ، ہماری خواہشات ضروری نہیں کہ ہمارے بہترین گائڈز ہوں۔ مجھے کام پر جانا ہے۔ living € a زندگی گزارنے پر واپس جائیں۔ â ؟؟ ایس: اس سے زیادہ سے زیادہ فائدہ اٹھائیں۔ یہ آپ کا اظہار رائے کا ایک مخصوص میدان ہے۔ ج: میں وعدہ کرتا ہوں۔ میں اپنی بہترین نیک نیتی کے اظہار اور فضیلت کے تجربے کی مثال کروں گا۔ ایک اور دن. ایس: شاید ایک اور دن۔ شاید آپ سوچ ہی نہیں سکتے کہ کیا آرہا ہے۔ ج: انسانی حدود۔ میں جو کچھ دیکھ رہا ہوں اس کے ساتھ کام کروں گا۔ ایس: یہی سب کچھ میں نے ختم کیا۔ میں نے حکمت کے ل. یہ سب کچھ حاصل کیا۔ میں نے خود اپنے آپ کو دیکھنے کے علاوہ اور کچھ نہیں سکھایا جو دیکھنے کے ل. آپ کے سامنے موجود ہے۔ اپنی نیک آواز کے لئے اپنی چھوٹی آواز سنو۔ مرحلہ وار ، میرے بھائی۔ ہمدردی کے ساتھ ، اپنے عقیدے کو زندہ رکھیں جس کا آپ تصور نہیں کرسکتے ہیں اس سے کہیں زیادہ آپ محبت کرتے اور رہنمائی کرتے ہیں۔ (برو گلے) ہم اپنی پوری کوشش کرینگے۔
