# Supplementary material for: Supervised ensemble learning methods towards automatically filtering Urdu fake news within social media
Source: PeerJ Comput Sci. 2021 Mar 9;7:e425. doi: 10.7717/peerj-cs.425 (PMC7959660; doi:10.7717/peerj-cs.425)
Supplement: Supplemental Information 1 — News articles are in the .txt file format to read and process by machine learning code. [file peerj-cs-07-425-s001.zip › UFN/0/150.txt]

لازمی ویکسی نیشنز کا عروج میڈیکل آزادی کے خاتمے کا مطلب ہے - لازمی ویکسی نیشنز کا عروج میڈیکل فریڈم کے خاتمے کا مطلب ہے ماخذ: اینٹی میڈیا لازمی ویکسین حکومت کے کنٹرول کے لئے ایک نئی سرحد کھولنے والی ہے۔ منشیات کے خلاف جنگ کے دوران ، بیوروکریٹس من مانی انداز میں یہ حکم دیتے ہیں کہ لوگ ان کے جسم میں کیا ڈال سکتے ہیں اور کیا نہیں کر سکتے ، لیکن لاکھوں افراد کو ان کی مرضی کے خلاف زبردستی دوائی دینے کے مقابلے میں اس کی خلاف ورزی ہوتی ہے۔ انفرادی حقوق کے تحفظ کے لئے رضاکارانہ اور باخبر رضامندی لازمی ہے ، اور اس کے بغیر ، خود ملکیت کا کبھی بھی احترام نہیں کیا جائے گا۔ کیلیفورنیا کا لبرل مضبوط گڑھ تجاوزات سے متعلق نئی رواج کی راہ چل رہا ہے اور حال ہی میں یہ قوانین منظور کیا گیا ہے کہ اسکولوں میں داخلے یا کچھ پیشوں میں کام کرنے سے پہلے بچوں اور بڑوں کو حفاظتی ٹیکوں سے بچھونا ضروری ہے۔ آزادی کی آزادی کا تحفظ کرنے والی دیرینہ دینی اور فلسفیانہ چھوٹ کو ریاست نے منظم طریقے سے کچل دیا ہے۔ کیلیفورنیا کا سینیٹ بل 277 یکم جولائی ، 2016 کو عمل میں آیا ، اور ویکسین کے لئے شروع کی جانے والی اب تک کی سب سے سخت ضرورتوں کو نشان زد کیا گیا ہے۔ قانون طلباء کو وفاق کی سفارش کردہ 10 ویکسینوں کو مکمل کرنے کے لئے کل 40 خوراکیں برداشت کرنے پر مجبور کرتا ہے جبکہ کسی بھی وقت مزید اضافے کی اجازت دیتا ہے۔ کوئی بھی خاندان جو ساتھ نہیں جاتا ہے اس کے بچے کو لائسنس یافتہ ڈے کیئر سہولیات ، گھر میں ڈے کیئرز ، سرکاری یا نجی اسکولوں ، اور اسکول کے پروگراموں کے بعد بھی جانے سے منع کیا جائے گا۔ گذشتہ برسوں کے دوران ، کیلیفورنیا نے اپنے نوجوانوں پر ویکسین لگانے کی ساکھ تیار کی ہے۔ اسمبلی بل 499 کو 2011 میں منظور کیا گیا تھا اور اس نے ایس ٹی ڈی سے بچاؤ کی ویکسین کے لئے رضامندی کی عمر کو کم کرکے صرف 12 سال کردیا تھا۔ گولیاں چلانے کے معاملے میں شامل بدنام زمانہ گرداسیل تھا ، جس کے کچھ ہی سال بعد ایک قانونی چارہ جوئی کا مرکز تھا جس میں متاثرہ افراد کو امریکی حکومت کی 6 ملین ڈالر کی آبادکاری حاصل ہوئی ، جس نے قومی ویکسین چوٹ معاوضہ پروگرام کے فنڈز کی ادائیگی کی۔ . 2015 کے ویکسینٹ آل چلڈرن ایکٹ ملک بھر میں اس نئے معیار کو نافذ کرنے کی ایک کوشش ہے ، اور اگرچہ یہ ایوان میں ٹھپ ہوچکا ہے ، اگلی بار ملک میں وبائی امراض کے خدشے کی لپیٹ میں آنے کی صورت میں اس کا دوبارہ امکان پیدا کیا جائے گا۔ ویکسین کے ارد گرد ہونے والی بحث عام طور پر اجتماعی فوائد اور فرد کی خود غرض ترجیحات کے مابین اخلاقی جدوجہد کے طور پر تیار کی جاتی ہے۔ لیکن جب سے زیکا ، خسرہ اور ایبولا کے خوفناک واقعات نے اس بیان کو آمریت پسندی کی طرف موڑ لیا ہے۔ یہ عام طور پر سی ڈی سی اور زیادہ تر مرکزی دھارے میں شامل ڈاکٹروں کے ذریعہ بیان کیا گیا ہے کہ بلاواسطہ ہر کسی کی صحت کو خطرہ لاحق ہے ، لیکن حقیقت اتنی سیاہ اور سفید نہیں ہے۔ ریوڑ کے استثنیٰ کا نظریہ مستقل طور پر ویکسین پروگراموں کی توسیع کو مستند کرنے کے لئے استعمال کیا جاتا رہا ہے ، لیکن یہ اب بھی فرد سے انتخاب کو ہٹانے کا جواز پیش نہیں کرتا ہے۔ سمجھے جانے والے تحفظ کے ل freedom آزادی کا کلاسیکی تبادلہ لاکھوں امریکیوں کے لئے کوئی دماغی سوچ نہیں ہے جو اپنے پڑوسیوں کو پٹا ڈالنے اور زبردستی اچھ willingی کے ل them زبردستی انجیکشن لگانے کے لئے حکومت کا استعمال کرنے پر راضی ہیں۔ جو بھی ممکنہ ضمنی اثرات کے بارے میں تشویش کا اظہار کرتا ہے اسے فورا immediately ہی سازشی یا انسداد سائنس قرار دیا جاتا ہے۔ اس کے باوجود متنازعہ دعوے ہیں کہ ویکسین کے بعض مواقع آٹزم جیسے اعصابی عوارض کا سبب بنتے ہیں جس کی وجہ سے کچھ لوگوں کو مکمل طور پر ٹیکس لینے کا عمل ختم کرنا پڑتا ہے۔ اس متحیر یا متحرک چیز نے اس مسئلے کو مکمل طور پر پولرائز کردیا ہے اور کسی بھی معقول گفتگو کو ہونے سے روکتا ہے۔ یا تو آپ سی ڈی سی کی سفارش کردہ تمام 18 خوراکیں جن میں 16 پیدائشی اور 18 سال کی عمر کے درمیان 16 ویکسین ہیں قبول کرتے ہیں ، یا آپ خسرہ ، پولیو اور شاید کالے طاعون کو واپس لانا چاہتے ہیں۔ بحث کے دوسرے انتہائی پہلو پر ، اگر آپ تمام ویکسینوں کو خطرناک تسلیم کرنے میں ناکام رہتے ہیں تو آپ ایک جاہل بھیڑوں کی حیثیت رکھتے ہیں۔ انٹرنیٹ کے ذریعے ، ناکارہ معلومات وسیع ہوچکی ہے اور لوگوں کی ایک تحریک پیدا ہوئی ہے جس نے حفاظتی ٹیکوں کے ذریعے حاصل ہونے والے تمام فوائد کو ختم کردیا ہے۔ یہ افراد سائنس کو مشکوک اداروں سے الگ کرنے کے قابل یا تیار نہیں ہیں جو نئی ویکسین تیار اور تقسیم کرتے ہیں۔ یہاں تک کہ اگر تھائمروسل اور پارا پر مبنی محافظ کچھ مریضوں میں منفی رد عمل کا باعث بنے ہیں ، یہ ویکسین ٹیکنالوجی فراہم کردہ فوائد سے باز نہیں آتی ہے۔ اس بحث میں ، ریاست ہائے متحدہ امریکہ کے دوسرے لوگوں کی طرح ، دونوں فریق جذباتیت اور لاعلمی میں بہہ گئے ہیں۔ قطع نظر ، ویکسینیشن پر عوام کا اعتماد ان کمپنیوں کی تیاری کی وجہ سے ختم ہو گیا ہے۔ مارک اور فائزر جیسے فارماسیوٹیکل جنات ان شاٹس کی تقسیم سے اربوں کماتے ہیں اور مینڈیٹ کے بعد ممکنہ منافع تقریبا کسی کے اخلاق کو خراب کرنے کے لئے کافی ہوتا ہے۔ ایک مثال میں ، سی ڈی سی کے سابقہ ​​ڈائریکٹر ڈاکٹر جولی گیربرڈنگ نے مرکی کے ویکسین ڈویژن میں کام کرنے کے لئے 2009 میں سرکاری ایجنسی میں اپنا عہدہ چھوڑ دیا تھا۔ گذشتہ برس برٹش میڈیکل جرنل کے ذریعہ شائع ہونے والی ایک تحقیقاتی رپورٹ میں پتا چلا ہے کہ سی ڈی سی نے دوا سازی کی صنعت سے اپنے تعلقات کو نچھاور کیا ہے۔ مزید، ہیلری کلنٹن جیسے سیاستدانوں کی حمایت خرید کر۔ جنہوں نے رواں سال کسی بھی دوسرے امیدوار کے مقابلے میں دوا ساز کمپنیوں اور ان کے ملازمین سے زیادہ عطیات وصول کیے تھے۔ ہم اپنے جسموں میں جو کچھ ڈالتے ہیں اس پر قابو رکھنا ایک بنیادی حق ہے ، لیکن اب کے لئے ، ان حکومتی فرمانوں پر کھڑے ہونے کا مطلب صرف نظام تعلیم سے بدعنوانی اور ساتھیوں کی تنقید ہے۔ تاہم ، مستقبل میں ، نافرمانی کی سزا شاید مزید سخت ہوگی۔ باب سیئرز نامی اورنج کاؤنٹی کا ایک ڈاکٹر ، دو سال کے بچے کو مستقبل کے قطرے پلانے سے عذر کرنے کے بعد پہلے ہی کیلیفورنیا کے میڈیکل بورڈ میں داخل ہے۔ والدہ نے تشویش کا اظہار کیا کہ ان کی بیٹی کا پچھلے شاٹ پر منفی ردعمل ہوا ہے ، بچے کو لنگڑا بننے کی طرح بیان کرنا a a aœ ایک رگڑول œ کی طرح؟ آخری خوراک کے بعد 24 گھنٹے ڈاکٹر سیئرس treatment ™ متبادل علاج کی سفارشات ایس بی 277 کے طے شدہ قواعد سے ٹوٹ جاتی ہیں ، اور اب ان کی ساکھ کے ساتھ ساتھ ان کے کیریئر بھی خطرے میں پڑ رہے ہیں۔ ڈاکٹروں کو محض سرکاری نافذ کردہ معیارات کے منافی جانے کے لئے ان کے میڈیکل لائسنس چھیننے کا یہ نیا اختیار ، طبی پیشہ ور افراد کے ظلم و ستم کا راستہ کھولتا ہے جو کسی بھی حکومتی ضابطے کی مخالفت کرتے ہیں۔ ایک ویکسینیشن ایک ناگوار طبی طریقہ کار ہے جس کا اثر ہر فرد پر ہوسکتا ہے۔ نیورمبرگ کوڈ کا پہلا اصول رضاکارانہ رضامندی ہے ، لیکن ایسا لگتا ہے کہ آج کے قائدین نے تاریخ کے اسباق کو بالکل ہی فراموش کردیا ہے۔ ots € crec सुझावedâ € ؟؟ سے ان شاٹس کی منتقلی؟ â € qurequiredâ € ؟؟ چل رہا ہے ، اور جو لوگ یہ سمجھتے ہیں کہ انجام کو اسباب کا جواز پیش کرتے ہیں وہ زبردستی یہ یقینی بنانا چاہتے ہیں کہ باقی سب کی تعمیل ہوتی ہے۔ کیلیفورنیا کا نیا بنچ مارک ایک ایسی مثال کی علامت ہے جس کی نقالی پوری قوم میں ہوسکتی ہے۔ آپ کے جسم میں کون سی دوائیاں دی جاتی ہیں اس کا انتخاب کرنے میں صوابدید کے بغیر یا آپ کے بچے کے بچوں کو کیسے قائل کر سکتے ہیں کہ وہ آزاد ہیں؟ اس حد سے تجاوز اور ملی بھگت کو ایک معمولی مسئلہ کے طور پر بھی مسترد کیا جاسکتا ہے ، لیکن یہ حقیقت کہ رضاکارانہ رضامندی کے تحت حملہ ہوتا ہے اس حد تک اس حد تک بات ہوتی ہے کہ ریاستی طاقت نے اس کی مطابقت پائی ہے۔ آپ کے جسم میں کون سی دوائیاں دی جاتی ہیں اس کا انتخاب کرنے میں صوابدید کے بغیر یا آپ کے بچے کے بچوں کو کیسے قائل کر سکتے ہیں کہ وہ آزاد ہیں؟ اس حد سے تجاوز اور ملی بھگت کو ایک معمولی مسئلہ کے طور پر بھی مسترد کیا جاسکتا ہے ، لیکن یہ حقیقت کہ رضاکارانہ رضامندی کے تحت حملہ ہوتا ہے اس حد تک اس حد تک بات ہوتی ہے کہ ریاستی طاقت نے اس کی مطابقت پائی ہے۔ آپ کے جسم میں کون سی دوائیاں دی جاتی ہیں اس کا انتخاب کرنے میں صوابدید کے بغیر یا آپ کے بچے کے بچوں کو کیسے قائل کر سکتے ہیں کہ وہ آزاد ہیں؟ اس حد سے تجاوز اور ملی بھگت کو ایک معمولی مسئلہ کے طور پر بھی مسترد کیا جاسکتا ہے ، لیکن یہ حقیقت کہ رضاکارانہ رضامندی کے تحت حملہ ہوتا ہے اس حد تک اس حد تک بات ہوتی ہے کہ ریاستی طاقت نے اس کی مطابقت پائی ہے۔
