# Supplementary material for: Supervised ensemble learning methods towards automatically filtering Urdu fake news within social media
Source: PeerJ Comput Sci. 2021 Mar 9;7:e425. doi: 10.7717/peerj-cs.425 (PMC7959660; doi:10.7717/peerj-cs.425)
Supplement: Supplemental Information 1 — News articles are in the .txt file format to read and process by machine learning code. [file peerj-cs-07-425-s001.zip › UFN/0/151.txt]

سائنسدان سائنس دان سمندر کے نیچے جھیل کے ذریعہ منحرف ہیں: جو داخل ہوتے ہیں وہ کبھی باہر نہیں آتے [واچ] - پانی کے اندر یہ جھیل دراصل سائنسدانوں کو ایک بہت بڑے اسرار سے نمٹنے میں مدد فراہم کررہی ہے۔ کریڈٹ: ای وی اینٹیلس یہ ناممکن معلوم ہوسکتا ہے ، لیکن سائنس دانوں نے دریافت کیا ہے کہ اسے صرف سمندر کے نیچے جھیل سمجھا جاسکتا ہے۔ مایوسی کا جکولی ، â € ؟؟ نمکین پانی سے بھرا ہوا تالاب جانوروں کی اکثریت کے لئے مہلک ہے جو اس میں داخل ہونے کی ہمت رکھتا ہے لیکن ان لوگوں کے لئے جو اس کا مطالعہ کررہے ہیں ان کے لئے انتہائی معلوماتی ثابت ہورہا ہے۔ خلیج میکسیکو میں واقع ، یہ جھیل سمندر کے فرش سے تقریبا 12 فٹ کی بلندی پر واقع ہے اور آس پاس کے سمندر سے چار سے پانچ گنا نمکین ہے۔ یہ دو مرتبہ گرم ، میتھین سے مالا مال ہے ، جس کی وجہ سے یہ جاکوزی کی طرح بلبلا ہوتا ہے ، اور ہائیڈروجن سلفائڈ سے گھنا ہوتا ہے۔ اس سے یہ سمندر کے پانی اور بالکل الگ الگ وجود سے مطابقت نہیں رکھتا ہے۔ ڈاکٹر ایرک کارڈیس ، فلاڈیلفیا میں ٹیمپل یونیورسٹی میں حیاتیات کے ایسوسی ایٹ پروفیسر جنہوں نے متعدد ساتھیوں کے ساتھ تالاب دریافت کیا ، سیکر کو بتایا ، "یہ گہرے سمندر میں سب سے حیرت انگیز چیزیں تھیں۔ آپ نیچے سمندر کے نیچے جاتے ہیں اور آپ بہتی ہوئی جھیل یا ندی کی طرف دیکھ رہے ہیں۔ ایسا محسوس ہوتا ہے کہ آپ اس دنیا پر نہیں ہیں۔ € ؟؟ چونکہ اس تالاب کے حالات انسانوں اور سمندر کے نیچے بسنے والی بیشتر مخلوقات کے ل. غیر ملکی ہیں ، لہذا سائنس دانوں کو یہ جھلکنے کی اجازت ملتی ہے کہ انتہائی حالات میں زندگی کیسی ہوسکتی ہے۔ جو چیز سمندر کے وسط میں ایک دلچسپ جھیل کے طور پر شروع ہوئی تھی وہ اب انسان کے لئے جانے جانے والے انتہائی پراسرار مضمون میں سے ایک کے لئے تجربہ کرنے کا مرکز بن گئی ہے۔ ڈاکٹر کارڈیس نے کہا ، "بہت سارے لوگ زمین پر ان انتہائی رہائش گاہوں کو ماڈلز کے طور پر دیکھ رہے ہیں جس کے نمونے کے طور پر جب ہم دوسرے سیاروں میں جاتے ہیں تو ہمیں دریافت کیا جاسکتا ہے۔ گہرے سمندر میں ٹیکنالوجی کی ترقی یقینی طور پر ہماری اپنی دنیا سے بھی بڑھ کر دنیا پر لاگو ہوگی۔ € ؟؟ اس تالاب کو جس سے بھی زیادہ انوکھا بنایا جاتا ہے وہ یہ ہے کہ اس میں ایک روایتی ماحولیاتی نظام ہے جو صدیوں میں مزید پرجاتیوں کو شامل کرنے کے لئے تیار ہوا ہے۔ جب کہ بڑے جانور ، جیسے گہرے سمندر کے کیکڑے ، پول میں داخل ہوتے ہی دم توڑ جاتے ہیں ، دوسری مخلوق پانی کے ماحول کے مطابق ڈھل جاتی ہے اور اس پر پھل پھول جاتی ہے۔ تالاب سے ہائیڈروجن سلفائڈ اور میتھین گیس کو کھودنے کے لئے دیودارے نے اپنے گِل میں سمبیٹک بیکٹیریا تشکیل دیئے اور خاص طور پر ڈھالنے والے کیکڑے اور ٹیوب کیڑے سخت حالات سے بچنے میں کامیاب ہوگئے۔ داخل ہونے والے کسی بھی جانور کو فورا killed ہلاک کردیا گیا ، نمک کے ذریعے اچھال کر ہمیشہ کے لئے محفوظ کر لیا گیا۔ اپنے لئے اور ان مخلوقات کے لئے خوبصورت جھیلوں کو دیکھنے کے لئے نیچے دی گئی ویڈیو دیکھیں جو حالات سے نہیں بچ پائے تھے۔ کیا آپ ہماری آزاد اور تفتیشی خبریں پسند کرتے ہیں؟ پھر براہ کرم یہ دونوں ترتیبات فیس بک پر چیک کریں تاکہ آپ ہماری پوسٹ کو ضائع نہ کریں
