# Supplementary material for: Supervised ensemble learning methods towards automatically filtering Urdu fake news within social media
Source: PeerJ Comput Sci. 2021 Mar 9;7:e425. doi: 10.7717/peerj-cs.425 (PMC7959660; doi:10.7717/peerj-cs.425)
Supplement: Supplemental Information 1 — News articles are in the .txt file format to read and process by machine learning code. [file peerj-cs-07-425-s001.zip › UFN/0/152.txt]

روس ، بھارت نے ایف جی ایف اے ایڈوانس فائٹر ، ایس یو 30 ایم کے آئی اپ گریڈ پر تبادلہ خیال کیا - مختصر یو آر ایل حاصل کریں 16 16 0 0 ہندوستانی اور روسی دفاعی وفود نے مشترکہ دفاعی منصوبوں اور باہمی دلچسپی کے دفاعی امور پر تبادلہ خیال کیا ، خاص طور پر ، سخوئی / ایچ اے ایل ففتھ جنریشن فائٹر ایئرکرافٹ (ایف جی ایف اے) اور سکھوئی ایس یو 30 ایم کے آئی لڑاکا کو اپ گریڈ کرنا ، ذرائع ہندوستانی وزارت دفاع کے ذرائع نے سپوتنک کو بتایا۔ نئی دہلی (سپوتنک) Wednesday € ”بدھ کے روز ، ہندوستان اور روس کے درمیان بین الاقوامی اور فوجی تعاون سے متعلق کمیشن نے نئی دہلی میں ایک اجلاس منعقد کیا ، جس میں روسی وزیر دفاع سیرگی شوگو اور ان کے ہندوستانی ہم منصب منوہر پاریکر کی سربراہی میں وفود کو اکٹھا کیا گیا۔ © © اے پی فوٹو / اعزاز راہی ہندوستان نے گھریلو سنگل انجن جنگجوؤں کی تعمیر کے لئے غیر ملکی دفاعی فرم کی تلاش کی "ہم نے ایس یو 31 ایم کے آئی کے ایف جی ایف اے منصوبے اور [اپ گریڈ] پر تبادلہ خیال کیا جو موجودہ وقت میں ہندوستان کی ترجیح ہے۔" روسی ہندوستانی ایف جی ایف اے میں چپکے کی صلاحیتیں ہیں اور یہ روسی T-50 پروٹو ٹائپ جیٹ پر مبنی ہے۔ ایف جی ایف اے پروجیکٹ 18 Russian اکتوبر 2007 کو روس اور ہندوستان کے تعاون کے معاہدے پر دستخط کے بعد عمل میں آیا۔ ایس یو 30 ایم کے آئی (فلانکر - ایچ) ملٹیرول فائٹر
