# Supplementary material for: Supervised ensemble learning methods towards automatically filtering Urdu fake news within social media
Source: PeerJ Comput Sci. 2021 Mar 9;7:e425. doi: 10.7717/peerj-cs.425 (PMC7959660; doi:10.7717/peerj-cs.425)
Supplement: Supplemental Information 1 — News articles are in the .txt file format to read and process by machine learning code. [file peerj-cs-07-425-s001.zip › UFN/0/153.txt]

بیجنگ: ٹیڈ کروز ہیلری کی تحقیقات کے لئے خصوصی پراسیکیوٹر کے لئے کال کرتا ہے۔ Truth "ٹرسٹ فیڈ - بیڈنگ: ٹیڈ کروز نے ہلری کی تحقیقات کے لئے خصوصی پراسکیوٹر کا مطالبہ کیا ڈونلڈ ٹرمپ بیشتر سروے میں سب سے آگے ہیں ، اور مشی گن کی طرح کلیدی BLUE ریاستوں میں بھی فائدہ اٹھا رہے ہیں ، جہاں وہ ٹیڑھی ہلیری کے ایک نقطہ کے اندر ہیں۔ کلنٹن نہ ختم ہونے والے اسکینڈلز ، جھوٹ اور دو مجرمانہ تحقیقات سے دوچار ہے۔ ایف بی آئی کے عہدیداروں نے اس کے اعلی معاون کمپیوٹر پر 650K ای میلز دریافت کرنے کے بعد ، اور اس گھوٹالے میں کلنٹن فاؤنڈیشن کی ایف بی آئی کی تحقیقات کے بعد ان کی ای میل کی تفتیش کا دوبارہ افتتاح کیا۔ آج ، ٹرمپ کے حامی ٹیڈ کروز نے ٹویٹ کرتے ہوئے کلنٹن گھوٹالوں کی تحقیقات کے لئے ایک خصوصی پراسیکیوٹر کا مطالبہ کیا۔ آر ٹی اگر آپ اتفاق کرتے ہیں تو ہیلری کلنٹن کی بدعنوانی کی تحقیقات اور ان کے خلاف قانونی چارہ جوئی کے ل to ایک خصوصی پراسیکیوٹر ہونے کی ضرورت ہے! € T "ٹیڈ کروز (ٹیڈکروز) نومبر 3 ، 2016 یہ ایک تحریک ہے € €" ہم ناکام عالمی تاریخی نظام کے خلاف لڑنے والے سیاسی بیرون ملک ہیں! مزاحمت میں شامل ہوں اور امریکہ کو پہلے رکھنے کے لئے لڑنے میں ہماری مدد کریں! ایمی مورینو ایک شائع مصنف ، پگ پریمی اور گیم آف تھرونز بیوکوف ہیں۔ آپ اسے ٹویٹر اور فیس بک پر یہاں فالو کرسکتے ہیں۔ ٹرمپ تحریک کی حمایت کریں اور لبرل میڈیا تعصب سے لڑنے میں ہماری مدد کریں۔ براہ کرم فیس بک یا ٹویٹر پر اس کہانی کو لائک اور شیئر کریں۔ آپ اسے ٹویٹر اور فیس بک پر یہاں فالو کرسکتے ہیں۔ ٹرمپ تحریک کی حمایت کریں اور لبرل میڈیا تعصب سے لڑنے میں ہماری مدد کریں۔ براہ کرم فیس بک یا ٹویٹر پر اس کہانی کو لائک اور شیئر کریں۔ آپ اسے ٹویٹر اور فیس بک پر یہاں فالو کرسکتے ہیں۔ ٹرمپ تحریک کی حمایت کریں اور لبرل میڈیا تعصب سے لڑنے میں ہماری مدد کریں۔ براہ کرم فیس بک یا ٹویٹر پر اس کہانی کو لائک اور شیئر کریں۔
