# Supplementary material for: Supervised ensemble learning methods towards automatically filtering Urdu fake news within social media
Source: PeerJ Comput Sci. 2021 Mar 9;7:e425. doi: 10.7717/peerj-cs.425 (PMC7959660; doi:10.7717/peerj-cs.425)
Supplement: Supplemental Information 1 — News articles are in the .txt file format to read and process by machine learning code. [file peerj-cs-07-425-s001.zip › UFN/0/154.txt]

اصلی وجہ اوباکیئر اس کی فہرست میں آرہا ہے - آئبل ڈبلیو بی کے ذریعہ اوبام کیئر کی حقیقی وجہ آرہی ہے Â · · اکتوبر 2016 2016 Tweet Tweet ٹویٹ ، بیمار افراد کے لئے calls 20 ڈاکٹر ہاؤس کالوں اور سستی اسپتالوں کے قیام کے دن تو بہت گزر چکے ہیں۔ صحت کی دیکھ بھال میں حکومت کی شمولیت تک اس کو چاک کریں۔ اب ہم یہ سیکھ رہے ہیں کہ b € b اوباما کیئر €؟ 2017 میں پریمیم میں تیزی سے اضافہ ہوگا۔ آئندہ کے لئے تیار کریں۔
