# Supplementary material for: Supervised ensemble learning methods towards automatically filtering Urdu fake news within social media
Source: PeerJ Comput Sci. 2021 Mar 9;7:e425. doi: 10.7717/peerj-cs.425 (PMC7959660; doi:10.7717/peerj-cs.425)
Supplement: Supplemental Information 1 — News articles are in the .txt file format to read and process by machine learning code. [file peerj-cs-07-425-s001.zip › UFN/0/155.txt]

ریکارڈ ٹائم میں پائے جانے والے کلنٹن کے ای میل اسکینڈل میں کئی نئے حقائق ہلاک ہوگئے - بحالی ہیلری کلنٹن کی ای میل کی تحقیقات کی کہانی جس سے ریپبلیکنز کو کچھ مختصر امید پیدا ہوئی تھی ، کئی نئے حقائق کی وجہ سے ہلاک ہوگئی ہے۔ ری پبلکنز کے لئے تباہ کن نقطہ نمبر ون۔ ای میلز کلنٹن کو روکنے ، وصول کرنے یا ای میلز بھیجنے کے بارے میں نہیں ہیں: پیٹ ولیمز کے پاس ذرائع ہیں جو کلنٹن ورلڈ ڈبلیو / ہولڈنگ ای میلز کے بارے میں نہیں ہیں۔ پوڈسٹا ای میلز کے بارے میں نہیں۔ کلنٹن کی ای میلز نہیں۔ Sam € "سیم اسٹین (@ سیمسٹینہپ) اکتوبر 28 ، 2016 این بی سی € کے پیٹ ولیمز کے پاس بھی ایسی تفصیلات ہیں جو پہلے ہی ریپبلکن جہازوں سے ہوا لے رہی ہیں: این بی سی کے پیٹ ولیمز: سینئر عہدیداروں کا کہنا ہے کہ separate" الگ الگ تفتیش کے دوران â â âa deviceâ € ؟؟ 28 اگست ، 2016 کو کلنٹن https://t.co/QmmNoxXhOx from € کی طرف سے “بریڈ جافی (@ بریڈ جفی) اکتوبر 28 ، 2016 کو ای میل کی ای میلز کی ترغیب دی گئی: جو ویڈیو اوپر نہیں دیکھ سکتے ہیں: ایف بی آئی / کلنٹن خبروں (h / tmmurraypolitics) پر @ پیٹ ویلیئمز این بی سی کی اہم رپورٹنگ۔ pic.twitter.com/RyxmTPXMtW â Sah "ساحل کپور (@ ساحلپور) 28 اکتوبر ، 2016 یہ ایک ریپبلکن اسکینڈل کی تیز ترین موت کا ریکارڈ ہوسکتا ہے۔ ٹرمپ اور ریپبلکن نے متعدد مفروضے کیے جو سچ ثابت نہیں ہوئے۔ ایسا لگتا ہے کہ ایف بی آئی صرف ان کے جائزے میں محتاط رہنے کی کوشش کر رہا ہے۔ چونکہ ای میلز کا ہیلری کلنٹن ، محکمہ خارجہ ، کلنٹن یا کلنٹن فاؤنڈیشن کے ذریعہ بھیجے یا موصول ہونے والے ای میلوں سے کوئی تعلق نہیں ہے ، لہذا ریپبلکن تمام محاذوں پر غلط تھے۔ حقائق ریپبلیکنوں کو کچھ بھی نہیں کرنے سے روکنے کے لئے نہیں روک پائیں گے ، لیکن کامی خط انتخابی مہم کا رخ نہیں ہے جس کی امید ٹرمپ اور ری پبلیکن کر رہے تھے۔ اس کہانی کی کمزوری کا مطلب یہ ہے کہ قدامت پسند میڈیا ایکو چیمبر میں اچھی طرح کھیلنا چاہئے ، لیکن پیر تک
