# Supplementary material for: Supervised ensemble learning methods towards automatically filtering Urdu fake news within social media
Source: PeerJ Comput Sci. 2021 Mar 9;7:e425. doi: 10.7717/peerj-cs.425 (PMC7959660; doi:10.7717/peerj-cs.425)
Supplement: Supplemental Information 1 — News articles are in the .txt file format to read and process by machine learning code. [file peerj-cs-07-425-s001.zip › UFN/0/156.txt]

عراق کے آسمان تاریک ہوگئے جب اسلامک اسٹیٹ نے تیل کو جلایا - عراق کے آسمان تاریک ہوگئے جیسے ہی اسلامی ریاست نے تیل کو جلایا۔ 28 اکتوبر ، 2016 کو کیرن کوک / آب و ہوا نیوز نیٹ ورک کی تصویر: کویت ، 1991۔ آج ، دولت اسلامیہ نے صدام حسین کی نقل کی ، جس سے عراق کے ماحول کو تیل کی بھینٹوں سے خطرہ ہے۔ (لیفٹیننٹ اسٹیو گوزو یو ایس این بذریعہ وکیمیڈیا کامنز) لنڈون € ”اس دن کی اونچائی پر بھی ، شمالی عراق کے بیشتر حصوں میں آسمان تاریک ہیں کیونکہ داعش نے پسپائی میں تیل کے کنوئیں اور تیل سے بھرے دفاعی خندقوں کو جلایا۔ امریکی طیاروں اور اسیس سے لڑنے والے دوسرے لوگوں کے ذریعہ توپ خانے سے چلنے والی آگ اور بمباری کے چھاپوں سے تیل کی تنصیبات میں بھی مشتعل ہونے کا خدشہ ہے۔ امدادی ٹیمیں موصل کے گڑھ آئسس کے گڑھ سے 80 کلومیٹر دور قائرہ شہر کے قریب ، عام شہریوں کو تیل کی باقیات میں ڈھکتے ہوئے فرار ہونے کی باتیں کرتی ہیں۔ سیف دی چلڈرن چیریٹی کے ایک امدادی کارکن نے بی بی سی کو بتایا ، "ہر جگہ کالی کٹیرے اور دھندلا پن کی چھت میں ڈھک جاتا ہے۔" nd we nd اور جو بچے ہم سے ملے وہ اس میں ڈھانپے ہوئے تھے۔ â "ان کے ہاتھ سیاہ تھے ، ان کے پیر کالے تھے اور ان کے بال گندھے ہوئے تھے۔ ra وہ خارشوں میں باہر آ رہے تھے ، ان کے پھیپھڑوں میں پریشانی پیدا ہو رہی تھی۔" €؟ جان بوجھ کر آلودگی کے خدشات موجود ہیں کہ جیسے ہی داعش پر زیادہ دباؤ آجائے گا تو وہ œ œ جھلâی والی زمین or ؟؟ ہتھکنڈے ، تیل کے مزید کنوؤں کو جلانے اور اس علاقے کے دو اہم ندیوں میں سے دجلہ اور فرات کے پانی کو جان بوجھ کر آلودہ کررہے ہیں ، جو لاکھوں افراد کو پانی اور بجلی کی فراہمی کرتے ہیں۔ آب و ہوا سے متعلق وسیع پیمانے پر نتائج برآمد کرسکتے ہیں۔ 1990/91 میں کویت سے صدام حسین کے حملے اور اس کے نتیجے میں پسپائی کے دوران ، عراقیوں نے تقریباiti 800 کویت کے تیل کنویں کھڑی کیں: ایک مرحلے پر - مارچ 1991 میں - یہ اندازہ لگایا گیا کہ 60 لاکھ بیرل تک تیل تھا ہر دن جلایا جارہا ہے۔ اس کا نتیجہ دن کے وقت اندھیرے اور خلیج کے وسیع و عریض علاقے میں کالے دھوئیں کے لمبے لمبے لمحے تھے۔ اگرچہ آب و ہوا پر کویت کے تیل کی آگ کے طویل مدتی اثرات کا ابھی بھی جائزہ لیا جا رہا ہے ، لیکن ماحولیاتی ماحول میں بدلنے والی گرین ہاؤس گیسوں کی وسیع مقدار میں رہائی سے دونوں علاقائی علاقوں میں گرمی کے مسائل میں اضافہ ہوا ہے۔ اور عالمی سطح پر۔ خلیجی خطہ دنیا میں سب سے تیز گرمی میں سے ایک ہے ، زیادہ تر درجہ حرارت اور پانی کی شدید قلت کی وجہ سے بہت سے علاقوں میں مستقبل قریب میں غیر آباد رہنے کی پیش گوئی کی گئی ہے۔ طویل المیعاد نقصان کویت کے تیل کی آگ اور پھٹی ہوئی آئل پائپ لائنوں سے آلودگی نے بھی خلیج کے پانیوں کو طویل مدتی شدید نقصان پہنچایا ہے۔ یہ خدشات موجود ہیں کہ گروپ بڑھتے ہوئے دباؤ کے ساتھ ، شمالی عراق میں بھی اسی طرح کی پیشرفت سامنے آسکتی ہے کیونکہ آئیس نے 25 سال بعد تیل کی تنصیبات کو جلایا۔ حالیہ برسوں میں عراق اپنے تیل کی پیداوار میں اضافے کی کوشش کر رہا ہے تاکہ زیادہ سے زیادہ محصول حاصل کیا جاسکے - جزوی طور پر اسیس کے خلاف جنگ کے لئے مالی اعانت فراہم کرنے کے لئے۔ لیکن عراق کے جیواشم ایندھن کے وسائل کی زیادہ تر ترقی کا منصوبہ بری طرح سے بنایا گیا ہے اور اس کا بد انتظام نہیں کیا گیا ہے۔ عالمی بینک کا کہنا ہے کہ ، عالمی سطح پر ، تیل کے ساتھ مل کر تیار کی جانے والی تقریبا 140 140 بلین مکعب میٹر قدرتی گیس ہر سال جل جاتی ہے یا بھڑک جاتی ہے € "فضا میں 350 ملین ٹن کاربن ڈائی آکسائیڈ کا اخراج شامل کرتی ہے۔ c c کارسنجینک کیمیکلز اور سانس لینے والے ٹاکسن کی نمائش کے لئے پھیلنے والے ایندھن کے بیرل سے ، ان عارضی تیل کی ریفائنریز کا دیرپا صحت پر اثر پڑے گا۔ ... â € ؟؟ عراق اب گیس بھڑک اٹھنے والے ممالک میں سے ایک ہے۔ پائپ لائنوں اور بنیادی ڈھانچے کی کمی کا مطلب یہ ہے کہ اس کی گیس زیادہ تر جل جاتی ہے۔ دریں اثناء ، ملک اپنی توانائی کی ضروریات کو پورا کرنے کے لئے پڑوسی ملک ایران سے بڑی مقدار میں گیس درآمد کرنے پر مجبور ہوگیا ہے۔ پورے شمالی عراق اور مشرقی شام میں - ملک میں تیل پیدا کرنے والا سب سے اہم خطہ - اسیس نے بڑی تعداد میں تیل کنواں کو کنٹرول کیا اور کالی بازار میں جیواشم ایندھن فروخت کرنے سے کافی آمدنی حاصل کی۔ بحالی اور مہارت کی کمی کا مطلب یہ ہے کہ ان میں سے بہت سے تنصیبات ماحول کے لئے خطرہ ہیں۔ بری طرح چلنے والی تیل کی سہولیات بھی کافی حد تک انسانی پریشانی کا باعث ہیں۔ نیدرلینڈ میں واقع چرچ کی جماعت ، پیکس کی ایک حالیہ رپورٹ میں کہا گیا ہے کہ شام کے علاقے داعش کے زیرقیادت دیر الزور میں 5،700 سے زیادہ عارضی تیل ریفائنریز کام کر رہی ہیں۔ ہزاروں عام شہری ، ان میں سے بیشتر بچے ، ان خام تیل پر کام کرنے پر مجبور ہیں ، بنیادی طور پر چلانے والی سہولیات رپورٹ میں کہا گیا ہے کہ ، "کارسنجینک کیمیکلز اور سانس لینے والے ٹاکسن کی نمائش کے لئے ایندھن کے بیرل کو پھٹنے سے ، عارضی تیل کی یہ ریفائنریوں کا معاشروں اور ان کے ماحول پر دیرپا صحت پر اثر پڑے گا۔" ماحولیاتی نیوز نیٹ ورک کے بانی ایڈیٹر کیران کوک بی بی سی اور فنانشل ٹائمز کے سابقہ ​​غیر ملکی نمائندے ہیں۔ اب وہ ماحولیاتی امور پر توجہ دیتا ہے۔ اشتہار
