# Supplementary material for: Supervised ensemble learning methods towards automatically filtering Urdu fake news within social media
Source: PeerJ Comput Sci. 2021 Mar 9;7:e425. doi: 10.7717/peerj-cs.425 (PMC7959660; doi:10.7717/peerj-cs.425)
Supplement: Supplemental Information 1 — News articles are in the .txt file format to read and process by machine learning code. [file peerj-cs-07-425-s001.zip › UFN/0/157.txt]

نیو یارکرز بیلٹ سیلفی پر پابندی کو ختم کرنے کے لئے لڑ رہے ہیں - نیو یارک کے افراد نے بیلٹ سیلفی پر پابندی کو ختم کرنے کے لئے جدوجہد کی۔ نیو یارکرز بیلٹ سیلفی پر پابندی کو ختم کرنے کے لئے لڑ رہے ہیں۔ 0 0 تک نیو یارک کے رائے دہندگان ریاست کے خلاف مقدمہ چلا رہے ہیں ، اور یہ استدلال کرنا غیر آئینی ہے کہ انہیں سوشل میڈیا کے ذریعہ دوسروں کو اپنا مکمل بیلٹ دکھانے پر پابندی عائد کرنا غیر قانونی ہے۔ اس بار بیلٹ سیلفی پر پابندی عجیب و غریب موضوع بن رہی ہے جس کا اثر جسٹن ٹممبرلاک جیسی مشہور شخصیات کو بھی پڑتا ہے۔ تین نیو یارکرز - حوا سلبر ، ربیکا وائٹ ، اور مائیکل شہنشاہ - نے بدھ کے روز وفاقی مقدمہ دائر کیا ، جس میں ایک جج سے انتخابی قانون پر پابندی لگانے کا مطالبہ کیا گیا - "بالٹ سیلفیز" پر پابندی عائد؟ غیر آئینی ، گروپ کی نمائندگی کرنے والے وکیل کے مطابق۔ "بھرے ہوئے بیلٹ کی تصویر کھنچوانا ایک طاقتور سیاسی بیان ہے جو ووٹنگ کی اہمیت کو ظاہر کرتا ہے۔ تصویر کے بغیر ، پیغام اپنی طاقت کھو دیتا ہے ، â € ؟؟ مقدمہ کہتا ہے ، نیو یارک ڈیلی نیوز کے مطابق ، وکیل لیو گلیکمن کے ذریعہ مین ہیٹن فیڈرل کورٹ میں دائر۔ موجودہ ریاستی قانون کے تحت ، کسی دوسرے ووٹر کو نشان زدہ بیلٹ دکھانا ایک بدانتظامی سمجھا جاتا ہے جس کے نتیجے میں جیل کا وقت اور ایک ہزار ڈالر جرمانہ ہوسکتا ہے ، عدالتی دستاویزات کے مطابق۔ گلیک مین 8 نومبر کے انتخابات سے قبل حکام کو قانون کے نفاذ سے روکنے کے لئے عدالت سے حکم امتناعی حاصل کرنے کی کوشش کر رہا ہے۔ Similar € œ بالٹ سیلفیزâ against کے خلاف اسی طرح کے قوانین؟ آزادی اظہار رائے کی پہلی ترمیمی ضمانت کی خلاف ورزی کے طور پر مشی گن ، انڈیانا اور نیو ہیمشائر میں حملہ کیا گیا ہے۔ کنیکٹیکٹ میں پولنگ کے موقع پر سیلفیز کی اجازت دی جارہی ہے ، لیکن اہلکار اس بات پر نظر رکھے ہوئے ہوں گے کہ آیا یہ عمل رائے دہندگان کے لئے خلل ڈالتا ہے یا نہیں۔ نیو جرسی میں ، اسمبلی ممبر راج مکھر جی ایک بل پر زور دے رہے ہیں جس میں رائے دہندگان کو بیلٹ باکس میں سیلفیاں لینے کے حق کا تحفظ ہوگا ، سی بی ایس ریڈیو نے اطلاع دی۔ ٹینیسی میں اپنے انسٹاگرام پیج پر اپنی رائے شماری کرنے کی تصویر شائع کرنے کے بعد گلوکار اداکار جسٹن ٹممبرلاک اس ہفتے کچھ پریشانی میں مبتلا ہوگئے ہیں۔ اس تصویر سے ریاستی عہدیداروں کی طرف سے قانون کی یاد دلانے کا اشارہ ہوا ہے کہ ایسی فوٹو گرافی قانون کے خلاف ہے۔ ٹممبرلاک نے بدھ کے روز پیشی کے دوران اس تنازعہ کا ازالہ کیا ، میزبان جمی فالن کو بتایا کہ ان کا خیال تھا کہ وہ تصویر کے ساتھ لوگوں کو متاثر کررہے ہیں اور "کوئی اندازہ نہیں ہے؟" یہ غیر قانونی تھا۔ ایسوسی ایٹ پریس کے ذریعہ بیلٹ سیلفیز پر پابندی عائد کرنے والے قوانین کے جائزے کے مطابق ، سن 2015 کے ریاستی قانون کے تحت ٹینیسی میں ووٹنگ بوتھ کے اندر فوٹو کھینچنا غیر قانونی ہے ، کیونکہ یہ 17 دیگر ریاستوں میں ہے۔ آر ٹی کے ذریعے یہ ٹکڑا RINF متبادل نیوز نے اجازت یا لائسنس کے ساتھ دوبارہ شائع کیا۔ ٹنیسی میں اپنے انسٹاگرام پیج پر خود ووٹنگ کی تصویر شائع کرنے کے بعد گلوکار-اداکار جسٹن ٹممبرلاک اس ہفتے کچھ پریشانی میں مبتلا ہوگئے۔ اس تصویر سے ریاستی عہدیداروں کی طرف سے قانون کی یاد دلانے کا اشارہ ہوا ہے کہ ایسی فوٹو گرافی قانون کے خلاف ہے۔ ٹممبرلاک نے بدھ کے روز پیشی کے دوران اس تنازعہ کا ازالہ کیا ، میزبان جمی فالن کو بتایا کہ ان کا خیال تھا کہ وہ تصویر کے ساتھ لوگوں کو متاثر کررہے ہیں اور "کوئی اندازہ نہیں ہے؟" یہ غیر قانونی تھا۔ ایسوسی ایٹ پریس کے ذریعہ بیلٹ سیلفیز پر پابندی عائد کرنے والے قوانین کے جائزے کے مطابق ، سن 2015 کے ریاستی قانون کے تحت ٹینیسی میں ووٹنگ بوتھ کے اندر فوٹو کھینچنا غیر قانونی ہے ، کیونکہ یہ 17 دیگر ریاستوں میں ہے۔ آر ٹی کے ذریعے یہ ٹکڑا RINF متبادل نیوز نے اجازت یا لائسنس کے ساتھ دوبارہ شائع کیا۔ ٹینیسی میں اپنے انسٹاگرام پیج پر اپنی رائے شماری کرنے کی تصویر شائع کرنے کے بعد گلوکار اداکار جسٹن ٹممبرلاک اس ہفتے کچھ پریشانی میں مبتلا ہوگئے ہیں۔ اس تصویر سے ریاستی عہدیداروں کی طرف سے قانون کی یاد دلانے کا اشارہ ہوا ہے کہ ایسی فوٹو گرافی قانون کے خلاف ہے۔ ٹممبرلاک نے بدھ کے روز پیشی کے دوران اس تنازعہ کا ازالہ کیا ، میزبان جمی فالن کو بتایا کہ ان کا خیال تھا کہ وہ تصویر کے ساتھ لوگوں کو متاثر کررہے ہیں اور "کوئی اندازہ نہیں ہے؟" یہ غیر قانونی تھا۔ ایسوسی ایٹ پریس کے ذریعہ بیلٹ سیلفیز پر پابندی عائد کرنے والے قوانین کے جائزے کے مطابق ، سن 2015 کے ریاستی قانون کے تحت ٹینیسی میں ووٹنگ بوتھ کے اندر فوٹو کھینچنا غیر قانونی ہے ، کیونکہ یہ 17 دیگر ریاستوں میں ہے۔ آر ٹی کے ذریعے یہ ٹکڑا RINF متبادل نیوز نے اجازت یا لائسنس کے ساتھ دوبارہ شائع کیا۔ اس تصویر سے ریاستی عہدیداروں کی طرف سے قانون کی یاد دلانے کا اشارہ ہوا ہے کہ ایسی فوٹو گرافی قانون کے خلاف ہے۔ ٹممبرلاک نے بدھ کے روز پیشی کے دوران اس تنازعہ کا ازالہ کیا ، میزبان جمی فالن کو بتایا کہ ان کا خیال تھا کہ وہ تصویر کے ساتھ لوگوں کو متاثر کررہے ہیں اور "کوئی اندازہ نہیں ہے؟" یہ غیر قانونی تھا۔ ایسوسی ایٹ پریس کے ذریعہ بیلٹ سیلفیز پر پابندی عائد کرنے والے قوانین کے جائزے کے مطابق ، سن 2015 کے ریاستی قانون کے تحت ٹینیسی میں ووٹنگ بوتھ کے اندر فوٹو کھینچنا غیر قانونی ہے ، کیونکہ یہ 17 دیگر ریاستوں میں ہے۔ آر ٹی کے ذریعے یہ ٹکڑا RINF متبادل نیوز نے اجازت یا لائسنس کے ساتھ دوبارہ شائع کیا۔ اس تصویر سے ریاستی عہدیداروں کی طرف سے قانون کی یاد دلانے کا اشارہ ہوا ہے کہ ایسی فوٹو گرافی قانون کے خلاف ہے۔ ٹممبرلاک نے بدھ کے روز پیشی کے دوران اس تنازعہ کا ازالہ کیا ، میزبان جمی فالن کو بتایا کہ ان کا خیال تھا کہ وہ تصویر کے ساتھ لوگوں کو متاثر کررہے ہیں اور "کوئی اندازہ نہیں ہے؟" یہ غیر قانونی تھا۔ ایسوسی ایٹ پریس کے ذریعہ بیلٹ سیلفیز پر پابندی عائد کرنے والے قوانین کے جائزے کے مطابق ، سن 2015 کے ریاستی قانون کے تحت ٹینیسی میں ووٹنگ بوتھ کے اندر فوٹو کھینچنا غیر قانونی ہے ، کیونکہ یہ 17 دیگر ریاستوں میں ہے۔ آر ٹی کے ذریعے یہ ٹکڑا RINF متبادل نیوز نے اجازت یا لائسنس کے ساتھ دوبارہ شائع کیا۔ میزبان جمی فالن کو بتاتے ہوئے ان کا خیال تھا کہ وہ تصویر کے ساتھ لوگوں کو متاثر کررہے ہیں اور no € no اس کا کوئی اندازہ نہیں ہے؟ €؟ یہ غیر قانونی تھا۔ ایسوسی ایٹ پریس کے ذریعہ بیلٹ سیلفیز پر پابندی عائد کرنے والے قوانین کے جائزے کے مطابق ، سن 2015 کے ریاستی قانون کے تحت ٹینیسی میں ووٹنگ بوتھ کے اندر فوٹو کھینچنا غیر قانونی ہے ، کیونکہ یہ 17 دیگر ریاستوں میں ہے۔ آر ٹی کے ذریعے یہ ٹکڑا RINF متبادل نیوز نے اجازت یا لائسنس کے ساتھ دوبارہ شائع کیا۔ میزبان جمی فالن کو بتاتے ہوئے ان کا خیال تھا کہ وہ تصویر کے ساتھ لوگوں کو متاثر کررہے ہیں اور no € no اس کا کوئی اندازہ نہیں ہے؟ €؟ یہ غیر قانونی تھا۔ ایسوسی ایٹ پریس کے ذریعہ بیلٹ سیلفیز پر پابندی عائد کرنے والے قوانین کے جائزے کے مطابق ، سن 2015 کے ریاستی قانون کے تحت ٹینیسی میں ووٹنگ بوتھ کے اندر فوٹو کھینچنا غیر قانونی ہے ، کیونکہ یہ 17 دیگر ریاستوں میں ہے۔ آر ٹی کے ذریعے یہ ٹکڑا RINF متبادل نیوز نے اجازت یا لائسنس کے ساتھ دوبارہ شائع کیا۔
