# Supplementary material for: Supervised ensemble learning methods towards automatically filtering Urdu fake news within social media
Source: PeerJ Comput Sci. 2021 Mar 9;7:e425. doi: 10.7717/peerj-cs.425 (PMC7959660; doi:10.7717/peerj-cs.425)
Supplement: Supplemental Information 1 — News articles are in the .txt file format to read and process by machine learning code. [file peerj-cs-07-425-s001.zip › UFN/0/158.txt]

جارج ڈبلیو بش کی اخلاقیات کے وکیل نے ایف بی آئی کے ڈائریکٹر جیمز کامی کے خلاف شکایت درج کروائی - رچرڈ ڈبلیو پینٹر نے نیو یارک ٹائمز میں ایک آپ-ایڈ میں لکھا ہے: ایف بی آئی کا کام تحقیقات کرنا ہے ، نہ کہ کسی انتخابی نتائج کو متاثر کرنا۔ ایسی کارروائیوں کو ہیچ ایکٹ کے تحت بھی ممنوع قرار دیا جاسکتا ہے ، جو انتخاب پر اثر انداز ہونے کے لئے سرکاری عہدے کے استعمال پر پابندی عائد کرتا ہے۔ یہی وجہ ہے کہ ایف بی آئی ممکنہ طور پر تحقیقات کے ان پہلوؤں کو انتخابات کے بعد تک خفیہ رکھے گا۔ خلاف ورزی کی معمول کی سزا وفاقی ملازمت کا خاتمہ ہے۔ اور یہی وجہ ہے کہ ، ہفتے کے روز ، میں نے ایف بی آئی کے خلاف آفس آف اسپیشل کونسل کے پاس شکایت درج کی ، جو ہیچ ایکٹ کی خلاف ورزیوں کی تحقیقات کرتی ہے ، اور آفس آف گورنمنٹ اخلاقیات کے ساتھ۔ میں نے اپنے کیریئر کا بیشتر حصہ سرکاری اخلاقیات اور وکلاء کی اخلاقیات پر کام کیا ہے ، جس میں صدر جارج ڈبلیو بش کے لئے وائٹ ہاؤس کے چیف اخلاق کے وکیل کی حیثیت سے ڈھائی سال بھی شامل ہیں ، اور میں نے کبھی یہ نہیں سوچا تھا کہ ایف بی I. اس کی تحقیقات میں سے کسی کو گھیرے میں لے کر کسی سیاسی سرکس میں گھسیٹا جاسکتا ہے۔ اس ہفتے تک ایف بی آئی کے ڈائریکٹر کامی کے خلاف درج کی جانے والی یہ دوسری شکایت ہے۔ ٹرمپ کے خلاف ڈیموکریٹک اتحاد نے بھی کامی کے خلاف ایک وفاقی ملازم کی حیثیت سے صدارتی انتخاب میں مداخلت کرنے کی شکایت درج کروائی ہے۔ کامی کے اقدامات کے بارے میں شبہات بڑھ گئے ہیں کیونکہ ایف بی آئی کے ڈائریکٹر سے توقع نہیں کی جاتی ہے کہ وہ صدارتی انتخابات سے قبل اس معاملے پر کوئی اضافی بیان دیں گے۔ ڈائریکٹر کامی نے انتخابات کے بعد اپنے آپ کو پریشانیوں کا سامنا کرنے کا امکان ظاہر کیا ہے کیونکہ سینیٹ ڈیموکریٹس یہ مشہور کررہے ہیں کہ اگر وہ سینیٹ کی اکثریت جیت جاتے ہیں تو وہ ایف بی آئی کی تحقیقات کی تحقیقات کے لئے سماعتوں کے لئے آزاد ہیں۔ جب تک ٹرمپ نہیں جیت جاتا اور ریپبلکن کانگریس کا کنٹرول سنبھال لیتے ہیں ، ڈائریکٹر کامی کو اپنے فیصلوں کا جواب دینا پڑے گا۔ جب شکایات کے ڈھیر لگے
