# Supplementary material for: Supervised ensemble learning methods towards automatically filtering Urdu fake news within social media
Source: PeerJ Comput Sci. 2021 Mar 9;7:e425. doi: 10.7717/peerj-cs.425 (PMC7959660; doi:10.7717/peerj-cs.425)
Supplement: Supplemental Information 1 — News articles are in the .txt file format to read and process by machine learning code. [file peerj-cs-07-425-s001.zip › UFN/0/159.txt]

نیٹ فلکس سیو: TVâ â F uture مستقبل میں ہولوسیینیشن گولیاں شامل ہیں - نیٹ فلکس سیو: ٹی وی کے مستقبل میں ہالیوکیسیشن کی گولیاں شامل ہیں 10/27/2016 علیحدہ علیحدہ ٹی وی کے مستقبل میں ہر شخص ہالچینوجینک دوائیں لے سکتا ہے ، نیٹ فلکس کے سربراہ کے مطابق۔ اسٹریمنگ ٹی وی کمپنی کو لاحق خطرات ایمیزون یا دیگر اسٹریمنگ سروسز نہیں ہوسکتے ہیں ، لیکن اس کے بجائے harma harmaœcmacologicalâ â ؟؟ لوگوں کی تفریح ​​کے طریقے ، ریڈ ہیسٹنگز نے کہا ہے۔ انہوں نے کہا کہ جس طرح فلمیں اور ٹی وی شوز دیگر تفریحات کا ایک بہتر انداز سمجھا جاتا ہے ، اسی طرح وہی چیزیں بالآخر ناکارہ ہوسکتی ہیں۔ اسی طرح جس طرح سنیما اور ٹی وی اسکرین نے اوپیرا اور ناولâ made بنایا؟ نیٹ فلکس کے باس نے وال اسٹریٹ جرنل کے ایک پروگرام میں کہا ، بہت چھوٹا ، کچھ اور ایسا ہی کرنے کی راہ پر گامزن ہے۔ انہوں نے کہا کہ یہ چیلنج کہیں سے بھی آسکتے ہیں۔ وہ اسکرین کی ایک اور شکل نہیں ہوسکتی ہیں: s it œ کیا یہ وی آر ہے ، کیا یہ گیمنگ ہے ، کیا یہ فارماسولوجیکل ہے؟ â € ؟؟ مسٹر ہیسٹنگز نے واقعہ پوچھا۔ انہوں نے یہ کہتے ہوئے مزید کہا کہ یہ ممکن ہے کہ آنے والے برسوں میں کوئی ایسی دوائی تیار کرے جس سے لوگوں کو وہی تجربہ ہو سکے جو اس وقت نیٹ فلکس جیسی اسٹریمنگ سروسز سے آئے ہوں۔ بظاہر دی میٹرکس کا حوالہ دیتے ہوئے ، انہوں نے کہا کہ ہوسکتا ہے کہ ہم ایک گولی لینے کے قابل ہو جائیں تاکہ ایک مغالطہ میں بھاگ جا. اور پھر کوئی دوسرا واپس آجائے۔ twenty € twenty بیس یا پچاس سالوں میں ، ایک ذاتی نوعیت کی نیلی گولی آپ کو محظوظ کرنے کے انداز میں محض ایک دل کی گہرائی میں ڈالنا اور پھر ایک سفید گولی آپ کو معمول پر لائے گی ، بالکل قابل عمل ہے۔ مسٹر ہیسٹنگز نے کہا۔ nd € nd اور اگر تیس یا چالیس سالوں میں انسانی تفریح ​​کا ذریعہ فارماسولوجیکل ہے تو ہم حقیقی پریشانی میں پڑیں گے۔ â € ؟؟ دی میٹرکس to € "اور â € rou مشکل" میں ہونے کے بارے میں اس کے حوالہ جات؟ rec all "یاد دلائل جو حالیہ ایون مسک اور سیم آلٹ مین سمیت ٹیک ارب پتیوں کے ذریعہ کئے گئے ہیں۔ دونوں نے مشورہ دیا ہے کہ یہ ممکن ہے کہ ہم تقلید کائنات کا حصہ ہوں۔ کچھ ایسا کہ جس کے بارے میں انہوں نے کہا تھا کہ یہ حقیقت میں مجازی حقیقت کا دنیا کا حصہ ہے ، لیکن صرف اتنا ہی آسانی سے منشیات کے ذریعے منحرف ہو جانے کا نتیجہ ہوسکتا ہے۔ مسٹر ہیسٹنگس نے اس بات کی نشاندہی نہیں کی کہ نیٹ فلکس ایسی منشیات خود تیار کرنا چاہے گا یا نہیں ، یا اس سے ایسی کسی بھی کمپنی کو روکنے میں کیا جائے گا جو اس سے ہو رہی ہے۔ لیکن یہ تھوڑا سا بلیک آئینے کی طرح لگتا ہے ، جسے نیٹ فلکس اس وقت کا نیا سیزن دکھا رہا ہے۔ دونوں نے مشورہ دیا ہے کہ یہ ممکن ہے کہ ہم تقلید کائنات کا حصہ ہوں۔ کچھ ایسا کہ جس کے بارے میں انہوں نے کہا تھا کہ یہ حقیقت میں مجازی حقیقت کا دنیا کا حصہ ہے ، لیکن صرف اتنا ہی آسانی سے منشیات کے ذریعے منحرف ہو جانے کا نتیجہ ہوسکتا ہے۔ مسٹر ہیسٹنگس نے اس بات کی نشاندہی نہیں کی کہ نیٹ فلکس ایسی منشیات خود تیار کرنا چاہے گا یا نہیں ، یا اس سے ایسی کسی بھی کمپنی کو روکنے میں کیا جائے گا جو اس سے ہو رہی ہے۔ لیکن یہ تھوڑا سا بلیک آئینے کی طرح لگتا ہے ، جسے نیٹ فلکس اس وقت کا نیا سیزن دکھا رہا ہے۔ دونوں نے مشورہ دیا ہے کہ یہ ممکن ہے کہ ہم تقلید کائنات کا حصہ ہوں۔ کچھ ایسا کہ جس کے بارے میں انہوں نے کہا تھا کہ یہ حقیقت میں مجازی حقیقت کا دنیا کا حصہ ہے ، لیکن صرف اتنا ہی آسانی سے منشیات کے ذریعے منحرف ہو جانے کا نتیجہ ہوسکتا ہے۔ مسٹر ہیسٹنگس نے اس بات کی نشاندہی نہیں کی کہ نیٹ فلکس ایسی منشیات خود تیار کرنا چاہے گا یا نہیں ، یا اس سے ایسی کسی بھی کمپنی کو روکنے میں کیا جائے گا جو اس سے ہو رہی ہے۔ لیکن یہ تھوڑا سا بلیک آئینے کی طرح لگتا ہے ، جسے نیٹ فلکس اس وقت کا نیا سیزن دکھا رہا ہے۔
