# Supplementary material for: Supervised ensemble learning methods towards automatically filtering Urdu fake news within social media
Source: PeerJ Comput Sci. 2021 Mar 9;7:e425. doi: 10.7717/peerj-cs.425 (PMC7959660; doi:10.7717/peerj-cs.425)
Supplement: Supplemental Information 1 — News articles are in the .txt file format to read and process by machine learning code. [file peerj-cs-07-425-s001.zip › UFN/0/16.txt]

مائیک پینس نے ناقابل تلافی لیڈی انصاف کے مجسمے پر شال ڈالی - پیاز - امریکہ کا بہترین نیوز ماخذ - ٹرمپ نے شہری برادری کے ممبروں پر زیرو ٹائمز سے زیادہ ووٹ ڈالنے پر تشویش کا اظہار کیا اٹکن ، این ایچ او supporters ”حامیوں کو انتباہ کرتے ہوئے کہ پریشانی کا عمل انتخابات کے نتائج کو متاثر کرسکتا ہے ، جمہوریہ کے صدارتی نامزد امیدوار ڈونلڈ ٹرمپ نے جمعہ کو سخت تشویش کا اظہار کیا کہ شہری برادری کے ممبر زیادہ ووٹ ڈال رہے ہیں ذرائع نے رپورٹ کیا۔ قوم نے 2016 کے انتخابات کو اپنے آپ کو یاد دلانے کے ذریعہ تناظر میں رکھ دیا تھا - واشنگٹن کو پکڑنے کے کچھ ہی سیکنڈ بعد سمندری کچھیوں کی کچھ پرجاتیوں پرندوں کے ذریعہ کھانا کھایا جاتا ہے € "یہ کہتے ہوئے کہ وہ تاریخی طور پر بھری صدارتی دوڑ کا فیصلہ کرنے کے لئے انتخابات میں جانے سے محض چند دن پہلے ہی بے چین اور مغلوب ہوئے تھے۔ مبینہ طور پر اس ملک نے جمعرات کو ایک لمحہ اپنے آپ کو یاد دلاتے ہوئے 2016 کے انتخابات کو تناظر میں رکھنے میں لگایا تھا کہ سمندری کچھووں کی کچھ پرجاتیوں کو پرندوں کے کھانے سے کچھ سیکنڈ بعد کھا لیا جاتا ہے۔ رپورٹ: واشنگٹن Most "پیو ریسرچ سنٹر کی جمعرات کو جاری ہونے والی ایک رپورٹ کے مطابق ، انتخابات کے دن سب سے زیادہ امریکی € 2016 2016 میں ایک ہی وقت میں دوسرے امیدوار کی حمایت کرنے والے شخص کے ساتھ ایک ہی کمرہ میں رہنے کا مطالبہ W اس سال وہ ایک ہی کمرہ پر قابض ہوں گے جو کسی ایسے شخص کی طرح ہوگا جو مختلف صدارتی امیدوار کی حمایت کرتا ہو۔ 2016 کے بیشتر گرم ، نیچے لڑنے والے بیلٹ پیمائش کے طریقوں سے جیسے ہی امریکی انتخابات میں حصہ لے رہے ہیں ، انھیں اپنے نمائندوں کا انتخاب کرنے کے علاوہ ووٹ ڈالنے کے لئے متعدد امور پیش کیے جائیں گے۔ پیاز رائے دہندگان کو پیشگی نظر ڈالتی ہے کہ کون سے ریاستوں کے بیلٹ میں کون سے اقدامات شامل کیے جائیں گے۔ واشنگٹن - بیلٹ ڈالنے سے قبل نئی ہیوی ڈیوٹی ووٹنگ مشین امریکیوں کو اس پر مایوسی پانے کی اجازت دیتی ہے۔ مبینہ طور پر ملک بھر کے انتخابی کمیشن اس ہفتے ہیوی ڈیوٹی میں نئی ​​ووٹنگ مشینیں لگانے کے لئے کام کر رہے ہیں جس سے امریکی ووٹ ڈالنے سے پہلے امریکیوں کو جسمانی طور پر اپنی مایوسیوں کو آلات پر کھینچ سکتے ہیں۔ جمہوریہ کی صدارتی امیدوار ہلیری کلنٹن نے مبینہ طور پر اپنے عملے کو بتایا کہ کلنٹن اسٹاف نے تمام قوم کے الیکٹرانک آلات کو غیر فعال کرنے کے لئے ای ایم پی کا آغاز کیا منگل کو ملک کے تمام الیکٹرانک آلات کو غیر فعال کرنے کے لئے متعدد برقی مقناطیسی دالوں کے اجراء کو تیار کریں گے۔ دفعہ کا اختتام جمہوریہ کی صدارتی امیدوار ہلیری کلنٹن نے مبینہ طور پر اپنے عملے کو بتایا کہ کلنٹن اسٹاف نے تمام قوم کے الیکٹرانک آلات کو غیر فعال کرنے کے لئے ای ایم پی کا آغاز کیا منگل کو ملک کے تمام الیکٹرانک آلات کو غیر فعال کرنے کے لئے متعدد برقی مقناطیسی دالوں کے اجراء کو تیار کریں گے۔ دفعہ کا اختتام جمہوریہ کی صدارتی امیدوار ہلیری کلنٹن نے مبینہ طور پر اپنے عملے کو بتایا کہ کلنٹن اسٹاف نے تمام قوم کے الیکٹرانک آلات کو غیر فعال کرنے کے لئے ای ایم پی کا آغاز کیا منگل کو ملک کے تمام الیکٹرانک آلات کو غیر فعال کرنے کے لئے متعدد برقی مقناطیسی دالوں کے اجراء کو تیار کریں گے۔ دفعہ کا اختتام
