# Supplementary material for: Supervised ensemble learning methods towards automatically filtering Urdu fake news within social media
Source: PeerJ Comput Sci. 2021 Mar 9;7:e425. doi: 10.7717/peerj-cs.425 (PMC7959660; doi:10.7717/peerj-cs.425)
Supplement: Supplemental Information 1 — News articles are in the .txt file format to read and process by machine learning code. [file peerj-cs-07-425-s001.zip › UFN/0/160.txt]

بیممیم اپ اسکائٹی کے ذریعہ انتخابات 2012-16ء پر تبصرہ کریں - اور جس کا اتنے واضح اور عوامی طور پر اظہار کیا گیا ہے کہ آئندہ یو ایس کے صدارتی انتخابات میں 8 نومبر 2016 کو گنتی میں کیا ممکنہ طور پر توقع کی جاسکتی ہے؟ 1. کیا ریاست ہائے متحدہ امریکہ میں برطانیہ کی طرح معلومات کی آزادی کا ایکٹ ہے؟ Does. کیا فیڈرل الیکشن کمیشن ریاستہائے متحدہ امریکہ میں آزادی کے انفارمیشن ایکٹ کے تحت آتا ہے؟ Will. کیا فیڈرل الیکشن کمیشن قانون List 2016 2016 Pres کے صدارتی انتخابات میں استعمال ہونے کے لئے فہرست بنائے گا؟ Does. کیا یو ایس اے فیڈرل الیکشن کمیشن ، جب یو ایس اے ووٹنگ کو باقاعدہ بناتا ہے تو ، ووٹوں کی گنتی کے ماڈل کو شناختی طریقے سے استعمال کرتا ہے کیوں کہ برطانیہ انتخابی کمیشن انگلینڈ ، اسکاٹ لینڈ ، ویلز اور شمالی آئرلینڈ میں برطانیہ کے ووٹنگ کو منظم کرنے کے لئے استعمال کرتا ہے؟ Is. کیا ریاستہائے متحدہ امریکہ میں موجودہ انتخابی قوانین کے تحت رائے دہندگی کی گنتی کے ماڈل کی تعریف کی گئی ہے؟ 6۔ امریکہ میں انتخابی قانون کے ضابطوں کے اندر پائے جانے والے 8 نومبر 2016 کو صدارتی ووٹنگ انتخابی عمل میں ووٹنگ کی گنتی کا ماڈل کہاں استعمال ہوگا؟ The. امریکہ میں صدارتی ووٹنگ انتخابی عمل میں ووٹنگ کی گنتی کا ماڈل کون سے استعمال ہوتا ہے؟ Is. کیا ریاستہائے متحدہ امریکہ میں بیلٹ ایکٹ 1872 ، اور نمائندگی عوام کا قانون 1983 جیسے ریاستہائے متحدہ امریکہ میں صدارتی ووٹنگ کے انتخابی عمل میں ووٹنگ کی گنتی کا ماڈل استعمال کیا جاتا ہے؟ 9. شاید اس طرح کے سوالات کو جاری رکھا جاسکتا ہے؟ درخواست دی IF لمیٹڈ کیا ریاستہائے متحدہ میں صدارتی ووٹنگ انتخابی عمل میں ووٹنگ کی گنتی کا ماڈل استعمال کیا جاتا ہے؟ 9. شاید اس طرح کے سوالات کو جاری رکھا جاسکتا ہے؟ درخواست دی IF لمیٹڈ کیا ریاستہائے متحدہ میں صدارتی ووٹنگ انتخابی عمل میں ووٹنگ کی گنتی کا ماڈل استعمال کیا جاتا ہے؟ 9. شاید اس طرح کے سوالات کو جاری رکھا جاسکتا ہے؟ درخواست دی
