# Supplementary material for: Supervised ensemble learning methods towards automatically filtering Urdu fake news within social media
Source: PeerJ Comput Sci. 2021 Mar 9;7:e425. doi: 10.7717/peerj-cs.425 (PMC7959660; doi:10.7717/peerj-cs.425)
Supplement: Supplemental Information 1 — News articles are in the .txt file format to read and process by machine learning code. [file peerj-cs-07-425-s001.zip › UFN/0/161.txt]

بحث مباحثے کے بعد ڈیوکے کا کہنا ہے کہ امریکہ کیلے کا جمہوریہ بن گیا - مباحثے کے بعد ڈیوک کا کہنا ہے کہ امریکہ 3 نومبر ، 2016 کو کیلے کے جمہوریہ بن جائے گا ، بحث کے بعد ڈیوک کا کہنا ہے کہ امریکہ کیلے کا جمہوریہ بن رہا ہے ، دیکھنے والے سامعین یہ سوچتے ہیں کہ بحث کس نے جیت لی ہے!
