# Supplementary material for: Supervised ensemble learning methods towards automatically filtering Urdu fake news within social media
Source: PeerJ Comput Sci. 2021 Mar 9;7:e425. doi: 10.7717/peerj-cs.425 (PMC7959660; doi:10.7717/peerj-cs.425)
Supplement: Supplemental Information 1 — News articles are in the .txt file format to read and process by machine learning code. [file peerj-cs-07-425-s001.zip › UFN/0/162.txt]

اب پانچ ایف بی آئی فیلڈ آفسیں کلینٹن چیریٹی کی تحقیقات کر رہی ہیں ، اور اس میں ایندھن کا اضافہ کر رہے ہیں۔ - ہوم € OL پولیٹکس € º F ابھی پانچ ایف بی آئی فیل آفس کلیکن فلاحی کمپنی کی تلاش کر رہے ہیں ، اب پانچ ایف بی آئی فیلڈ آفسوں کو کلائنٹ چیریٹی میں شامل کر رہے ہیں۔ نیویارک ، لاس اینجلس ، واشنگٹن ، ڈی سی اور لٹل راک ، آرک میں ، کلنٹن فاؤنڈیشن کی جانب سے تنخواہ سے کھیلنے کی مالی اور سیاسی بدعنوانی کے الزامات سے متعلق تحقیقات کی جارہی ہیں ، اتوار کے روز وال اسٹریٹ جرنل کی ایک رپورٹ کے مطابق۔ قانون کے نفاذ کے ایک سابق عہدیدار کے ذریعہ فراہم کردہ معلومات کی عکسبندی کہ کلینٹن فاؤنڈیشن کے خلاف ممکنہ بدعنوانی کے الزامات میں ملوث ایف بی آئی کی متعدد تحقیقات جاری ہیں۔ روزنامہ اس بات کی تصدیق کرتا ہے کہ ڈیلی کالر نیوز فاؤنڈیشن کے تحقیقاتی گروپ نے اگست میں کیا اطلاع دی۔ تین شہروں ، خاص طور پر ، نیویارک ، لٹل راک اور واشنگٹن ، ڈی سی میں ایف بی آئی کے فیلڈ آفس۔ ان شہروں میں کام کرنے والے امریکی اٹارنیوں کے ساتھ ہم آہنگی کر رہے تھے۔ ڈی آئی ڈی این ایف نے جب سے یہ بات سیکھی ہے کہ میامی میں ایف بی آئی کے ایجنٹ بھی تحقیقات میں شامل ہو رہے ہیں۔ کلنٹن فاؤنڈیشن کے ہیٹی ، کیریبین ، لاطینی امریکہ اور جنوبی امریکہ میں متعدد پروگرام کام کررہے ہیں۔ os € - لاس اینجلس کے ایجنٹوں نے کسی غیر متعلقہ عوامی بدعنوانی کے معاملے سے کلنٹن فاؤنڈیشن کے بارے میں معلومات حاصل کی تھیں اور فاؤنڈیشن سے متعلق بینک ریکارڈوں کے لئے کچھ ذیلی نشان جاری کیا تھا؟ اور اس غیر معمولی فیلڈ آفس اقدام کو cross cross œœ کے طور پر پھیلتی ہوئی کراس کنٹری کی کوششوں کے طور پر بیان کیا ، € €؟ وال اسٹریٹ جرنل کی رپورٹیں۔ ہفتے کے روز اور اتوار کو جاری ہونے والے متعدد سروے میں ایف بی آئی کے ڈائریکٹر جیمس کامی کے جمعہ کے انکشاف کے بعد صدارتی نامزد امیدوار ہلیری کلنٹن کی برتری میں تیزی سے بگاڑ ظاہر ہوتا ہے کہ وہ ای میل سرور کی تحقیقات کو دوبارہ کھول رہے ہیں۔ کامی نے اگست میں کہا تھا کہ انہیں یقین نہیں ہے کہ ایف بی آئی کی کلنٹن کی تحقیقات اور سرکاری سفارتی کاروبار کے لئے نجی سرورز اور نجی ای میل پتوں کا ان کا استعمال نتیجہ خیز ہوگا۔ کامی کا اعلان جمعہ کو نیو یارک کے ایک ڈیموکریٹ سابقہ ​​نمائندہ اینٹونی وائنر ، جو کلنٹن کے قریبی ساتھی ہما عابدین سے شادی شدہ ہے ، کے خلاف بچوں سے فحش نگاری کے الزامات کی علیحدہ تفتیش سے متعلق تھا۔ وینر اور عابدین اس سال کے شروع میں ایک کم عمر لڑکی کے ساتھ اس کے جنسی تعلقات کے تیسرے انکشاف کے بعد الگ ہوگئے تھے۔ نیویگیشن پوسٹ کریں نیو یارک کے ایک ڈیموکریٹ جن کی شادی کلنٹن کے قریبی ساتھی ہما عابدین سے ہوئی ہے۔ وینر اور عابدین اس سال کے شروع میں ایک کم عمر لڑکی کے ساتھ اس کے جنسی تعلقات کے تیسرے انکشاف کے بعد الگ ہوگئے تھے۔ نیویگیشن پوسٹ کریں نیو یارک کے ایک ڈیموکریٹ جن کی شادی کلنٹن کے قریبی ساتھی ہما عابدین سے ہوئی ہے۔ وینر اور عابدین اس سال کے شروع میں ایک کم عمر لڑکی کے ساتھ اس کے جنسی تعلقات کے تیسرے انکشاف کے بعد الگ ہوگئے تھے۔ نیویگیشن پوسٹ کریں
