# Supplementary material for: Supervised ensemble learning methods towards automatically filtering Urdu fake news within social media
Source: PeerJ Comput Sci. 2021 Mar 9;7:e425. doi: 10.7717/peerj-cs.425 (PMC7959660; doi:10.7717/peerj-cs.425)
Supplement: Supplemental Information 1 — News articles are in the .txt file format to read and process by machine learning code. [file peerj-cs-07-425-s001.zip › UFN/0/163.txt]

پوڈستا ویکی لیک ... ہم عیسائیوں سے زیادہ مسلمانوں کو ترجیح دیتے ہیں - پوڈسٹا ویکی لیک ... ہم عیسائیوں سے زیادہ مسلمانوں کو ترجیح دیتے ہیں .... کیا ایم ایس ایم رپورٹ کرے گا ID ID: 73227186 جواب: پوڈستا ویکی لیک ... ہم عیسائیوں سے زیادہ مسلمانوں کو ترجیح دیتے ہیں .... صفحہ 1 10/22/16 5 10 / 22/16 8 اس سائٹ کے بارے میں سوالات یا تبصروں کے ساتھ میل کریں۔ "گوڈ لائک پروڈکشن" اور "جی ایل پی" زیرو پوائنٹ لمیٹڈ کے رجسٹرڈ ٹریڈ مارک ہیں
