# Supplementary material for: Supervised ensemble learning methods towards automatically filtering Urdu fake news within social media
Source: PeerJ Comput Sci. 2021 Mar 9;7:e425. doi: 10.7717/peerj-cs.425 (PMC7959660; doi:10.7717/peerj-cs.425)
Supplement: Supplemental Information 1 — News articles are in the .txt file format to read and process by machine learning code. [file peerj-cs-07-425-s001.zip › UFN/0/164.txt]

آسٹریلیائی ٹیکس دہندگان نے کلنٹن فاؤنڈیشن کو کرپٹ کرنے کے لئے 88 ملین ڈالر سے زیادہ کا چندہ وصول کیا - آسٹریلیائی ٹیکس دہندگان نے کلنٹن فاؤنڈیشن کو کرپٹ کرنے کے لئے چندہ کے لئے $ 88 ملین سے زیادہ وصول کیا گوگل + وہ دونوں صنف کارڈ کھیلنا پسند کرتے ہیں ، جس سے وہ اپنے بے پناہ استحقاق کو شکار کی حیثیت میں بدل دیتے ہیں اور انتخابی کارکنوں کو جنسی تعلقات کے ذریعہ تقسیم کرتے ہیں۔ اس طرح ، گیلارڈ اپنی ناقص غلط فہمی تقریر کے ساتھ ٹونی ایبٹ کو نوبل دے دے اور کلنٹن کی مشین ڈونلڈ ٹرمپ کے ایک نئے بمبو پھٹنے سے وکی لیکس کی ہر شرمندگی کو ختم کرنے کا انتظام کرتی ہے۔ دوسری چیز جو ان دونوں خواتین میں مشترک ہے وہ یہ ہے کلنٹن فاؤنڈیشن ، جو وکی لیکس کے ای میلز اب دکھاتے ہیں وہ اثر انداز ہونے والی سیاسی کچی فنڈ ہے۔ اور اندازہ لگائیں کہ کون سا ملک اس کے سب سے بڑے ڈونرز میں شامل تھا؟ آسٹریلیا. جی ہاں ، ہم وہاں سعودی عرب اور قطر کے ساتھ مل رہے ہیں۔ آسٹریلیائی ٹیکس دہندگان نے 2006 سے 2014 تک کلنٹن فاؤنڈیشن اور اس سے وابستہ اداروں میں کم سے کم 88 $ ملین ڈالر کا تبادلہ کیا ، جو 10 of کی چوٹی پر پہنچ گیا۔ 2012-13 میں 3 ملین ، گیلارڈ کے پچھلے سال دفتر میں تھے۔ ہیلری کلنٹن اور جولیا گیلارڈ دونوں ہی اثر انداز ہونے والی سیاسی کچی فنڈ میں شامل ہیں جو کلنٹن فاؤنڈیشن ہے۔ کلنٹن فاؤنڈیشن کی ویب سائٹ پر ، آسڈ ایڈ اور دولت مشترکہ آسٹریلیا 10 ملین ڈالر سے زیادہ کے عطیہ دہندگان کے گروپ میں الگ الگ اندراج کرتے ہیں ، جو امریکی اساتذہ یونینوں کی ایک بڑی تعداد ہے۔ 2009-10 میں کیون روڈ نے ایک اور 10 ملین ڈالر آب و ہوا کی تحقیق کے لئے فاؤنڈیشن کے حوالے کردیئے ، $ 300 ملین کا ایک حصہ جس نے اس نے گلوبل کاربن کیپچر اینڈ اسٹوریج انسٹی ٹیوٹ میں بکواس کیا۔ گیلارڈ نے کلنٹن سے وابستہ عالمی شراکت برائے تعلیم کے لئے ہمارے 300 ملین ڈالر کی رقم بھی دی۔ لو اور دیکھو ، وہ 2014 میں چیئرمین بن گئیں اور گذشتہ دسمبر میں ٹرمپ پر تنقید کرتے ہوئے ایک انتخابی ویڈیو میں ، کلنٹن کو بطور صدر کے طور پر فعال طور پر ترقی دے رہی ہیں۔ اگلی خاتون صدر کے ساتھ صلح کرنے کا انتخاب کرنے میں اور کلنٹن کی لڑکیوں کی تعلیم کو فروغ دینے کے ساتھ۔ وزیر خارجہ جولی بشپ کی طرف سے جاری کردہ ایک پریس ریلیز کے مطابق ، ایبٹ حکومت نے 2014 میں بائیں بازو کے تنظیموں میں ایک اور 140 ملین ڈالر کے ساتھ دوسرے نمبر پر کھڑا کیا ، جس نے آسٹریلیائی خطے کو 460 ملین ڈالر تک پہنچا دیا۔ اور پھر بھی ، گیلارڈ کے ساتھ خوبصورت دوستی کے علاوہ ، آسٹریلیائی نے کلینٹنس سے اس سارے نقد کے لئے کیا حاصل کیا؟ پوری پریشانی وہی ہے جو پچھلے ہفتے جاری کردہ ویکی لیکس ای میلوں کے تازہ ترین خزانے سے پتہ چلتا ہے کہ آسٹریلیائی سبز گروہوں کو کلنٹن مہم سے وابستہ ماحولیاتی کارکنوں نے ہماری کوئلے کی صنعت کو تباہ کرنے کے لئے خفیہ طور پر مالی اعانت فراہم کی ہے۔ ہلیری کلنٹن اور جولیا گیلارڈ کے مابین دوستی کے علاوہ ، آسٹریلیا کلنٹن فاؤنڈیشن سے یہ سارے نقد رقم دینے پر کیا حاصل کرتا ہے؟ پوری پریشانی وہی ہے جو کلنٹن کی مہم کے چیئرمین جان پوڈسٹا کے ای میل اکاؤنٹ میں کوئینز لینڈ میں 16 بلین ڈالر کی اڈانی کوئلے کی کھوج کی تخریب کاری کی غیر معمولی تفصیلات سامنے آئیں جس سے آسٹریلیائی قومی مفاد کو نقصان پہنچا ہے اور لاکھوں غریب ہندوستانیوں کو سستی بجلی سے انکار کیا گیا ہے۔ پچھلے اگست میں گرینپیس کے سابق کارکن اور آسٹریلیائی اینٹی کوئلے گروپ سن رائز پروجیکٹ کے بانی جان ہیپ برن نے اپنے امریکی تنخواہ دہندگان ، سینڈلر فاؤنڈیشن کو ایک پُرجوش ای میل بھیجی تھی ، جو کلنٹن فاؤنڈیشن کا ایک اہم ڈونر بھی ہے۔ (بانی ہرب سینڈلر اور ساتھی جارج سوروس نے کلنٹن سے منسلک ایک اور ترقی پسند گروپ ، جو سینٹر فار امریکن پروگریس کی مالی اعانت فراہم کی ہے ، اس سے پہلے پوڈستا کی زیر صدارت تھا۔ ) â € Ad Ad اڈانی کیرمیکل کان اور پورا گلیل بیسن جیواشم ایندھن صنعتی کمپلیکس اپنی موت کی زد میں ہے ، â €؟ ہیپ برن نے پوڈسٹا کو بھیجے گئے ای میل میں لکھا۔ Environment € œ میں (ماحولیاتی ef ڈیفینڈرز آفس) قانونی ٹیم ، گیٹ اپ ، گرینپیس ، 350.org ، ای سی ایف ، آسٹریلیائی نوجوانوں کے آب و ہوا اتحاد ، میکے کنزرویشن گروپ ، مارکیٹ فورسز اور ہمارے ساتھیوں کے ساتھ جشن کے لئے بوبلی کی کچھ بوتلیں خریدنے جا رہا ہوں۔ شاندار اور انتھک طلوع آفتاب ٹیم۔ € ؟؟ پوڈسٹا کو بھیجے گئے ایک اور ای میل میں ، ایبٹ حکومت کی طرف سے ماحولیاتی خیراتی اداروں کے بارے میں تحقیقات کے بارے میں ہیپ برن گھبراہٹ میں ہے اور اس کی خیراتی ٹیکس کی حیثیت کو بچانے کے لئے سن رائزر کے فنڈز کے ذرائع کو چھپانے پر گفتگو کرتی ہے۔ ہیپ برن نے اڈانی کو تازہ ترین قانونی دھچکا لگایا ، جب فیڈرل کورٹ نے اس کی منظوری کو ختم کردیا اور دولت مشترکہ بینک نے اس منصوبے کو چھوڑ دیا۔ اس میں اب وہ آسٹریلیا کے دیگر 3 بڑے بینکوں کے نیچے the œ the مہم کو آگے بڑھانا چاہتا ہے۔؟ اور وہ کان کنوں کا مذاق اڑاتا ہے جو یہ دعویٰ کرنے کی کوشش کرتے ہیں کہ آسٹریلیائی کوئلے کی صنعت کو منظم طریقے سے اسٹارڈ کرنے کی کسی قسم کی غیرملکی مالی اعانت اور مضبوطی سے آرکسٹراٹیڈ سازش ہے۔ (میں سنجیدگی سے نہیں جانتا کہ وہ یہ ناقص خیالات کہاں سے حاصل کرتے ہیں!) â € ؟؟ گویا یہ اتنا برا نہیں ہے کہ غیرملکی مالی اعانت سے چلنے والے کارکن ہمارے سب سے بڑے برآمدی کمانے والے کے ساتھ مداخلت کر رہے ہیں ، پوڈسٹا کے ای میلوں میں ان مقامی اراضی کے مالکان پر اپنے کپٹی اثر کی تفصیل بھی ہے جنھوں نے اڈانی کان کو طاقتور آبائی عنوان کے حقوق کو استعمال کرتے ہوئے روک دیا ہے۔ آبائی عنوان کے مالکان کے ساتھ سبز گروہوں کا یہ اتحاد خوفناک ترقی ہے جو تاریخی کیتھ ونڈشٹل کی ایک نئی کتاب میں بیان کیا گیا ہے ، آسٹریلیا کا بریک اپ: ابیورجنل شناخت کے پیچھے کا اصلی ایجنڈا۔ انہوں نے مقامی عنوان کے دعوؤں کی توسیع کا انکشاف کیا ، یا تو منظوری دی گئی یا خاموشی سے اس پر کارروائی کی جارہی ہے ، یہ آسٹریلیائی براعظم کا 60 فیصد ہے جو مغربی یورپ کے سائز سے دوگنا ہے۔ کمبرلے میں کڈمین مویشیوں کی سلطنت کا 6000 مربع کلومیٹر پہلے ہی آبائی لقب کے ذریعہ ، سبز کارکنوں کو پیداواری مویشیوں کے ملک سے جنگلاتی زندگی کے تحفظ کے ایک علاقے میں تبدیل کرنے کے لئے دیا گیا ہے۔ return n return واپسی پر ، یولمبو لوگوں کو ایک سالانہ رائلٹی $ 50،000 ملتی ہے ، € €؟ ونڈشٹل لکھتے ہیں۔ a œ fa ایک نباتات اور جانوروں کی حرمت کی حیثیت سے یہ مستقبل کے مستقبل کے لئے معاشی طور پر ناکارہ ہے۔ € ؟؟ بدترین طور پر ، ونڈ شٹل لکھتے ہیں ، گیلارڈ کے ذریعہ 2012 میں تجویز کردہ دیسی آئینی منظوری کے لئے آنے والا ریفرنڈم ، ٹیکس ٹیکس کے ذریعے مالی اعانت سے دیئے جانے والے آبائی عنوان کی سرزمین پر الگ الگ ابیریگانی ریاست کی راہ ہموار کرسکتا ہے۔ رائلٹی اور لیز پر ادائیگی - ایک اور آڑ میں غیر فعال فلاح و بہبود۔ کم سے کم ، غیر ملکی فنڈڈ گرین گروپس اور دیہی باشندوں کے مالکان کے مابین ماحولیاتی ماہرین کو یہ موقع فراہم ہوتا ہے کہ وہ آسٹریلیائی علاقے کو پیداواری معیشت سے باہر لے اور ایسی صنعتوں کو بند کردے جیسے ان کی طرح کوئنز لینڈ میں کوئلے کی کانوں سے لے کر مویشیوں کے فارموں تک مغربی آسٹریلیا میں ہلیری اور جولیا ، کچھ بھی نہیں کرنے کے لئے شکریہ۔
