# Supplementary material for: Supervised ensemble learning methods towards automatically filtering Urdu fake news within social media
Source: PeerJ Comput Sci. 2021 Mar 9;7:e425. doi: 10.7717/peerj-cs.425 (PMC7959660; doi:10.7717/peerj-cs.425)
Supplement: Supplemental Information 1 — News articles are in the .txt file format to read and process by machine learning code. [file peerj-cs-07-425-s001.zip › UFN/0/165.txt]

روس نے اپنے پہلے ہائپرسونک ہتھیار کا کامیابی کے ساتھ تجربہ کیا - رنٹ ورژن فونٹ سائز ہائپرسونک ہوائی جہاز ، جسے "آرٹیکل 4202" یا "15U71" کہا جاتا ہے ، کا 25 اکتوبر کو پہلی بار کامیابی کے ساتھ تجربہ کیا گیا۔ تمام ایوینکس اور الیکٹرانک سسٹم نیز گاڑی کا کنٹرول سسٹم مکمل طور پر روسی پیداوار کا ہے۔ یہ ہتھیار 15 میکس یا 7 کلومیٹر فی سیکنڈ تک کی رفتار کی صلاحیت رکھتا ہے۔ اس گاڑی کو ڈیزائن کیا گیا تھا کہ وہ روایتی وار ہیڈز کی بجائے ، متوقع بین البراعظمی بیلسٹک میزائلوں پر نصب کیا جائے۔ "4202" گاڑی تقریبا 100 کلومیٹر کی اونچائی پر کام کرنا شروع کرتی ہے اور 5-7 کلومیٹر فی گھنٹہ کی رفتار سے ہدف پر اڑ جاتی ہے۔ فضا کی گھنی تہوں میں داخل ہونے سے پہلے ، ہدف سے براہ راست اوپر ، ہائپرسونک طیارہ ایک پیچیدہ پینتریبازی انجام دیتا ہے جس سے دشمن کے میزائل دفاعی نظام کے ذریعہ مداخلت کرنا مشکل ہوجاتا ہے۔ قابل ذکر، "اسٹار وار" کے تصور کے تحت میزائل دفاعی نظام بنانے کی امریکہ کی کوششوں کے ردعمل کے طور پر ، 1980 کی دہائی کے وسط میں ، "البتراس" نامی ہائپرسونک وار ہیڈز کا منصوبہ سوویت یونین میں پیش ہوا۔ تاہم ، تکنیکی مشکلات کے سبب ، اس منصوبے کو بند کردیا گیا۔ 1990 کی دہائی کے وسط میں ، سائنٹیفک اینڈ پروڈکشن ایسوسی ایشن (این پی او) نے "4202" نمبر کے تحت نئے ہتھیاروں کی تیاری کا کام دوبارہ شروع کیا۔ "روسکوسموس اسٹیٹ کارپوریشن کے ذرائع کے مطابق ، نئے ہائپرسونک طیارے کے کامیاب تجربات کی مدد سے ممکن ہوا انتہائی درآمد متبادل پروگرام کے۔ مثال کے طور پر ، روسی انجینئروں کو کنٹرول سسٹم سے چھٹکارا حاصل کرنا پڑا ، اس سے پہلے یوکرائن کی کمپنی ہارٹرن نے تیار کیا تھا۔ کامیابی کے ساتھ نافذ کردہ پروگرام نے دوبارہ تجربات شروع کرنے کا موقع فراہم کیا۔ اس کے نتیجے میں، تمام ایوینکس اور الیکٹرانک سسٹم نیز کنٹرول سسٹم اب مکمل طور پر روسی اجزاء پر مشتمل ہے۔ روسی فوج کو 2020 تک نئے ہائپرسونک ہتھیار ملنے ہیں۔ تیز رفتار اینٹی ائیرکرافٹ میزائلوں کی ترقی نے کسی بھی اونچائی پر جدید طیارے یا میزائل کو روکنے اور اسے تباہ کرنا ممکن کردیا ہے۔ باہر جانے کا راستہ یہ ہے کہ انٹرسیپٹر میزائلوں سے زیادہ تیزی سے اڑان بھرنے کے قابل ہوائی جہاز تیار کیا جائے۔ اس خاص وجوہ کی بناء پر ، دنیا کی بڑی طاقتیں ، جیسے امریکہ ، روس اور چین ، مختلف اقسام اور مقاصد کی ہائپرسونک فلائٹ گاڑیاں تیار کرنے کے لئے پہنچ گئیں۔ مثال کے طور پر ، چین نے 9 جنوری 2015 کو ہائپرسونک ڈبلیو یو 14 گلائڈر کا تجربہ کیا۔ چینی طیارے کو بین البراعظمی بیلسٹک میزائل کی مدد سے بیرونی خلا میں روانہ کیا گیا۔ اس کے بعد ، گاڑی 10M کی رفتار کو تیار کرتی ہے ، یعنی 12،300 کلومیٹر فی گھنٹہ سے زیادہ ، اور ہدف پر غوطہ لگائیں۔ جدید ترین فضائی دفاعی نظام اس رفتار سے اڑنے والے ہدف کا پتہ لگانے اور روکنے میں ناکام ہیں۔ اس طرح چین ، روس اور امریکہ کے بعد دنیا کا تیسرا ملک بن گیا ہے ، جو ایٹمی اور روایتی دونوں ہتھیاروں کے لئے ہائپرسونک گاڑیوں کی ٹکنالوجی رکھتا ہے۔ دراصل ، چینیوں نے کنٹرول سطحوں کی مدد سے ایک ایسا ہیڈ تیار کیا ہے جو پرواز میں ہتھکنڈوں کا مظاہرہ کرسکتا ہے اور اس طرح عملی طور پر ناقابل شکست ہوجاتا ہے۔ تاہم ، اس گاڑی کا اپنا انجن نہیں ہے ، لہذا چینی تخلیق "غریب ترین" لوگوں کے لئے ایک اور ہتھیار بن گئی ہے۔ روس اس وقت مختلف نوعیت کے ہائپرسونک سکرمجٹ میزائلوں پر کام کرتا ہے ، جنھیں زمین ، بحری جہاز یا ہوائی جہاز سے لانچ کیا جاسکتا ہے۔ پراڈا ڈاٹ آر یو نے "اسلحہ ایکسپورٹ" میگزین کے چیف ایڈیٹر ، آندرے فروولوف سے ماہر کی رائے کی درخواست کی۔ " ہائپرسونک ہوائی جہاز کی ترقی میں روس کتنا مسابقتی ہے؟ "" روس سب سے آگے ہے۔ یہ پہلا امتحان نہیں ہے ، مجھے لگتا ہے کہ مستقبل قریب میں یہ نظام فوج کی خدمت میں منتقل ہوجائے گا۔ امریکیوں کے پاس ابھی تک اسلحہ موجود نہیں ہے ، چینی ترقی کے عمل میں ہیں۔ "" کیا کوئی اور تفصیلات دستیاب ہیں؟ "" یہ ایک خفیہ مضمون ہے۔ ہم جانتے ہیں کہ اس طرح کے ہتھیار بنائے گئے ہیں - اور یہ پہلے ہی جاننے کے لئے بہت کچھ ہے۔ "پراوڈا ڈاٹ آر یو پرواڈا کے روسی ورژن پر مضمون پڑھیں۔ آر یو پانچ قسم کے روسی ہتھیاروں سے امریکہ کو ڈر ہے جس سے چینی ترقیاتی عمل میں ہیں۔ "" کیا کوئی اور تفصیلات دستیاب ہیں؟ "" یہ ایک خفیہ مضمون ہے۔ ہم جانتے ہیں کہ اس طرح کے ہتھیار بنائے گئے ہیں - اور یہ پہلے ہی جاننے کے لئے بہت کچھ ہے۔ "پراوڈا ڈاٹ آر یو پرواڈا کے روسی ورژن پر مضمون پڑھیں۔ آر یو پانچ قسم کے روسی ہتھیاروں سے امریکہ کو ڈر ہے جس سے چینی ترقیاتی عمل میں ہیں۔ "" کیا کوئی اور تفصیلات دستیاب ہیں؟ "" یہ ایک خفیہ مضمون ہے۔ ہم جانتے ہیں کہ اس طرح کے ہتھیار بنائے گئے ہیں - اور یہ پہلے ہی جاننے کے لئے بہت کچھ ہے۔ "پراوڈا ڈاٹ آر یو پرواڈا کے روسی ورژن پر مضمون پڑھیں۔ آر یو پانچ قسم کے روسی ہتھیاروں سے امریکہ کو ڈر ہے جس سے
