# Supplementary material for: Supervised ensemble learning methods towards automatically filtering Urdu fake news within social media
Source: PeerJ Comput Sci. 2021 Mar 9;7:e425. doi: 10.7717/peerj-cs.425 (PMC7959660; doi:10.7717/peerj-cs.425)
Supplement: Supplemental Information 1 — News articles are in the .txt file format to read and process by machine learning code. [file peerj-cs-07-425-s001.zip › UFN/0/166.txt]

ہلک اداکار مارک روفالو اسٹینڈنگ راک ٹو پروٹسٹ ڈی اے پی ایل میں شامل ہوگیا ہے - . ہول ایکٹر مارک رفالو نے اسٹینڈنگ راک کو پروٹسٹ ڈی اے پی ایل میں شامل کیا ہے۔ مارک روفالو نے کئی سالوں سے ہماری اسکرینیں حاصل کیں۔ شٹر آئلینڈ ، رقم اور ... جیسے پر فلموں میں اداکاری کرنا . ہٹل کی حیثیت سے شٹر آئی لینڈ ، رقم اور دی ایونجرز جیسی فلموں میں اداکاری کرنے والی ، ہالی ووڈ اسٹار شہرت اور تشہیر کا اجنبی نہیں ہے۔ رفالو اپنی مشہور شخصیت کی حیثیت کو استعمال کرنے کے لئے یہ بھی شہرت رکھتے ہیں کہ ان اہم وجوہات اور امور کو اجاگر کرنے کے لئے جن کا مقابلہ ہم ایک ریس کی حیثیت سے کرتے ہیں۔ ڈی اے پی ایل کے مظاہرین کے ساتھ شامل ہونے کے دوران ، خود اعتراف آب و ہوا میں تبدیلی کے وکیل نے حال ہی میں ایک بار پھر سرخیاں بنائیں۔ ڈی اے پی ایل کے مظاہرین کا بڑے پیمانے پر انون میں احاطہ کیا گیا ہے ، کیونکہ شمالی ڈکوٹا آئل پائپ لائن اس کی تعمیر میں جاری ہے۔ اس ہفتے ، روفالو کو پولیس کے خلاف ہنگامہ آرائی کے الزام میں کھڑے ہونے والے اسٹینڈنگ راک سائکس قبیلے کے ساتھ اظہار یکجہتی کرتے ہوئے دیکھا گیا۔ زیرزمین پائپ لائن گذشتہ مہینوں سے ایک مضبوط تنازعہ رہی ہے۔ ڈویلپر توانائی تک رسائی کے شراکت داروں نے دعوی کیا ہے کہ وہ نجی اراضی کے دعوے میں پائپ لائن کی ترقی کو آگے بڑھانے کے لئے مناسب اجازت نامے رکھتے ہیں۔ تاہم ، اسٹینڈنگ راک سیوکس قبیلے اور ان کے بہت سارے حامیوں کا کہنا ہے کہ پائپ لائن ، شمالی ڈکوٹا سے الینوائے تک تقریبا 1،134 میل کے فاصلے تک طے کرنے کا ارادہ رکھتی ہے ، جو مقدس مقامی امریکی سرزمین سے گزر رہی ہے۔ مارک روفالو (@ مارک رفالو) کے ذریعہ پوسٹ کردہ ایک تصویر 26 اکتوبر ، 2016 کو شام 3: 06 بجے ، پی ڈی ٹی رفالو اور مقامی قابل تجدید ذرائع کے بانی وہیلہ جونز ، کین ٹوب بال ، این ڈی گئے ، تاکہ موبائل ٹریلرز میں شمسی جمع کرنے کے سلسلے کے تحفوں کے ساتھ سیوکس قبائلی عمائدین کو پیش کیا جاسکے ، مظاہرین کو صاف توانائی فراہم کرنا۔ اس تحفے کے ساتھ ہی ، رفیلو کو امید ہے کہ وہ مقامی امریکی قبائل کو اپنے احتجاج کے ڈیرے پر قائم رہنے اور ان کے مقصد کو آگے بڑھانے میں مدد کریں گے - خاص طور پر ان کے صاف پانی کے وسائل کی حفاظت کے لئے ، جس سے تیل کی پائپ لائن بہت زیادہ خطرہ ہے۔ (پائپ لائن کو دریائے مسوری کے نیچے براہ راست چلانے کے لئے درج کیا گیا ہے۔) â € experience ہم تجربے سے جانتے ہیں کہ پائپ لائنز لیک ، پھٹ پڑیں ، آلودگی اور زہر آلود زمین اور پانی کو دیکھیں۔ لیکن ایسا نہیں ہونا چاہئے ، ایسا نہیں ہے؟ رفالو نے کہا ، جو 2008 سے اینٹی فریکنگ تحریک چلارہا ہے۔ "یہ پائپ لائن ایک سیاہ فام سانپ ہے جو چار ریاستوں اور 200 آبی گزرگاہوں کو بیکن آئکن سے باندھتا ہے۔" دی فری تھریٹ پروجیکٹ کے مطابق ، شمسی توانائی سے ٹریلر سیوکس قبیلے اور دیگر مقامی امریکی قبائل کو دیگر ضروریات میں طبی سہولیات کے ساتھ ، قابل تجدید توانائی کے لامتناہی ذریعہ کے ساتھ احتجاج میں کھڑے ہونے میں مدد فراہم کریں گے۔ ایک ستم ظریفی اداکار پر نہیں کھوئی مارک روفیلو ایک اور فرد کی ایک اور مثال ہے جس میں نہ صرف محض خطوط پر قائم رہنا ، رقم کا عطیہ کرنا ہوتا ہے ، بلکہ وہ دنیا کے شہریوں کے خلاف ایک اور ناانصافی ظاہر کرنے کے لئے اپنی مشہور شخصیت کا وقار اور وقت استعمال کررہا ہے۔ وہ اس احتجاج کو میڈیا کی توجہ کی کمی اور حمایت کی کمی کی کمی سمجھتا ہے۔ مارک روفالو (@ مارک رفالو) کی طرف سے پوسٹ کردہ ایک تصویر۔ 27 اکتوبر ، 2016 کو شام 7:04 بجے وہاں؛ یہ بہت ڈراونا ہے ، â €؟ سی این این پر روفالو نے کہا۔ "نیشنل گارڈ کو بلایا گیا ہے۔ یہ کوئی ہنگامی صورتحال نہیں ہے۔ یہ قومی ہنگامی صورتحال نہیں ہے۔ یہ پرامن مظاہرین ہیں۔ '' آپ کے یہاں نظر آنے والا ہر ایک فرد پرامن مزاحمت کی تربیت یافتہ تھا۔ وہ سارا دن نمازیں گزارتے ہیں ، نعرہ لگانا۔ میں کبھی بھی اتنے پُر امن موقف کے آس پاس نہیں تھا۔ â € ؟؟ â € œ اس خاص مسئلے نے پوری قوم سے پانچ سو قبائل کو اکٹھا کیا ، â €؟ اداکار نے کہا۔ انہوں نے کہا کہ ہماری قوم کی تاریخ میں کبھی بھی امریکہ کے تمام مقامی قبائل ایک مسئلے کے تحت اکٹھے نہیں ہوئے ہیں۔ وہ اسے اپنے لئے ایک خاص تاریخی لمحہ کے طور پر دیکھتے ہیں۔ "ہم اس طرح کی چیزوں کے باوجود اپنی انسانیت کو فراموش نہیں کرسکتے ہیں۔" حوالہ: آنحق
