# Supplementary material for: Supervised ensemble learning methods towards automatically filtering Urdu fake news within social media
Source: PeerJ Comput Sci. 2021 Mar 9;7:e425. doi: 10.7717/peerj-cs.425 (PMC7959660; doi:10.7717/peerj-cs.425)
Supplement: Supplemental Information 1 — News articles are in the .txt file format to read and process by machine learning code. [file peerj-cs-07-425-s001.zip › UFN/0/167.txt]

والمارٹ اوباما کے امریکہ کے نئے شکریہ ادا کرنے والے اشتہار کے خلاف ہے - یوم تشکر کے موقع پر اہل خانہ نماز میں متحد ہیں۔ جب آپ اوبامہ کے امریکہ کے بارے میں سوچتے ہیں تو صرف نماز ہی ذہن میں نہیں آتی ہے جہاں ہم سے کہا جاتا ہے کہ ہم خدا کو گھر میں اور اپنے عہد سے باہر چھوڑیں۔ خدا کی طرف دیکھنے کے لئے اس سے زیادہ اہم وقت کبھی نہیں گزرا ہے کہ جب ہماری قوم ایک بدعنوان معاشرے کی خود غرضی کی لالچ میں مبتلا اور ٹوٹ پھوٹ کا شکار ہو رہی ہے جو پیچھے رہتے ہیں اور اپنے اندھے راز کو سیدھے سادے سے چھپاتے ہیں۔ وہ کر سکتے ہیں. اب والمارٹ ہمارے لئے ایک تھینکس گیونگ کمرشل لایا ہے جو اچھ isے اور صحیح کیا ہے کی ایک بہت بڑی یاد دہانی ہے۔ اس کی یاد دہانی جو ایک اچھی فاؤنڈیشن سے بنی ہے۔ شکر گزار ، کنبہ ، اور دعا سب سے زیادہ ایک ساتھ آرہے ہیں۔ 30 سیکنڈ کے اشتہار میں ، جس کی قیمت ورلڈ سیریز کے نرخوں پر وال مارٹ پر $ 500،000 - cost Â € € Â "لاگت آتی ہے ، اس میں امریکائ خاندانوں کی تنوع اور اس کے خدمت کے ممبروں کے اجتماعی اجزاء شامل ہوتے ہیں ، دعا کریں اور کنبہ کے بندھن سے لطف اٹھائیں۔ ایک کمرشل جس میں ہر کوئی کھانے سے پہلے دعا مانگتا ہے ؟؟؟ 'ÂŸÂ'Â ؟؟ Ä'ÂŸÂ ؟؟ ¥ Ä'ÂŸÂ'Â ؟؟ Ä'ÂŸÂ ؟؟ Å Ä'ÂŸÂ'Â ؟؟ Ä'ÂŸÂ ؟؟ Å ¥ ÂŸÂ'ÂŸÂ'Â ؟؟ 'ÂŸÂ؟ Å ¥ زبردست کام والمارٹ !! # والمارٹ Dep € "قابل فخر جیک (@ قابل فخر جیک ایل) 3 نومبر ، 2016 اس کے بعد ان کے آخری خیالات € ¦ Ã Ã ¢ Â € Âœ meric امریکہ ، ایک ساتھ مل کر آئیں اور اس پر غور کرنے کے لئے ایک لمحے کا وقت لگائیں کہ ہم کیا ہیں۔ واقعی اس چھٹی کے موسم کے لئے شکر گزار ہوں۔ دوست احباب ، اہل خانہ اور اپنی پسندیدگوں کے ساتھ وقت گزارنے کا موقع۔ والمارٹ گھر میں موجود ہمارے تمام ویٹرنز اور ایکٹو ڈیوٹی سروس ممبروں کا شکریہ ادا کرنا چاہوں گا اور اس چھٹی کے سیزن کی نگرانی کرے گا۔ Ã Â Â € Â ؟؟ والمارٹ نے محض چند سیکنڈ کی ویڈیو کے ساتھ تشکر کے جذبے کو مدعو کیا ہے۔ کیا آپ تصور کرسکتے ہیں کہ اگر day very ہر دن امریکیوں €؟ کیا روزانہ ان کی زندگی میں صرف چند سیکنڈ کا شکریہ ادا کرتا ہے؟ اس سے کیا فرق پڑے گا۔ اس وقت ہم بہت حالت میں بدل سکتے ہیں۔ جہاں سب کچھ اپنے اور خود غرضانہ خواہشات کا ہے۔ سیلفی لینے والی سیلفیز کی ایک نسل جو بچوں کو لگتا ہے کہ وہ سخت کام نہیں کر سکتے ہیں۔ ان کے ل€ یہ بہت بڑا فرق پیدا کرے گا۔ متعلقہ اشیاء
