# Supplementary material for: Supervised ensemble learning methods towards automatically filtering Urdu fake news within social media
Source: PeerJ Comput Sci. 2021 Mar 9;7:e425. doi: 10.7717/peerj-cs.425 (PMC7959660; doi:10.7717/peerj-cs.425)
Supplement: Supplemental Information 1 — News articles are in the .txt file format to read and process by machine learning code. [file peerj-cs-07-425-s001.zip › UFN/0/168.txt]

مکمل ڈکٹیٹرشپ کا راستہ: امریکہâ شیڈو گورنمنٹ €؟ اور اس کا خاموش بغاوت - جان ڈبلیو وائٹ ہیڈ کے ذریعہ - آج ہی امریکہ میں مکمل آمریت کا راستہ سختی سے قانونی ذرائع سے ، کانگریس ، صدر ، یا لوگوں کے ذریعہ ، غیر مرئی اور سنا ہوا کے ذریعہ کھڑا کیا جاسکتا ہے۔ ظاہری طور پر ہمارے پاس ایک آئینی حکومت ہے۔ ہم نے اپنے ملک اور سیاسی نظام within this this میں اس ملک میں ایک منظم منظم سیاسی ایکشن گروپ کے تحت کام کیا ہے ، جو ہمارے آئین کو ختم کرنے اور یک جماعتی ریاست کے قیام کا عزم کر رہا ہے۔ اس گروپ کے بارے میں یاد رکھنے کا اہم نکتہ اس کا آئیڈیالوجی نہیں ہے بلکہ اس کی تنظیم â our یہ ہماری حکومت کو تبدیل کرنے کے لئے ، خفیہ ، خاموشی اور مستقل طور پر کام کرتی ہے۔ یہ گروپ â € ¦ نہ تو صدر ، کانگریس اور نہ ہی عدالتوں کو جوابدہ ہے۔ یہ عملی طور پر ناقابل تلافی ہے۔ Sen € ؟؟ â € "سینیٹر ولیم جینر ، 1954 کی تقریر انتخابات سے متاثر نہیں۔ عوامی تحریکوں سے بے نیاز قانون کی رسائ سے پرے امریکہ کی سایہ دار حکومت کو سلام کہیں۔ ایک کارپوریٹڈ ، ملٹریائزڈ ، انرینیچڈ بیوروکریسی جو مکمل طور پر چلتی ہے اور غیر منتخب عہدیداروں کے ذریعہ عملہ رکھتی ہے ، جو کہ ملک کو چلارہا ہے ، یہ سایہ دار حکومت ایسی حکومت کے پوشیدہ چہرے کی نمائندگی کرتی ہے جس کو اپنی شہریت کی آزادی کا کوئی احترام نہیں ہے۔ اس سے کوئی فرق نہیں پڑتا ہے کہ کون سا امیدوار صدارتی انتخاب جیتتا ہے ، اس سایہ دار حکومت کا قیام یہاں ہے۔ در حقیقت ، جیسا کہ ایف بی آئی کی حالیہ دستاویزات سے پتہ چلتا ہے ، اس سایہ دار حکومت â کو بھی "ساتویں فلور گروپâ" کہا جاتا ہے؟ "€ €" نے شاید اس میں اہم کردار ادا کیا ہو گا کہ اس سال وہائٹ ​​ہاؤس کون جیتے گا۔ تاہم ، واضح طور پر ، مستقبل کے صدر دراصل ایک نہیں بلکہ دو سائے والی حکومتوں کے وارث ہوں گے۔ پہلی شیڈو حکومت ، جسے سی او جی یا حکومت کی تسلسل کہا جاتا ہے ، ایسے غیر منتخب افراد پر مشتمل ہے جنہیں حکومت کے چلانے کے لئے کسی "آستعمال" کی صورت میں مقرر کیا گیا ہے۔ دہشت گردی کا حملہ ، ایک قدرتی آفت ، معاشی بدحالی ، - اسے سائے سے باہر نکالنے کے لئے سی او جی صحیح نوعیت کے حالات کا انتظار کر رہا ہے ، جہاں اب بھی یہ کام جاری ہے۔ جب اور اگر COG اقتدار سنبھالتے ہیں تو ، پولیس ریاست مارشل لاء میں تبدیل ہوجائے گی۔ پھر بھی یہ دوسری سایہ دار حکومت ہے - جسے ڈیپ اسٹیٹâ بھی کہا جاتا ہے جو ابھی آزادی کے لئے سب سے زیادہ خطرہ ہے۔ غیر منتخب سرکاری بیوروکریٹس ، کارپوریشنوں ، ٹھیکیداروں ، کاغذ پشوں ، اور بٹنوں پر پیسرز پر مشتمل جو واقعتا پردے کے پیچھے شاٹس قرار دے رہے ہیں ، حکومت کے اندر موجود یہ حکومت ہی اس کی اصل وجہ ہے۔ ہماری حکومت پر حقیقی کنٹرول نہیں ہے۔ گہری ریاست ، کون سا € € formal باقاعدہ طور پر اقتدار میں ہے اس سے قطع نظر اس کے اپنے کمپاس کی سرخی کے مطابق کام کرتا ہے ، € € ؟؟ انتخابات اور ایک نمائندہ حکومت کے پورے تصور کا مذاق اڑاتا ہے۔ تو کون ہے یا ڈیپ اسٹیٹ کیا ہے؟ یہ عسکریت پسند پولیس ہے ، جو اپنے آپ کو ایک مستقل فوج کے طور پر قائم کرنے کے لئے ریاستی اور وفاقی قانون نافذ کرنے والے اداروں کے ساتھ مل کر فوج میں شامل ہوگئی ہے۔ یہ فیوژن مراکز اور جاسوس ایجنسیوں ہیں جنہوں نے نگرانی کی ریاست بنائی ہے اور ہم سب کو مشتبہ افراد میں تبدیل کردیا ہے۔ عدالتوں اور جیلوں نے کارپوریٹ منافع کو مناسب عمل اور انصاف پر فوقیت دینے کی اجازت دی ہے۔ یہ فوجی سلطنت اپنے نجی ٹھیکیداروں اور دفاعی صنعت کے ساتھ ہے جو قوم کو دیوالیہ کررہی ہے۔ نجی شعبے کے 854،000 کنٹریکٹ اہلکار ہیں جن کے پاس خفیہ اجازت نامے ہیں ، of € the ایک بڑی تعداد جو حکومت کے سب سے زیادہ خفیہ کلیئرنس سے پاک شہری ملازمین کی تعداد سے زیادہ ہے۔؟ € ؟؟ یہ وہی کام ہے جس کا سابق کانگریسی عملہ مائک لوفگرین کو قومی سلامتی اور قانون نافذ کرنے والے اداروں کا ہائبرڈ قرار دیتا ہے۔؟: محکمہ دفاع ، محکمہ خارجہ ، ہوم لینڈ سیکیورٹی ، سی آئی اے ، محکمہ انصاف ، ٹریژری ، قومی سلامتی کونسل ، خارجہ انٹلیجنس نگرانی عدالت ، مٹھی بھر کی متعدد اہم وفاقی عدالتوں اور دفاعی اور انٹلیجنس کمیٹیوں کے ممبروں کے توسط سے صدر کے ایگزیکٹو آفس۔ یہ حکومت کا ہر پہلو ہے جو اب آزادی کے لئے دوستانہ نہیں ہے اور آئین کو پیروں تلے روندنے اور حکومت کے اقتدار کی گرفت ، بدعنوانی اور مکروہ تدبیروں کے مقابلہ میں شہریوں کو بے اختیار انجام دینے کے لئے اوور ٹائم کام کر رہی ہے۔ یہ کلیدی کھلاڑی ہیں جو سائے حکومت کو چلاتے ہیں۔ یہ امریکی پولیس ریاست کا پوشیدہ چہرہ ہے جو انتخابی دن کے طویل عرصے تک جاری رہے گا۔ ذرا حکومت کے ترقی یافتہ کچھ اہم پروگراموں اور پالیسیوں پر غور کریں جو اس بات سے قطع نظر جاری رکھیں گے کہ اوول آفس پر کون قبضہ کرتا ہے۔ گھریلو نگرانی اس سے قطع نظر نہیں کہ صدارتی مقبولیت کا مقابلہ کون جیتتا ہے ، نیشنل سیکیورٹی ایجنسی (این ایس اے) ، اپنے 10.8 بلین ڈالر کے سالانہ بجٹ کے ساتھ ، ریاستہائے متحدہ میں ہر ایسے فرد کی جاسوسی کرتی رہے گی جو کمپیوٹر یا فون استعمال کرتا ہے۔ اس طرح ، کسی بھی دن ، چاہے آپ کسی دکان پر چہل قدمی کر رہے ہو ، اپنی کار چلا رہے ہو ، ای میل چیک کر رہے ہو ، یا دوستوں اور کنبہ کے ساتھ فون پر بات کر رہے ہو ، آپ کو یقین ہوسکتا ہے کہ کچھ سرکاری ایجنسی ، چاہے این ایس اے ہو یا کوئی اور ادارہ ، سن رہا ہے اور آپ کے سلوک کا سراغ لگا رہا ہے۔ مقامی پولیس کو لائسنس پلیٹ ریڈرز اور سیل فون سے باخبر رکھنے والے آلات سے لے کر بائیو میٹرک ڈیٹا ریکارڈرز تک نگرانی کے سامان کی تیاری کے ساتھ کام جاری ہے۔ ٹکنالوجی اب پولیس کے لئے راہگیروں کی اسکیننگ کے لئے ان کی جیبوں ، پرسوں ، بریف کیسز وغیرہ کا پتہ لگانے کے ل possible ممکن بناتی ہے جو مکمل جسمانی اسکینر ، جو طیارے میں سفر کرنے والے امریکیوں کی ورچوئل پٹی تلاش کرتے ہیں ، گھومتے پھرتے موبائل پر چلے جاتے ہیں پولیس وین جو گھروں سمیت ایک جیسے ہی گاڑیوں اور عمارتوں میں جاتے ہیں۔ ریئل ٹائم نگرانی کے کیمروں اور چہرے کی شناخت کے سافٹ ویئر کے قومی بڑھتے ہوئے نیٹ ورک کے ساتھ مل کر ، جلد ہی وہاں چلانے کے لئے کہیں اور کہیں پوشیدہ نہیں ہوگا۔ عالمی جاسوسی این ایس اے کے بڑے پیمانے پر نگرانی نیٹ ورک ہے ، جسے واشنگٹن پوسٹ نے 500 بلین œ جاسوسی کی سلطنت سے تعبیر کیا ہے۔ â € ؟؟ دنیا میں پھیلا ہوا ہے اور سیارے کے ہر فرد کو نشانہ بنائے گا جو فون یا کمپیوٹر استعمال کرتا ہے۔ NSA Ec Ec کا ایکیلن پروگرام دنیا میں کہیں بھی بھیجا گیا ہر فون کال ، فیکس اور ای میل پیغام کو عملی طور پر روکتا ہے اور اس کا تجزیہ کرتا ہے۔ ایمنسٹی انٹرنیشنل ، گرینپیس اور متعدد مذہبی گروہوں جیسے پر امن سیاسی گروہوں پر گھریلو نگرانی کرنے کے علاوہ ، ایکیلن سیاسی اور کارپوریٹ جاسوسی میں حکومت کی کوششوں کا کلیدی کردار رہا ہے۔ امریکی ٹیکس دہندہ قومی سلامتی کے مشکوک نام پر سرکاری ایجنسیوں کے ذریعہ پٹائی جاری رکھے گا۔ جب ٹیکس دہندگان کو دھکیلنے کا معاملہ ہوتا ہے تو سب سے بڑے مجرموں میں سے ایک ٹرانسپورٹیشن سیکیورٹی ایڈمنسٹریشن (ٹی ایس اے) ہوتا ہے ، ایئر پورٹ کے مکمل باڈی ایکس رے اسکینرز ، ٹی ایس اے ایجنٹوں کے ذریعہ تعزیتی پٹاؤ اور مسافروں کی قیمتی سامان کی چوریوں پر لاکھوں ڈالرز mis کی مالیت کی اس پر مشتبہ تعیناتیاں اور مکمل بدانتظامی کے ساتھ۔ قومی سلامتی کے لئے ضروری سمجھے جانے والے ، TSA پروگرام ہوائی اڈوں اور ملک بھر میں نقل و حمل کے مراکز میں جاری رہیں گے۔ یو ایس اے پیٹریاٹ ایکٹ ، این ڈی اے اے امریکہ کی دہشت گردی کے خلاف نام نہاد جنگ ، جس نے نائن الیون کے بعد سے پوری جدوجہد کی ہے ، وہ ہماری آزادیوں کو ختم کرتا رہے گا ، ہمارے آئین کو بے نقاب کرے گا اور اپنی قوم کو میدان جنگ میں تبدیل کرے گا ، بڑے حصے کی بدولت ریاستہائے متحدہ امریکہ پیٹریاٹ ایکٹ اور نیشنل ڈیفنس اتھارٹی ایکٹ جیسی تخریبی قانون سازی کے لئے۔ یہ قوانین قانون کی حکمرانی اور امریکی شہریوں کے حقوق کو مکمل طور پر پامال کرتے ہیں۔ ایسا کرنے سے ، وہ ہمارے قانونی منظرنامے کو اس طرح دوبارہ مربوط کرتے ہیں کہ مارشل لاء کو یقینی بنائیں ، امریکی دستور کے بجائے ، وہ نقشہ ہے جس کے ذریعہ ہم ریاستہائے متحدہ میں زندگی گزارتے ہیں۔ جو بھی منتخب ہوتا ہے اس پر ان قوانین کا نفاذ جاری رہے گا۔ عسکریت پسند پولیس ریاست نے وفاقی گرانٹ پروگراموں کی بدولت پینٹاگون کو اضافی فوجی سپلائی اور اسلحہ مقامی قانون نافذ کرنے والے اداروں کو بغیر کسی معاوضے کے منتقل کرنے کی اجازت دی ہے ، پولیس فورس امن فوج سے بھاری بھرکم مسلح توسیع میں تبدیل ہوتی رہے گی ، جیک بوٹ ، ہیلمٹ سے مکمل ، ڈھالیں ، ڈنڈے ، کالی مرچ سپرے ، اسٹن گنیں ، اسالٹ رائفلز ، باڈی کوچ ، چھوٹے ٹینک اور ہتھیاروں سے چلنے والے ڈرون۔ امریکہ کے قانون نافذ کرنے والے عہدیداروں ، عام طور پر عدالتوں کی عام برکت کے ساتھ ہی ، کسی بھی معاملے میں جس کو بھی وہ مناسب دیکھتے ہیں ان کی تحقیقات ، پرکھنا ، چوٹنا ، چھیڑنا ، چھیڑنا ، چھیڑنا ، چھیڑنا ، چھیڑنا ، پٹی اور عام طور پر ہینڈل کرنے کے لئے سبز روشنی دی گئی ہے۔ اب محض عوام کے خادموں کو امن قائم رکھنے کی ذمہ داری عائد نہیں کی جائے گی ، وہ عوام کے بجائے مشتعل افراد اور دشمنوں کی طرح بدعنوانی ، کنٹرول ، اور سلوک کو جاری رکھیں گے۔ سوات کی ٹیم کے چھاپوں کے مطابق ، ہر سال 80،000 سے زائد سوات ٹیم چھاپہ مار مقامی پولیس کے ذریعہ نسبتا routine معمول کے پولیس معاملات اور وفاقی ایجنسیوں کی جانب سے اپنے ہی قانون نافذ کرنے والے اداروں کا دعویٰ کرنے کے لئے لگاتی ہیں ، اس کے بعد بھی ان چھاپوں اور اس سے متعلقہ ہلاکتوں کے واقعات بڑھتے رہیں گے۔ ملک بھر میں ، سوات ٹیمیں مجرمانہ سرگرمیوں یا محض معاشرتی ناگواریاں ، جس میں ناراض کتے ، گھریلو جھگڑے ، آرکڈ کاشتکار کی طرف سے دائر غلط ناجائز کاغذی کارروائی ، اور بدانتظام چرس کے قبضے کی حیرت انگیز حد تک معمولی حد تک توجہ دینے کے لئے ملازمت جاری رکھیں گے۔ گھریلو ڈرون ڈرون کا گھریلو استعمال بلا روک ٹوک جاری رہے گا۔ جیسا کہ کانگریس کے ذریعہ لازمی ، 2020 تک امریکہ کے آسمانوں کو عبور کرنے والے 30،000 ڈرون ہوں گے ، اس صنعت کے تمام حص yearے جس کی مالیت ہر سال 30 بلین ڈالر ہوسکتی ہے۔ یہ مشینیں ، جو ہتھیاروں سے لیس ہوں گی ، ویڈیو فیڈ ، ہیٹ سینسر اور راڈار کا استعمال کرتے ہوئے ، تمام سرگرمیاں ریکارڈ کرنے کے قابل ہوں گی۔ ایک انسپکٹر جنرل کی رپورٹ میں انکشاف کیا گیا ہے کہ محکمہ انصاف پہلے ہی ڈرونوں پر تقریبا$ 4 ملین ڈالر مقامی طور پر خرچ کر چکا ہے ، زیادہ تر ایف بی آئی کے استعمال کے لئے ، مزید 1.26 ملین ڈالر کی گرانٹ کے ساتھ تاکہ پولیس محکمے اور غیر منافع بخش اپنے ڈرون حاصل کرسکیں۔ اسکول سے جیل پائپ لائن ریاست میں غیر مناسب تعمیل کی مثال اسکولوں میں ، اسکولوں میں بند تالابوں کے ذریعہ جہاں پولیس اور منشیات پینے والے کتے داخل ہوتے ہیں ، کی تعلیم دی جارہی ہے ، اور صفر رواداری کی پالیسیاں جو تمام جرائم کو یکساں طور پر سزا دیتی ہیں اور اس کے نتیجے میں نوجوانوں کو بچکانہ سلوک کے لئے نکالا جاتا ہے۔ districts choolhouse اسکول ہاؤس سے جیل ہاؤس ٹریکâ بنانے کے لئے اسکول اضلاع قانون نافذ کرنے والے اداروں کے ساتھ مل کر کام کرتے رہیں گے۔ ou ou ou ڈبل ڈوزâ imp لگا کر؟ سزا کی سزا: معطلی یا اسکول سے اخراج ، پولیس کے ذریعہ گرفتاری اور نوعمر عدالت کا سفر۔ حکومتی بیوروکریسی اپنے اختیارات اور قدر کے نظام اور پولیس ریاست اور اس کے کارپوریٹ اتحادیوں کے تقویت پانے والے قوانین ، قوانین ، ضابطوں اور ضابطوں کی روک تھام جاری رکھے گی ، جو ہمارے باقی مجرموں کو انجام دے گی۔ اوسطا امریکی اب نادانستہ طور پر ایک دن میں تین گناہ کا ارتکاب کرتا ہے ، اس مبہم قوانین کی بدولت ، جو دوسری صورت میں بے گناہ سرگرمی کو غیر قانونی قرار دیتے ہیں۔ اس کے نتیجے میں ، چھوٹے کاشتکار جو غیر منظم بکرے کے پنیر بنانے اور اپنی برادری کے ممبروں کے ساتھ بانٹنے کی ہمت کرتے ہیں اپنے فارموں پر چھاپے مارتے رہیں گے۔ نجکاری شدہ جیلیں ، نجی کارپوریشنوں کو جیلوں کا آؤٹ سورس کرنے کا کام جاری رکھیں گی ، جس کے نتیجے میں ایک نقد گائے ہوگی جس کے تحت میگا کارپوریشنوں نے منافع کمانے کے لئے امریکیوں کو نجی جیلوں میں قید کردیا۔ کارپوریشنوں کو ملک بھر میں سرکاری جیلوں کو خریدنے اور ان کے انتظام کرنے کے بدلے میں ، ریاستوں کو ایک متوقع بچت کے حساب سے ، ریاستوں کو کم سے کم 20 سال تک نجی طور پر چلنے والی جیلوں میں 90٪ قبضہ کی شرح برقرار رکھنے پر اتفاق کرنا ہوگا۔ لامتناہی جنگیں امریکہ کی فوجی سلطنت میں توسیع سے ہر ماہ 15 بلین ڈالر (یا ایک گھنٹہ میں 20 ملین ڈالر) کی شرح سے ملک خشک ہوجائے گا۔ پینٹاگون صحت ، تعلیم ، فلاح و بہبود اور حفاظت پر تمام 50 ریاستوں کے مشترکہ اخراجات سے زیادہ جنگ پر زیادہ خرچ کرتا ہے۔ پھر بھی جو زیادہ تر امریکی یہ تسلیم کرنے میں ناکام رہتے ہیں وہ یہ ہے کہ ان جاری جنگوں کا ملک کو محفوظ رکھنے اور ٹیکس دہندگان کے اخراجات پر فوجی صنعتی کمپلیکس کو تقویت دینے کے ساتھ کچھ کرنا نہیں ہے۔ کیا آپ کو ابھی تک میسج مل رہا ہے؟ اگلا صدر ، بالکل موجودہ صدر اور اس کے پیش روؤں کی طرح ، کسی شخصیت کے مقابلے میں تھوڑا سا زیادہ ہوگا ، جو واقعی چل رہا ہے اس سے عوام کی تفریح ​​اور توجہ ہٹانے کے لئے کٹھ پتلی ہے۔ جیسا کہ لوفگرین نے انکشاف کیا ہے کہ ، یہ ریاست ایک ریاست کے اندر ہے ، اس کے پیچھے پوشیدہ ہے جو پینسلوینیہ ایونیو کے دونوں کناروں پر نظر آرہا ہے ، € €؟ سیزن اور اس کے آؤٹ میں مستقل نمونوں کے مطابق ملک پر حکمرانی کرنے والی سرکاری اور نجی اداروں کی ایک بہت بڑی کمپنی ہے ، جس سے منسلک ہے ، لیکن صرف وقفے وقفے سے ہی اس کی نظر میں آنے والی ریاست کا کنٹرول ہے ، جس کے قائدین ہم منتخب کرتے ہیں۔ گہری ریاست نہ صرف مجموعی طور پر ملک کا دارالحکومت رکھتی ہے ، لیکن یہ وال اسٹریٹ کو بھی کنٹرول کرتا ہے (ich € - جو نقد فراہم کرتا ہے جو پولیٹیکل مشین کو خاموش رکھتا ہے اور ڈیوژنری ماریونٹ تھیٹر کے طور پر کام کرتا ہے۔) اور سلیکن ویلی۔ یہ فاشزم اپنی سب سے خفیہ شکل میں ہے ، جو اپنی ناگوار حرکتوں کو انجام دینے کے لئے سرکاری ایجنسیوں اور نجی کمپنیوں کے پیچھے چھپا ہوا ہے۔ یہ سرکاری بیوروکریٹس اور کارپوریٹ چربی بلیوں کے مابین شادی ہے۔ جیسے لوفگرین کا اختتام ہوا: [ٹی] وہ ڈیپ اسٹیٹ اتنا زیادہ بھاری بھرکم ہے ، جس کی نگرانی ، فائر پاور ، پیسہ اور مزاحمت کی باہمی تعاون کی اس صلاحیت سے اچھی طرح سے محفوظ ہے کہ اسے تبدیل کرنے کے لئے قریب قریب غیر مہذب ہے۔ € ¦ یہ خاموش ، بلاتعطل نقد بہاؤ اور اعتماد ہے کہ ماضی کی طرح ہی حالات چلتے رہیں گے۔ یہاں تک کہ یہ ایک حد تک گرڈ لاک کو برداشت کرنے کے لئے بھی تیار ہے: ثقافتی امور پر متعصبانہ کیچڑ کی کشتی اس کے ایجنڈے سے ایک مفید خلفشار ہوسکتی ہے۔ دوسرے لفظوں میں ، جیسا کہ میں اپنی کتاب ”بِٹ فیلڈ امریکہ: جنگ میں امریکی عوام“ کی نشاندہی کرتا ہوں ، جب تک کہ سرکاری عہدے داروں € ”منتخب اور غیر منتخب al“ کو آئین ، عدالتوں اور شہریوں کی رسائ سے باہر کام کرنے کی اجازت ہے۔ ، ہماری آزادیوں کو لاحق خطرہ ختم نہیں کیا جاسکتا۔ لہذا اگلی بار جب آپ اپنے آپ کو 2016 کے صدارتی امیدواروں سے مایوس پائیں گے ، یاد رکھیں کہ یہ صرف ایک کٹھ پتلی شو ہے جس کا مقصد امریکہ کی سایہ دار حکومت کے ذریعہ کی جانے والی خاموشی بغاوت سے آپ کو ہٹانا ہے۔ آئینی وکیل اور مصنف جان ڈبلیو وائٹ ہیڈ رتھر فورڈ انسٹی ٹیوٹ کے بانی اور صدر ہیں۔ ان کی نئی کتاب بٹ فیلڈ امریکہ: دی وار آن دی امریکن پیپل (سلیک بوکس ، 2015) آن لائن www.amazon.com پر دستیاب ہے۔ وائٹ ہیڈ سے johnw@rutherford.org پر رابطہ کیا جاسکتا ہے۔ اس مضمون کا اصل ماخذ رو Theرورڈ انسٹی ٹیوٹ کاپی رائٹ ہے © W جان ڈبلیو وائٹ ہیڈ ، روutر فورڈ انسٹی ٹیوٹ ، 2016
