# Supplementary material for: Supervised ensemble learning methods towards automatically filtering Urdu fake news within social media
Source: PeerJ Comput Sci. 2021 Mar 9;7:e425. doi: 10.7717/peerj-cs.425 (PMC7959660; doi:10.7717/peerj-cs.425)
Supplement: Supplemental Information 1 — News articles are in the .txt file format to read and process by machine learning code. [file peerj-cs-07-425-s001.zip › UFN/0/169.txt]

انتخابات کے ایک دن بعد نوجوانوں کے لئے: ایک اور دنیا ممکن ہے - تائی امری اسپن-ولسن / 400 یئرسین بابلون ڈاٹ بلاگ اسپاٹ ڈاٹ کام ، پیارے نوجوانوں ، انتخابات کے بعد اس دن ، بہت سے لوگ خود سے پوچھ رہے ہیں کہ ایسا کیسے ہوسکتا ہے۔ اس سے قطع نظر کہ آپ کے قریبی کسی نے بھی کس کو ووٹ دیا ، اور اس سے قطع نظر کہ آپ خود جمہوری ملک میں کس طرح ووٹ ڈال سکتے ہیں ، یہ سوالات اب بھی باقی ہیں: اتنے ہی لوگوں کو ووٹ ڈالنے کی اجازت کیسے دی جاسکتی ہے؟ اہل ووٹ کے حقدار اتنے کم لوگ کیوں؟ جب مختلف نظریات رکھنے والوں کے مابین اتنی نفرت پائی جاتی ہے تو ہم اپنے آپ کو کیسے ایک ملک کہہ سکتے ہیں؟ کیا ہم ان لوگوں کی بالکل بھی پرواہ کرتے ہیں جو ہمارے جیسے نہیں ہیں؟ یہ سوالات دیوانے ہوسکتے ہیں ، لیکن میں آپ سے التجا کرتا ہوں ، امید نہیں چھوڑنا چاہئے۔ میں آپ سے وعدہ کرتا ہوں کہ صرف آپ کی سوچ ہی ہم میں سے بہت سوں کو بہت زیادہ امید دلاتی ہے۔ خاص کر میں اور یہ بھی ، براہ کرم ان لوگوں سے نفرت کرنے کے لالچ میں نہ پڑیں جو آپ سے نفرت کرسکتے ہیں۔ اس وقت ہم رہ رہے ہیں ، عجیب و غریب طور پر ، مجھے یاد دلاتے ہیں سلطنت کے پیچھے ہڑتال لوک ، دنیا کے تشدد پر رد عمل کا اظہار کرتے ہوئے اس سے زیادہ تشدد کے ساتھ مقابلہ کرنے کی کوشش کرتا ہے اور اس کا ہاتھ کٹ جاتا ہے۔ انصاف کے پیچیدگیوں کے جانے اور اس کا مطالعہ کرنے کے بعد ہی وہ کامیابی کے ساتھ ڈارٹ وڈر اور شہنشاہ کا مقابلہ کرنے کے قابل ہے۔ اگر میں اپنی دنیا کا کوئی گرانڈ ماسٹر جیدی چن لوں تو ، یہ ڈاکٹر ہاورڈ تھورمین ہوگا ، جو ast € œ پاسٹر ast؟ مارٹن لوتھر کنگ کا ڈاکٹر تھورمن نے نفرت کے بارے میں لکھا ، "نفرت کی نشوونما کی منطق اخلاقی اور اخلاقی قدر کی روح اور بگاڑ کی موت ہے۔" اگرچہ نفرت ایک فطری جذبات ہے ، لیکن اس سے عمل کرنا اور اسے جڑ سے اکھاڑنے دینا کبھی بھی ان مقاصد کو پورا نہیں کرسکے گا جو ہم ان کو چاہتے ہیں۔ میں آپ کو اسٹیل اسپیکنگ یوتھ کہتا ہوں کہ اس لڑائی کے لئے جو میں نے اپنی زندگی بھر اور تاریخ میں بڑی عمر کی نسلوں سے نوجوان نسلوں کے ساتھ کیا ہے۔ ہر نسل یہ سوچتی ہے کہ ان کی نسل ہی ایسی ہے جو لڑنا بہتر جانتی ہے۔ مجھے ڈر ہے کہ میں جتنا زیادہ عمر کے ساتھ نوجوان لوکس کو کہنا شروع کروں گا ، اس سے زیادہ تر میری نسل کو تحریک پر قبضہ کرنا پڑا۔ €؟ یا € € least کم از کم میری نسل بلیک لائفز مٹر موومنٹ میں شامل تھی۔ لیکن اس معاملے کی سچائی یہ ہے کہ ہر نسل کو چمکنے کا موقع ملتا ہے اور جسے ڈاکٹر مارٹن لوتھر کنگ ، جونیئر نے دی محبوب برادری کے نام سے موسوم کیا۔ ہم ڈاکٹر کنگز کے خواب کے بارے میں بہت کچھ سنتے ہیں ، لیکن جو کچھ ہم سنتے ہیں وہ چھوٹی چھوٹی چھوٹی چھوٹی چھوٹی باتیں ہیں ، گورے بچے اور سیاہ فام بچے ، جس نے ہاتھ تھامے ہوئے ہیں ، بلہ ، بلاہ۔ ہم اکثر بڑی تصویر کو یاد کرتے ہیں۔ بڑی تصویر یہ تھی کہ ڈاکٹر کنگ کا ماننا ، جیسا کہ میں کرتا ہوں ، کہ یہاں ایک دنیا ممکن ہے جو آج کی دنیا سے کہیں زیادہ مختلف ہے۔ اس دنیا میں: مذہبی اور سیاسی اختلافات سے کوئی نفرت نہیں ہے۔ ہر ایک سے محبت کی جاتی ہے اور اس کی پرواہ کی جاتی ہے کہ وہ کون ہیں ، چاہے ان کی جلد کا رنگ ، ان کا جنسی رجحان ، ان کے صنف کا اظہار کوئی فرق نہیں پڑتا ہے۔ اور لوگوں کے ساتھ یہ سلوک نہیں ہے کہ وہ کتنا پیسہ کماتے ہیں یا کون سی نوکری کام کرتے ہیں۔ یہ خواب ممکن ہے ، لیکن صرف اس صورت میں جب ہم سب نے اس محبوب برادری کو سچ ثابت کرنے میں اپنا ہاتھ ڈالا۔ میں آپ میں سے ہر ایک سے اتنا پیار کرتا ہوں ، یہاں تک کہ جب آپ میرے اعصاب پر آجاتے ہیں تو میں آپ کو ہر نقصان دہ جبر سے بچانا چاہتا ہوں۔ لیکن میں یہ جانتا ہوں کہ اس کا طریقہ سب سے بہتر طریقہ یہ ہے کہ آپ نفرت کی دنیا میں زندہ بچ جانے میں مدد کریں۔ میں ہمیشہ آپ کو بقا کے ٹولز کو دکھانا چاہتا ہوں جو میں نے سیکھا تھا ، اور یہ بھی ٹولز جنہوں نے محبوب برادری کی تشکیل میں مدد کے لئے سیکھا تھا۔ کیونکہ میں جانتا ہوں ، کہ جس طرح میں کسی دن اس دنیا کی سب سے بڑی نسل میں شامل ہو جاؤں گا اور مجھے امید ہے کہ آخر کار میں ایک باپ دادا بن جاؤں گا جس کا آپ اپنی جدوجہد میں پکارتے ہیں ، اسی طرح آپ کو کسی دن اپنی ہی دنیا میں محبوب برادری کی تشکیل کی ذمہ داریوں پر عمل پیرا ہونا پڑے گا۔ بالکل اسی طرح جیسے میری اور میری نسل ہے۔ آپ کو یہ ہماری طرح نہیں کرنا پڑے گا ، حقیقت میں مجھے امید ہے کہ آپ نے بہت غلطیاں نہیں کیں ، لیکن میں چاہتا ہوں کہ آپ ان محبت پسند جنگجو بنیں ، مجھے آپ کی محبت کی ضرورت ہے یودقاوں ، اور میں نے بزرگ ہونے کا عہد کیا ہے جس کی آپ کو ضرورت ہے۔ بس اس پر گرفت کرتے رہیں اور جانیں ، جب آپ کال کریں گے تو ڈاکٹر تھورمین اور ڈاکٹر کنگ سمیت بزرگ ہمیشہ موجود ہیں۔ تم جانتے ہو کہ میں تم سے پیار کرتا ہوں ، تائی آمری (بیبی پادری اور جیدی ماسٹر) سپن ولسن 4.0 Â کسی دن آپ کو اپنی ہی دنیا میں محبوب برادری بنانے کی ذمہ داریوں کی طرف بڑھنا ہوگا جس طرح میری اور میری نسل کی ہے۔ آپ کو یہ ہماری طرح نہیں کرنا پڑے گا ، حقیقت میں مجھے امید ہے کہ آپ نے بہت غلطیاں نہیں کیں ، لیکن میں چاہتا ہوں کہ آپ ان محبت پسند جنگجو بنیں ، مجھے آپ کی محبت کی ضرورت ہے یودقاوں ، اور میں نے بزرگ ہونے کا عہد کیا ہے جس کی آپ کو ضرورت ہے۔ بس اس پر گرفت کرتے رہیں اور جانیں ، جب آپ کال کریں گے تو ڈاکٹر تھورمین اور ڈاکٹر کنگ سمیت بزرگ ہمیشہ موجود ہیں۔ تم جانتے ہو کہ میں تم سے پیار کرتا ہوں ، تائی آمری (بیبی پادری اور جیدی ماسٹر) سپن ولسن 4.0 Â کسی دن آپ کو اپنی ہی دنیا میں محبوب برادری بنانے کی ذمہ داریوں کی طرف بڑھنا ہوگا جس طرح میری اور میری نسل کی ہے۔ آپ کو یہ ہماری طرح نہیں کرنا پڑے گا ، حقیقت میں مجھے امید ہے کہ آپ نے بہت ساری غلطیاں کیں ، لیکن میں چاہتا ہوں کہ آپ ان محبت پسند جنگجو بنیں ، مجھے آپ کی محبت کی ضرورت ہے جنگجو ، اور میں آپ سے ضرورت ہے کہ ایک بزرگ بننے کا عہد کرتا ہوں۔ بس اس پر گرفت کرتے رہیں اور جانیں ، جب آپ کال کریں گے تو ڈاکٹر تھورمین اور ڈاکٹر کنگ سمیت بزرگ ہمیشہ موجود ہیں۔ تم جانتے ہو کہ میں تم سے پیار کرتا ہوں ، تائی آمری (بیبی پادری اور جیدی ماسٹر) سپن ولسن 4.0 Â بس اس پر گرفت کرتے رہیں اور جانیں ، جب آپ کال کریں گے تو ڈاکٹر تھورمین اور ڈاکٹر کنگ سمیت بزرگ ہمیشہ موجود ہیں۔ تم جانتے ہو کہ میں تم سے پیار کرتا ہوں ، تائی آمری (بیبی پادری اور جیدی ماسٹر) سپن ولسن 4.0 Â بس اس پر گرفت کرتے رہیں اور جانیں ، جب آپ کال کریں گے تو ڈاکٹر تھورمین اور ڈاکٹر کنگ سمیت بزرگ ہمیشہ موجود ہیں۔ تم جانتے ہو کہ میں تم سے پیار کرتا ہوں ، تائی آمری (بیبی پادری اور جیدی ماسٹر) سپن ولسن 4.0
