# Supplementary material for: Supervised ensemble learning methods towards automatically filtering Urdu fake news within social media
Source: PeerJ Comput Sci. 2021 Mar 9;7:e425. doi: 10.7717/peerj-cs.425 (PMC7959660; doi:10.7717/peerj-cs.425)
Supplement: Supplemental Information 1 — News articles are in the .txt file format to read and process by machine learning code. [file peerj-cs-07-425-s001.zip › UFN/0/17.txt]

پہلی ہندو عورت کانگریس میں منتخب ہوئی - پہلے ہندو کو امریکی ایوان نمائندگان کے لئے منتخب کیا گیا تھا۔ وہ بھاگواد گیتا کے عہدے کا حلف لیں گی۔ انتخابات کے دوران ، ہوائی نے جاپان میں پیدا ہونے والی مازی ہیروانو کو سینیٹ کے لئے منتخب ہونے والی پہلی ایشین نژاد امریکی خاتون منتخب کیا۔ ہوائی نے امریکی ایوان نمائندگان میں ڈیموکریٹ تلسی گبارڈ کو پہلے ہندو منتخب کرنے کا بھی انتخاب کیا۔ اسی وجہ سے ، فاکس نیوز نے ہوائی کو "ڈسٹراسٹر زون" قرار دے دیا ہے۔ گبرڈ دو قدامت پسند ہوائی سیاستدانوں کی بیٹی ہے۔ وہ پہلی بار بھاگ گئیں ، اور 21 سال کی عمر میں اس منصب کے لئے منتخب ہوگئیں۔ اپنی پہلی مدت ملازمت کے بعد ، انہوں نے ہوائی کے نیشنل گارڈ کے ساتھ 12 ماہ کی ڈیوٹی پر فرائض سرانجام دیئے ، اور پھر ایکسیلیریٹڈ آفیسر امیدوار کی تاریخ کی پہلی خاتون بن گئیں۔ الاباما ملٹری اکیڈمی کے ایک اسکول کو "اعزازی گریجویٹ" نامزد کیا جائے گا؟ اس کے بعد انہیں 2004 میں طبی آپریشنوں کی ایک ماہر کی حیثیت سے بغداد میں تعینات کیا گیا تھا ، اور انہیں 2008 میں کویت میں تعینات کیا گیا تھا۔ تاریخ نے ثابت کیا ہے کہ ہر ایک ہندو منتخب ہونے میں راضی نہیں ہے۔ جب سن 2007 میں ہندو سیاستدان راجن زید سے دعا کے ساتھ کھلنے کے لئے کہا گیا تو ، امریکی فیملی ایسوسی ایشن نے اس دعا کو â ross مجموعی بت پرستی called کہا؟ اور لوگوں سے احتجاج کی اپیل کی۔ گیلری کی آواز سے تین مظاہرین نے دعا میں رکاوٹ ڈالی۔ جب اس جنوری میں اس کی حلف برداری ہوگی ، گیبارڈ بھگواد گیتا کے اوپر اپنے عہدے کا حلف لیں گے ، جو ہندو مذہب یا سناتن دھرم کے لئے ایک مقدس متن ہے۔ گیبارڈ نے امید کی ہے کہ وہ ہندوستان کے ساتھ بہتر تعلقات کو فروغ دینے میں امریکہ کی مدد کرے گا ، جو معاشی اور جوہری طاقت کے ساتھ دنیا کی سب سے بڑی جمہوریت ہے۔ وہ تجربہ کاروں کے امور اور ماحولیاتی امور پر بھی کام کرنے کی امید کرتی ہے۔ کانگریس کے دوسرے غیر مسیحی لوگوں میں منیسوٹا کے کیتھ ایلیسن بھی شامل ہیں ، جنھوں نے اقتدار سے ہٹ کر اپنے عہدے کا حلف لیا۔ اریانا میریسول REALfarmacy.com کے لئے تعاون کرنے والے عملے کی مصن .ف ہیں۔ وہ فطرت کا شوق ، باغبان ، فوٹو گرافر ، مصنف ، ہائکر ، خواب دیکھنے والا ، اور پائیدار ، جنگلی اور آزاد ہر چیز سے محبت کرنے والی ہے۔ اریانا کوشش کرتی ہے کہ لوگوں کو ان کے حقیقی ماخذ ، مادر فطرت کے قریب کیا جائے۔ اس نے ایورگرین اسٹیٹ کالج سے انڈرگریجویٹ ڈگری حاصل کی جس میں پائیدار ڈیزائن اور ماحولیاتی سائنس پر فوکس کیا گیا تھا۔ انسٹاگرام پر اس کی مہم جوئی کو فالو کریں۔ اریانا کوشش کرتی ہے کہ لوگوں کو ان کے حقیقی ماخذ ، مادر فطرت کے قریب کیا جائے۔ اس نے ایورگرین اسٹیٹ کالج سے انڈرگریجویٹ ڈگری حاصل کی جس میں پائیدار ڈیزائن اور ماحولیاتی سائنس پر فوکس کیا گیا تھا۔ انسٹاگرام پر اس کی مہم جوئی کو فالو کریں۔ اریانا کوشش کرتی ہے کہ لوگوں کو ان کے حقیقی ماخذ ، مادر فطرت کے قریب کیا جائے۔ اس نے ایورگرین اسٹیٹ کالج سے انڈرگریجویٹ ڈگری حاصل کی جس میں پائیدار ڈیزائن اور ماحولیاتی سائنس پر فوکس کیا گیا تھا۔ انسٹاگرام پر اس کی مہم جوئی کو فالو کریں۔
