# Supplementary material for: Supervised ensemble learning methods towards automatically filtering Urdu fake news within social media
Source: PeerJ Comput Sci. 2021 Mar 9;7:e425. doi: 10.7717/peerj-cs.425 (PMC7959660; doi:10.7717/peerj-cs.425)
Supplement: Supplemental Information 1 — News articles are in the .txt file format to read and process by machine learning code. [file peerj-cs-07-425-s001.zip › UFN/0/170.txt]

جسمانی سونے کا مطالبہ اور خوف - جسمانی سونے کا مطالبہ اور خوف گھر پر پوسٹ کیا گیا »» چاندی »» سلور نیوز Â »جسمانی سونے کا مطالبہ اور خوف آج یہ دونوں عوامل واضح طور پر کام کر رہے ہیں کیونکہ دھاتیں ایک اضافے میں بڑھ رہی ہیں جس کی ہم توقع گذشتہ ہفتے کے آخر سے کر رہے ہیں۔ تاہم ، ان فوائد کو جلد ہی پلٹ دیا جاسکتا ہے لہذا آپ کو چند اشارے ملنے سے بہتر ہیں۔ کریگ ہیمکے ، ٹی ایف میٹلز سے: جیسا کہ اس پوسٹ کے عنوان میں بتایا گیا ہے ، جسمانی مانگ اور خوف دونوں ہی ڈرائیونگ کی قیمت ثابت ہوتے ہیں۔ آج ہم جسمانی طلب کو کیسے ماپ سکتے ہیں؟ کبھی کبھی یہ راتوں رات کی کمی کے طور پر ظاہر ہوتا ہے ondon ondonœ لندن بندرâ ؟؟ تجارت جب گذشتہ ہفتے قیمتوں میں استحکام آرہا تھا ، ہم نے دیکھا کہ یہ واقعہ دوبارہ پیش آرہا ہے: http://www.tfmetalsreport.com/blog/7941/some-possible-encouragement اور اب لندن میں ایک رات (اس سے قبل آج) ایکشن دیکھیں: ڈان € ™ t مجھ سے اس کی مقدار درست کرنے کو کہیں کیونکہ میں نہیں کر سکتا۔ یہ سیکھے ہوئے تجربے کی بنیاد پر خالص قیاس ہے۔ چونکہ میں نے تقریبا stuff سات سالوں سے روزانہ اس چیز کی پیروی کی ہے ، میں نے لندن کی طلب اور لندن بندر کی روزانہ قیمتوں میں کمی کے مابین واضح صلح کیا ہے۔ اور یہ واضح طور پر قیمت کے رجحان سے منسلک ہے۔ لہذا ، جب لندن کے بندر نیچے کھڑے ہو گئے ہیں - پچھلے دو ہفتوں میں ان کے پاس آدھے وقت سے زیادہ وقت ہے - یہ مجھے بتاتا ہے کہ لندن میں جسمانی مانگ مضبوط ہے اور ، اس کے نتیجے میں ، آپ نیو یارک میں بھی قیمت میں اضافے کی توقع کرسکتے ہیں۔ . آج کی چیزوں کو بھی متاثر کرنا خوف ہے۔ یہی خوف ہے کہ ڈونلڈ ٹرمپ امریکہ کا اگلا صدر بننے جا رہے ہیں۔ مجھے ایسا معلوم نہیں کہ ایسا کیوں ہے؟ شاید ، اس کے بجائے ، ایک بہتر لفظ "œ ceruncertaintyâ is" ہے؟ سونے کی قیمت اس غیر یقینی صورتحال کی توقع کر رہی ہے جو ٹرمپ کی فتح لائے گی۔ کسی بھی طرح ، جب آپ کو انتخابات سے صرف ایک ہفتہ قبل کسی بڑے قومی سروے میں 14 نکاتی ردوبدل مل جاتا ہے تو اس کا اثر چونکا دینے والا ہوتا ہے۔ https://www.washingtonpost.com/news/the-fix/wp/2016/11/01/post-abc-tracking-poll-clinton-falls-behind-trump-in-enthusiasm-but-has-edge- ابتدائی ووٹنگ / اور یہ نہ صرف دھاتیں ہیں۔ ہم بھی ویکیپیڈیا میں آنے والے بریک آؤٹ اور اضافے کا سراغ لگا رہے ہیں ، اور یہ آج اور 3 up 700 تک ہے۔ چونکہ اس ہفتہ وار چارٹ میں پچھلے بریک آؤٹ میں بٹ کوائن کی قیمت میں 40 فیصد اضافہ ہوا تھا ، لہذا میں کہتا ہوں کہ آپ کا اگلا ہدف ممکنہ طور پر likely 1000 کے قریب ہے۔ کل صرف دھاتیں کی طرف رجوع کرتے ہوئے ، ہم نے اضافے کے امکانات پر تبادلہ خیال کیا۔ قیمتوں کو متعلقہ 200 دن کے ایم اے پر / اس کے قریب مدد مل گئی تھی اور ، تانبے کی قیمت زیادہ ہونے کے ساتھ ، ہم نے سوچا تھا کہ آج ہم دیکھ رہے ہیں جیسے ایک اقدام آنے والا ہے۔ اور جبکہ یہ سب بہت عمدہ ، اچھا اور اچھا ہے ، جب تک قیمتیں 50 دن کی اوسط اوسط سے پیچھے نہیں ہٹتی ہیں تب تک ہم نے واقعی کوئی قابل ذکر کام انجام نہیں دیا۔ ہاں ، چاندی کبھی بھی اپنے 200 دن سے نیچے نہیں بند ہوتی ہے اور سونا اب اپنے 200 دن سے زیادہ 1٪ سے زیادہ پیچھے ہے - لیکن اگر آپ حالیہ ڈاونٹرینڈ کو پلٹنا چاہتے ہیں اور گرم ، مومو پیچھا کرنے والی اسپیشل ایچ ایف ٹی سے الگ الگ رقم حاصل کرنا چاہتے ہیں مصنوعی کاغذ سونے سے ماخوذ میں واپس چارج کرنے کے ل، ، پھر آپ کو 50 دن تک اور اس کے وسعت تک اس اقدام کی ضرورت ہوگی۔ وضاحت کی خاطر ، نیچے دیئے گئے چارٹ میں دسمبر 16 سونے اور دسمبر 16 چاندی دونوں کے لئے 50 دن کی ایم اے کی جگہ کے سوا کچھ نہیں دکھائی دیتا ہے۔ یہ دیکھنے کے لئے کلیدی درجے ہیں۔ ان سطحوں کے اوپر اور قریب جانے کے ل A الگوس کو تیز کرنا چاہئے اور ڈرائیو کی قیمت اس سے بھی زیادہ ہوگی۔ لہذا ، ان دونوں کو بہت قریب سے دیکھیں اور دونوں کے تیز ڈاون زاویہ کو بھی نوٹ کرنا یقینی بنائیں۔ اس سے زیادہ اچھالنے کا دباؤ پڑتا ہے۔ ہم دیکھتے رہنا یقینی بنائیں گے کہ دوسرے دو اہم اشارے تانبے اور HUI ہیں۔ ٹائپ کرنے کے ساتھ ہی کاپر میں 1٪ مزید اضافہ ہوتا ہے۔ یہ لگاتار ساتواں دن ہے اور میرے پاس آخری $ 2.222 ہے۔ HUI بھی اونچا ہے لیکن اتنا زیادہ نہیں جتنا آپ امید / توقع کرسکتے ہیں۔ میں نے اسے 218 پر حاصل کیا اور اس میں تقریبا 5.5 پوائنٹس ہیں۔ آپ کیا دیکھ رہے ہیں؟ آئیے اعلی کو جاری رکھنے اور اس عہد سے باہر نکلنے کے لئے تانبے حاصل کریں اور آئی ٹی 220 کے اوپر HUI واپس حاصل کریں۔ ان دونوں سے دھاتوں کو اور بھی اونچی کرنے میں مدد ملے گی۔ اب بھی بہت کچھ چل رہا ہے لیکن مجھے لگتا ہے کہ میں یہاں رک جاؤں گا تاکہ ہم ہر ایک کے ل. اس پوسٹ کو حاصل کرسکیں۔ TF میں نے اسے 218 پر حاصل کیا اور اس میں تقریبا 5.5 پوائنٹس ہیں۔ آپ کیا دیکھ رہے ہیں؟ آئیے اعلی کو جاری رکھنے اور اس عہد سے باہر نکلنے کے لئے تانبے حاصل کریں اور آئی ٹی 220 کے اوپر HUI واپس حاصل کریں۔ ان دونوں سے دھاتوں کو اور بھی اونچی کرنے میں مدد ملے گی۔ اب بھی بہت کچھ چل رہا ہے لیکن مجھے لگتا ہے کہ میں یہاں رک جاؤں گا تاکہ ہم ہر ایک کے ل. اس پوسٹ کو حاصل کرسکیں۔ TF میں نے اسے 218 پر حاصل کیا اور اس میں تقریبا 5.5 پوائنٹس ہیں۔ آپ کیا دیکھ رہے ہیں؟ آئیے اعلی کو جاری رکھنے اور اس عہد سے باہر نکلنے کے لئے تانبے حاصل کریں اور آئی ٹی 220 کے اوپر HUI واپس حاصل کریں۔ یہ دونوں دھاتوں کو اور بھی اونچی بنانے میں مددگار ثابت ہوں گے۔ اب بھی بہت کچھ چل رہا ہے لیکن مجھے لگتا ہے کہ میں یہاں رک جاؤں گا تاکہ ہم ہر ایک کے ل. اس پوسٹ کو حاصل کرسکیں۔ TF
