# Supplementary material for: Supervised ensemble learning methods towards automatically filtering Urdu fake news within social media
Source: PeerJ Comput Sci. 2021 Mar 9;7:e425. doi: 10.7717/peerj-cs.425 (PMC7959660; doi:10.7717/peerj-cs.425)
Supplement: Supplemental Information 1 — News articles are in the .txt file format to read and process by machine learning code. [file peerj-cs-07-425-s001.zip › UFN/0/171.txt]

ایران کے ساتھ امریکی جنگ کے بارے میں تبصرے کا آغاز - 23 جنوری ، 2012 کو پوسٹ کیا گیا بذریعہ ڈاکٹر ایوین | 10 تبصرے جب ہم جنوبی کیرولائنا میں نیوٹ بمقابلہ مٹ ڈرامہ کے ذریعہ منتقلی اور مشغول تھے ، اوباما نے امریکی عوام (یا کانگریس؟) کو بتائے بغیر ہی خاموشی سے ایران کے ساتھ جنگ ​​شروع کردی۔ یہ چونکا دینے والا دعویٰ ہے کہ جیمز ریکارڈز نے کنگ ورلڈ نیوز کے ساتھ 13 جنوری کو ایک انٹرویو میں کہا تھا۔ رکارڈز نیویارک میں ٹینجینٹ کیپیٹل کا ایک سینئر منیجنگ ڈائریکٹر ہے ، جس کے مشاورتی مؤکلوں میں دنیا بھر کے سرکاری ڈائریکٹوریٹ شامل ہیں۔ وہ کرنسی وارز کے مصنف ہیں: دی میکنگ آف دی نیکسٹ گلوبل کرائسس (پینگوئن / پورٹ فولیو ، 2011)۔ رکارڈز وہ شخص بھی ہے جس نے 1981 میں ایران سے امریکی مغویوں کی رہائی کے لئے بات چیت کی تھی ، اور وہ امریکی قومی سلامتی کے امور اور محکمہ دفاع میں شامل رہتا ہے۔ یہی بات رکارڈز نے کنگ ورلڈ نیوز کو ایران کی صورتحال کے بارے میں بتائی۔ . € œ حقیقت یہ ہے کہ ہم ، یعنی امریکہ کے ساتھ ، ایران کے ساتھ جنگ ​​کی راہ پر گامزن ہیں اس مقام پر یہ بات بالکل واضح ہے۔ ایسا لگتا ہے کہ الٹی گنتی شروع ہوچکی ہے اور یہ بعد میں ہونے کی بجائے جلد ہی سر پر آرہا ہے۔ حالات بہت تیزی سے آگے بڑھ رہے ہیں۔ جنرل مارٹن ڈیمپسی ، جو جوائنٹ چیفس آف اسٹاف کے چیئرمین ہیں ، اسرائیل پہنچے ہیں اور اسرائیل خود کو امریکی یوروپی کمانڈ یا ای یوکام سے مربوط کررہا ہے۔ لہذا ، اس مقام پر ، اسرائیل اور امریکی آپریشنل صلاحیت بشمول یوروپ میں مقیم نیٹو سمیت ، کا انضمام بہت دور کی بات ہے۔ اسرائیل میں امریکی فوج کی ایک بہت بڑی تعداد ہے۔ مجھے نہیں معلوم کہ کیا لوگوں کو اس کا احساس ہے ، لیکن وہ THAAD نظام (ٹرمینل ہائی اونچائیٹڈ ایریا ڈیفنس) چلا رہے ہیں۔ وہ ان ہتھیاروں کی نگرانی کرتے ہیں جو آنے والے ایرانی میزائلوں کو گرا دیں گے۔ امریکہ اور اسرائیل کے مابین مشترکہ مشقیں جاری ہیں۔ اسی کے ساتھ ہی ایران جنگ کے کھیل بھی کھیل رہا ہے۔ اس مقام پر بساط پر چلنے والے بہت سارے ٹکڑے ہیں۔ یہ صرف جنگ کا کھیل نہیں ہے یا اس کے بارے میں سوچنا ہی نہیں ہے کہ کیا ہوسکتا ہے ، ٹکڑوں نے حقیقت میں بساط پر چلنا شروع کردیا ہے۔ اسرائیل کے لئے یہ واقعی موجود ہے۔ امریکہ واقعتا a ایک ایسی دنیا دیکھنا چاہے گا جہاں ایران کے پاس جوہری ہتھیار موجود نہ ہوں ، لیکن اسرائیل کے لئے یہ ترجیح نہیں ہے۔ اگر ایران کو جوہری ہتھیار مل جاتے ہیں تو ایران نے کہا ہے کہ وہ اسرائیل کو زمین پر جلا ڈالیں گے۔ لہذا ، یہ صرف ایک تزویراتی توازن نہیں ہے ، اسرائیلیوں کی زندگی یا موت ہے۔ میرے پاس موجود تمام معلومات یہ ہیں کہ امریکہ (ایران پر حملہ) کرنے والا ہے۔ چنانچہ اسرائیل اور امریکہ کے مابین کشیدگی کو حل کیا جارہا ہے تاکہ امریکہ کو واقعتا the حملے کا آغاز کردیں۔ اس کی ایک وجہ انتقامی ویکٹر ہے۔ اگر امریکی حملے اور اسرائیل کا مقابلہ جاری رہا تو ایران کے پاس اسرائیل پر حملہ کرنے کا کوئی جواز نہیں ہے۔ وہ (ایران) مشرق وسطی میں امریکی اہداف پر حملہ کریں گے ، لیکن ہم اس کے لئے تیار ہیں ، ہم اس کے لئے تیار ہیں۔ ہم میزائلوں کو دبائیں گے اور ان کی فضائیہ ایک مذاق ہے ، ہم پہلے دن ہی اسے باہر لے جائیں گے۔ لیکن ان میں میزائل کی سنجیدہ صلاحیت ہے۔ ہمیں انسداد میزائل جنگ کی ضرورت ہوگی اور ہمیں ان اڈوں پر حملہ کرنے کی ضرورت ہوگی۔ ہمیں ایران ، سائبر وارفیئر ، پاور گرڈ کو نیچے اتارنے ، کمانڈ اور کنٹرول ڈھانچے کو ختم کرنے کے لئے بہت سے دوسرے نقصانات کرنے پڑیں گے۔ مشرق وسطی میں اپنے اثاثوں پر حملہ کرنے سے روکنے کے لئے ہم ہر ممکن کوشش کریں۔ یہ جنگ فضائی طاقت ، سمندری طاقت ، سائبر وارفیئر ، مالی جنگ ، تخریب کاری ، خصوصی آپریشن ، قتل وغارت گری جیسی چیزوں سے لڑی جائے گی۔ یہ پہلے ہی جاری ہے۔ ایک مثال کے طور، کل ایک ممتاز ایرانی جوہری سائنسدان کا مقناطیسی بم کا ناجائز مقابلہ ہوا۔ تو یہ جنگ پہلے ہی لڑی جا رہی ہے۔ دوسرے دن امریکہ نے ایران کے مرکزی بینک کی منظوری دے دی۔ ویسے ، ہم برسوں سے ان کی منظوری دے رہے ہیں ، لیکن ہم اسے تھوڑا سا بڑھاتے جارہے ہیں۔ یہ مینڈک کی طرح ہے جو پانی کے ایک برتن میں ابلتا ہے اور اسے اس وقت تک پتہ نہیں چلتا ہے کہ پانی گرم ہو رہا ہے۔ صدر اوباما نے تقریبا ایک ہفتہ قبل مرکزی بینک کی منظوری دی تھی۔ ایرانی کرنسی ، ریال ، ایک ہی دن میں 30 dropped گر گئی۔ ایران میں ہائپر انفلیشن ٹوٹ گیا ہے۔ یہ مالی جنگ ہے۔ سننے والوں کے لئے میری بات یہ ہے کہ یہ نظریاتی نہیں ہے ، یہ جنگی کھیل نہیں ہے ، مشق نہیں ہے ، یہ اب ہورہا ہے اور گھڑی گھٹ رہی ہے۔ â € ؟؟ یو ایس ایس ابراہم لنکن ریکارڈز کے چونکا دینے والے دعوے کی تصدیق آج صبح برطانیہ کے ٹیلی گراف نے کی۔ ایران کے خطرناک آبنائے ہرمز کو بند کرنے کے خطرے کی خلاف ورزی کرتے ہوئے ، ریاستہائے متحدہ امریکہ ، برطانیہ اور فرانس نے آبنائے میں چھ جنگی جہاز تعینات کیے ہیں ، جس کی سربراہی یو ایس ایس ابراہم لنکن نے کی۔ 100،000 ٹن جوہری طاقت سے چلنے والا طیارہ بردار جہاز گذشتہ روز خلیج فارس میں داخل ہوا۔ آسٹریلیائی حکومت کے ایک دفاعی ماہر ، جو فوجی اسٹریٹجک ای میل فہرست کے ایک رکن ، پر بھی ہے ، کی تصدیق بھی ہم ایران کے ساتھ کررہے ہیں۔ یہ وہی ہے جس نے اس نے ریکارڈز کے دعوے کے بارے میں لکھا ہے: leave € today آج چھٹی سے واپس آیا اور اس سے پہلے پہلا بڑا مختصر بیان ہوا۔ اس سے باہر آنے والی دلچسپ بات یہ تھی کہ 4 آئیز برادری کے ہر فرد اپنے آپ کو جنگی انداز میں سمجھتے ہیں ، حالانکہ اس میں کوئی اعلان نہیں کیا جاتا ہے۔ ہم جنگ میں ہیں۔ یہ صرف اتنا ہے کہ عام لوگ اسے نہیں دیکھ سکتے ہیں۔ ہم واقعی اس نظریہ کے حامل ہیں کہ ہم پچھلے 12 سالوں سے سائبر وار میں ہیں۔ â ؟؟ خدا ہماری مدد کرے
