# Supplementary material for: Supervised ensemble learning methods towards automatically filtering Urdu fake news within social media
Source: PeerJ Comput Sci. 2021 Mar 9;7:e425. doi: 10.7717/peerj-cs.425 (PMC7959660; doi:10.7717/peerj-cs.425)
Supplement: Supplemental Information 1 — News articles are in the .txt file format to read and process by machine learning code. [file peerj-cs-07-425-s001.zip › UFN/0/172.txt]

اگر آپ کے پاس ان میں سے ایک پرانا VHS ٹیپس ہے تو یہ $ 1000 سے بھی زیادہ قیمت کے ہوسکتی ہے - ایڈی گیٹ وی ایچ ایس ٹیپ کے ذریعہ پوسٹ کیا ہوا کسی شیلف پر دھول جمع کررہا ہے؟ ہوسکتا ہے کہ آپ نے پہلے ہی جگہ پر دوبارہ دعوی کیا ہو اور وہ ایک اٹاری میں بیٹھے ہوئے ہیں جو بہت بھول گئے تھے۔ امید ہے کہ آپ نے انہیں باہر نہیں پھینک دیا ، اگرچہ ، پتہ چلتا ہے کہ کچھ پرانے ٹیپوں کا کافی بازار ہوسکتا ہے۔ مووی کی ریلیز اور دوبارہ ریلیز کے لئے جدید ہدایت کاری کے عمل میں تھیٹر کے ورژن سے فلم شامل کرنا یا اس میں ترمیم شامل ہے۔ اگرچہ کچھ لوگ ان تبدیلیوں کو ذہن میں نہیں لیتے یا اس سے بھی لطف اندوز نہیں ہوتے ہیں ، دوسروں کے ل، ، اصل کٹ قیمت کے برابر ہے۔ یہ فلکیاتی قیمتوں پر کچھ ٹیپوں کے لئے ای بے پر لسٹنگ میں ترجمہ کرتا ہے ، جیسے ایک خاص خوبصورتی اور جانور کا ٹیپ، 9،999 میں جانا ہے۔ اصل خوبصورتی اور جانور میں â uman umanحمن اگین €؟ €؟ نغمہ شامل نہیں تھا۔ اسے خلائی وجوہات کی بنا پر کاٹا گیا ، پھر 2002 کے خصوصی ایڈیشن میں دوبارہ شامل کیا گیا۔ البتہ، خاص طور پر ڈزنی ٹیپس دیگر وجوہات کی بنا پر جمع کرنے والوں کے ل valuable قیمتی ہوسکتی ہیں۔ ریڈڈیٹ صارف ریڈڈیٹ_اقتدار قیاس آرائی کرتا ہے کہ ، اصل ریلیز پر مخصوص برانڈنگ کی وجہ سے ، یہ فلمیں تھوڑی دیر تک جاسکتی ہیں: V some some کچھ وی ایچ ایس (اور بیٹا میکس) ٹیپوں کی ریڑھ کی ہڈیوں پر ایک کالا ہیرا ہے جس میں والٹ کے دستخط ہیں۔ ڈزنی کی یہ پہلی کوشش تھی کہ وہ اپنے ویڈیو گھروں تک مارکیٹ کریں۔ اس کی وجہ سے ، ڈزنی کے کچھ جمع کرنے والے اس بات پر قائل ہیں کہ یہ VHS ٹیپ قابل قدر ہیں۔ € ؟؟ اگرچہ یہ ممکن ہے کہ کچھ ٹیپ واقعی میں تھوڑی بہت قیمت کے حامل ہیں ، لیکن درج کردہ بہت سی فلمیں واقعتا بہت کم میں فروخت ہو رہی ہیں۔ پھر بھی ، اگر آپ کے پرانے VHS ٹیپس کے لئے آپ کا منصوبہ شروع ہوتا ہے اور ends them œ € œ œ œ sh sh sh sh sh sh sh with sh sh sh sh with with ends ends ends ends ends ends اس پر آپ کی تحقیق کرنے میں کوئی مضائقہ نہیں ہے کہ ان کی قیمت کیا ہوسکتی ہے۔ ذریعہ: ریڈڈیٹ صارف ریڈڈیٹ_اقتدار قیاس آرائیاں کرتا ہے کہ ، اصل ریلیز پر مخصوص برانڈنگ کی وجہ سے ، یہ فلمیں تھوڑی دیر تک جاسکتی ہیں: V some some کچھ وی ایچ ایس (اور بیٹا میکس) ٹیپوں کی ریڑھ کی ہڈیوں پر ایک کالا ہیرا ہے جس میں والٹ کے دستخط ہیں۔ ڈزنی کی یہ پہلی کوشش تھی کہ وہ اپنے ویڈیو گھروں تک مارکیٹ کریں۔ اس کی وجہ سے ، ڈزنی کے کچھ جمع کرنے والے اس بات پر قائل ہیں کہ یہ VHS ٹیپ قابل قدر ہیں۔ € ؟؟ اگرچہ یہ ممکن ہے کہ کچھ ٹیپ واقعی میں تھوڑی بہت قیمت کے حامل ہیں ، لیکن درج کردہ بہت سی فلمیں واقعتا بہت کم میں فروخت ہو رہی ہیں۔ پھر بھی ، اگر آپ کے پرانے VHS ٹیپس کے لئے آپ کا منصوبہ شروع ہوتا ہے اور ends them œ € œ œ œ sh sh sh sh sh sh sh with sh sh sh sh with with ends ends ends ends ends ends اس پر آپ کی تحقیق کرنے میں کوئی مضائقہ نہیں ہے کہ ان کی قیمت کیا ہوسکتی ہے۔ ذریعہ: ریڈڈیٹ صارف ریڈڈیٹ_اقتدار قیاس آرائیاں کرتا ہے کہ ، اصل ریلیز پر مخصوص برانڈنگ کی وجہ سے ، یہ فلمیں تھوڑی دیر تک جاسکتی ہیں: V some some کچھ وی ایچ ایس (اور بیٹا میکس) ٹیپوں کی ریڑھ کی ہڈیوں پر ایک کالا ہیرا ہے جس میں والٹ کے دستخط ہیں۔ ڈزنی کی یہ پہلی کوشش تھی کہ وہ اپنے ویڈیو گھروں تک مارکیٹ کریں۔ اس کی وجہ سے ، ڈزنی کے کچھ جمع کرنے والے اس بات پر قائل ہیں کہ یہ VHS ٹیپ قابل قدر ہیں۔ € ؟؟ اگرچہ یہ ممکن ہے کہ کچھ ٹیپ واقعی میں تھوڑی بہت قیمت کے حامل ہیں ، لیکن درج کردہ بہت سی فلمیں واقعتا بہت کم میں فروخت ہو رہی ہیں۔ پھر بھی ، اگر آپ کے پرانے VHS ٹیپس کے لئے آپ کا منصوبہ شروع ہوتا ہے اور ends them œ € œ œ œ sh sh sh sh sh sh sh with sh sh sh sh with with ends ends ends ends ends ends اس پر آپ کی تحقیق کرنے میں کوئی مضائقہ نہیں ہے کہ ان کی قیمت کیا ہوسکتی ہے۔ ذریعہ: some some some کچھ VHS (اور بیٹا میکس) ٹیپوں کی ریڑھ کی ہڈیوں پر کالا ہیرا ہے جس میں والٹ کے دستخط ہیں۔ ڈزنی کی یہ پہلی کوشش تھی کہ وہ اپنے ویڈیو گھروں تک مارکیٹ کریں۔ اس کی وجہ سے ، ڈزنی کے کچھ جمع کرنے والے اس بات پر قائل ہیں کہ یہ VHS ٹیپ قابل قدر ہیں۔ € ؟؟ اگرچہ یہ ممکن ہے کہ کچھ ٹیپ واقعی میں تھوڑی بہت قیمت کے حامل ہیں ، لیکن درج کردہ بہت سی فلمیں واقعتا بہت کم میں فروخت ہو رہی ہیں۔ پھر بھی ، اگر آپ کے پرانے VHS ٹیپس کے لئے آپ کا منصوبہ شروع ہوتا ہے اور ends them œ € œ œ œ sh sh sh sh sh sh sh with sh sh sh sh with with ends ends ends ends ends ends اس پر آپ کی تحقیق کرنے میں کوئی مضائقہ نہیں ہے کہ ان کی قیمت کیا ہوسکتی ہے۔ ذریعہ: some some some کچھ VHS (اور بیٹا میکس) ٹیپوں کی ریڑھ کی ہڈیوں پر کالا ہیرا ہے جس میں والٹ کے دستخط ہیں۔ ڈزنی کی یہ پہلی کوشش تھی کہ وہ اپنے ویڈیو گھروں تک مارکیٹ کریں۔ اس کی وجہ سے ، ڈزنی کے کچھ جمع کرنے والے اس بات پر قائل ہیں کہ یہ VHS ٹیپ قابل قدر ہیں۔ € ؟؟ اگرچہ یہ ممکن ہے کہ کچھ ٹیپ واقعی میں تھوڑی بہت قیمت کے حامل ہیں ، لیکن درج کردہ بہت سی فلمیں واقعتا بہت کم میں فروخت ہو رہی ہیں۔ پھر بھی ، اگر آپ کے پرانے VHS ٹیپس کے لئے آپ کا منصوبہ شروع ہوتا ہے اور ends them œ € œ œ œ sh sh sh sh sh sh sh with sh sh sh sh with with ends ends ends ends ends ends اس پر آپ کی تحقیق کرنے میں کوئی مضائقہ نہیں ہے کہ ان کی قیمت کیا ہوسکتی ہے۔ ذریعہ: بہت سی درج فلمیں اصل میں بہت کم میں فروخت ہورہی ہیں۔ پھر بھی ، اگر آپ کے پرانے VHS ٹیپس کے لئے آپ کا منصوبہ شروع ہوتا ہے اور ends them œ € œ œ œ sh sh sh sh sh sh sh with sh sh sh sh with with ends ends ends ends ends ends اس پر آپ کی تحقیق کرنے میں کوئی مضائقہ نہیں ہے کہ ان کی قیمت کیا ہوسکتی ہے۔ ذریعہ: بہت سی درج فلمیں اصل میں بہت کم میں فروخت ہورہی ہیں۔ پھر بھی ، اگر آپ کے پرانے VHS ٹیپس کے لئے آپ کا منصوبہ شروع ہوتا ہے اور ends them œ € œ œ œ sh sh sh sh sh sh sh with sh sh sh sh with with ends ends ends ends ends ends اس پر آپ کی تحقیق کرنے میں کوئی مضائقہ نہیں ہے کہ ان کی قیمت کیا ہوسکتی ہے۔ ذریعہ
