# Supplementary material for: Supervised ensemble learning methods towards automatically filtering Urdu fake news within social media
Source: PeerJ Comput Sci. 2021 Mar 9;7:e425. doi: 10.7717/peerj-cs.425 (PMC7959660; doi:10.7717/peerj-cs.425)
Supplement: Supplemental Information 1 — News articles are in the .txt file format to read and process by machine learning code. [file peerj-cs-07-425-s001.zip › UFN/0/173.txt]

مطالعہ: بروکوولی اور گوبھی کے حملوں نے پروسٹیٹ کینسر سیلوں میں پایا ہوا فیٹوکیمیکل - میں: قدرتی دوائی ہم سب جانتے ہیں کہ اپنی سبزیاں کھا نا ضروری ہے۔ کم از کم ، یہ وہی ہے جو ہم میں سے بیشتر نے سنا ہے جب سے ہم بچے تھے۔ ہماری والدہ نے ہمیں جو کچھ بتایا جب ہم جوان تھے ، ہمارے ڈاکٹر عمر کے ہوتے ہی ہمیں بتاتے ہیں۔ بعض اوقات اگرچہ ، یہ ہائی کولیسٹرول ، یا یہاں تک کہ ماں کی وجہ سے زیادہ مخصوص وجہ رکھنے میں مدد کرتا ہے کیونکہ میں نے ایسا کہا ہے۔ خاص طور پر ان لوگوں کے لئے جو نامیاتی سبز کھانے کے بڑے مداح نہیں ہیں۔ اوریگون اسٹیٹ یونیورسٹی کے لینس پالنگ مائکروونٹریننٹ ریسرچ انسٹی ٹیوٹ میں کی گئی ایک تحقیق کے مطابق ، اس بات کی تصدیق کرتی ہے کہ بروکولی اور اس سے وابستہ گلیفروس سبزیوں ، جیسے گوبھی اور گوبھی میں پائی جانے والی ایک فائٹو کیمیکل سلفورافین میں پروسٹیٹ کینسر کے خلیوں کو نشانہ بنانے اور اس پر حملہ کرنے کی فطری صلاحیت رکھتا ہے۔ پڑوسی خلیات [1]. غیر منسلک مطالعات سے پتہ چلتا ہے کہ اس میں چھاتی کے کینسر کے لئے بھی ایسا ہی وعدہ ہوسکتا ہے۔ روزمرہ کے کھانے - جیسے بروکولی in. میں پائے جانے والے فعال کیمیکل اکثر لوگوں کے تصور سے کہیں زیادہ طاقتور ہوتے ہیں۔ اگر حقیقت میں ، طبی استعمال کے ل these ان کیمیائی اجزا کو محفوظ طریقے سے اپنانے کا طریقہ طے کرنا محققین کو درپیش سب سے بڑی رکاوٹ ہے۔ یہاں تک کہ خوردنی پودوں کو â € ârichâ € ؟؟ سمجھا جاتا ہے؟ کسی دیئے گئے غذائی مادے میں ، حجم کے لحاظ سے اس کی نسبتا relatively کم مقدار پر مشتمل ہو۔ ان مرکبات کی بڑی اکثریت انسانوں کے لئے بھی زہریلی ہوسکتی ہے اگر کافی مقدار میں حراستی میں لیا جائے۔ اگرچہ پچھلی متعدد تحقیقات نے یہ ثابت کیا ہے کہ سلفورافین سومی اور مہلک کینسر دونوں خلیوں پر حملہ کرنے کے قابل ہے ، اوریگون اسٹیٹ کا مطالعہ یہ ثابت کرنے میں سب سے پہلے میں سے ایک ہے کہ ورنہ صحتمند بافتوں کو رکاوٹ بنا کر یہ کارآمد ہے۔ اس سے محققین کو علاج کے نئے ، کم خطرے سے متعلق اختیارات تیار کرنے کا زبردست ذریعہ مل جاتا ہے ، اور ممکن ہے کہ دوسرے بظاہر دنیا بھر میں خوردنی پودوں کی شفا بخش صلاحیت کی اضافی تحقیق کی حوصلہ افزائی کرے۔ حقیقت پسندی سے ، یہ معلوم ہوسکتا ہے کہ اسپتال کے روایتی ماحول میں کسی بھی طرح کے منشیات کی نشوونما یا کینسر کے علاج میں ان نتائج کو لاگو کیا جائے۔ اس دوران ، اس تحقیق کے پیچھے محققین کی سفارش ہے کہ ہم سب زیادہ نامیاتی کراسفیرس سبزیاں کھائیں۔ بروکولی کے علاوہ ، بہت آسانی سے دستیاب کراسیلیفرس سبزیاں قدرتی طور پر بڑی مقدار میں سلفورافین پر مشتمل ہوتی ہیں۔ اس اہم فائٹو کیمیکل میں اعلی کھانے کی کچھ اچھی مثالوں میں ہلکی اور مسالہ دار مچھلیاں ، شلجم ، واٹرکریس ، گوبھی ، اروگولا ، کیلے ، چارڈ ، اور بیشتر دیگر پتوں والے سبز شامل ہیں۔ غیر منسلک مطالعات سے یہ بھی معلوم ہوتا ہے کہ کینسر سے لڑنے والے مختلف مرکبات دیگر جڑی بوٹیاں اور باغ کی سبزیوں میں ہوسکتے ہیں۔ اجوائن اور اجمودا ، مثال کے طور پر ، خاص طور پر ایپیگینن میں امیر ہیں - ایک ایسی مادہ جس نے چھاتی کے کینسر سے لڑنے کے لئے قابل ذکر وعدہ ظاہر کیا ہے۔ سنتری ، سیب ، اور کچھ درختوں کے گری دار میوے میں بھی اپیگینن کی مقدار کا پتہ لگانا پایا جاتا ہے۔ مسئلہ یہ ہے کہ ، جسم کے لئے یہ بہت مشکل ہے کہ وہ خود کو ان میں سے کسی بھی کھانے سے موثر طریقے سے نکال سکے۔ حوالہ جات: اوریگون اسٹیٹ یونیورسٹی۔ مطالعہ بروکولی میں غذائی اجزاء کی حفاظت ، کینسر کو نشانہ بنانے کی صلاحیت کی تصدیق کرتا ہے۔ خبریں اور تحقیقاتی مواصلات۔ 2011 جون 9. اپنا جائزہ پیش کریں بروکولی میں غذائی اجزاء کی کینسر کو نشانہ بنانے کی قابلیت۔ خبریں اور تحقیقاتی مواصلات۔ 2011 جون 9. اپنا جائزہ پیش کریں بروکولی میں غذائی اجزاء کی کینسر کو نشانہ بنانے کی قابلیت۔ خبریں اور تحقیقاتی مواصلات۔ 2011 جون 9. اپنا جائزہ پیش کریں
