# Supplementary material for: Supervised ensemble learning methods towards automatically filtering Urdu fake news within social media
Source: PeerJ Comput Sci. 2021 Mar 9;7:e425. doi: 10.7717/peerj-cs.425 (PMC7959660; doi:10.7717/peerj-cs.425)
Supplement: Supplemental Information 1 — News articles are in the .txt file format to read and process by machine learning code. [file peerj-cs-07-425-s001.zip › UFN/0/174.txt]

ڈیوڈ ڈیوک نے بی ایل ایم ہنگاموں کے باوجود لینڈسلائڈ میں لوزیانا سینیٹ مباحثے میں کامیابی حاصل کی - ڈیوڈ ڈیوک نے لوزیانا کے سینیٹ مباحثے میں حصہ لینے پر لبرل میڈیا ڈگمگا رہا ہے۔ بی ایل ایم میں بڑے پیمانے پر فسادات ہوئے ، پولیس افسران پر حملہ ہوا اور ان کی کاروں کو نقصان پہنچا۔ ڈیوڈ ڈیوک سابق شاہی گرینڈ ڈریگن ، جادوگر ، جادوگر ، KKK کے شورویروں کا جادوگر سائکلپس ہے اور جو بھی آپ اسے فون کرنا چاہتے ہیں لیکن بلٹ ہٹ میڈیا اس کے بارے میں ذکر کرنا ہمیشہ آسانی سے بھول جاتا ہے وہ یہ بھی ہے کہ وہ سابقہ ​​ریپبلکن بھی ہے 1989 سے 1992 تک ریاستی نمائندے جنہوں نے پارٹی میں اصلاح کی۔ اس مباحثے کی میزبانی کرنے والے چینل ، ایف او ایکس 8 کے میزبان ایک آن لائن سروے کے مطابق ، ڈیوڈ ڈیوک نے تودے گرنے سے اس بحث میں کامیابی حاصل کی۔ جواب دہندگان میں سے 92٪ نے ڈیوڈ ڈیوک کو ووٹ دیا لیکن کیا یہ رائے شماری درست ہوسکتی ہے؟ یقینی طور پر نہیں! ڈیوڈ ڈیوک کو اپنے وزرڈ حلقوں میں کافی قومی حمایت حاصل ہے جب کہ لوزیانا کے باہر دوسرے 5 امیدواروں کے بارے میں کسی نے نہیں سنا۔ تو اس کے حامی ووٹ ڈالنے کے لئے پہنچ گئے ، لیکن کیا اسے لوزیانا میں حقیقی مستند حمایت حاصل ہے؟ ہاں ، چونکہ اس نے مباحثے میں حصہ لیا اس کے بعد اسے کم از کم 5 فیصد ریاستی حمایت حاصل ہے کیونکہ بحث مباحثے کے اہل ہونے کے ل Lou آپ کو لوزیانا کے ریاستی انتخابات میں کم سے کم 5 نکات کی ضرورت ہے۔ ڈیوڈ ڈیوک کا تعلق پورے امریکہ کے شیطانوں سے ہے لہذا لوگ عام طور پر عوامی انتخابات میں اس کی حمایت کرنے سے اعتراف کرنے سے گریز کرتے ہیں لہذا یہ خیال کرنا صرف منطقی ہے کہ اس کی اصل تعداد دوگنی سے بھی زیادہ ہوسکتی ہے۔ اب یہ ایک ایسا رجحان ہے جسے "شرمندہ ووٹر" کے نام سے جانا جاتا ہے۔ ڈونلڈ ٹرمپ اسی رجحان سے دوچار ہیں۔ جب آپ وہاں اس کی رائے شماری دیکھیں گے۔ وہ صرف معروف ووٹر ہیں۔ اور بھی بہت سارے ووٹر ایسے ہیں جو عوامی طور پر یہ اعتراف کرنے سے گریز کرتے ہیں کہ وہ رواداری والے لیفٹیز سے ہونے والے نقصان کے خوف سے ڈونلڈ ٹرمپ کی حمایت کرتے ہیں۔ اگر آپ کو اندازہ نہیں ہے کہ ڈیوڈ ڈیوک کون ہے ، وہاں موجود تمام ٹی وی اسٹیشنوں کے ایم ایس این بی سی نے اس کی کافی حد تک تفصیل پیش کی۔ وہ ایک اہم سیاستدان ہیں جن کے نظریات اسٹیبلشمنٹ کے سیاستدانوں نے چوری کر لئے تھے ، یہاں تک کہ بل کلنٹن جیسے اعلی ڈیموکریٹس نے بھی دعوی کیا تھا کہ یہ ان کے خیالات ہیں۔ کرس ہیس نے ڈیوڈ ڈیوک کو € œ Du ڈیوک اثر â ؟؟ قرار دیا ، یہ اعتراف کرتے ہوئے کہ ان کے آئیڈیاز اور پالیسیاں دوسرے سیاستدانوں نے چوری کیں ، جیسے: مثبت کارروائی کے پروگراموں کو منسوخ کرنا ، سخت ہاؤسنگ گائیڈ لائنز ، اقلیتی سیٹ کو ختم کرنا ، فلاح و بہبود۔ فلپ بمپ جو Chris € œ All In With With Chris Hayesâ at میں مہمان تھے؟ انہوں نے کہا کہ ڈیوکی کی 1991 کی فلاح و بہبود سے لڑی جانے والی لڑائی جو بل کلنٹن کے لئے ایک سنٹرسٹ پوزیشن میں آئی ہے۔ کرس ہیس نے کہا کہ وہ اس طرح کے سیاسی گفت و شنید کو آگے بڑھا رہے ہیں جو ملک کو کسی ایک طرف نہیں بلکہ کسی خاص سمت لے جاتا ہے۔ â € ؟؟ سابق کے کے کے وزرڈ / جادوگر / ڈریگن / نائٹ / سانپ / جادوگر ، ٹھیک ہے کہ ان کے ساتھ منصفانہ ہوں ¦ Representative سابق نمائندہ یقینی طور پر اس مباحثے میں سب سے زیادہ غالب شخصیت تھا اور ٹیڈ کروز کی یہ کہتے ہوئے کہ اس نے یہ کہتے ہوئے اپنی زبان کھڑی کردی۔ اس نے اپنے حامیوں کو گھوٹالہ کیا۔ جان نیلی کینیڈی جو سابقہ ​​ڈیموکریٹ ہیں اور لگتا ہے جیسے یہاں تک کہ وہ اپنے ٹیڈ کروز کے کھوئے ہوئے جڑواں بھائی کی طرح لگتا ہے ، ڈیوڈ ڈیوک پر الزام عائد کیا کہ وہ سزا سنانے والا جرم ہے: اس کے حامیوں کے مطابق ، اس نے ان کو ان کے پیسوں سے نکال لیا اور وہ رقم لے کر اسے جوئے کی لت کے ل for استعمال کیا؟ ڈیوک نے اس کا جواب دینا چاہا اور ناظم نے اسے 15 سیکنڈ کی مہلت دی جو یقینی طور پر کسی بھی امیدوار کے لئے حملے کی سرزنش کرنے کے لئے کافی نہیں ہے ، لیکن ، صرف 12 سیکنڈ کے بعد ناظم نے ڈیوک کو روک دیا اور ٹیڈ کروز کی مدد کرنے میں کود پڑے! معذرت ، جان نیلی کینیڈی! ناظم نے ڈیوک کو روک دیا اور جان نیلی کروز کے الزامات کی حمایت کی۔ اس کے بعد ، بحث کے دوران ایک مکمل اسکینڈل پھیل گیا۔ ناظم نے دیکھا کہ وہ پیچھے ہٹنے والا نہیں ہے لہذا آخر کار اس نے جواب دینے کا فیصلہ کیا۔ ڈیوک نے ہوا میں کچھ کاغذات لہراتے ہوئے کہا کہ ان کا آڈٹ کیا گیا تھا اور انہوں نے حقیقت میں اپنے ٹیکس کو $ 6000 سے زیادہ ادا کیا تھا اور ان کے انتہائی سیاسی نظریات کی وجہ سے انہیں نشانہ بنایا گیا تھا۔ ہم نے اس کا دوسرا رسپانس ٹائم ماپا جس میں اس نے پہلی جگہ مداخلت کرنے کے بعد کمایا اور یہ 40 سیکنڈ کا جواب تھا۔ یقینی طور پر مختص شدہ 15 سیکنڈ کے فاصلے پر لیکن ماڈریٹر نے پہلی بار جواب دینے کی بجائے 1 منٹ اور 22 سیکنڈ مالیت کا اسکینڈل بنانے کو ترجیح دی۔ یقینی طور پر وہاں کچھ تعصب ، لیکن اس واقعے / لڑائی / اسکینڈل کے بعد ، ناظم بہت ہی منصفانہ اور غیر جانبدار تھا۔ ان کے حامیوں کا خیال ہے کہ ٹرمپ کے پیپ * ٹی ٹیپ کے بارے میں ڈیوک سے پوچھنے کی وجہ سے ناظم بھی متعصبانہ تھا اور اس نے سی این این یہودیوں کی کیوں مذمت کی؟ سوال یہ یقینی طور پر جائز تھا کیوں کہ ڈیوڈ ڈیوک "یہودیوں" پر توجہ مرکوز کرنے میں کافی وقت صرف کرتا ہے؟ یہی وجہ ہے کہ اسے کبھی بھی کوئی سنجیدہ حرکت نہیں ملی۔ اس لئے نہیں کہ یہودیوں کا ؟؟ اس کے برعکس ، وہ اصل میں ، اوپر سے نیچے تک ، سی این این کے پاس کوئی طاقت نہیں رکھتے ہیں ، لیکن اس وجہ سے کہ اوسط امریکی اس کے بارے میں کچھ نہیں جانتا اور اس کی پرواہ نہیں کرتا ہے۔ اوسطا امریکی کم ٹیکس ادا کرنے کی پرواہ کرتا ہے ، ایک مضبوط فوجی اور ایک مضبوط سرحد ہے اور ڈیوڈ ڈیوک کو ان چیزوں پر زیادہ توجہ دینی چاہئے اگر وہ واقعی میں اس بات کی پرواہ کرے کہ گورے لوگوں کو کیا ضرورت / ضرورت ہے اور اگر وہ اپنے سیاسی کیریئر میں مزید حصول حاصل کرنا چاہتا ہے۔ ایک منٹ اسکینڈل کے علاوہ بحث کے دوران ایک مضحکہ خیز لمحہ بھی آیا ، جب وہ سوشل سیکیورٹی کے بارے میں بات کر رہے تھے جو نیچے دی گئی ویڈیو میں نظر آرہا ہے ، بالکل ٹھیک 40 منٹ پر جب ڈیموکریٹ امیدوار فوسٹر کیمبل کچھ دستاویزات پر کچھ لکھتے ہوئے نظر آ رہے ہیں ، اس بحث پر کوئی توجہ نہیں دے رہے ہیں۔ 10 سیکنڈ بعد ، ڈیوڈ ڈیوک اسے بیدار کرتے دیکھا گیا۔ اس کے بعد فوسٹر کو مایوسی کا شکار دیکھا جاتا ہے ، اور واضح طور پر کوئی توجہ نہیں دیتا ہے۔ سوال پھر پوچھنا پڑا۔ اسٹیج پر ایک ڈیموکریٹ خاتون امیدوار بھی موجود تھی جو عملی طور پر ہلیری کلنٹن کے کلون کی طرح تھی: "میرے لئے اس لئے انتخاب کریں کیونکہ میں ڈیوڈ ڈیوک ، میرے ساتھ ہی سانپ کے لئے نہیں ہوں۔" بالکل اسی طرح جیسے ہلیری کلنٹن وہ گولڈمین سیکس کے لئے کام کرتی ہیں اور ان کے ذریعہ بہت سارے نقد رقم کی مالی اعانت فراہم کی جاتی ہے۔ سب کچھ چھوڑ کر ڈیوڈ ڈیوک ایک حیرت انگیز گھڑی تھی اور اگر لوگوں کو اس کے بارے میں ذہن نشین بنایا جاسکتا ہے تو وہ اس سرزمین میں کامیابی حاصل کرے گا کیونکہ وہ اس منظر پر ٹرمپ کا سب سے مضبوط حامی تھا! ٹرمپ کو ان لوگوں کی ایک ٹیم کی ضرورت ہے جو ان کی بھر پور حمایت کرتے ہیں ، جیسے جیف سیشنز ، مضبوط وفادار لوگ۔ دلدل کو نکالنے اور سسٹم کو صاف کرنے کے ل He اسے اپنی ٹیم کی ضرورت ہوگی ، بصورت دیگر وہ صرف رکاوٹوں کا شکار ہوجائے گا اور اپنے کسی بھی وعدے کی فراہمی میں ناکام ہوجائے گا۔ ڈیوک ہمیشہ ٹرمپ کے دفاع میں سامنے آتا تھا جب دوسرے بھاڑے کی طرح بھاگتے تھے۔ یہاں تک کہ اس نے اپنی پیپ * y ٹیپ سے ٹرمپ کا دفاع کیا۔ ایک بار بھی اس نے ڈونلڈ ٹرمپ کی تردید یا تردید نہیں کی ہے۔ ایسا لگتا ہے کہ ڈیوک ٹرمپ کو کامل وفادار بنادیں گے۔ ڈونلڈ ٹرمپ نے ڈیوڈ ڈیوک کو سختی سے ناراض کردیا لیکن یہاں تک کہ ریپبلکن رہنما کے ذریعہ انکار کردیا گیا ، ڈیوڈ نے سینیٹ کو جیتنے کے لئے اپنی جدوجہد کا پیچھا کیا اور نامزد امیدوار کی بھرپور حمایت کی نشاندہی کی۔ ٹرمپ کے خاندان میں یہودی ہیں ، ان کی بیٹی ایوانکا یہودی ہے ، ان کا بیٹا ایرک بھی شادی کے ذریعہ یہودی ہے اور اس کے عملے میں یہودی ممبر ہیں جیسے مائیکل کوہن اور وہ اسرائیل کا مضبوط حامی اور نیتن یاہو کا ایک اچھا دوست ہے۔ اب ٹرمپ کو یہودیوں کے بارے میں ڈیوکی کے اعتقادات سے اتفاق نہیں کرنا چاہئے اور صاف گوئی سے اس سے کوئی فرق نہیں پڑتا ہے۔ ایسا نہیں ہے کہ ڈیوڈ کو سینیٹر کی حیثیت سے کچھ کرنے کی طاقت ہوگی۔ سینیٹ میں ، طاقت اجتماعی ہوتی ہے ، ووٹ ڈالنے کے ذریعے وہ اپنے خیالات سے خود ہی بے اختیار ہوتا ہے۔ تاہم ، اگر وہ ٹرمپ کا اتنا ہی مضبوط حامی ہے ، تو پھر جب بھی ٹرمپ کانگریس اور سینیٹ کے ذریعہ کچھ قانون پاس کرنے کا مطالبہ کریں گے ، ڈیوک اس کے حق میں ووٹ دے کر فراہم کرے گا۔ فرمانبردار وفادار ، دلدل کو نکالنے کے لئے ٹرمپ کو بالکل اسی قسم کے لوگوں کی ضرورت ہے۔ بصورت دیگر ٹرمپ بدعنوان واشنگٹن آکٹپس کو ختم نہیں کرسکیں گے۔ اس کے علاوہ ڈیوڈ نے اس بحث کے دوران زور دیا کہ وہ تمام یہودیوں کے خلاف نہیں ہے ، وہ صرف ان طاقتور ارب پتی افراد کے خلاف نہیں ہے جو بیانیہ کو کنٹرول کرتے ہیں جیسے سی این این میں کام کرنے والے افراد یا بڑی ہلیری کلنٹن کٹھ پتلی ماسٹر جارج سوروس۔ ڈیوڈ ڈیوک یقینا Lou لوزیانا کے لئے بہترین انتخاب ہیں لیکن اگر آپ اب بھی اپنے ماضی کی وجہ سے اس کو ووٹ نہیں دے سکتے ہیں تو امید ہے کہ جان فلیمنگ جیت پائیں گے کیونکہ وہ ڈونلڈ ٹرمپ کا بھی اچھا حامی تھا۔ اس مضمون کے مطابق ، xic xic xictoxic trâââ â؟ ڈیوڈ ڈیوک اور جان فلیمنگ کے ذریعہ صرف حقیقی کی تائید کی گئی ہے: ہر ایک ٹرمپ کی امیدواریت کی حمایت میں ریکارڈ پر ہے۔ لیکن سوائے فلیمنگ ، مانس اور ڈیوک (جو ٹرمپ کو گلے لگانے کے خواہشمند معلوم ہوتے ہیں) ، ان سے یہ پوچھنے کی ضرورت نہیں ہے۔ چونکہ ٹرمپ بہت زہریلا ہے ، لہذا یہ â â âلیڈرâ â؟ لوزیانا ایک میدان جنگ کی ریاست نہیں ہے شکر گزار ہونا چاہئے. اگر وہ ٹرمپ کے جلسوں میں حصہ لیتے ہیں تو ان کے ساتھ انتخابی مہم چلانے کے بارے میں کسی فیصلے کا سامنا کرنے سے وہ یقینا hate نفرت کریں گے۔ روب مینیس نے اس مباحثے میں حصہ نہیں لیا کیونکہ وہ غیر متعلقہ ہے ، وہ 5 فیصد سے کم ہے اور اس طرح ووٹوں کا ضیاع ہوگا۔ یہ صرف فلیمنگ اور ڈیوک کے درمیان ہے۔ آپ کسی اور سکمبگ رینو کو ووٹ نہیں دینا چاہیں گے جو یہ سمجھتا ہے کہ ٹرمپ â œ âtoxicâ is ہیں؟ اور کون ٹرمپ کے ساتھ مہم چلانے کے لئے would € œ œ œ would would would would would،، would would would would would would would would would would would would would would would would would؟؟؟؟ لوزیانا ایک حقیقی سرخ ریاست ہے ، انتخاب واضح ہے! اسٹیبلشمنٹ کو درمیانی انگلی دکھائیں اور اس امیدوار کو ووٹ دیں جس کے بارے میں آپ نے سوچا تھا کہ ٹرمپ سب سے زیادہ حمایت کرتا ہے۔ جو بھی آپ ڈیموکریٹ کو ووٹ نہیں دیتے ہیں ، یا یہ â œ لیریڈنگ â؟ چارلس بوسٹانی۔ وہ لبنان سے ایک عرب !!! اور شادی شدہ ہونے کے باوجود ، وہ 3 طوائفوں کا مؤکل رہا تھا جنھیں بعد میں قتل کردیا گیا۔ انتخاب واضح ہے ، یہ ڈیوڈ ڈیوک یا جان فلیمنگ ہے! بی ایل ایم (بلیک لایجز میٹر) ٹھگ جو کم سے کم KKK کے طور پر بری ہیں ، یا پولیس کو مارنے اور ملک بھر میں پرتشدد ریلیاں نکالنے سے بھی بدتر ہیں ، نے ڈیلڈ یونیورسٹی کے باہر پرتشدد مظاہرہ کیا جہاں ڈیوڈ ڈیوک کی مخالفت کی گئی۔ سینیٹر کی حیثیت سے چلنے کا حق ہے۔ ٹھگوں نے پولیس اور پولیس کی کاروں پر حملہ کیا جس کے نتیجے میں کم از کم 6 افراد گرفتار ہوئے۔ عمارت کو محفوظ طریقے سے وجود میں رکھنے کے لئے ڈیوڈ ڈیوک کو پولیس کے ایک محافظ کی ضرورت تھی۔ تو یہ بحث یہاں ہے: سینیٹر کی حیثیت سے ڈیوڈ ڈیوکی کے انتخاب کے حق کی مخالفت کرنے کے لئے دیلارڈ یونیورسٹی کے باہر پرتشدد احتجاج کیا گیا۔ ٹھگوں نے پولیس اور پولیس کی کاروں پر حملہ کیا جس کے نتیجے میں کم از کم 6 افراد گرفتار ہوئے۔ عمارت کو محفوظ طریقے سے وجود میں رکھنے کے لئے ڈیوڈ ڈیوک کو پولیس کے ایک محافظ کی ضرورت تھی۔ تو یہ بحث یہاں ہے: سنیٹر کی حیثیت سے ڈیوڈ ڈیوکی کے انتخاب کے حق کی مخالفت کرنے کے لئے دیلارڈ یونیورسٹی کے باہر پرتشدد احتجاج کیا گیا۔ ٹھگوں نے پولیس اور پولیس کی کاروں پر حملہ کیا جس کے نتیجے میں کم از کم 6 افراد گرفتار ہوئے۔ عمارت کو محفوظ طریقے سے وجود میں رکھنے کے لئے ڈیوڈ ڈیوک کو پولیس کے ایک محافظ کی ضرورت تھی۔ تو یہ بحث یہاں ہے
