# Supplementary material for: Supervised ensemble learning methods towards automatically filtering Urdu fake news within social media
Source: PeerJ Comput Sci. 2021 Mar 9;7:e425. doi: 10.7717/peerj-cs.425 (PMC7959660; doi:10.7717/peerj-cs.425)
Supplement: Supplemental Information 1 — News articles are in the .txt file format to read and process by machine learning code. [file peerj-cs-07-425-s001.zip › UFN/0/175.txt]

ہلیری کلنٹن اب ریڈیو ایکٹیو ہیں۔ ایس او ٹی # 122 - فنانشل مارکیٹس کلنٹن فاؤنڈیشن ، ہلیری ای میلز ، ہما عابدین ، ​​جِم کمے ، وینر لیپ ٹاپ ایڈمن فخر تباہی سے پہلے ہیں ، اور زوال سے پہلے ہی ایک متکبر روح (کنگ جیمز بائبل)۔ ریکارڈ کی گئی پوری تاریخ میں ، حبری سیاسی استبدادیوں کا ہیلس رہا ہے۔ ہلیری کلنٹن اور ان کی سیاسی کرائم مشین کئی دہائیوں سے قانون سے بالاتر ہے ، کم سے کم اس بات کی طرف اشارہ کرتی ہے کہ جب بل کلنٹن آرکنساس کی گورنر تھیں۔ illa € œ ہیلری کلنٹن گولڈمین سیکسâ کے لئے ٹوائلٹ کا ایک صاف ستھرا ہے؟ John John جان ususus 2016 کی اپنی سچی 2016 2016 2016 Pres کی صدارتی مہم کے دوران ، سچ کے سائے پر ، اس کا عوام کے سامنے آنا اور یقین دہانی کے ساتھ جھوٹ بولنا معمول بن گیا۔ سانحہ یونانی میں ، â € œhubrisâ € ؟؟ دیوتاؤں کے خلاف ایک ہیرو مخالف کا بہت زیادہ فخر تھا ، جس سے کردار کی غیر متوقع موت کا باعث بنی تھی۔ جب ہلیری کو بلیچ بٹ کا استعمال کرتے ہوئے ان کے نجی سرور پر موجود 33،000 ای میلوں کے بارے میں ایف بی آئی نے معزول کردیا ، تو اس نے فرض کیا کہ اس کے پٹریوں پر کوئی تبدیلی نہیں ہوئی۔ لیکن یہ صرف 33،000 ای میلز نہیں تھیں جو آتش زن ہوئیں ، ثبوتوں کی بازیافت جس میں لیپ ٹاپ ، سرور بیک اپس اور بلیک بیری شامل ہیں؟ یا تو "لاپتہ" ہو؟ یا صاف تھے نیلے رنگوں میں سے ، جیسے کسی ہائیر پاور سے زمین پر بھیجا گیا ہے ، ایف بی آئی نے انتھونی وائنر کی چائلڈ فحاشی کی تحقیقات میں 650،000 ای میل والے ایک لیپ ٹاپ سے ٹھوکر کھائی جس سے معلوم ہوتا ہے کہ ہلیری کلنٹن کے نجی سرور سے ڈاؤن لوڈ کیا گیا ہے۔ یہ بہت ممکن ہے کہ اس خزانے کے ای میلوں میں 333 ای میلز کی کاپیاں ہوں گی جو ہلیری نے مغرور انداز میں کائنات سے مٹا دی گئیں۔ ہبرس کو ہر بار â €. ™ مل جاتا ہے۔ لیکن یہ اس سے بہتر ہو جاتا ہے۔ 650 ، 000 ایک دہائی کی قیمت کی ای میل ہے۔ یہ بھی ممکن ہے کہ وینیر کا لیپ ٹاپ بنغازی پر آخر کار حقیقت کی روشنی ڈالے۔ "جیم کامی نے پرانے گراؤنڈ میں جانے کی اس تحقیقات کو دوبارہ نہیں کھولا۔ بدترین انفرایکشن دریافت ہوئے ۔â € ؟؟ John John جان ٹائٹس نے ہیلری کو ہر طرح کی بے گناہوں سے بے نقاب کرنے کے علاوہ ، ایف بی آئی کو حلف کے تحت اس کا غیر متوقع en â â بلیک سوانâ by کے ذریعہ بیان کیا۔ واقعہ جس نے اس کی مہم کو گھیرے میں لے لیا ہے۔ حق کے سائے پر خوشی ہے کہ جان ٹٹس کو بیسٹ ایویڈنس پروڈکشن کی پیش کش کرکے اس واقعہ میں اپنی انوکھی بصیرت کا اضافہ کیا گیا۔ دو حصوں کے پوڈ کاسٹ میں تجزیہ کا احاطہ کیا گیا ہے جو مرکزی دھارے میں شامل نہیں ہے یا متبادل میڈیا: اس کا اشتراک کریں: بدترین انفرایکشن دریافت ہوئے ۔â € ؟؟ John John جان ٹائٹس نے ہیلری کو ہر طرح کی بے گناہوں سے بے نقاب کرنے کے علاوہ ، ایف بی آئی کو حلف کے تحت اس کا غیر متوقع en â â بلیک سوانâ by کے ذریعہ بیان کیا۔ واقعہ جس نے اس کی مہم کو گھیرے میں لے لیا ہے۔ حق کے سائے پر خوشی ہے کہ جان ٹٹس کو بیسٹ ایویڈنس پروڈکشن کی پیش کش کرکے اس واقعہ میں اپنی انوکھی بصیرت کا اضافہ کیا گیا۔ دو حصوں کے پوڈ کاسٹ میں تجزیہ کا احاطہ کیا گیا ہے جو مرکزی دھارے میں شامل نہیں ہے یا متبادل میڈیا: اس کا اشتراک کریں: بدترین انفرایکشن دریافت ہوئے ۔â € ؟؟ John John "جان ٹائٹس نے ہیلری کو ہر طرح کی بے گناہوں سے بے نقاب کرنے کے علاوہ ، ایف بی آئی کو حلف کے تحت اس کا غیر متوقع la la â بلیک سوانâ by نے نقصان پہنچایا؟ واقعہ جس نے اس کی مہم کو گھیرے میں لے لیا ہے۔ حق کے سائے پر خوشی ہے کہ جان ٹٹس کو بیسٹ ایویڈنس پروڈکشن کی پیش کش کرکے اس واقعہ میں اپنی انوکھی بصیرت کا اضافہ کیا گیا۔ دو حصوں کے پوڈ کاسٹ میں تجزیہ کا احاطہ کیا گیا ہے جو مرکزی دھارے میں شامل نہیں ہے یا متبادل میڈیا: اس کا اشتراک کریں
