# Supplementary material for: Supervised ensemble learning methods towards automatically filtering Urdu fake news within social media
Source: PeerJ Comput Sci. 2021 Mar 9;7:e425. doi: 10.7717/peerj-cs.425 (PMC7959660; doi:10.7717/peerj-cs.425)
Supplement: Supplemental Information 1 — News articles are in the .txt file format to read and process by machine learning code. [file peerj-cs-07-425-s001.zip › UFN/0/176.txt]

ویڈیو: عجیب مسخرا نے پستول کوڑے مارے! - اسٹاکٹن ، کیلیفورنیا میں ایک عجیب و غریب مسخرے والا لباس میں لوگوں کو ڈرانے کی کوشش کے بعد ہنس نہیں رہا ہے جب ایک شخص اپنی پستول نکال کر اس کے سر کے پہلو سے ٹکرا گیا۔ بیس سالہ صادق محمد نے فیصلہ کیا ہے کہ اسٹاکٹن میں غیرمحرک لوگوں کو خوفزدہ کرنے کی کوشش کرنا ایک اچھا خیال ہے۔ وہ ایک پیشہ ور prankster ہے جو ہڈ کلپس کے نام سے ایک تفریحی ویب سائٹ چلاتا ہے ، جس میں روزانہ تقریبا 7 7 ملین آراء ملتی ہیں۔ "نمبر نہیں جھوٹ بولتے ہیں ، لوگ مزاح سے محبت کرتے ہیں۔ اسی وجہ سے میرے بہت سے پیروکار ہیں ، کیوں؟ محمد نے کہا۔ محمد نے کچھ جھاڑیوں کے پیچھے چھپنے کا فیصلہ کیا اور وہاں سے چلنے والے ایک شخص کو ڈرانے کے لئے باہر کود پڑا ، وہ چیخ اٹھنے لگا ، â ran âItâ â ™ sa prank، â € ؟؟ لیکن اس شخص نے کہا کہ مذاق کوئی مضحکہ خیز نہیں تھا ، اور وہ اپنی پستول تیار کرتے ہوئے اس کے پاس پہنچا۔ وہ زمین پر گرا تھا ، اور وہ اور اس کا کیمرہ مین فورا. ہی بھاگ گیا۔ ڈیلی شیپل کے ذریعہ فراہم کردہ ہم آپ کو ہماری رپورٹس ، تجزیہ ، بریکنگ نیوز اور ویڈیوز کو شیئر کرنے اور دوبارہ شائع کرنے کی ترغیب دیتے ہیں (تفصیلات کے لئے کلک کریں) ڈیلی شیپل کے ریان بینسٹر نے تعاون کیا۔
