# Supplementary material for: Supervised ensemble learning methods towards automatically filtering Urdu fake news within social media
Source: PeerJ Comput Sci. 2021 Mar 9;7:e425. doi: 10.7717/peerj-cs.425 (PMC7959660; doi:10.7717/peerj-cs.425)
Supplement: Supplemental Information 1 — News articles are in the .txt file format to read and process by machine learning code. [file peerj-cs-07-425-s001.zip › UFN/0/177.txt]

قطہ نظر 16'16: معلومات - پول ایڈورڈز کی طرف سے ویژن کی بات یہ ہے کہ یہ انتخاب ایک غیر معمولی بدنامی ہے جس کا قومی سطح پر اعتراف کیا گیا ہے۔ کہ یہ بالکل انوکھا ہے ، اگرچہ یہ ناقابل تردید ہے۔ عملی طور پر اس سے پہلے پورے مرکزی دھارے کے ذرائع ابلاغ نے کسی بھی صدارتی امیدوار کی تاکیدی توثیق نہیں کی ، جبکہ شدید الفاظ میں ، دوسرے کو توہین آمیز بیان کیا۔ کبھی بھی کسی اراکین صدر نے کسی امیدوار کی عام مذمت میں شمولیت اختیار نہیں کی۔ اس میں دس دن گزرنے کے ساتھ ہی یہ بات سب سے اہم ذرائع نے تصدیق کی کہ ڈونلڈ ٹرمپ جیت نہیں سکتے اور ہلیری کلنٹن جیت لیں گی۔ بہت سے پنڈت اس کے لئے تودے گرنے کی پیش گوئی کرتے ہیں۔ فرض کرو۔ پھر کیا؟ اب تک کے سب سے نفرت والے صدر منتخب ہونے والی کانگریس ان سے پیار نہیں کرے گی۔ یہاں تک کہ سینیٹ میں اکثریت کے ساتھ بھی - صرف ممکن ہے - اور ایوان میں - نہیں - قانون سازی کے ایجنڈے کے امکانات ، اگر ان کا ہونا چاہئے تو وہ عدم موجود ہیں۔ اوبامہ کا جو دلکشی حاصل کرنے میں ناکام رہا ، ہلیری کی اس کی کمی شاذ و نادر ہی ہوگی۔ اس میں معاشرتی اور معاشی سڑ ، مالی چکنری اور قومی کشی کے مزید چار سال جمود اور عدم استحکام کا دباؤ ہے۔ سپریم کورٹ کی تشکیل کے حوالے سے - اس کے ساتھ "اس کے ساتھ" ہونے کی وجہ سے خوفناک لبرل پچ - جب تک کہ وہ خفیہ محافظ قدامت پسندوں کو نامزد نہیں کرتی ہے ، جس کا امکان ہے ، اس کی مدت کے دوران کسی ایک انتخاب کی بھی تصدیق نہیں ہوگی۔ تو ... کانگریس میں فالج ، عدالت میں رد عمل؛ حکومت کے دو اعضاء کو غیر جانبدار کردیا گیا ہے ، ہمیں وال اسٹریٹ کی مکمل طاقت اور اس کے پیچھے شاہی جنگ سے بھر پور اسٹبلشمنٹ کے ساتھ ناپسندیدہ ، عدم اعتماد والے شخص کے ذریعہ حکمرانی فراہم کرتی ہے۔ پھر کیا ہو گا؟ او ،ل ، سلطنت کے مفادات کو کم از کم اتنا ہی مضبوطی سے فروغ دیا جائے گا جتنا اوبامہ کے آٹھ سالوں کے دورانیے کی طرح۔ اس کے روبر گولڈبرجیئین اوبامکیئر سمیت ، تاحال بانی اور اندازہ لگایا جا رہا ہے ، اس خیرات کے تحت امریکیوں کو کسی بھی قسم کا فائدہ نہیں پہنچا جس نے ہوائی جہاز کے حادثے کو کشش ثقل کی فتح کے طور پر بیان کرنے کی مہارت کو کمال کردیا۔ تو وہ دفتر میں کیا کرے گی؟ ٹھیک ہے ، اس کے ساتھ شروع کریں جو وہ نہیں کرے گی۔ وہ بگ کیسینو ، گولڈ ساکس مافیا کو روکنے میں کوئی کسر اٹھا نہیں رکھے گی۔ انہوں نے اسے پیشکش کی جس سے وہ انکار نہیں کرسکتی تھیں۔ وہ عدم مساوات کے فرق کو ختم کرنے کی کوئی کوشش نہیں کرے گی۔ اس میں اس کا اڈہ کلپ کرنا پڑے گا - ہیمپٹنز ، پام بیچ اور بیورلی ہلز کی ”ہماری کروڈ“۔ وہ بیمار نگہداشت میں مداخلت نہیں کرے گی - Â "ایک بار مجھے بیوقوف بنائیں ... Â" - یا ، کارپوریٹ ٹیکس نافذ کرنا۔ اس کے بڑے ڈونرز ان کو ادائیگی نہیں کرنا چاہتے ہیں اور انہیں ٹھیک کیوں؟ وہ لیبر کو اپنے ہی غصے والے لیوکیمیا کی بناء پر ہی مرنے دیتی ہے۔ کالج گریڈز کو اپنے والدین کے تہہ خانے میں رہنا پڑتا ہے اور مکڈونلڈز کے توسط سے اپنے کالج کا قرض ادا کرنا پڑتا ہے کیونکہ اربیٹ ماچٹ فری۔ گلوبل وارمنگ کے بارے میں کچھ کرنے کی ضرورت نہیں جب تک کہ آپ بین الاقوامی اجلاسوں میں ڈھٹائی سے اس کی مذمت کرتے ہیں۔ بہترین ماحول کو ان لوگوں کے ہاتھ میں چھوڑ دو جو بیکار فطرت کو پیسوں میں بدل سکتے ہیں۔ اس کے علاوہ ، آلودگی کا حل کمزوری ہے اور کلیئرنس ایک ہزار ہزاری میں واپس آجاتا ہے۔ معمولی ایجنڈے میں ، وہ جانتی ہیں کہ ابھی بھی چھوٹے چھوٹے غریب ممالک ہیں جن کو ہمارے آر 2 پی اور کلسٹر بم کی ضرورت ہے۔ دوسروں کے پاس وسائل ہیں کہ ، عجیب فوجی بغاوت یا قتل کے ساتھ ، اچھی طرح سے لائن پر آنا چاہئے۔ افریقہ کا کہنا ہے کہ ، کم پھانسی والا پھل ہے ، اور لیفٹین آمروں کو اپنے معاشروں کی طرف اچھ goodے اچھے منافع کو موڑنے سے روکنے کے لئے لاطینی امریکی گندگی کو ہمارے مضبوط ہاتھ کی ضرورت ہے۔ بڑے بحرانوں کی طرف رجوع کرتے ہوئے ، استثناء پسندی کا تقاضا ہے کہ انھیں کہیں زیادہ بڑھا دیا جائے۔ ہماری دفاعی صنعتوں سے توقع نہیں کی جا سکتی ہے کہ وہ برش فائر جنگوں پر ہمیشہ کے لئے کام کریں گے: عراق ، افغانستان - اگرچہ انصاف پسندی میں انھوں نے مستقل آمدنی کے سلسلے کو آگے بڑھایا ہے - اور لیبیا ، کوئی فائدہ نہیں ، اور شام ، جس کی پوتین کی غیر قانونی مداخلت نے ہماری امید کے مطابق پھولنے سے روکا تھا۔ پھر بھی ، اس کی کوئی زمینی وجہ نہیں ہے کہ ہم صرف شیطانی پوتین کے ویمپی امن پیش کشوں کا لالچ لینے سے انکار کرکے اور انہیں حقیقت میں کیا کہتے ہو: منافع بخش تیسری عالمی جنگ حاصل نہیں کرسکتے: ہمارے سرمایہ دارانہ نظام کے لئے ایک جان لیوا خطرہ۔ اس کے پہلے سو دن کے لئے بہت کچھ. امپیریل ایلیٹ کے خوف زدہ چیئر لیڈنگ سے پرے - وہ لوگ جنہیں مرحوم ، عظیم جارج کارلن نے "" آپ کے مالکان "- اور بھیڑ کی ہیر پھیر کے ان کے ناکام اعضاء کے طور پر جانا ہے ، اور اس دن کے بعد جب کلنٹن ان کی امیدوں پر قابو پا جاتا ہے۔ حکمرانی کے تباہ کن بحران کا سامنا ہے۔ لنکن کے تحت جنوب میں علیحدگی کی شدت کے حکم میں سے ایک۔ کلنٹن اور ٹرمپ جسمانی ہیں ، اس بحران کی ذہنی اور جذباتی علامات۔ ہمارے مردہ نظام میں کتھارس ہونا ضروری ہے ، اور ہوگا۔ ان میں سے کون سا لمبا ہوتا ہے اس سے زیادہ فرق نہیں پڑتا ہے۔ یا اس کا مطلب ہر چیز کا ہوسکتا ہے۔ جیسا کہ بروطس نے فلپائ میں کہا تھا: Â "اوہ ، کوئی آدمی اس دن کے کاروبار کے آنے سے پہلے ہی جان سکتا تھا۔ لیکن یہ کافی ہے کہ یہ دن ختم ہوگا اور پھر انجام کا پتہ چل جائے گا۔ “” پال ایڈورڈز مونٹانا میں ایک مصنف اور فلمساز ہیں۔ اس تک پہنچ سکتے ہیں: hgmnude@bresnan.net
