# Supplementary material for: Supervised ensemble learning methods towards automatically filtering Urdu fake news within social media
Source: PeerJ Comput Sci. 2021 Mar 9;7:e425. doi: 10.7717/peerj-cs.425 (PMC7959660; doi:10.7717/peerj-cs.425)
Supplement: Supplemental Information 1 — News articles are in the .txt file format to read and process by machine learning code. [file peerj-cs-07-425-s001.zip › UFN/0/178.txt]

جاننے کا دوسرا طریقہ - للیان نا € ia ia Alessa / ثقافتسورواول ڈاٹ آر جی کے ذریعے مغربی سائنس اور دیسی عالمی نظریات کو اکثر موازنہ نہیں دیکھا جاتا ہے ، یہاں تک کہ دیسی نظریہ عام طور پر معاشرے کی طرف سے بہت کم اہمیت کا حامل ہوتا ہے۔ لیکن یہ جاننے کے دیسی طریقوں پر اندرونی نظر ڈالنے سے پتہ چلتا ہے کہ وہ ان علاقوں میں ، جہاں مغربی سائنس اکثر کمزور ہوتا ہے ، انوکھی اور انحصار کرنے والی بصیرت پیش کرتے ہیں۔ میں ایک ایسے خاندان میں پلا بڑھا جہاں بائبل کا مطالعہ لازمی تھا۔ اس کے باوجود ، میرے گھر پر سایہ دار عیسائی شاخوں کے باوجود ، روایتی جڑیں تھیں جو روز مرہ کی زندگی کو لنگر انداز کرتی ہیں۔ میری نانی انگریزی نہیں بولتی تھیں اور اپنے کاموں کے بارے میں گاتی تھیں۔ اس نے ان چیزوں پر گایا جن کو میں دیکھ نہیں سکتا تھا ، پتھروں اور پانی سے۔ اس نے سمندر سے آنے والی ہواؤں سے بات کی۔ یہ مجھ سے عجیب نہیں تھا۔ ذہانت کا کوئی سوال نہیں اور نہ ہی مشاورت کی ضرورت میرے ذہن میں داخل ہوئی۔ یہ محض زندگی گزارنے کا طریقہ کار تھا ، خدا کی حمد ، خالق کے لئے. اس نے ریشوں کو حیرت انگیز نمونوں پر باندھا ، گانے کے دوران انہیں پانی میں رکھ دیا۔ جب وہ گانے کا کام ختم کردیتی تو موٹے کنارے بھیگے اور لچکدار ہوجاتے اور جب تک کہ نمونہ مکمل نہ ہوجائے وہ دوبارہ گاتی۔ اس کے گانے ، مجھے احساس ہوا ، مختلف کاموں کے ٹائمر تھے۔ اسے کوئی گھڑی نہیں تھی ، کوئی ریاضی نہیں جانتی تھی ، واقعی اس تعلیم کو حاصل کرنے کے موقع سے انکار کردیا گیا تھا جو اس کی جوانی اور بڑھاپے میں دنیا کی کرنسی بن گئی تھی۔ اس کے بجائے ، اس نے اپنے ہاتھ کو پہنچنے والے وسائل کو تبدیل کرنے کے لئے ایک نفیس طریقہ کار حاصل کیا تھا ، اور صرف اس کا ہاتھ ہے۔ اس کے کام کو آسان بنانے کے لئے بجلی کے اوزار ، کوئی میکانی آلات نہیں تھے۔ مہارت کی صرف ایک خوبصورتی تھی جسے کوئی مشین نقل نہیں بناسکتی تھی۔ بچپن میں ، وہ مجھ سے جادو کرتی تھی ، اور اس کی موت کے وقت اس کی موت کے صدمے نے ان گانوں پر میرا اعتماد توڑ دیا۔ میں نے مغربی تعلیم کی درستگی کی طرف رجوع کیا ، تاکہ ایسی قسمت کا مجھے کبھی نقصان نہ ہو۔ تو میں دنیا کو جانتا ، اور اس علم میں ، کسی نہ کسی طرح اس پر قابو پاؤں۔ میری ان خواہشات کو ختم کرنے کی خواہش اس وقت بڑھ گئی جب میں کائنات کا خوبصورتی اور قابل ذکر کمال سیکھنے کے لئے ان علماء کی نگاہوں سے معلوم ہوا ، جنہوں نے ، جوانی کے بزرگوں کی طرح ، ان چیزوں کو پہلے بھی دریافت کیا تھا۔ جب میں لیکچر ہالوں میں کرسچوں پر بیٹھ گیا ، طلباء کے ایک سمندر میں ایک بڑی تعداد ، اور انہی کرسیوں میں امتحانات کے درد سے مایوس ہوگئی ، بہت انو کی ایک گہری حیرت تھی جس نے میرے جسم کو تشکیل دیا اور میرے آس پاس کی ہر چیز بس گئی۔ جب مجھے احساس ہوا کہ اس سیکھنے کو اپنانے کی صلاحیت میری سخت دھاروں کے نظام پر جانے کی صلاحیت پر خاصی گر گئی ہے ، تو میں گھبرا گیا۔ مجھے ایک ایسے گھر میں اٹھایا گیا تھا جس میں نرمی سے بہتے ہوئے جھومتے تھے۔ اور اب، میری تعلیم نے ان چیزوں کو مسترد کردیا۔ لیکن نمبر بھی گاتے ہیں۔ ان کے الفاظ صاف اور واضح ہیں اور ان کے امتزاج یقین سے باز آتے ہیں۔ میرے پرورش کی گہری عقیدت کی آہستہ نالی اور خواتین کی نسلوں نے جنہوں نے اپنے ہاتھوں سے بچوں کو برقرار رکھا تھا ، مستقل بہاؤ بن گیا۔ یہاں حل پیش کریں: میں ان تمام چیزوں کی پیمائش کرکے سمجھ سکتا ہوں ، اور ان الفاظ کو جانتے ہوئے مجھے لگا کہ میں گانا کو دوبارہ لکھ سکتا ہوں۔ جب میں نے ایک یونیورسٹی میں فیکلٹی محقق کی ملازمت لی تو ایک طالب علم کی حیثیت سے مجھے گہری حیرت کا سامنا کرنا پڑا۔ مجھے یہ احساس ہوا کہ مغربی سائنس نے ان الفاظ کو زیادہ تر وقت گزارا۔ میں دیکھ رہا تھا کہ یہ آرہا ہے: بہت ساری ناکامییں ہوئیں ، بہت بار جب یہ ظاہر ہوا کہ سیاست ، مثال کے طور پر ، اور طبقوں کا سفید شور تھا جس نے گانے کو ڈبو دیا۔ میری نانا کی موت کی طرح ، یہ بھی ایک زوردار دھچکا تھا۔ مغربی سائنس جاننے کے ایک طریقہ کے مطابق صحت سے متعلق اور نظم و ضبط رکھتی ہے ، اور جاننے کے بیشتر دوسرے طریقوں کے برعکس ، اسے پوری دنیا کے عقائد کے ذریعہ ، پوری دنیا کے عقیدے کے ساتھ نقل کیا جاسکتا ہے اور سمجھا جاسکتا ہے ، قطع نظر اس کی زبان سے۔ لیکن مجھے یقین کرنے پر مجبور کیا گیا کہ یہ واقعی سے زیادہ کی وضاحت کرسکتا ہے۔ اس کی حدود کو نہ صرف دنیا کی حد سے زیادہ سادگی میں بلکہ سیاست ، لالچ اور عصمت فروشی میں بھی پایا جاسکتا ہے۔ اور اسی طرح ، میں نے اپنے تیس کی دہائی میں ، مجھے اپنی زندگی میں دوسری بار کسی پہاڑ سے چٹان کی طرح مغربی سائنس پر اپنا اعتماد کھو دیا۔ گانے کو کمپوز کرنے کے بجائے ، سننے کے بجائے ، میں دو جہانوں کی دانشمندیوں کی ہم آہنگی سے محروم تھا: جسے one € ditiontraditionalâ called کہا جاتا ہے؟ اور دوسرے کو called € estern Western.estern € کہا جاتا ہے؟ جملے â œ œ روایتی ماحولیاتی علم ، € €؟ â € œ روایتی مقامی علم ، â € ؟؟ اور â € olk مکمل علم â ؟؟ اکثر uzz € uzz مبہم علم ، knowledge € ؟؟ سے وابستہ ہوتے ہیں اس قسم کی جو انسان کے آلے کے ذریعہ معلومات کو تیز کرنے سے آتی ہے ، جبکہ estern € œ ویسٹرن سائنس â؟ ایک مکمل مقصدیت ، انسانی تعصب سے استثنیٰ کی تجویز کرتا ہے۔ ان دونوں کے درمیان تفہیم کے ل one ، کسی کو یہ سمجھنا ہوگا کہ مختلف ثقافتیں ، بشمول ledge € â علم کے متلاشی €؟ ان دونوں میں سے ، ان کی دنیا میں وجود ، زندہ ، اور ترقی کی منازل طے کرتے ہیں۔ سب سے اہم بات یہ ہے کہ دونوں کا پتہ دنیا کو جانتے ہوئے مختلف ، لیکن بالآخر اسی طرح کے ، نقطہ نظر سے حاصل ہوتا ہے۔ مغربی سائنس اس غیب کو بے نقاب کرنے میں سبقت لے رہی ہے "ہماری طبی ٹکنالوجی اس صحت سے متعلق ایک عہد نامہ ہے" جبکہ روایتی علم بڑے نظاموں ، خاص طور پر جانوروں ، پودوں اور رہائش گاہوں کی حرکیات اور ان میں ہمارے مقام کی حکمت کو ظاہر کرتا ہے۔ عام طور پر، مغربی سائنس اور روایتی علم عام طور پر دو الگ ، الگ اور کسی حد تک متضاد ہستیوں کے طور پر سمجھے جاتے ہیں۔ یہ کیوں ہے؟ جزوی طور پر ، یہ صرف دونوں طرف سے ضد اور خوف ہے۔ عملی طور پر یہ بہت ملتے جلتے ہیں ، اور نتائج میں وہ انتہائی تکمیلی ہیں ، کیونکہ ایک چھوٹے پیمانے پر اور دوسرا بڑے پیمانے پر اچھا کام کرتا ہے۔ لیکن ان کی ابتداء میں ان کا اختلاف ہے۔ مغربی سائنس نسبتا new نیا ہے اور ارسطو اور بیکن کے فلسفوں سے تیار ہوا ہے جس نے معلومات کو معیاری بنانے کی کوشش کی تاکہ یہ ان لوگوں کے گروہوں کے ذریعہ استعمال ہوسکے جو ضروری نہیں کہ اسی خطے میں رہتے ہوں۔ ایک خطے سے دوسرے خطے میں منتقل ہونے والے افراد اپنی فصلوں کی نشوونما ، اپنے مویشیوں کی صحت اور اپنے جوانوں کی بقا میں مدد کے ل this اس معلومات پر انحصار کرتے تھے ، تاکہ اسلحہ ، دفاع اور تجارت کی ترقی کا ذکر نہ کریں۔ ارسطو نے بتایا کہ انسان باقی "فطریâ" سے الگ تھے؟ دنیا (اس میں جانوروں ، پودوں ، اور ان کی رہائش گاہیں شامل ہیں)۔ یہ تاریخ کا ایک اہم وقت تھا: دوائی آگے بڑھ رہی تھی اور لوگ صفائی ستھرائی اور کھانے پینے کے ذرائع کو مسابقتی مفادات جیسے چوہوں سے بچانے کے مابین روابط استوار کررہے تھے ، جس سے بیماری بھی پھیلتی ہے۔ حکومت زیادہ سے زیادہ لوگوں کو تحفظ فراہم کررہی تھی ، جن میں سے بیشتر قبائل سے تعلق رکھتے تھے جو شکار اور جمع ہوکر لڑائ کے ذریعے پڑوسی قبائل کے ساتھ ان وسائل کا مقابلہ کرتے تھے اور باہمی تعاون کے نازک معاہدے ہوتے تھے۔ تنازعہ سے زیادہ سے زیادہ مرکزی تنظیم میں اس تبدیلی کے ساتھ ، دنیا کے ایسے اجزاء کا مشاہدہ کرنے کے لئے زیادہ وقت آگیا جس کا براہ راست تعلق بقا سے نہیں ہے۔ جبکہ نئی قیاس آرائیاں نہیں ، class serœserverâ € ؟؟ کی ایک کلاس؟ انسانوں نے ایک دوسرے کے ساتھ جس طرح کا سلوک کیا اور اس پرجاتیوں کی دوسری متجسس عادات کی دستاویزات شروع کردی۔ مبصرین کا یہ طبقہ اکثر مذہبی فرقوں ، جیسے پادریوں کے ممبروں پر مشتمل نہیں ہوتا تھا اور غالبا. ان کی آبائی روایات کے مضبوط شمانی ورثے سے تیار ہوتا تھا۔ چونکہ ان مشاہدات کو اکٹھا کیا گیا اور انسان نظریاتی طور پر € € anCansedââ were؟ جانوروں کی دنیا سے ان کے معاشرتی طور پر اشتعال انگیز رشتوں کی ، انسانی فطرت نے مشاہدات کی وضاحت کرنے کی کوشش کی۔ اس خواہش میں جکڑا ہوا ایک بڑھتا ہوا عقیدہ تھا کہ آس پاس کی دنیا کم و بیش ایک جاندار ، باہمی تعامل کا نظام اور زیادہ سے زیادہ وسائل کا ایک ذریعہ ہے ، جو composed œ ar حصوں ، € € پر مشتمل ہے؟ جن میں سے ہر ایک کو الگ تھلگ ، سمجھا اور جوڑ توڑ کیا جاسکتا ہے ، عام طور پر انسانوں کے فائدے کے ل.۔ اس مقام پر، معاشروں کو اپنے ماحول سے جوڑنے والی کسی بھی زبانی تاریخ کو تیزی سے دور دیہات اور خانہ بدوش لوگوں کی باقیات سے منسوب کیا جا رہا ہے۔ دوسرے لفظوں میں ، œ € uc Auneducated.â € ؟؟ تو â € serœserversâ € ؟؟ یا â € chola اسکالرز € ؟؟ وہ اپنے ماحول سے خود کو الگ تھلگ کر چکے تھے اور کارکنان کے اپنے وجود اور طرز زندگی کی تائید کے ل increasingly تیزی سے انحصار کررہے تھے ، انہیں زمینوں اور پانی سے دور رکھتے تھے جو ان کو برقرار رکھتے تھے۔ کیا یہ وہ مقام ہوسکتا ہے جہاں مغربی سائنس اور روایتی علم دو مختلف معاشرتی طور پر تعمیراتی نقط appro نظر کے طور پر â € € جاگنا؟؟ â ؟؟ اس کا مطالعہ کرنا باقی ہے ، لیکن شاید کوئی اس ابتدائی شکل کو منظم مشاہدے اور وضاحت کو نسبتا recent حالیہ عمل سے جوڑ سکتا ہے جسے "سائنسی طریقہ" کہا جاتا ہے؟ جو اکثر معلومات پر منحصر تنازعات کو حل کرنے کے لئے استعمال کیا جاتا ہے۔ میری رائے ہے کہ سائنسی طریقہ کار اور روایتی علم کے حوالے سے علم کے ترازو میں ایک اہم فرق ہونا ضروری ہے۔ ٹیکنوالوجیز جیسے مائکروسکوپز اور اینٹی باڈیز نے مائیکرو اسکیل پروسیسز کی نظرانداز شدہ دنیاوں کے بارے میں ہمیں بصیرت بخشی ہے جو ہم ورنہ کبھی حاصل نہیں کرسکتے تھے۔ جب آپ جگہ کی سطح (مثال کے طور پر جسم میں ایک خلیہ) اور وقت میں اضافہ کرتے ہیں تو ، آپ پیچیدگی کی سطح کو بڑھاتے ہیں ، یا کسی بھی وقت آپس میں کتنی چیزیں باہمی تعامل کرتی ہیں۔ جب آپ ماحولیاتی نظام ، حیاتیات اور ان کی عادات کی باہمی تعاملات پر پہنچیں تو آپ نے بے حد پیچیدگی پیدا کردی ہے۔ جس مسئلے کا سبب بن رہا ہے اس کو حل کرنا روز بروز مشکل ہو جاتا ہے۔ اس کے نتیجے میں ، سائنسی طریقہ کار اور مغربی نقطہ نظر œ œ سمجھنے €؟ زیادہ سخت ہے ، اور یہ وقت اور جگہ کے اسی موڑ پر ہے کہ روایتی علم ایک اور نقطہ نظر کے طور پر زیادہ واضح ہے۔ ضرورت کے مطابق ، مغربی سائنس کو جانچنے والی قیاس آرائیاں تیار کرنے کے ل things چیزوں کو آسان بنانا چاہئے کہ وہ کیسے کام کرتے ہیں ، جو چھوٹے پیمانوں میں بھی عین مطابق اور مفید ہے۔ تاہم ، اس عمل میں ، یہ تفصیلات کو ختم کرتا ہے ، جن میں سے بہت سے افراد کو "وضاحتی" سمجھا جاتا ہے؟ اور یا تو سمجھنے کے لئے اہم نہیں ہے یا بہت الجھا ہوا ہے۔ روایتی علم کی ایک خصوصیت یہ ہے کہ تفصیلات کو نمایاں طور پر نوٹ کیا جاتا ہے اور اس طرح بتایا جاتا ہے کہ صارف چھوٹی چھوٹی تبدیلیوں کا پتہ لگاسکتا ہے اور اسی کے مطابق جواب دے سکتا ہے۔ روایتی علم کے ل This یہ نقطہ نظر اس وقت تک موجود ہے جب تک کہ ہمارے پاس ایک نوع موجود ہے۔ رہائش ، زندہ بچ جانے کا کام ، اور کسی جگہ پھل پھولنے کا مطلب ہے کہ رہائشی کو must € œعلومâ € ؟؟ اس کا ماحول اس طرح سے بار بار ضروری وسائل باقاعدگی سے حاصل کرنے کے خواہاں ہیں ، چاہے وہ جسمانی ہوں یا نہیں۔ ناکامی کا نتیجہ کسی کے ساتھیوں کی تضحیک یا ریسرچ گرانٹ حاصل کرنے میں ناکامی نہیں ہے۔ یہ بیماری ، تکلیف اور موت ہے۔ کوئی یہ کہہ سکتا ہے کہ روایتی علم میں دائو بہت زیادہ ہے ، اور اسی وجہ سے صحت سے متعلق بھی ہے۔ روایتی علم میں کسی چیز کی ضرورت ہوتی ہے ، جس میں کچھ استثناءات کے ساتھ ، مغربی سائنس مکمل کرنے میں ناکام رہی ہے: ایک ہی جگہ پر طویل عرصے سے مشاہدہ کرنا اور ان مشاہدات کو اس جگہ پر دوسروں تک منتقل کرنا تاکہ وہ ان کو عملی طور پر اور اکثر ، جوان عمر سے ہی استعمال کرسکیں۔ . کچھ مغربی مکاتب فکر روایتی علم کو رومانویت بناتے ہیں اور محسوس کرتے ہیں کہ کسی نہ کسی طرح اس کے پاس رہنے سے صارف کی اپنی دنیا کے ساتھ ہم آہنگی پیدا ہوتی ہے۔ کوئی غلطی نہیں کی جائے گی کیونکہ ایک جادوئی لنک موجود ہے جہاں تمام چیزیں معلوم ہیں۔ یہ روایتی علم کے انحطاط کا ایک حصہ ہے کیونکہ یہ تسلیم کرنے میں ناکام ہے کہ یہ ، سائنسی طریقہ کی طرح ، ایک ایسا عمل ہے جہاں معلومات کو براہ راست سسٹم سے اور اپنے ساتھیوں کی طرف سے ، مسلسل علم کے حصول کی بنا پر قبول یا مسترد کردیا جاتا ہے ، دوست ، کنبہ ، اور اساتذہ عام طور پر معاشرے اور آنے والی نسلوں کو فائدہ پہنچاتے ہیں۔ یہ تعجب کی بات نہیں ہونی چاہئے کہ کوئی تجویز کرتا ہے کہ روایتی علم تک رسائی انسان تک ہی محدود نہیں ہے۔ ہم ابھی حال ہی میں یہ جان چکے ہیں کہ ہاتھیوں کے پاس اپنے ماحول کو استعمال کرنے اور چلانے کے بہت طریقے ہیں۔ وہ اپنا کھانا پائیں گے ، جوان بنائیں گے ، تعامل کریں گے اور اپنے مرنے والوں کو ان طریقوں سے دفن کریں گے جو ان کے قبیلوں ، مقامات اور ترجیحات سے ممتاز ہیں اور وہ اس معلومات کو ایک پیچیدہ سبسنک زبان کا استعمال کرتے ہوئے ایک نسل سے دوسری نسل میں منتقل کریں گے۔ میری نانی نے مجھے کوڑوں کے متعلق ایسی ہی کہانیاں سنائیں ، کہ ہم واقعی اتنے مختلف نہیں تھے ، اور اگر ہم اپنی یادوں کو واقعی مشکل سے تلاش کرتے تو ہم واقعتا کسی کو دیکھ سکتے تھے جس کو ہم ان ذہین ، عقلمند ، سردیوں کی نظروں میں جانتے تھے۔ لیلین â € œNaâ € ia iaâ € ؟؟ الیسہ سلیش نسب کی ہے۔ انہوں نے یونیورسٹی آف برٹش کولمبیا سے سیل بیالوجی میں ڈاکٹری کی ڈگری حاصل کی اور اب الاسکا میں انڈیپٹو ریسورس مینجمنٹ کے شعبے میں کام کرتی ہیں ، جاننے کے روایتی اور مغربی دونوں طریقوں سے اوزار استعمال کرنا۔ اس مضمون کو الیسی کے باب سے موافق بنایا گیا ہے ، سچ کیا ہے؟ جہاں سائنس اور روایتی علم کا تبادلہ ، â € ؟؟ الاسکا آبائی ریڈر میں ، ماریہ شی Tl Willia ولیمز نے ترمیم کیا اور ڈیوک یونیورسٹی پریس کے ذریعہ 2009 میں شائع ہوا۔ مزید معلومات کے ل www. ، ڈیوک یونیورسٹی پریس کی ویب سائٹ www.dukeupress.edu [1] پر جائیں۔ 0.0
