# Supplementary material for: Supervised ensemble learning methods towards automatically filtering Urdu fake news within social media
Source: PeerJ Comput Sci. 2021 Mar 9;7:e425. doi: 10.7717/peerj-cs.425 (PMC7959660; doi:10.7717/peerj-cs.425)
Supplement: Supplemental Information 1 — News articles are in the .txt file format to read and process by machine learning code. [file peerj-cs-07-425-s001.zip › UFN/0/179.txt]

بلی آف اندام نہانی (گندی عورت) کے ذریعہ سیاہ فام زندگی سے متعلق معاملہ فریم کرنے کی اسکیم میں پولیس افسر کی بیوی پر ڈکیتی کی گرفت ہوئی - ہوم / بلیو اییلیج / پولیس آفیسر کی بیوی سیاہ فام افراد کو فریم کرنے کی اسکیم میں ڈکیتی کی جعل سازی پکڑی گئی تبصرہ (آر ٹی) بوسٹن کے ایک پولیس افسر کی اہلیہ پر ڈکیتی کی جعلی واردات کا الزام عائد کیا گیا ہے جس کے لئے انہوں نے بلیک لیوز مٹر موومنٹ کو مرتب کرنے کی کوشش کی تھی۔ ماریہ ڈیلی نے 17 اکتوبر کو ملبری میں واقع اپنے گھر میں چوری کی اطلاع دی اور اپنے زیورات کا دعوی کیا اور کچھ رقم چوری ہوگئی۔ اس نے پولیس کو بتایا کہ اس کے گھر پر خطوط درج تھے ، "L LBLM.â €؟" "بالکل ٹھیک نہیں تھا ، right € ؟؟ ملبری پولیس چیف ڈونلڈ ڈیسرسی نے کہا۔ "مجھے لگتا ہے کہ یہ بات بالکل واضح ہے اور اس چھان بین کے نتیجے میں ، افسران نے اپنی مستعدی سے کوشش کی اور ہماری تفتیش کے بعد ہی عمل کیا۔ â € ؟؟ یہ وائٹ بالادستی ماریہ ڈالی ہے ، بوسٹن کے ایک پولیس اہلکار ڈینیئل ڈیلی کی اہلیہ نے اس کے گھر میں جعلی ڈکیتی کی ، اور #BLM pic.twitter.com/vrdqg1cM6r پر الزام لگانے کی کوشش کی۔ سی بی ایس بوسٹن کی رپورٹ کے مطابق ڈیلی نے من گھڑت ڈکیتی کے فورا after بعد ہی سوشل میڈیا پر یہ بات لی ، کہ ، "ہم سو رہے تھے کہ نہ صرف ہمارے گھر کو لوٹا گیا ، بلکہ اس نفرت کو بلا وجہ دیکھا گیا۔" â € s اگر آپ کل مجھ سے اس نیلی زندگیوں اور کالی زندگیوں کے بارے میں مجھ سے پوچھتے تو میرا جواب بہت ہی ممکن [[ایس آئی سی] ہوتا ، â € ؟؟ اب نجی فیس بک اکاؤنٹ جاری ہے۔ "دوسری طرف ، آج ، مجھے اتنا غصہ اور نفرت ہے کہ میں خود کو پسند نہیں کرتا ہوں۔ ان دنوں ہم نے یہی معاملہ کرنا ہے اور یہ مجھے بیمار کر دیتا ہے کہ میرے گھر کے پہلو میں یہی تھا۔ € ؟؟ ڈیلی کی بہترین کوششوں کے باوجود ، پولیس یہ بتانے میں کامیاب رہی کہ کوئی ڈکیتی نہیں ہوئی۔ crystalhaynes غریب عورت کو صرف کچھ مدد کی ضرورت ہے .. â € "مارک سکینلن (@ مارکینلون 50) 28 اکتوبر ، 2016 â € as بنیادی طور پر ہم اس نتیجے پر پہنچے کہ یہ سب من گھڑت تھا ، â €؟ ڈیسرسی نے کہا۔ "یہاں کوئی گھسنے والا نہیں تھا ، کوئی چوری نہیں ہوئی تھی۔" €؟ پولیس نے یہ نتیجہ اخذ کیا کہ مالی مشکلات کے سبب ڈلی نے من گھڑت سازی کی۔ ڈیلی نے اس کا اعتراف کیا اور وہ دعوے واپس کردیئے جن کے بارے میں انھوں نے دعوی کیا تھا کہ وہ گمشدہ تھیں ، جو زیورات میں 10،000 ڈالر تھیں۔ دیسوسی نے نامہ نگاروں کو بتایا ، "ہم اس کو آوارا کے نیچے جھاڑنے نہیں جا رہے تھے۔" اور یہ کہ وہ کنبہ کے لئے رنجیدہ ہے۔ ڈیلی کے شوہر ڈین پر اپنی بیوی کے جرم میں ملوث ہونے کا شبہ نہیں ہے۔ گوگل + دی کیٹ کی اندام نہانی (گندی عورت) کا اشتراک کریں تو ، کیا اس کو بھی ان ہی الزامات کے تحت لایا جائے گا کہ ہم میں سے کوئی فرد جرم عائد کرنے اور پولیس سے جھوٹ بولنے کے الزام میں ہوگا ، یا وہ بلیو (ڈک ہولسٹر) استحقاق سے فائدہ اٹھائے گی؟ سماجی
