# Supplementary material for: Supervised ensemble learning methods towards automatically filtering Urdu fake news within social media
Source: PeerJ Comput Sci. 2021 Mar 9;7:e425. doi: 10.7717/peerj-cs.425 (PMC7959660; doi:10.7717/peerj-cs.425)
Supplement: Supplemental Information 1 — News articles are in the .txt file format to read and process by machine learning code. [file peerj-cs-07-425-s001.zip › UFN/0/18.txt]

ڈونلڈ نے 2005 میں ہلیری کو گرپڈ کیا! ٹرمپ اور وینر ایک دوسرے کو جوڑتے ہیں - عنوانات: انتھونی وینر ، صدارتی سیاست ، امریکی سیاست ، ڈونلڈ جے ٹرمپ ، گرپنگ ، کلنٹن کی ای میلز جمعہ ، 4 نومبر 2016 [ایسوسی ایٹ پریس ، واشنگٹن ، ڈی سی] ایف بی آئی کے ڈائریکٹر جیمز کامی نے آج صبح کانگریس کے ممبروں کو آگاہ کیا کہ وہ اپنی تحقیقات میں توسیع کررہے ہیں ای میلز ، سابقہ ​​کانگریس کے سابق رکن انتھونی وینر کے لیپ ٹاپ پر ملنے والے مواد پر مبنی۔ اس مواد میں ٹرمپ کی طرف سے "کارلوس ڈینجر" کو ایک ای میل بھی شامل ہے ، جس کا آن لائن تخلص وینر نے استعمال کیا تھا ، جس میں ٹرمپ نے اس وقت کے سینیٹر کلنٹن کو ڈنڈے مارنے کی بات کی تھی جب وہ اور سابق صدر بل کلنٹن نے ٹرمپ کی تیسری شادی میں شرکت کی تھی ، میلانیا ٹرمپ ، کامی کے مطابق ، ٹرمپ پر فخر کرتے ہوئے کہا ، "وہ وہاں تھی ، وہ اور بل ، کیمروں کے لئے مسکراتے رہے ، اور ہر وقت میں اس کی گدی پر اپنا ہاتھ جماتا رہا ،" ٹرمپ نے گھمنڈتے ہوئے کہا۔ کامی نے یہ بات آگے بڑھاتے ہوئے کہا کہ وینر کے لیپ ٹاپ میں وینر کے ٹرمپ کو پیغامات "سیکسیٹ" تھے ، جن میں سابق کانگریس کے صاف ستھرا سفید فاموں میں بلج کی تصاویر تھیں ، اور ٹرمپ کے وینر تک پیغامات تھے ، جس میں ٹرمپ کے چھوٹے ہاتھوں نے ایک بڑی زچینی کو گرفت میں لیتے ہوئے دکھایا تھا۔ کامی نے مزید کہا کہ وہ بھی ، پھیلتی چھان بین کا موضوع ہوگا ، کیوں کہ لیپ ٹاپ پر خود کی متعدد سیلفیاں تھیں ، جس میں وہ بھی ایک سفید گھوڑے پر ننگے بیٹھے ہوئے تھا جس پر اس کے پھندے پر لاریل کی ہار پہن رکھی تھی۔ ، ان میں سے ایک نے لباس میں ، جے ایڈگر ہوور کی طرح نظر آنے کے لئے ملبوس اس عنوان کے ساتھ ، "عجیب ME!" اور اس میں سے ایک تیسرا شخص کیٹٹو نو دم کے ساتھ خودغرضگی میں مصروف تھا۔ "میں اس کے مستحق تھا ،" کامی نے وضاحت کی۔ فلپ جے ماس کو بنائیں ایس لیپ ٹاپ میں وینر کے ٹرمپ کو پیغامات "سیکسٹ" تھے ، جس میں سابق کانگریس کے صاف ستھرا سفید فاموں میں ایک بلج کی تصاویر تھیں ، اور ٹرمپ کے وینر تک کے پیغامات ، جس میں ٹرمپ کے چھوٹے ہاتھوں نے بڑی زچینی کو پکڑتے ہوئے دکھایا تھا۔ کامی نے مزید کہا کہ وہ بھی ، پھیلتی چھان بین کا موضوع ہوگا ، کیوں کہ لیپ ٹاپ پر خود کی متعدد سیلفیاں تھیں ، جس میں وہ بھی ایک سفید گھوڑے پر ننگے بیٹھے ہوئے تھا جس پر اس کے پھندے پر لاریل کی ہار پہن رکھی تھی۔ ، ان میں سے ایک نے لباس میں ، جے ایڈگر ہوور کی طرح نظر آنے کے لئے ملبوس اس عنوان کے ساتھ ، "عجیب ME!" اور اس میں سے ایک تیسرا شخص کیٹٹو نو دم کے ساتھ خودغرضگی میں مصروف تھا۔ "میں اس کے مستحق تھا ،" کامی نے وضاحت کی۔ فلپ جے ماس کو بنائیں ایس لیپ ٹاپ میں وینر کے ٹرمپ کو پیغامات "سیکسٹ" تھے ، جس میں سابق کانگریس کے صاف ستھرا سفید فاموں میں ایک بلج کی تصاویر تھیں ، اور ٹرمپ کے وینر تک کے پیغامات ، جس میں ٹرمپ کے چھوٹے ہاتھوں نے بڑی زچینی کو پکڑتے ہوئے دکھایا تھا۔ کامی نے مزید کہا کہ وہ بھی ، پھیلتی چھان بین کا موضوع ہوگا ، کیوں کہ لیپ ٹاپ پر خود کی متعدد سیلفیاں تھیں ، جس میں وہ بھی ایک سفید گھوڑے پر ننگے بیٹھے ہوئے تھا جس پر اس کے پھندے پر لاریل کی ہار پہن رکھی تھی۔ ، ان میں سے ایک نے لباس میں ، جے ایڈگر ہوور کی طرح نظر آنے کے لئے ملبوس اس عنوان کے ساتھ ، "عجیب ME!" اور اس میں سے ایک تیسرا شخص کیٹٹو نو دم کے ساتھ خودغرضگی میں مصروف تھا۔ "میں اس کے مستحق تھا ،" کامی نے وضاحت کی۔ فلپ جے ماس کو بنائیں سابق کانگریس کے صاف ستھرا سفید فاموں میں ایک بلج کی تصاویر ، اور ٹرمپ سے وینر کے پیغامات ، جس میں ٹرمپ کے چھوٹے چھوٹے ہاتھ بڑے زچینی کو پکڑتے ہوئے دکھائے گئے تھے۔ کامی نے مزید کہا کہ وہ بھی ، پھیلتی چھان بین کا موضوع ہوگا ، کیوں کہ لیپ ٹاپ پر خود کی متعدد سیلفیاں تھیں ، جس میں وہ بھی ایک سفید گھوڑے پر ننگے بیٹھے ہوئے تھا جس پر اس کے پھندے پر لاریل کی ہار پہن رکھی تھی۔ ، ان میں سے ایک نے لباس میں ، جے ایڈگر ہوور کی طرح نظر آنے کے لئے ملبوس اس عنوان کے ساتھ ، "عجیب ME!" اور اس میں سے ایک تیسرا شخص کیٹٹو نو دم کے ساتھ خودغرضگی میں مصروف تھا۔ "میں اس کے مستحق تھا ،" کامی نے وضاحت کی۔ فلپ جے ماس کو بنائیں سابق کانگریس کے صاف ستھرا سفید فاموں میں ایک بلج کی تصاویر ، اور ٹرمپ سے وینر کے پیغامات ، جس میں ٹرمپ کے چھوٹے چھوٹے ہاتھ بڑے زچینی کو پکڑتے ہوئے دکھائے گئے تھے۔ کامی نے مزید کہا کہ وہ بھی ، پھیلتی چھان بین کا موضوع ہوگا ، کیوں کہ لیپ ٹاپ پر خود کی متعدد سیلفیاں تھیں ، جس میں وہ بھی ایک سفید گھوڑے پر ننگے بیٹھے ہوئے تھا جس پر اس کے پھندے پر لاریل کی ہار پہن رکھی تھی۔ ، ان میں سے ایک نے لباس میں ، جے ایڈگر ہوور کی طرح نظر آنے کے لئے ملبوس اس عنوان کے ساتھ ، "عجیب ME!" اور اس میں سے ایک تیسرا شخص کیٹٹو نو دم کے ساتھ خودغرضگی میں مصروف تھا۔ "میں اس کے مستحق تھا ،" کامی نے وضاحت کی۔ فلپ جے ماس کو بنائیں کامی نے مزید کہا کہ وہ بھی ، پھیلتی چھان بین کا موضوع ہوگا ، کیوں کہ لیپ ٹاپ پر خود کی متعدد سیلفیاں تھیں ، جس میں وہ بھی ایک سفید گھوڑے پر ننگے بیٹھے ہوئے تھا جس پر اس کے پھندے پر لاریل کی ہار پہن رکھی تھی۔ ، ان میں سے ایک نے لباس میں ، جے ایڈگر ہوور کی طرح نظر آنے کے لئے ملبوس اس عنوان کے ساتھ ، "عجیب ME!" اور اس میں سے ایک تیسرا شخص کیٹٹو نو دم کے ساتھ خودغرضگی میں مصروف تھا۔ "میں اس کے مستحق تھا ،" کامی نے وضاحت کی۔ فلپ جے ماس کو بنائیں کامی نے مزید کہا کہ وہ بھی ، پھیلتی چھان بین کا موضوع ہوگا ، کیوں کہ لیپ ٹاپ پر خود کی متعدد سیلفیاں تھیں ، جس میں وہ بھی ایک سفید گھوڑے پر ننگے بیٹھے ہوئے تھا جس پر اس کے پھندے پر لاریل کی ہار پہن رکھی تھی۔ ، ان میں سے ایک نے لباس میں ، جے ایڈگر ہوور کی طرح نظر آنے کے لئے ملبوس اس عنوان کے ساتھ ، "عجیب ME!" اور اس میں سے ایک تیسرا شخص کیٹٹو نو دم کے ساتھ خودغرضگی میں مصروف تھا۔ "میں اس کے مستحق تھا ،" کامی نے وضاحت کی۔ فلپ جے ماس کو بنائیں
