# Supplementary material for: Supervised ensemble learning methods towards automatically filtering Urdu fake news within social media
Source: PeerJ Comput Sci. 2021 Mar 9;7:e425. doi: 10.7717/peerj-cs.425 (PMC7959660; doi:10.7717/peerj-cs.425)
Supplement: Supplemental Information 1 — News articles are in the .txt file format to read and process by machine learning code. [file peerj-cs-07-425-s001.zip › UFN/0/180.txt]

عدالت عظمیٰ نے ٹرانس جینڈر حقوق پر تولنے کا فیصلہ کیا - منجانب اڈالیہ وڈبری سن ، 30 Oct اکتوبر 2016 2016 2016 2016 کو جمعہ کے روز گیارہ بجکر :31:31: at at پر ، سپریم کورٹ نے گلسٹر کاؤنٹی اسکول بورڈ بمقابلہ جی جی کے معاملے میں ٹرانسجینڈر حقوق پر وزن کرنے کا فیصلہ کیا جس سے دائیں بازو کو شہری حقوق لینے کا ایک اور موقع ملتا ہے۔ لوگوں سے دور وہ پسند نہیں کرتے ہیں۔ سادہ اور آسان ٹویٹر پر شیئر کریں اس پوسٹ کو جمعہ کے روز ، سپریم کورٹ نے گلسٹر کاؤنٹی اسکول بورڈ بمقابلہ جی جی کے معاملے میں ٹرانسجینڈر کے حقوق پر وزن کرنے کا فیصلہ کیا۔ اس سے دائیں بازو کو ایک اور موقع مل جاتا ہے کہ وہ ان لوگوں سے شہری حقوق چھین لیں جنہیں وہ پسند نہیں کرتے ہیں۔ سادہ اور آسان مسئلہ یہ ہے کہ کیا ایک ٹرانس جینڈر طالب علم جو لڑکے کی حیثیت سے شناخت کرتا ہے اسے باتھ روم کا استعمال کرنے کا حق ہے جو اس کی صنف سے مطابقت رکھتا ہے۔ گزشتہ موسم گرما میں، عدالت نے اسکول بورڈ کی جانب سے طلباء کے حق میں نچلی عدالت کے فیصلے کو مؤخر رکھنے کی درخواست منظور کرلی جب تک کہ بورڈ نے سپریم کورٹ کے ذریعہ نظرثانی کے لئے اپنی درخواست دائر نہیں کی۔ جسٹس بریئر بشکریہ بطور جج اس فیصلے میں قدامت پسند جسٹسوں میں شامل ہوئے۔ ورجینیا اسکول بورڈ نے ایک پالیسی mirror œ سبت روم پولیس € ؟؟ کی عکس بندی کی۔ نارتھ کیرولائنا جیسے سرخ ریاستوں میں ایسے قوانین جن کے تحت طلبا کو پیدائش کے وقت تفویض کردہ صنف سے مطابقت کرنے کے لئے ریسٹ رومز اور لاکر روم استعمال کرنے کی ضرورت ہوتی تھی۔ اس معاملے میں ، ضلعی عدالت نے جی جی کے خلاف فیصلہ سناتے ہوئے 1975 کے ضابطے پر انحصار کرتے ہوئے اسکولوں کو جنسی ٹوائلٹ ، لاکر روم اور شاور کی سہولیات کو جنسی تعلقات کی بنیاد پر فراہم کرنے کی اجازت دی۔؟ بشرطیکہ وہ سہولیات کا موازنہ ان کے مابین ہو جو مخالف جنس کو فراہم کیا جاتا ہو۔ جنوری 2015 میں ، محکمہ تعلیم کے دفتر برائے شہری حقوق نے ایک مراسلہ جاری کیا ہے جس میں کہا گیا ہے کہ اگر اسکول طلباء کو ان کی جنس پر مبنی ٹاس روم روم اور لاکر روم میں الگ کردیتے ہیں تو اسکول کے پاس لازمی ہے کہ وہ ٹرانسجینڈر طلباء کے ساتھ سلوک کرے۔؟ ایک انداز میں مستقل طور پر - ان کی صنفی شناخت کے ساتھ۔ â € ؟؟ اس خط کی وجہ سے ، امریکی عدالت اپیل نے چوتھے سرکٹ کے لئے جی جی کے حق میں نچلی عدالت کے فیصلے کو مسترد کردیا ، اس نے 1997 کے سپریم کورٹ کے فیصلے پر انحصار کیا کہ عدالتوں کو عام طور پر کسی ایجنسی کی اپنی ضابطے کی ترجمانی کو موخر کرنا چاہئے۔ حقیقت میں ، دائیں بازو کی امید ہے کہ اس معاملے سے دو سیاسی مقاصد حاصل ہوں۔ پہلے ، یہ ان لوگوں کے بنیادی حقوق اور وقار سے انکار کرنے کے بارے میں ہے جو ٹرانسجینڈر ہیں ، جو خواتین
