# Supplementary material for: Supervised ensemble learning methods towards automatically filtering Urdu fake news within social media
Source: PeerJ Comput Sci. 2021 Mar 9;7:e425. doi: 10.7717/peerj-cs.425 (PMC7959660; doi:10.7717/peerj-cs.425)
Supplement: Supplemental Information 1 — News articles are in the .txt file format to read and process by machine learning code. [file peerj-cs-07-425-s001.zip › UFN/0/181.txt]

اگر ہلیری کلنٹن پر انصاف کی راہ میں رکاوٹ کا الزام عائد کیا گیا تو وہ 20 سال تک جیل جاسکتی ہیں - دستاویزات مائیکل آن ٹیلی ویژن پر اگر ہلیری کلنٹن پر انصاف کی روک تھام کا الزام عائد کیا گیا ہے تو وہ 20 سال تک جیل جاسکتی ہیں مائیکل سنیڈر کے ذریعہ ، 30 اکتوبر ، 2016 کو سیاست کی دنیا میں ، سرورق اصل جرم سے کہیں زیادہ خراب ہوتا ہے۔ واٹر گیٹ کے احاطہ میں یہ ان کا ہی کردار تھا جس نے رچرڈ نکسن کو ہٹا دیا ، اور اب ہیلری کلنٹن کے اپنے ای میل اسکینڈل کی وجہ سے وہ بہت ہی طویل عرصے کے لئے جیل بھیج سکتی ہے۔ جب یہ خبر چھڑ گئی کہ ایف بی آئی نے ہلیری کلنٹن کے ای میلز پر اپنی تحقیقات کی تجدید کردی ہے ، تو اس نے پوری دنیا میں صدمے کا تبادلہ کیا۔ لیکن اس بار ، ہم محض خفیہ دستاویزات کی غلط تشہیر کی تحقیقات کے بارے میں بات نہیں کر رہے ہیں۔ میں نے کسی کو اس بارے میں بات کرتے نہیں سنا ہے ، لیکن اگر ایف بی آئی کو پتہ چلتا ہے کہ ہلیری کلنٹن نے بدلا ہے ، کسی بھی ای میل کو تباہ یا چھپا دیا تھا جو اصل تفتیش کے دوران ایف بی آئی کو دے دینا چاہئے تھا ، اس پر انصاف کی راہ میں رکاوٹ کا الزام عائد کیا جاسکتا ہے۔ اس سے فورا. ہی اس کا سیاسی کیرئیر ختم ہوجائے گا ، اور اگر وہ قصوروار پائے جاتے ہیں تو وہ اسے زندگی بھر جیل بھیج سکتی ہے۔ میں نے ایک بھی خبر میں "انصاف کی تعمیر â" کے فقرے کا ذکر نہیں کیا ہے۔ ابھی تک ، لیکن مجھے یقین ہے کہ ایک بہت اچھا موقع ہے کہ یہیں سے یہ اسکینڈل سر اٹھا رہا ہے۔ مندرجہ ذیل وفاقی آئین کا متعلقہ حصہ ہے جو انصاف کی راہ میں حائل رکاوٹوں سے متعلق ہے ¦ ¦ جو بھی جان بوجھ کر کسی ریکارڈ ، دستاویز یا ٹھوس شے میں کسی بھی ریکارڈ ، دستاویز یا ٹھوس شے میں جھوٹی اندراج کرتا ہے ، تباہ کرتا ہے ، تخریب کاری کرتا ہے ، چھپا دیتا ہے ، جھوٹ بولتا ہے یا غلط اندراج کرتا ہے۔ رکاوٹ ڈالنا ، رکاوٹ ڈالنا ، یا ریاستہائے متحدہ کے کسی بھی محکمہ یا ایجنسی کے دائرہ اختیار میں کسی بھی معاملے کی تفتیش یا مناسب انتظامیہ پر اثرانداز ہوں یا عنوان 11 کے تحت درج کسی بھی معاملے پر ، یا اس طرح کے معاملے یا معاملے پر غور و فکر کرنے کے سلسلے میں ، اس عنوان کے تحت جرمانہ عائد کیا جائے گا ، 20 سال سے زیادہ یا دونوں کو قید۔ اگر ہلیری کلنٹن کو 20 سال کے لئے جیل بھیج دیا جاتا ہے تو ، یہ بنیادی طور پر ان کی ساری زندگی ہوگی۔ مجھے یہ احساس ہے کہ ایف بی آئی ہما عابدین کی ای میلوں میں انصاف کی راہ میں رکاوٹ کا بہت بڑا ثبوت تلاش کرنے جا رہی ہے۔ لیکن بدقسمتی سے 8 نومبر سے پہلے اس معاملے پر کوئی حل طے ہونے کا امکان نہیں ہے ، کیونکہ وال اسٹریٹ جرنل کے مطابق تلاش کرنے کے لئے لگ بھگ 650،000 ای میلز ہیں are ¦ چونکہ وفاقی ایجنٹ تقریبا 6 650 کو کچلنے کے لئے تیار ہیں ، ہیلری کلنٹن کے ای میل کے استعمال سے متعلق کتنے افراد کا تعلق ہے ، حیرت انکشاف کہ تفتیش کار ممکنہ نئے شواہد کی پیروی کر رہے ہیں اس لئے بیورو اور محکمہ انصاف میں ڈیموکریٹک صدارتی تحقیقات کے بارے میں تحقیقات کرنے کا طریقہ پیدا ہوتا ہے۔ ا میدوار. لیپ ٹاپ پر میٹاڈیٹا ملا جو کلنٹن کے ایک قریبی ساتھی اینٹونی وینر اور ان کی متاثرہ بیوی ہما عابدین کے ذریعہ استعمال ہوا تھا ، اس سے پتہ چلتا ہے کہ مسز کلنٹن نے سیکریٹری خارجہ رہتے ہوئے نجی سرور کو بھیجے یا اس سے ہزاروں ای میلز بھیجی تھیں۔ معاملے سے واقف لوگوں کے مطابق اس بات کا تعین کرنے میں ہفتوں ، کم سے کم ، لگیں گے کہ آیا محترمہ عابدین نے اسٹیٹ ڈپارٹمنٹ میں مسز کلنٹن کے ساتھ خدمات انجام دینے کے وقت سے کام سے متعلق ہیں یا نہیں۔ فیڈرل بیورو آف انویسٹی گیشن کے زیر جائزہ ای میلز کے کتنے ڈپلیکیٹس ہیں۔ اور چاہے ان میں یا تو درجہ بندی کی معلومات ہو یا کلنٹن کے ای میل تحقیقات میں اہم نئے ثبوت شامل ہوں۔ ان 650،000 ای میلوں میں سے ، ایک اندرونی ذرائع نے فاکس نیوز کو بتایا کہ least € œ کم از کم 10،000 â € ؟؟ تفتیش میں دلچسپی ہوگی۔ اس مقام پر ، ایف بی آئی کے عہدیداروں نے ای میلز کے ذریعے تلاش بھی شروع نہیں کی ہے ، کیوں کہ ابھی تک سرچ وارنٹ حاصل نہیں کیا گیا ہے۔ سرکاری وکیلوں نے ابھی تک عابدین کے وکلا سے رابطہ نہیں کیا ہے تاکہ وہ تلاش کریں۔ اس سے قبل ذرائع نے سی این این کو بتایا تھا کہ یہ مباحثے شروع ہوچکے ہیں ، لیکن قانون نافذ کرنے والے اہلکار اب کہتے ہیں کہ ان میں ایسا نہیں ہوا ہے۔ قانون نافذ کرنے والے عہدیداروں نے بتایا کہ کسی بھی طرح سے ، حکومتی وکلاء کمپیوٹر کی تلاش کے لئے کسی جج سے سرچ وارنٹ لینے کا ارادہ کرتے ہیں۔ لیکن مبینہ طور پر ایف بی آئی پہلے ہی ایک ایسے لیپ ٹاپ کی تلاش کر رہا ہے جو انتھونی وینر اور ہما ​​عابدین کی مشترکہ ملکیت تھا ، اور اس تلاش کے لئے کوئی وارنٹ ضروری نہیں تھا کیونکہ وینر ایف بی آئی کے ساتھ تعاون کر رہا ہے۔ بہت سے لوگ یہ سوچ رہے ہیں کہ ایف بی آئی کے ڈائریکٹر جیمس کامی انتخابی دن تک صرف ایک ہفتہ میں ہی اس طرح کا جر boldت مندانہ اقدام کرنے کا انتخاب کریں گے۔ یقینا اسے یہ جاننا تھا کہ اس کا انتخاب پر ڈرامائی اثر پڑتا ہے ، اور اس کا امکان نہیں ہے کہ اس نے ایسا کیا ہوتا جب تک کہ کسی کو پہلے ہی کوئی بڑی چیز نہ مل جاتی۔ اس کے علاوہ ، مبینہ طور پر کامی ایف بی آئی میں اپنے ساتھیوں کی نظر میں خود کو چھڑانے کا موقع ڈھونڈنے کے خواہاں تھے۔ ذیل میں ڈیلی میل کے مضمون کا ایک اقتباس ہے جو ایڈ کلین نے لکھا تھا ، کلینٹنس کے بارے میں حال ہی میں جاری ہونے والے نیو یارک ٹائمز کے بیچنے والے کے مصنف "â œ ilty مجرم کے طور پر گناہ کے عنوان سے" کے عنوان سے مصنف ˜ - جیم نے گذشتہ جولائی کے اعلان کے بعد سے ہی ایف بی آئی میں ماحول زہریلا رہا ہے جب وہ اس کی سفارش نہیں کرے گا۔ ہیلری کے خلاف فرد جرم عائد کرتے ہوئے ، â ™ the ذرائع نے بتایا ، ایک قریبی دوست جو قریب دو دہائیوں سے کامی کے نام سے جانا جاتا ہے ، اس کے ساتھ خاندانی سفر شریک کرتا ہے اور ہر ہفتے کیتھولک ماس میں اس کے ساتھ رہتا ہے۔ ذرائع نے بتایا ، "محکمہ کے سربراہان سمیت کچھ لوگوں نے جم سے بات کرنا چھوڑ دی ، اور حالیہ میں جب انھوں نے اسے پاس کیا تو اس کے مبارکباد کو بھی نظرانداز کیا۔" "انہوں نے محسوس کیا کہ اس نے ان کے ساتھ دھوکہ کیا اور ہلیری کو کلائی پر تھپڑ مارنے سے بیورو کو بدنام کیا۔" the source ماخذ کے مطابق ، کامی کئی مہینوں تک اس مسئلے پر پریشان تھے اور اس نے اپنی اہلیہ کے ساتھ بڑی حد تک اس پر تبادلہ خیال کیا۔ ، پیٹرائس۔ اس نے اپنی اہلیہ کو بتایا کہ وہ نااہل ایجنٹوں کی طرف سے اپنے ڈیسک پر استعفیٰ کے خطوں کے ڈھیر سے افسردہ تھا۔ خطوط نے اسے ہر دن یاد دلادیا کہ ایف بی آئی میں حوصلے بلند ہوئے ہیں۔ تو پھر کیا ہوتا ہے؟ ممکنہ طور پر منظر نامے میں ، ایف بی آئی کے پاس تحقیقات مکمل کرنے اور انتخابات سے پہلے ہیلری کلنٹن پر الزام عائد کرنے یا نہ کرنے کا وقت نہیں ہوگا۔ اس کا مطلب یہ ہے کہ ہم کلنٹن مہم کے سلسلے میں اس اسکینڈل کے ساتھ آٹھ نومبر میں چلے جائیں گے ، اور ڈونلڈ ٹرمپ کے لئے یہ بہت اچھی خبر ہوگی۔ تاہم ، یہ ممکن ہے کہ ایک بار جب ایف بی آئی ان ای میلز کے ذریعے تلاش کرنا شروع کردے کہ وہ بہت تیزی سے اس نتیجے پر پہنچ سکتے ہیں کہ کلنٹن کے خلاف الزامات کی ضمانت دی جاتی ہے ، اور اگر ایسا ہوتا ہے تو ہم انتخابات کے دن سے پہلے ہی کسی طرح کا اعلان دیکھ سکتے ہیں۔ اس کے غیرمعمولی واقعہ میں ، ہم اصل میں 8 نومبر سے پہلے ہلیری کلنٹن کو دوڑ سے باہر ہونے پر دیکھ سکتے ہیں۔ ایک بار پھر ، ایسا ہوتا ہے کہ اس مقام پر یہ بہت کم امکان ہے ، لیکن یہ اب بھی ممکن ہے۔ اگر کلنٹن کو علیحدگی اختیار کرنے پر مجبور کیا گیا تو ، ڈیموکریٹس کو ایک نئے نامزد امیدوار کے ساتھ آنے کی ضرورت ہوگی ، اور اس عمل میں وقت لگے گا۔ انتہائی اہم خبر پر آج کے ایک مضمون میں میں انکشاف کروں گا کہ مجھے یقین ہے کہ نامزد کون ہوگا۔ ایسے حالات میں ، ڈیموکریٹس کو اپنے ایکٹ کو اکٹھا کرنے کے لئے وقت کی اشد ضرورت ہوگی ، اور اس لئے ہم واقعتا Barack باراک اوباما کو انتخابات میں تاخیر یا معطل کرنے کی کوشش دیکھ سکتے ہیں۔ اس طرح کے اقدام کی قانونی حیثیت انتہائی قابل اعتراض ہے ، لیکن باراک اوباما نے ماضی میں امریکی آئین جیسی کسی چھوٹی چیز کو بھی اسے روکنے کی اجازت نہیں دی۔ یہ ہفتے انتہائی دلچسپ ہونے والا ہے۔ یہ یقینی طور پر ہے۔ جدید امریکی تاریخ کا سب سے پُرجوش انتخاب محظوظ ہوتا جارہا ہے ، اور مجھے ایک احساس ہے کہ اس سے بھی زیادہ موڑ اور موڑ آگے ہیں۔ یہ یقینی طور پر ستم ظریفی معلوم ہوتا ہے کہ کہانی کے آخر میں انتھونی وینر اس طرح کا مرکزی کردار ادا کررہے ہیں ، اور میں اس انتظار میں نہیں رہ سکتا کہ سیزن کے اختتام کے لئے کیا ذخیرہ ہے۔ 30 اکتوبر ، 2016 | ٹیگز: 2016 الیکشن ، 2016 الیکشن میں تاخیر ، 2016 الیکشن معطل ، انتھونی وینر ، بارک اوباما ، کلنٹن ، ڈونلڈ ٹرمپ ، الیکشن میں تاخیر ، الیکشن میں تاخیر ، الیکشن معطل ، ہلیری ، کلنٹن ، ہلیری کلنٹن ای میل اسکینڈل ، ہلیری کلنٹن ایف بی آئی کے ای میل تفتیش ، ہلیری کلنٹن جیل جارہی ہے ، ہیلری کلنٹن جیل جارہی ہے ، ہلیری کلنٹن نے اسے لاک کردیا ، ہلیری کلنٹن کے جرائم ، ہما عابدین ، ​​نارتھ کیرولائنا ، اوبامہ ، رکاوٹ برائے انصاف ، ٹرمپ | قسم: اگر تبصرہ کرنے کے بعد ہیلری کلنٹن پر انصاف کی راہ میں رکاوٹ آنے کا الزام عائد کیا گیا تو وہ 20 سال تک جیل جاسکتی ہیں امید ہے کہ امید ہے کہ اتنا بڑا قصبہ یہ ہے کہ مشین اسے جیل جانے نہیں دے گی۔ بس ہونے والا نہیں۔ K یہ میری پیش گوئی ہے ، تین میں سے ایک۔ 1. ایف بی آئی ابھی بھی الزامات کو ختم نہ کرنے کا فیصلہ کرتا ہے۔ اگر ایف بی آئی ان کو فائل کرتی ہے تو ، اٹارنی جنرل ان الزامات سے انکار کرتے ہیں۔ Obama. اگر اوباما سب کچھ ناکام ہو جاتا ہے تو ، اوباما اسے معاف کردیتے ہیں۔ ایک کرپٹ حکومت ، اپنے ایک کو بھی کبھی جیل نہیں جانے دے گی۔ کاش مجھے اب بھی یقین ہے کہ اس ملک میں انصاف ہوتا ہے۔ می میڈمیکس زیادہ تر ممکنہ طور پر کاین کو لکڑی کے ڈھیر پر پھینک دیا جائے گا۔ لیکن ایسا کچھ نہیں ہے جو یہ کہتا ہے کہ ہمارے پاس ڈیموکریٹ انتخابات میں شریک ہونا ضروری ہے اور ہمارے پاس ابھی بھی تین دیگر امیدوار موجود ہیں۔ دراصل ، اگر ڈیموکریٹس زندہ رہنا چاہتے ہیں تو ، انہیں بس کے نیچے ہلیری پھینکنا پڑے گا ، یہاں تک کہ تاریخ کے سب سے زیادہ زہریلے امیدواروں میں سے کسی ایک کو دھکیلنے کی کوشش کرنے کے بجائے اسے ڈیم پارٹی سے محروم کردیں۔ لیکن ڈیمس نے اس کی ایک اہم وجہ نہیں دکھائی کیوں کہ انہیں â € heTheir manâ got؟ سفید گھر میں در حقیقت ، اس شخص نے ڈیم پارٹی لی اور اسے ایک عفریت میں مڑا۔ بس اتنا ہی کہنا ہوگا کہ کافی کہنا کافی ہے۔ اگر وائٹ ہاؤس demon c l Carlcasino میں شیطان کے کنٹرول میں نہیں ہیں تو کوئی اعلی اپ Dems باقی رہ گئے ہیں تو ڈیمن سفید گھر میں نہیں ہے! وہ صرف سورâ کی جراب کٹھ پتلی ہے۔ روب میں امید کرتا ہوں ، مجھے امید ہے ، میں امید کرتا ہوں ، میں امید کرتا ہوں۔ کارلکاسینو میں عجیب و غریب بات پیش کررہا ہوں کہ کلنٹن کرائم کارٹیل اسکیٹ کرے گا۔ 10: 1 پر کوئی بھی لینے والا در حقیقت ، اس شخص نے ڈیم پارٹی لی اور اسے ایک عفریت میں مڑا۔ بس اتنا ہی کہنا ہوگا کہ کافی کہنا کافی ہے۔ اگر وائٹ ہاؤس demon c l Carlcasino میں شیطان کے قابو میں نہیں ہیں تو کوئی اعلی اپ Dems بچ گئے ہیں جو ڈیمن سفید گھر میں نہیں ہے! وہ صرف سورâ کی جراب کٹھ پتلی ہے۔ روب میں امید کرتا ہوں ، مجھے امید ہے ، میں امید کرتا ہوں ، میں امید کرتا ہوں۔ کارلکاسینو میں عجیب و غریب بات پیش کررہا ہوں کہ کلنٹن کرائم کارٹیل اسکیٹ کرے گا۔ 10: 1 پر کوئی بھی لینے والا در حقیقت ، اس شخص نے ڈیم پارٹی لی اور اسے ایک عفریت میں مڑا۔ بس اتنا ہی کہنا ہوگا کہ کافی کہنا کافی ہے۔ اگر وائٹ ہاؤس demon c l Carlcasino میں شیطان کے قابو میں نہیں ہیں تو کوئی اعلی اپ Dems بچ گئے ہیں جو ڈیمن سفید گھر میں نہیں ہے! وہ صرف سورâ کی جراب کٹھ پتلی ہے۔ روب میں امید کرتا ہوں ، مجھے امید ہے ، میں امید کرتا ہوں ، میں امید کرتا ہوں۔ کارلکاسینو میں عجیب و غریب باتیں پیش کررہا ہوں کہ کلنٹن کرائم کارٹیل اسکیٹ کرے گا۔ 10: 1 پر کوئی بھی لینے والا کارلکاسینو میں عجیب باتیں دے رہا ہوں کہ کلنٹن کرائم کارٹیل اسکیٹ دے گا - پھر؟ 10: 1 پر کوئی بھی لینے والا کارلکاسینو میں عجیب باتیں دے رہا ہوں کہ کلنٹن کرائم کارٹیل اسکیٹ دے گا - پھر؟ 10: 1 پر کوئی بھی لینے والا
