# Supplementary material for: Supervised ensemble learning methods towards automatically filtering Urdu fake news within social media
Source: PeerJ Comput Sci. 2021 Mar 9;7:e425. doi: 10.7717/peerj-cs.425 (PMC7959660; doi:10.7717/peerj-cs.425)
Supplement: Supplemental Information 1 — News articles are in the .txt file format to read and process by machine learning code. [file peerj-cs-07-425-s001.zip › UFN/0/182.txt]

اوباما کیئر پریمیم اوسطا 25٪ بڑھاتے ہیں! - پرنٹ کریں کچھ پریشان کن خبریں ملک بھر میں پھیل رہی ہیں جہاں بیشتر امریکی اب اپنے پہلے سے ہی فلکیاتی صحت کی دیکھ بھال کے اخراجات میں ایک بڑی تیزی سے نمٹنے کے لئے تیاری کر رہے ہیں۔ اے پی اطلاع دے رہی ہے کہ ملک بھر میں صحت کی دیکھ بھال کے پریمیم اوسطا 25 25٪ بڑھ رہے ہیں ، یہاں تک کہ بہت سے امریکی خاندان پہلے ہی اپنے موجودہ پریمیم کی ادائیگی کے لئے جدوجہد کر رہے ہیں۔ صدر باراک اوباما کے صحت کی دیکھ بھال کے قانون کے تحت اگلے سال پریمیم میں تیزی سے اضافہ ہوگا ، اور بہت سارے صارفین صرف ایک بیمہ دہندگان کے پاس ہوں گے ، انتظامیہ نے پیر کو تصدیق کی۔ اس بات کا یقین ہے کہ ایک اور "اسٹاک" کرنے کا یقین ہے۔ صدارتی انتخابات سے ایک دن پہلے تنازعہ ٹیکس دہندگان کو فراہم کی جانے والی سبسڈی سے پہلے ، مڈل لیول بنچ مارک پلان کے لئے پریمیم وفاق کے تحت چلنے والی 39 ریاستوں میں اوسطا 25 فیصد بڑھ جائے گا ، محکمہ صحت اور انسانی خدمات کی ایک رپورٹ کے مطابق۔ کچھ ریاستوں میں بہت بڑی چھلانگ نظر آئیں گی ، اور کچھ کم۔ مزید یہ کہ ، یونائیٹڈ ہیلتھ گروپ ، ہیومنا اور ایتنا جیسے بڑے قومی کیریئرز نے اپنے کردار کو چھوٹا کرنے کے بعد ، 5 میں سے 1 صارفین کے پاس صرف کسی ایک بیمہ کار سے انتخاب کرنے کے منصوبے ہوں گے۔ this € ons صارفین کو اس سال نہ صرف بڑے پریمیم اضافے کے ساتھ ساتھ انشورنس کمپنیوں کی گھٹتی ہوئی تعداد میں بھی سامنا کرنا پڑے گا ، جس کی وجہ سے اندراج کی کھلی ہوئی کھلی مدت ہوگی ، € â؟ لیری لیویٹ نے کہا ، جو غیر پارٹی کے قیصر فیملی فاؤنڈیشن کے لئے صحت کی دیکھ بھال کے قانون کو مانتے ہیں۔ فاکس نیوز نے پیر کے روز ہتھوڑے سے متعلق ہاؤس اقلیتی رہنما نینسی پیلوسی (D-CA) پر اس کے جھوٹ کے لئے یہ وقت لیا کہ اوبامہ کیئر سے زیادہ تر امریکیوں کو صحت کی دیکھ بھال حاصل کرنے میں آسانی ہوگی اور اس سے قیمتوں میں مزید استحکام آسکتا ہے۔ â € ؟؟ پولوسی کی سستی کی تعریف اس کے اصل معنی کے بالکل برعکس معلوم ہوتی ہے ، کیوں کہ ہمارے بڑھتے ہوئے صحت کی دیکھ بھال کے اخراجات کو کم کرنے کے بجائے ، قیمتیں واقعتا higher زیادہ تیزی سے بڑھ رہی ہیں۔ انتظامیہ کے حکام اس بات پر زور دے رہے ہیں کہ قانون کے تحت فراہم کی جانے والی سبسڈی ، جو پریمیم کے ساتھ ساتھ بڑھنے کے لئے بنائی گئی ہیں ، زیادہ تر صارفین کو اسٹیکر جھٹکے سے بچائیں گے۔ انہوں نے مزید کہا کہ وہ صارفین جو سستے منصوبوں پر سوئچ کرنے کے خواہاں ہیں وہ اب بھی سودے بازی کا اہل ہوں گے۔ e € e ہیڈ لائن کی شرح عام طور پر پچھلے سالوں کے مقابلے میں تیزی سے بڑھ رہی ہے ، â â؟ ایچ ایچ ایس کے ترجمان کیون گرفیس کو تسلیم کیا۔ لیکن انہوں نے مزید کہا کہ زیادہ تر صارفین کے لئے ، "ہیڈ لائن کے نرخ وہ نہیں ہیں جو وہ ادا کرتے ہیں۔" سینیٹر بین ساس (R-NE) اوباما انتظامیہ اور ان کے ڈیموکریٹ اتحادیوں نے تباہ کن منصوبے کے لئے معافی مانگنا چاہتے ہیں ، کیونکہ ایسا لگتا ہے کہ اب تک اس نے اوسط امریکی کو اس کی مدد سے کہیں زیادہ تکلیف پہنچائی ہے۔ ہم اس مقام پر پہنچ چکے ہیں کیونکہ اوبامکیر اس جھوٹ پر قائم ہے کہ واشنگٹن کے بیوروکریٹس لاکھوں امریکیوں کی صحت کی دیکھ بھال کے منصوبے کے لئے کافی ہوشیار ہیں۔ ہر موڑ پر - چاہے اس کا سی او پیز ٹوٹ پڑا ہو ، پریمیم اسکائی مارکیٹنگ ہو ، یا بڑے بیمہ دہندگان bail bail کی ضمانت لے رہے ہوں. "امریکی عوام نے قیمت ادا کردی ہے۔ مزید سپن اس مسئلے کو حل نہیں کریں گے یہ وہ وقت ہے جب وائٹ ہاؤس نے اعتراف کیا کہ یہ قانون کام نہیں کررہا ہے۔ ایریزونا کے لوگوں نے بدھ کے روز بھی خوفناک خبروں کو جگایا جب انہیں معلوم ہوا کہ ان کے پریمیم اس سال 116 فیصد بڑھ رہے ہیں! تاہم ، ایریزونا میں ، ایک 27 سالہ فرضی تصور کے لئے غیر منسلک پریمیم جو ایک بینچ مارک خرید رہا ہے - سب سے کم قیمت والی چاندی کی منصوبہ بندی؟ €؟ 116 فیصد اضافے ، 196 $ سے 422 jump ، انتظامیہ کی رپورٹ کے مطابق John ¦ سین جان جان کین ، آر-ایریز. ، نے سستی نگہداشت ایکٹ کو "ناکام" قرار دیا ہے۔؟ ri € œ ایریزونا کے خاندان جب ان کی صحت کی دیکھ بھال کی بات کرتے ہیں تو وہ سستی ، رسائ اور انتخاب کا مطالبہ کررہے ہیں۔ - مہنگا ، پابندی اور ناقص معیار کی دیکھ بھال نہیں جو اوباما کیئر نے ان پر مجبور کیا ہے۔ مک کین نے ایک بیان میں کہا۔ صدر اوبامہ اور کانگریسی ڈیموکریٹس قانون کی ناکامی پر جاگتے ہیں ، اور جب تک ہم اس حل کو ختم نہیں کرتے اور اس کی جگہ لے لیتے ہیں جس سے مقابلہ کی حوصلہ افزائی ہوتی ہے اور مریضوں کو ان کی ذمہ داری واپس مل جاتی ہے ، واشنگٹن کا سب سے بہتر نقطہ نظر غیر منصفانہ طور پر بوجھ ڈالتا رہے گا۔ ایریزونا کے کنبوں کو اس کی مدد کرنی تھی۔ € ؟؟ دریں اثنا ، ایسا لگتا ہے کہ ہلیری کلنٹن نے اس یادداشت کو حاصل نہیں کیا کہ اوباما کیریئر کتنا برا رہا ہے یا اس سے ہماری معیشت کو کتنا نقصان پہنچا ہے ، کیوں کہ وہ ابھی تک باہر نہیں ہے لیکن غیر معمولی ناکامی کے لئے فتح کا راستہ چل رہا ہے۔ "آپ کو معلوم ہے ، اس سے پہلے کہ اس کو اوباکیئر کہا جاتا تھا ، اسے ہلیری کیئر کہا جاتا تھا۔" #DeDebate pic.twitter.com/TfalVkgAgO â € "ہلیری کلنٹن (@ ہلیری کلنٹن) 12 فروری ، 2016 کسی کو شاید یہ بتانا چاہئے کہ امریکیوں کی اکثریت اوباما کیئر سے نفرت کرتی ہے اور اسے منسوخ کرتے ہوئے دیکھنا پسند کرے گی۔ اس موسم گرما میں جس میں بہت سارے بیمہ کنندگان نے سستی نگہداشت ایکٹ کے ہیلتھ انشورنس تبادلے سے دستبردار ہوتے ہوئے دیکھا ہے ، امریکیوں کی صحت کی دیکھ بھال کے قانون کی حمایت مثبت سے کہیں زیادہ منفی ہے۔ اب ، 44 Americans امریکی اس قانون کی حمایت کرتے ہیں ، جسے اوبامکیر کے نام سے بھی جانا جاتا ہے ، اور 51 it نے اس سے انکار کیا - جیسا کہ گذشتہ نومبر میں گیلپ نے ماپا تھا۔ 51٪ نے اوباما کیئر (یا اگر آپ ترجیح دیتے ہیں تو ہلیری کیئر) کو مسترد کردیا ، اس سے بھی بدتر 1/3 امریکیوں کا کہنا ہے کہ قانون نے حقیقت میں ان کو نقصان پہنچایا ہے ، اور طویل مدتی زیادہ تر امریکی سمجھتے ہیں کہ یہ قانون یا تو ان کے اہل خانہ کو تکلیف پہنچائے گا یا کوئی فرق نہیں پائے گا۔ امید ہے کہ ، ٹرمپ کی مہم پر توجہ دی جارہی ہے اور وہ اوباما کیئر پر ہتھوڑے ڈالنا شروع کردے گی۔ یہ ری پبلکنوں کے لئے جیتنے والا مسئلہ ہے ، اور یہ وہی مسئلہ ہوسکتا ہے جو نومبر میں ہمیں جیتنے میں مدد کرتا ہے۔ آئین ڈاٹ کام کے حصص کی اجازت سے آرٹیکل شائع کیا گیا
