# Supplementary material for: Supervised ensemble learning methods towards automatically filtering Urdu fake news within social media
Source: PeerJ Comput Sci. 2021 Mar 9;7:e425. doi: 10.7717/peerj-cs.425 (PMC7959660; doi:10.7717/peerj-cs.425)
Supplement: Supplemental Information 1 — News articles are in the .txt file format to read and process by machine learning code. [file peerj-cs-07-425-s001.zip › UFN/0/183.txt]

اجتماعی شعور - انفرادی چلا گیا - جاگتے ہوئے ٹائمز the € all سارے سیارے کے ایک سرے سے دوسرے سرے تک جاری دماغی تحقیق کے وسط میں ، یہ گمان ہوتا ہے کہ فرد واقعی میں موجود نہیں ہے۔ وہ افسانہ ہے دماغ میں ذرات کی صرف حرکت ہوتی ہے۔ لہذا ، کچھ بھی نہیں حملہ ہے ، کچھ بھی محفوظ نہیں ہے۔ دماغ A کو کرو ، اسے B کرو۔ اس سے کوئی فرق نہیں پڑتا۔ اجتماعی اتفاق رائے پیدا کرنے کے لئے ، طرز عمل کی سائنس پر مجبور کرنے کے لئے ، کیا معاملات ان چھوٹے ذرات کو ہم آہنگ کررہے ہیں؟ € ؟؟ Under زیرزمین ، جون راپوپورٹ انفرادی طاقت۔ آپ کی طاقت اس کے جوہر کے طور پر کھڑا ہے کہ امریکی جمہوریہ کی بانی دستاویزات کے بارے میں کیا کچھ ہے ، ایک بار جب آپ سطح کے نیچے ایک ملی میٹر یا اس سے زیادہ کھرچیں گے۔ لہذا ، یہ استدلال ہے کہ کالجوں اور یونیورسٹیوں میں انڈین پاور پاور میں کورس پڑھائے جائیں گے۔ جیسے ہی میں یہ لکھتا ہوں ، اگرچہ ، ہم سب ہنس ہنس کر گر پڑتے ہیں ، کیوں کہ ہم اس طرح کی تجویز کی بے ہودگی کو سمجھتے ہیں۔ کیا آپ تصور کرسکتے ہیں کہ ہارورڈ انفرادی طاقت میں کرسی پر قائم ہے؟ طلباء اس عمارت کو پھاڑ دیتے جس میں اس طرح کے کورسز پڑھائے جاتے تھے۔ انہیں احتیاط سے ہدایت دی گئی ہے کہ سیارہ کے ل to فرد زندہ رہنے کا سب سے بڑا خطرہ ہے۔ اگر آپ یہ نہیں دیکھ سکتے ہیں کہ دماغی کنٹرول کے طور پر ، اپنے مقامی آپٹومیٹرسٹ سے ملیں اور شیشوں کے ل a نسخہ حاصل کریں۔ لہذا ہمارے پاس یہ حیرت انگیز صورتحال ہے: تعلیمی نظام میں آزادی کی اساس کی کوئی عکاسی نہیں ہوتی ہے۔ آپ â € ividind individualual € ؟؟ کہہ سکتے ہیں کچھ محدود سیاق و سباق میں۔ آپ â € ower پاور ، â € ؟؟ کہہ سکتے ہیں اگر آپ جوہری پلانٹوں کے بارے میں بات کر رہے ہیں ، یا اگر آپ کسی پر جرم کا الزام لگارہے ہیں ، لیکن اگر آپ â œ œفرادی €؟ اور â € پاور پاور € ؟؟ مل کر اور ایک مثبت معیار کا امتزاج کو منسوب کریں ، آپ دوبارہ راستہ ، اتفاق رائے سے باہر کا راستہ تم پاگل ہو آپ کسی طرح کا غداری کررہے ہیں۔ تعلیمی برین واشنگ کے گہرے ورژنوں کی نشاندہی کرنے کے ل ST ، آپ کو کچھ معیارات حاصل کرنا ہوں گے جس کے ساتھ آپ تعاون کرسکتے ہیں جو طلباء کے ذہنوں میں پائپ لائن کے نیچے آرہا ہے۔ اگر آپ کے پاس اس معیار کی کمی ہے تو آپ زیادہ تر عمل سے محروم ہوجاتے ہیں۔ اگر آپ کے پاس اس معیار کی کمی ہے تو آپ پہلے ہی سسٹم کے ذریعہ کام کر چکے ہیں۔ اور اس معاملے میں ، معیار اندرونی طاقت ہے۔ اسے صاف کریں ، گندگی کو نلی کریں ، پالش کریں ، اس کو دیکھیں ، اس کے بارے میں سوچیں ، اسے یاد رکھیں۔ اس کے بعد آپ کو کچھ گریڈ- A پرائم من دماغی کنٹرول نظر آئے گا۔ ہر جگہ کیوں کہ اسکولوں میں یا تو اس کا ذکر نہیں ہوتا ہے ، یا وہ اسے بدنام کرتے ہیں۔ ان دنوں جب میں اخبارات اور رسائل کی تفویض پر لکھ رہا تھا ، میں نے انڈیٹر کو انفرادی طاقت کے بارے میں ایک کہانی پیش کی۔ میں پچھلے دس سالوں میں اس کی تاریخ کو ایک خیال کے طور پر تلاش کرنا چاہتا تھا۔ اس نے کچھ سیکنڈ تک میری طرف دیکھا۔ اس نے میری طرف اس طرح دیکھا جیسے میں نے ابھی اس کی میز پر کچھ گائے کا فلاپ گرا دیا ہے۔ وہ جانتا تھا کہ میں مذاق نہیں کر رہا تھا اور میرے پاس کچھ تھا جو میں لکھ سکتا تھا اور اس کے پاس جاسکتا تھا ، لیکن اس سے یہ اور بھی خراب ہو گیا تھا۔ اس نے اپنی کرسی پر کوکنا شروع کیا۔ وہ گھبرا کر ہنس پڑا۔ انہوں نے کہا ، "یہ ہم کیا کرتے ہیں یہ نہیں ہے۔" اس کے لئے ، میں اچانک تابکار تھا۔ مجھے کیلیفورنیا میں ایک ہائی اسکول ہسٹری ٹیچر کے ساتھ بھی ایسا ہی تجربہ ملا تھا۔ ہم سانٹا مونیکا کے ایک کیفے میں لنچ لے رہے تھے ، اور میں نے کہا ، œ individual œ آپ کو انفرادی طاقت کا کورس پڑھانا چاہئے۔ مثبت پہلو۔ کوئی گروپ چیزیں نہیں۔ صرف فرد.â € ؟؟ اس نے ایک گہری دانشورانہ نالی باندھ دی ، گویا میں نے ابھی میری جیکٹ کھولی اور میرے سینے میں پٹی ہوئی بارود کی کچھ لاٹھیوں کو بے نقاب کردیا۔ گویا وہ سوچ رہا ہے کہ حکومت کی کونسی ایجنسی مجھے رپورٹ کرے۔ اب ، اسکائزائڈ حصے کے لئے۔ فلموں. ٹیلی ویژن۔ ویڈیو گیمز. مزاحیہ گرافک ناول وہ دہانے پر بھر چکے ہیں ، وہ انفرادی ہیروز کے ساتھ بھر رہے ہیں جن کے پاس کافی طاقت ہے۔ تفریحی کاروبار کا یہ کاروبار اربوں ڈالر بنک کرتا ہے ، کیوں کہ لوگ خود کو اس کائنات میں غرق کرنا چاہتے ہیں جہاں فرد اعلی ہے۔ وہ اسے بری طرح سے چاہتے ہیں۔ لیکن جب بات â € ârealâ € ؟؟ زندگی ، طاقت سامنے کے دروازے پر رک جاتی ہے اور کوئی بھی گھنٹی کا جواب نہیں دیتا ہے۔ اچانک ، ہیرو ، طاقت والا شخص اینٹیما ہے۔ وہ بیگ تھامے چھوڑ گیا۔ تو وہ ایڈجسٹ کرتا ہے۔ وہ انتظار کرتا ہے۔ وہ حیرت زدہ ہے۔ وہ کم ، بہت کم کے لئے بس جاتا ہے۔ وہ اپنی امیدوں کو دباتا ہے۔ وہ سکڑ جاتا ہے۔ وہ بھول جاتا ہے۔ وہ "مشکلات" تیار کرتا ہے؟ اور ایک ناممکن تنگ تناظر میں ان کو حل کرنے کی کوشش کرتا ہے۔ وہ محدود توقعات کو پورا کرنے کے لئے کامیابی اور فتح کو نئی شکل دیتا ہے۔ وہ عام اور اوسط کے لئے کوشاں ہے۔ اپنی کوششوں کے ل he ، اس کو نوکیا ملتا ہے ، جیسے ایک کتا اپنے آقا کی طرف دیکھ رہا ہے۔ اگر یہ ذہن پر قابو نہیں رکھتا ہے تو ، کچھ بھی نہیں ہے۔ ایک بار جب ہم ایک ایسی دنیا میں داخل ہو جاتے ہیں جہاں فرد کے پاس ساکھ نہ ہو ، ایسی دنیا جہاں â € œ سب سے بڑی تعداد کے لئے سب سے اچھا good ؟؟ یہ غالب اصول ہے ، اور جہاں اس اصول کی اشرافیہ اشرافیہ کے چند افراد کے ذریعہ ہوتی ہے ، وہاں اصطلاح œ œ ind indœindââââââââ âœââââââââââ€€€€€€€€€€€€€€€€€€€€€€€€€€€€€€€€€€ ایک مثبت مفہوم پڑے گا۔ اسے ہمارے زمانے میں حصeaہ کے حصول کے لئے واضح حکمت عملی کے طور پر قبول کیا جائے گا۔ نوکری کے ایک انٹرویو میں ، ایک امیدوار کہے گا ، es œ œ ہاں ، میں نے یائل میں مائنڈ کنٹرول میں پی ایچ ڈی کی سند حاصل کی ، اور پھر میں نے ایم آئی ٹی میں کوآپریٹو لرننگ اسٹڈیز میں پوسٹ ڈاک کے تین سال کام کیا۔ میرا پی ایچ ڈی مقالہ؟ اس کا عنوان تھا ، ivid ˜ the فرد کے تصور کو ختم کرنے کے لئے کلاس روم میں رابطہ کی حکمت عملی۔ € ™ ™ â € ؟؟ ویکیپیڈیا سے ، "کوآپریٹو لرننگ" € ؟؟: â € œ طلباء کو اجتماعی طور پر تعلیمی اہداف کی تکمیل کے ل groups گروپوں میں کام کرنا چاہئے۔ انفرادی تعلیم کے برعکس ، جو فطرت میں مسابقتی ہوسکتے ہیں ، باہمی تعاون کے ساتھ سیکھنے والے طلباء ایک دوسرے کے وسائل اور صلاحیتوں کا فائدہ اٹھاسکتے ہیں اس کے علاوہ ، اساتذہ کا کردار طلباء کی تعلیم کو آسان بنانے تک معلومات دینے سے تبدیل ہوتا ہے۔ جب گروپ کامیاب ہوتا ہے تو سب ہی کامیاب ہوجاتے ہیں۔ â ؟؟ یہ غنڈہ گردی کی ایک زبردست مجلس ہے۔ جب گروپ کامیاب ہوتا ہے تو ہر ایک کامیاب ہوتا ہے۔ € ؟؟ آپ اس حوالہ کو اورویلس 1984 یا ہکسلی کی بہادر نیو ورلڈ کے پچھلے سرورق پر استعمال کرسکتے ہیں۔ ہر کوئی کامیاب نہیں ہوتا - کیوں کہ فرد کبھی بھی یہ نہیں ڈھونڈتا ہے کہ وہ خود کیا کرسکتا ہے۔ وہ ایوینیو منقطع ہے۔ وہ صرف اتنا جانتا ہے کہ وہ دوسروں کے ساتھ مل کر کیا حاصل کرسکتا ہے۔ جب وہ دوسروں سے قرض لیتا ہے تو وہ صرف اسے ہی سمجھتا ہے۔ زندگی میں وہ واقعتا glimpse جو کچھ کرنا چاہتا ہے اسے کبھی بھی جھلک نہیں سکتا۔ یہ ایک المناک صورتحال ہے ، لیکن المیہ چھپا ہوا ہے ، کیونکہ فرد کی آزادی سے گروپ انحصار کی طرف جانے کی یاد ختم ہوگئی ہے۔ ایسی کوئی یادداشت نہیں ہے۔ ایک بچے کی پرورش آزادی کے بغیر ہوئی ہے۔ لہذا ، وہ اسے کھونے کو کیسے یاد کرسکتا ہے؟ وہ صرف گروپ اور ٹیم اور اس کی شرکت اور تعریف کو جانتا ہے۔ وہ صرف مصنوعی طور پر تیار کردہ سیاق و سباق میں اپنی زندگی کا اہتمام جانتا ہے۔ اسے سکھایا جاتا ہے کہ یہ اچھا اور ضروری ہے۔ چنانچہ ، ایک دن ، جب نیلے رنگ کا ایک بولٹ نکلتا ہے اور اسے پہچانتا ہے کہ وہ خود ہے ، تو وہ اس وحی کو سمجھنے اور اس پر استوار کرنے کے لئے کیا استعمال کرے گا؟ ہاں ، یہاں پیداواری گروپس اور ٹیمیں ہیں ، اور ایک دوسروں کے ساتھ ہمیشہ کام کرتا رہتا ہے ، کسی حد تک۔ لیکن بنیادی اور نقطہ اغاز خود کا ہے۔ اسی جگہ بصیرت اور جادو کا آغاز ہوتا ہے۔ اسی جگہ سے بڑے فیصلے اور وعدے کیے جاتے ہیں۔ اسی دن دنیا پیدا ہوتی ہے۔ مجھے اس جادو کے بارے میں لکھنے کی کوئی انتہا نظر نہیں آرہی ہے ، کیوں کہ غداری کرنے والے لوگوں نے تہذیب کو الٹا کردیا ہے جو ایک متضاد روایت کو گھڑ رہے ہیں جو جہاز کو ڈوبے گا۔ مصن Aboutف کے بارے میں جون رپوپورٹ تین دھماکا خیز مجموعوں کے مصنف ہیں ، دی میٹریکس کی بحالی ، میٹکس سے باہر نکلیں ، اور پاور آف آوٹسائڈ دی میٹرکس ، جون کیلیفورنیا کے 29 ویں ضلع میں امریکی کانگریس کی نشست کے امیدوار تھے۔ وہ نجی گاہکوں کے لئے ایک مشاورتی مشق برقرار رکھتا ہے ، جس کا مقصد ذاتی تخلیقی طاقت میں توسیع ہے۔ پلٹزر انعام کے لئے نامزد ، انہوں نے 30 سال تک تحقیقاتی رپورٹر کی حیثیت سے کام کیا ، سی بی ایس ہیلتھ واچ ، ایل اے ویکلی ، اسپن میگزین ، اسٹرن ، اور امریکہ اور یورپ کے دیگر اخبارات و رسائل کے لئے سیاست ، طب اور صحت کے بارے میں مضامین لکھتے رہے۔ جون نے پوری دنیا کے سامعین کو عالمی سیاست ، صحت ، منطق اور تخلیقی قوت سے متعلق لیکچرز اور سیمینار دئے ہیں۔ آپ NoMoreFakeNews.com یا باہر کے رسائلیت مشین پر اس کی مفت ای میلز کے لئے سائن اپ کرسکتے ہیں۔ (جونس کے میگا ذخیرے کے بارے میں پڑھنے کے لئے ، میٹرکس سے باہر نکلیں ، یہاں کلک کریں۔) یہ مضمون (اجتماعی شعور - فرد فرد گیا ہے) کو اصل میں جون ریپپورٹ کے بلاگ نے تخلیق کیا اور شائع کیا تھا اور پھر سے ہے۔ اجازت کے ساتھ یہاں پوسٹ کیا۔ article جاگ ٹائمز کو دوستوں اور کنبہ کے ساتھ اس مضمون کا اشتراک کرکے کمپن بڑھانے میں مدد کریں اور امریکہ اور یورپ میں سی بی ایس ہیلتھ واچ ، ایل اے ویکلی ، اسپن میگزین ، اسٹرن ، اور دوسرے اخبارات اور رسائل کے لئے صحت۔ جون نے پوری دنیا کے سامعین کو عالمی سیاست ، صحت ، منطق اور تخلیقی قوت سے متعلق لیکچرز اور سیمینار دئے ہیں۔ آپ NoMoreFakeNews.com یا باہر کے رسائلیت مشین پر اس کی مفت ای میلز کے لئے سائن اپ کرسکتے ہیں۔ (جونس کے میگا ذخیرے کے بارے میں پڑھنے کے لئے ، میٹرکس سے باہر نکلیں ، یہاں کلک کریں۔) یہ مضمون (اجتماعی شعور - فرد فرد گیا ہے) کو اصل میں جون ریپپورٹ کے بلاگ نے تخلیق کیا اور شائع کیا تھا اور پھر سے ہے۔ اجازت کے ساتھ یہاں پوسٹ کیا۔ article جاگ ٹائمز کو دوستوں اور کنبہ کے ساتھ اس مضمون کا اشتراک کرکے کمپن بڑھانے میں مدد کریں اور امریکہ اور یورپ میں سی بی ایس ہیلتھ واچ ، ایل اے ویکلی ، اسپن میگزین ، اسٹرن ، اور دوسرے اخبارات اور رسائل کے لئے صحت۔ جون نے پوری دنیا کے سامعین کو عالمی سیاست ، صحت ، منطق اور تخلیقی قوت سے متعلق لیکچرز اور سیمینار دئے ہیں۔ آپ NoMoreFakeNews.com یا باہر کے رسائلیت مشین پر اس کی مفت ای میلز کے لئے سائن اپ کرسکتے ہیں۔ (جونس کے میگا ذخیرے کے بارے میں پڑھنے کے لئے ، میٹرکس سے باہر نکلیں ، یہاں کلک کریں۔) یہ مضمون (اجتماعی شعور - فرد فرد گیا ہے) کو اصل میں جون ریپپورٹ کے بلاگ نے تخلیق کیا اور شائع کیا تھا اور پھر سے ہے۔ اجازت کے ساتھ یہاں پوسٹ کیا۔ article جاگ ٹائمز کو دوستوں اور کنبہ کے ساتھ اس مضمون کا اشتراک کرکے کمپن بڑھانے میں مدد کریں صحت ، منطق ، اور دنیا بھر کے ناظرین کے لئے تخلیقی قوت۔ آپ NoMoreFakeNews.com یا باہر کے رسائلیت مشین پر اس کی مفت ای میلز کے لئے سائن اپ کرسکتے ہیں۔ (جونس کے میگا ذخیرے کے بارے میں پڑھنے کے لئے ، میٹرکس سے باہر نکلیں ، یہاں کلک کریں۔) یہ مضمون (اجتماعی شعور - فرد فرد گیا ہے) کو اصل میں جون ریپپورٹ کے بلاگ نے تخلیق کیا اور شائع کیا تھا اور پھر سے ہے۔ اجازت کے ساتھ یہاں پوسٹ کیا۔ article جاگ ٹائمز کو دوستوں اور کنبہ کے ساتھ اس مضمون کا اشتراک کرکے کمپن بڑھانے میں مدد کریں صحت ، منطق ، اور دنیا بھر کے ناظرین کے لئے تخلیقی قوت۔ آپ NoMoreFakeNews.com یا باہر کے رسائلیت مشین پر اس کی مفت ای میلز کے لئے سائن اپ کرسکتے ہیں۔ (جونس کے میگا ذخیرے کے بارے میں پڑھنے کے لئے ، میٹرک سے باہر نکلیں ، یہاں کلک کریں۔) یہ مضمون (اجتماعی شعور - فرد فرد گیا ہے) کو اصل میں جون ریپپورٹ کے بلاگ نے تخلیق کیا اور شائع کیا تھا اور پھر سے ہے۔ اجازت کے ساتھ یہاں پوسٹ کیا۔ article جاگ ٹائمز کو دوستوں اور کنبہ کے ساتھ اس مضمون کا اشتراک کرکے کمپن بڑھانے میں مدد کریں ) یہ مضمون (اجتماعی شعور € € "دی انفرادی شخص گیا ہے) کو اصل میں جون ریپپورٹ کے بلاگ نے تخلیق اور شائع کیا تھا اور اجازت کے ساتھ یہاں دوبارہ پوسٹ کیا گیا ہے۔ article جاگ ٹائمز کو دوستوں اور کنبہ کے ساتھ اس مضمون کا اشتراک کرکے کمپن بڑھانے میں مدد کریں ) یہ مضمون (اجتماعی شعور € € "دی انفرادی شخص گیا ہے) کو اصل میں جون ریپپورٹ کے بلاگ نے تخلیق اور شائع کیا تھا اور اجازت کے ساتھ یہاں دوبارہ پوسٹ کیا گیا ہے۔ article جاگ ٹائمز کو دوستوں اور کنبہ کے ساتھ اس مضمون کا اشتراک کرکے کمپن بڑھانے میں مدد کریں
