# Supplementary material for: Supervised ensemble learning methods towards automatically filtering Urdu fake news within social media
Source: PeerJ Comput Sci. 2021 Mar 9;7:e425. doi: 10.7717/peerj-cs.425 (PMC7959660; doi:10.7717/peerj-cs.425)
Supplement: Supplemental Information 1 — News articles are in the .txt file format to read and process by machine learning code. [file peerj-cs-07-425-s001.zip › UFN/0/184.txt]

سائنس دانوں نے اس 800 سالہ قد آلے کے اندر کیا پایا ... کیا تاریخ بدل رہی ہے! - 2008 میں ، وسکونسن میں فرسٹ نیشن مینومینی ریزرویشن کی کھدائی پر ، ماہرین آثار قدیمہ نے ایک چھوٹی لیکن حیرت انگیز دریافت کی: مٹی کا ایک چھوٹا سا برتن۔ اگرچہ یہ پہلی جھلک میں بہت متاثر کن نظر نہیں آتا تھا ، لیکن مٹی کے برتنوں کا یہ چھوٹا ٹکڑا تقریبا 800 سال قدیم پر عزم تھا۔ اور اس برتن کے اندر؟ کچھ ایسی چیز ہے جو بدل جاتا ہے کہ ہم کس طرح معدومیت ، تحفظ اور کھانے پینے کے ذخیرے کو دیکھ رہے ہیں ، اسی طرح انسانوں نے اپنے زمانے میں اس سیارے کو کس طرح متاثر کیا ہے۔ یہ سوچ کر حیرت ہوتی ہے کہ 800 سال پہلے زمین میں دفن ہونے والا ایک چھوٹا سا مٹی کا برتن آج بھی متعلقہ ہوگا ، لیکن یہ سچ ہے! یہ دراصل اسکواش کی ایک معدوم نوعیت کو لایا ہے جو یہ سمجھا جاتا تھا کہ ہمیشہ کے لئے ختم ہوجائے گا۔ ہمارے دیسی اجداد کا شکریہ! یہاں تک کہ وہ جانتے تھے کہ تحفظ کا کیا مطلب ہے۔ وہ مستقبل کی اہمیت کو جانتے تھے ، کیا یہ حیرت انگیز نہیں ہے کہ آج تک وہ ہمارے شعبہ ہائے زندگی کو متاثر کررہے ہیں؟ یہ رہا! وسکونسن میں مینومینی ریزرویشن پر اس برتن کا کھوج لگایا گیا تھا ، جہاں اس نے پچھلے 800 سالوں سے دفن کیا تھا۔ اس کے اندر ، ماہرین آثار قدیمہ کو بیجوں کا ایک ذخیرہ ملا۔ بیجوں کو کھانے کی فراہمی کو ذخیرہ کرنے کے طریقے کے طور پر شاید برتن میں دفن کیا گیا تھا۔ وہ اسکواش کی پرانی ، اب معدوم ہونے والی پرجاتیوں کا عزم کر رہے تھے۔ اب ، یہ حیرت انگیز دریافت کرنے کے سات سال بعد ، ونپیک میں طلباء نے 800 سالہ بیجوں کو ہر ایک کے حیرت میں لگانے کا فیصلہ کیا ، کچھ بڑھ گیا! اسکواش کا نام گیٹی اوکوسمین تھا۔ اس کا مطلب ہے â € ool کولڈ پرانا اسکواش €؟ مینومینی زبان میں۔ (سائنس والے لوگوں کا ان احترام کے لئے احترام جو ان دیسی لوگوں کا ہے جو اس کی سرزمین پر موجود ہیں ، ہم آپ کی اچھی طبیعت دیکھ رہے ہیں!) اب ، وہ اسکواش کاشت کرنے کے لئے کام کر رہے ہیں تاکہ ایسا نہ ہو۔ ' ایک بار پھر معدوم ہوجائیں۔ یہ صرف ایک شائستہ اسکواش ہی ہوسکتا ہے ، لیکن یہ پہلی قوموں کی برادری اور تاریخ کی علامت بھی ہے ، نیز حیرت انگیز پودوں کا حیرت انگیز نظارہ بھی ہے۔ یہ صرف آپ کو یہ بتانے کے لئے جاتا ہے کہ پودے بہت ناقابل یقین ہوسکتے ہیں - اور یہ کہ کبھی کبھی ، تاریخ کے آس پاس واپس آنے کا ایک مضحکہ خیز طریقہ ہوتا ہے۔ زندگی کا پہی reallyہ واقعتا of تاریخ کے اس واقعے میں کھڑا ہے۔ ہماری دیسی جڑیں مضبوط ہیں اور بہت زیادہ زمین سے جڑی ہوئی ہیں۔ مجھے ایک بار یہ سکھایا گیا تھا کہ جزائر کچھی کے لوگ مالک نہیں بلکہ زمین کے رکھوالے ہیں۔ مجھے لگتا ہے کہ یہ اسکواش اس تعلیم کا ثبوت ہے۔ اصل کہانی اور وہائٹ ​​ارتھ لینڈ ریکوری پروجیکٹ (جہاں بیج کے نگہبان ان بیجوں کی طرف مائل ہوتے ہیں) یا ونونا لاڈوک (جس نے اسکواش کا نام دیا ہے) کے کردار کو دیکھیں! متعلقہ: معاشرے اور تاریخ کے ساتھ ساتھ حیرت انگیز پودوں کا استعمال کس طرح حیرت انگیز ہے۔ یہ صرف آپ کو یہ بتانے کے لئے جاتا ہے کہ پودے بہت ناقابل یقین ہوسکتے ہیں - اور یہ کہ کبھی کبھی ، تاریخ کے آس پاس واپس آنے کا ایک مضحکہ خیز طریقہ ہوتا ہے۔ زندگی کا پہی reallyہ واقعتا of تاریخ کے اس واقعے میں کھڑا ہے۔ ہماری دیسی جڑیں مضبوط ہیں اور بہت زیادہ زمین سے جڑی ہوئی ہیں۔ مجھے ایک بار یہ سکھایا گیا تھا کہ جزائر کچھی کے لوگ مالک نہیں بلکہ زمین کے رکھوالے ہیں۔ مجھے لگتا ہے کہ یہ اسکواش اس تعلیم کا ثبوت ہے۔ اصل کہانی اور وہائٹ ​​ارتھ لینڈ ریکوری پروجیکٹ (جہاں بیج کے نگہبان ان بیجوں کی طرف مائل ہوتے ہیں) یا ونونا لاڈوک (جس نے اسکواش کا نام دیا ہے) کے کردار کو دیکھیں! متعلقہ: معاشرے اور تاریخ کے ساتھ ساتھ حیرت انگیز پودوں کا استعمال کس طرح حیرت انگیز ہے۔ یہ صرف آپ کو یہ بتانے کے لئے جاتا ہے کہ پودے بہت ناقابل یقین ہوسکتے ہیں - اور یہ کہ کبھی کبھی ، تاریخ کے آس پاس واپس آنے کا ایک مضحکہ خیز طریقہ ہوتا ہے۔ زندگی کا پہی reallyہ واقعتا of تاریخ کے اس واقعے میں کھڑا ہے۔ ہماری دیسی جڑیں مضبوط ہیں اور بہت زیادہ زمین سے جڑی ہوئی ہیں۔ مجھے ایک بار یہ سکھایا گیا تھا کہ جزائر کچھی کے لوگ مالک نہیں بلکہ زمین کے رکھوالے ہیں۔ مجھے لگتا ہے کہ یہ اسکواش اس تعلیم کا ثبوت ہے۔ اصل کہانی اور وہائٹ ​​ارتھ لینڈ ریکوری پروجیکٹ (جہاں بیج کے نگہبان ان بیجوں کی طرف مائل ہوتے ہیں) یا ونونا لاڈوک (جس نے اسکواش کا نام دیا ہے) کے کردار کو دیکھیں! متعلقہ: تاریخ کے آس پاس واپس آنے کا ایک مضحکہ خیز طریقہ ہے۔ زندگی کا پہی reallyہ واقعتا of تاریخ کے اس واقعے میں کھڑا ہے۔ ہماری دیسی جڑیں مضبوط ہیں اور بہت زیادہ زمین سے جڑی ہوئی ہیں۔ مجھے ایک بار یہ سکھایا گیا تھا کہ جزائر کچھی کے لوگ مالک نہیں بلکہ زمین کے رکھوالے ہیں۔ مجھے لگتا ہے کہ یہ اسکواش اس تعلیم کا ثبوت ہے۔ اصل کہانی اور وہائٹ ​​ارتھ لینڈ ریکوری پروجیکٹ (جہاں بیج کے نگہبان ان بیجوں کی طرف مائل ہوتے ہیں) یا ونونا لاڈوک (جس نے اسکواش کا نام دیا ہے) کے کردار کو دیکھیں! متعلقہ: تاریخ کے آس پاس واپس آنے کا ایک مضحکہ خیز طریقہ ہے۔ زندگی کا پہی reallyہ واقعتا of تاریخ کے اس واقعے میں کھڑا ہے۔ ہماری دیسی جڑیں مضبوط ہیں اور بہت زیادہ زمین سے جڑی ہوئی ہیں۔ مجھے ایک بار یہ سکھایا گیا تھا کہ جزائر کچھی کے لوگ مالک نہیں بلکہ زمین کے رکھوالے ہیں۔ مجھے لگتا ہے کہ یہ اسکواش اس تعلیم کا ثبوت ہے۔ اصل کہانی اور وہائٹ ​​ارتھ لینڈ ریکوری پروجیکٹ (جہاں بیج کے نگہبان ان بیجوں کی طرف مائل ہیں) یا Winona LaDuke (جس نے اسکواش کا نام دیا تھا) کے کردار کو دیکھیں! متعلقہ: وہائٹ ​​ارتھ لینڈ ریکوری پروجیکٹ کا کردار (جہاں بیج رکھنے والے ان بیجوں کی طرف مائل ہوتے ہیں) یا ونونا لاڈوک (جس نے اسکواش کا نام دیا تھا)! متعلقہ: وہائٹ ​​ارتھ لینڈ ریکوری پروجیکٹ کا کردار (جہاں بیج رکھنے والے ان بیجوں کی طرف مائل ہوتے ہیں) یا ونونا لاڈوک (جس نے اسکواش کا نام دیا تھا)!
