# Supplementary material for: Supervised ensemble learning methods towards automatically filtering Urdu fake news within social media
Source: PeerJ Comput Sci. 2021 Mar 9;7:e425. doi: 10.7717/peerj-cs.425 (PMC7959660; doi:10.7717/peerj-cs.425)
Supplement: Supplemental Information 1 — News articles are in the .txt file format to read and process by machine learning code. [file peerj-cs-07-425-s001.zip › UFN/0/185.txt]

ماہرین طبیعیات کہتے ہیں کہ شعور کو معاملہ کی حیثیت سے سمجھنا چاہئے: Phys Phys onNon جسمانیâ €؟ اصلی ہے - اشتہار - مزید معلومات حاصل کریں میکس پلانک ، کوانٹم تھیوری کی ابتداء کرنے والے نظریاتی طبیعیات ، جس نے انہیں طبیعیات میں نوبل انعام دیا ، نے کہا کہ اسے شعور پن کو بنیادی حیثیت سے ، € € ؟؟ سے ایک سو سال سے زیادہ کا عرصہ گزر گیا ہے۔ کہ وہ شعور سے ماخوذ کے طور پر € € ter مسٹر کا لحاظ کرتا ہے ، â â؟ اور اس کے ساتھ ہی ہم ہر بات کے بارے میں بات کرتے ہیں ، ہر وہ چیز جس کو ہم موجودہ سمجھتے ہیں ، ہوش سنبھال لیتے ہیں۔ â ؟؟ وہ بنیادی طور پر یہ کہہ رہا ہے کہ شعور کا غیر منطقی اثر اس چیز سے براہ راست جڑا ہوا ہے جس سے ہم اپنی جسمانی مادی دنیا کو کسی نہ کسی طرح ، شکل یا شکل میں سمجھتے ہیں ، اس شعور کو ماد toے کے ل required ضروری ہے ، یہ ہو جاتا ہے شعور کے بعد اور وہ اس پر یقین کرنے والے واحد طبیعیات دان نہیں ہیں۔ "شعور کے حوالے کے بغیر مکمل طور پر مستقل طریقے سے کوانٹم میکینکس کے قوانین وضع کرنا ممکن نہیں تھا۔" €؟ â € "یوریئن وگنر ، نظریاتی طبیعیات اور ریاضی دان۔ سائنس دانوں نے 1963 میں طبیعیات کے نوبل انعام میں سے ایک حصہ حاصل کیا ، سائنسدان مرکزی دھارے کی سائنسی برادری پر زور دے رہے ہیں ، جو آج سائنسی دھوکہ دہی اور صنعت کے اثر و رسوخ کے ساتھ ساتھ ایجاد کی رازداری سے بھی بھر پور ہے ، تاکہ ہماری حقیقی نوعیت کے بارے میں ایک وسیع تر نظریہ کھول سکے۔ حقیقت science € œ جس دن سائنس غیر جسمانی مظاہر کا مطالعہ کرنا شروع کرے گی ، اس سے ایک دہائی میں اس سے زیادہ ترقی ہوگی کہ اس کے وجود کی پچھلی صدیوں میں۔ € € ؟؟ â Nik "نکولا ٹیسلا اشتہار - مزید معلومات حاصل کریں کچھ عرصہ پہلے ، ایک بین الاقوامی سطح پر تسلیم شدہ سائنس دانوں کا گروپ اس حقیقت پر زور دینے اور اس کو مرکزی دھارے کی سائنسی برادری کی طرف سے نظرانداز کرنے کے لئے اکٹھا ہوا۔ یہ ost ™ â s â € ostPost-materialâ € ؟؟ سائنس ، مطالعہ کا ایک ایسا شعبہ جس میں ایک دوسرے کے جسمانی دائرے سے نمٹنے کی کوشش کی گئی ہے ، اور یہ مادیت کے جدید سائنسی عالمی نظریہ کو چیلینج کررہا ہے جو مرکزی دھارے کی سائنس پر حاوی ہے۔ یہ خیال حقیقت نہیں ہے آخر کار کچھ حدتک حاصل کرنا شروع کر رہا ہے۔ پوسٹ مادیات سائنس پر بین الاقوامی سمٹ میں پیش کی جانے والی اس رپورٹ کا خلاصہ یہاں پایا جاسکتا ہے۔ scientific € modern جدید سائنسی عالمی نظریہ بنیادی طور پر ان مفروضوں پر پیش گوئی کیا جاتا ہے جو کلاسیکی طبیعیات سے قریب سے وابستہ ہیں۔ مادیت پسندی â ”یہ خیال صرف اس حقیقت کی حیثیت رکھتا ہےâ ان خیالات میں سے ایک ہے۔ اس سے متعلق مفروضہ تخفیف ہے ، یہ تصور کہ پیچیدہ چیزوں کو ان کے حصوں کی باہمی تعامل تک کم کر کے ، یا چھوٹے چھوٹے ذرات جیسی آسان یا زیادہ بنیادی چیزوں کو سمجھا جاسکتا ہے۔ € € ؟؟ . اس کا خیال ہے کہ شعور ریاضی کی ایک مخصوص صورتحال سے پیدا ہوتا ہے اور شعور کی مختلف ڈگری ہوتی ہے۔ جس طرح بخار ، پانی اور برف کی مختلف حالتیں پیدا کرنے کے ل certain کچھ شرائط کی ضرورت ہوتی ہے۔ جیسا کہ پی بی ایس نے زور دے کر کہا ، "یہ سمجھتے ہوئے کہ شعور کو الگ الگ مادہ کی حیثیت سے کس طرح کام کرتا ہے اس سے ہمیں اس بات کی مزید مکمل تفہیم حاصل کرنے میں مدد مل سکتی ہے کہ ہمیں دنیا کو جس طرح سے کرتے ہیں اس کا ادراک کیوں ہوتا ہے؟" (ماخذ) ٹیگ مارک نے اسے بطور "قبول" ، â € ؟؟ جس کی وہ وضاحت کرتا ہے کہ یہ ایک عام عام مادہ ہے جو خود سے خود سے آگاہ ہوتا ہے اور اس مادہ کو نہ صرف معلومات کو ذخیرہ کرنے کے قابل ہونا چاہئے ، بلکہ اس طریقے سے ایسا کرنا چاہئے جس سے ایک متفق ، ناقابل تقسیم ، پوری شکل ہو۔ problem € œ مسئلہ یہ ہے کہ ہم کائنات کو نیم کلاسیکی ، تین جہتی دنیا کے طور پر کیوں جانتے ہیں جو اتنا واقف ہے۔ جب ہم آئسڈ پانی کے گلاس کو دیکھتے ہیں تو ، ہم خود کو مائع اور ٹھوس برف کے کیوب کو آزاد چیزوں کے طور پر دیکھتے ہیں حالانکہ وہ ایک ہی نظام کے حصے کے طور پر باہم مربوط ہوتے ہیں۔ یہ کیسے ہوتا ہے؟ تمام ممکنہ نتائج میں سے ، کیا ہم اس حل کو محسوس کرتے ہیں؟ â € ؟؟ â € “ٹیگمارک (ماخذ) شعور کے بارے میں سوچنے کا یہ نیا طریقہ گذشتہ چند برسوں کے دوران فزکس کمیونٹی میں ایک کفایت شعاری شرح سے پھیل رہا ہے۔ شعور کو معاملہ کی اصل حالت پر غور کرنا بہت بڑی بات ہوگی ، اس حقیقت پر غور کرنا کہ ماد ofی کی جدید دور کی تعریفوں میں بڑے پیمانے پر ایک مادہ کی ضرورت ہوتی ہے ، جس کا شعور نہیں ہوتا ہے۔ تاہم ، اس سے جو کچھ ہوتا ہے وہ ہماری جسمانی مادی دنیا پر کسی نہ کسی طرح اثر ڈالتا ہے ، اور اس اثر کی حد اور یہ کہاں تک جاتا ہے سائنس کا اگلا قدم ہے۔ کوانٹم ڈبل سلٹ تجربہ ایک بہت ہی مشہور تجربہ ہے جس کی جانچ پڑتال کے لئے استعمال کیا جاتا ہے کہ شعور اور ہماری جسمانی مادی دنیا کس طرح ایک دوسرے سے جڑے ہوئے ہیں۔ یہ ایک عمدہ مثال ہے کہ اس بات کی دستاویزات کہ کس طرح شعور اور ہماری جسمانی مادی دنیا سے وابستہ عوامل کسی طرح سے جڑے ہوئے ہیں۔ اس تجربے کا ایک ممکنہ انکشاف یہ ہے کہ "مبصرین حقیقت پیدا کرتا ہے۔" ڈین رڈین ، پی ایچ ڈی ، کے ہم مرتبہ جائزہ جریدے طبیعیات کے مضامین میں شائع ایک مقالہ ، وضاحت کرتا ہے کہ جسمانی حقیقت کی نوعیت کو تشکیل دینے میں شعور کے کردار کو دریافت کرنے کے لئے یہ تجربہ متعدد بار کس طرح استعمال کیا گیا ہے۔ تحقیق میں پتا چلا کہ شعور سے وابستہ عوامل نمایاں طور پر؟ ڈبل سلیٹ مداخلت کے نمونوں میں بگاڑ کے ساتھ پیش گوئی کے طریقوں سے وابستہ ہیں۔ (ماخذ) â € œ آبزرور نا صرف پریشان کرتا ہے جس چیز کی پیمائش کی جائے ، وہ اسے تیار کرتے ہیں۔ ہم الیکٹران کو ایک خاص مقام سنبھالنے پر مجبور کرتے ہیں۔ ہم خود پیمائش کے نتائج تیار کرتے ہیں۔ â ؟؟ (ماخذ) ایک ماہر طبیعیات کے لئے اس حقیقت کو ختم کرنے کے لئے کہ شعور کو سمجھنا ہماری حقیقت کی نوعیت کی ترقی اور ادراک کے لئے ضروری ہے جتنا پہلے نہیں تھا لیکن ، کوانٹم تھیوری کی تجرباتی کامیابی کے باوجود ، یہاں تک کہ یہ تجویز پیش کرتا ہے کہ یہ سچ ہوسکتا ہے کیونکہ ہماری حقیقت کی وضاحت کا سخت مذاق کے ساتھ استقبال ہے ، سمجھ سے باہر اور یہاں تک کہ غصہ بھی۔ جان ہاپکنز یونیورسٹی میں فزکس اور فلکیات کے پروفیسر آر سی ہنری نے 2005 کے جریدے نیچر کے لئے شائع ہونے والی ایک اشاعت میں لکھا تھا: [علمبردار طبیعیات] سر جیمز جینز کے مطابق: knowledge knowledge علم کا دھارا غیر مکینیکل حقیقت کی طرف بڑھ رہا ہے۔ کائنات ایک عظیم مشین کی طرح ایک عظیم فکر کی طرح نظر آنے لگتی ہے۔ اب کوئی معاملہ of ¦ کے دائرے میں حادثاتی طور پر دخل اندازی کرنے والا نہیں دکھائی دیتا ہے۔ ہمیں اس کے بجائے معاملے کے خالق اور گورنر کی حیثیت سے اس کی تعریف کرنی چاہئے۔ €؟ . . . کائنات غیر فطری ہے - ذہنی اور روحانی۔ زندہ رہیں ، اور لطف اٹھائیں۔ (â € M دماغی کائنات €؟؛ فطرت 436: 29،2005) (ماخذ) پڑھنے کا شکریہ۔ [جدت پسند ماہر طبیعیات] کے بقول سر جیمز جینز: knowledge knowledge knowledge علم کا دھارا غیر میکانکی حقیقت کی طرف جارہا ہے۔ کائنات ایک عظیم مشین کی طرح ایک عظیم فکر کی طرح نظر آنے لگتی ہے۔ اب کوئی معاملہ of ¦ کے دائرے میں حادثاتی طور پر دخل اندازی کرنے والا نہیں دکھائی دیتا ہے۔ ہمیں اس کے بجائے معاملے کے خالق اور گورنر کے طور پر اس کا خیرمقدم کرنا چاہئے۔ €؟ . . . کائنات غیر فطری ہے - ذہنی اور روحانی۔ زندہ رہیں ، اور لطف اٹھائیں۔ (â € M دماغی کائنات €؟؛ فطرت 436: 29،2005) (ماخذ) پڑھنے کا شکریہ۔ [جدت پسند ماہر طبیعیات] کے بقول سر جیمز جینس: â knowledge knowledge علم کا دھارا غیر میکانکی حقیقت کی طرف جارہا ہے۔ کائنات ایک عظیم مشین کی طرح ایک عظیم فکر کی طرح نظر آنے لگتی ہے۔ اب کوئی معاملہ of ¦ کے دائرے میں حادثاتی طور پر دخل اندازی کرنے والا نہیں دکھائی دیتا ہے۔ ہمیں اس کے بجائے معاملے کے خالق اور گورنر کی حیثیت سے اس کی تعریف کرنی چاہئے۔ €؟ . . . کائنات غیر فطری ہے - ذہنی اور روحانی۔ زندہ رہیں ، اور لطف اٹھائیں۔ (â € M دماغی کائنات €؟؛ فطرت 436: 29،2005) (ماخذ) پڑھنے کا شکریہ۔ اب کوئی معاملہ of ¦ کے دائرے میں حادثاتی طور پر دخل اندازی کرنے والا نہیں دکھائی دیتا ہے۔ ہمیں اس کے بجائے معاملے کے خالق اور گورنر کی حیثیت سے اس کی تعریف کرنی چاہئے۔ €؟ . . . کائنات غیر فطری ہے - ذہنی اور روحانی۔ زندہ رہیں ، اور لطف اٹھائیں۔ (â € M دماغی کائنات €؟؛ فطرت 436: 29،2005) (ماخذ) پڑھنے کا شکریہ۔ اب کوئی معاملہ of ¦ کے دائرے میں حادثاتی طور پر دخل اندازی کرنے والا نہیں دکھائی دیتا ہے۔ ہمیں اس کے بجائے معاملے کے خالق اور گورنر کی حیثیت سے اس کی تعریف کرنی چاہئے۔ €؟ . . . کائنات غیر فطری ہے - ذہنی اور روحانی۔ زندہ رہیں ، اور لطف اٹھائیں۔ (â € M دماغی کائنات €؟؛ فطرت 436: 29،2005) (ماخذ) پڑھنے کا شکریہ۔
