# Supplementary material for: Supervised ensemble learning methods towards automatically filtering Urdu fake news within social media
Source: PeerJ Comput Sci. 2021 Mar 9;7:e425. doi: 10.7717/peerj-cs.425 (PMC7959660; doi:10.7717/peerj-cs.425)
Supplement: Supplemental Information 1 — News articles are in the .txt file format to read and process by machine learning code. [file peerj-cs-07-425-s001.zip › UFN/0/186.txt]

ایرانی خوبصورتی کی مصنوعات پر سالانہ $ 2.1b خرچ کرتے ہیں ، ان کے یورپی ہم منصبوں سے 3 گنا زیادہ - 11 حصص 1 9 0 1 سرکاری اعدادوشمار کے مطابق ، ایرانی اپنی سالانہ آمدنی کا 4.5 فیصد خوبصورتی کی مصنوعات پر خرچ کرتے ہیں ، جو اپنے اعدادوشمار کے مطابق اپنے یورپی ہم منصبوں سے تین گنا زیادہ ہیں۔ جرمن ہر سال اپنی آمدنی کا 1.5٪ اور فرانسیسی اور برطانوی 1.7٪ کاسمیٹکس پر خرچ کرتے ہیں۔ فارسی روزنامہ شاہروند کی خبر کے مطابق ، ایرانی انجمن کاسمیٹکس ، ٹوائلٹریز اور پرفیومری امپورٹرز کے اعدادوشمار کے مطابق ، مشرق وسطی کے 7.2 بلین ڈالر کی خوبصورتی کی مصنوعات کی مارکیٹ میں ایران کا 2.1 بلین ڈالر ہے۔ کہا جاتا ہے کہ ایران میں کاسمیٹک مصنوعات کے لئے 15 ملین صارفین ہیں۔ اس تعداد کے ذریعہ سالانہ کاروبار کو تقسیم کرنا یہ ظاہر کرتا ہے کہ ہر صارف کاسمیٹکس پر ہر سال $ 140 خرچ کرتا ہے۔ جرمنی کے آن لائن اعدادوشمار پورٹل (اسٹیٹسٹا) نے بتایا ہے کہ یورپ میں فی کس کاسمیٹک اخراج اوسطاâ‚¬ 90 $ (99)) ہے۔ انڈیکس 173 ڈالر ہے۔ جرمنی میں 5 ، فرانس میں 6 176 ، برطانیہ میں 7 177 ، اٹلی میں 9 169 اور اسپین میں 150 ڈالر۔ اگر صرف خام اعداد و شمار کو ہی لیا جائے تو ایرانی میک اپ مصنوعات پر یورپیوں سے کم خرچ کرتے ہیں۔ لیکن نتائج دوسرے پیرامیٹرز جیسے مصنوعات کی قیمت اور گھریلو اوسط کی آمدنی کو بھی مدنظر رکھا جاتا ہے۔ جیسا کہ ایرانی انجمن برائے کاسمیٹکس ، ٹوالیٹریز اور پرفیومری امپورٹرز نے تصدیق کی ہے ، مارکیٹ میں موجود 70٪ کاسمیٹکس ملک میں اسمگل کیے جاتے ہیں اور انھیں اس سے کہیں کم قیمت پر فروخت کیا جاتا ہے اگر وہ قانونی طور پر درآمد کیا جاتا تو ، صحت کے خطرات کا ذکر نہیں کرنا۔ ممنوعہ مصنوعات کے لاحق ہونے کا امکان ہے۔ دوسری طرف یورپی ان مصنوعات کی اصل قیمت ادا کرتے ہیں جس میں ٹیکس شامل ہوتا ہے اور اس طرح یہ زیادہ مہنگے ہوتے ہیں۔ مزید ... دوستانہ تعلقات کے تحت ایران کی بندرگاہ میں پاکستانی جنگی بحری جہاز مشترکہ مشقیں صدر روحانی € en â â œ œ اوپن ڈورâ €؟ معاشی پالیسی: مقروضیت ، غیر مستحکم اور انحصار کا ترکیب ایرانی نوروز: نیا دن آگیا! مزید یہ کہ اوسط آمدنی کے مقابلے میں اخراجات کو ناپنا ہوگا۔ گیلپ انکارپوریشن کی رائے عامہ رائے شماری کی بنیاد پر ، ایرانیوں کی فی کس آمدنی کا تخمینہ $ 3،100 ہے جبکہ جرمنی ، فرانسیسی اور برطانوی کی بالترتیب 14،000 ، 12،500 اور 12،300 ڈالر ہے۔ ہسپانوی اور اطالوی 6،800 اور 7،200 ڈالر کماتے ہیں۔ اس کا مطلب یہ ہے کہ ایرانی اپنی آمدنی کا 4.5.٪ فیصد خوبصورتی سے متعلق مصنوعات پر صرف کرتے ہیں جبکہ یہ تعداد جرمنوں کے لئے ٪. 1.5٪ ، فرانسیسی اور انگریز کے لئے 1..7٪ ، اٹلی کے لئے٪٪ اور ہسپانویوں کے لئے ٪. 2.5٪ ہے۔ یہ حساب کتاب بتاتا ہے کہ ایران میں لوگ کاسمیٹکس پر جرمنی ، فرانسیسی اور برطانوی صارفین کی نسبت تین گنا زیادہ خرچ کرتے ہیں۔ کاسمیٹک سرجری کے علاوہ ، ایران کے زبانی اور میکسیلوفیسیئل سرجنز ™ ™ ایسوسی ایشن نے اعلان کیا ہے کہ دنیا میں ہر سال 80،000 کاسمیٹک سرجری انجام دی جاتی ہیں جو دنیا میں 0.3 فیصد کام کرتی ہیں۔ یہ ایک بہت بڑی فیصد ہے جس کی وجہ سے دنیا میں صرف 1.08٪ آبادی ایران میں رہتی ہے۔ اس کے علاوہ ، اعداد و شمار کے بارے میں کہا جاتا ہے کہ وہ کسی سرکاری رجسٹریشن سسٹم کی عدم موجودگی اور اس حقیقت کے باوجود کہ خوبصورتی کی دیگر قسم کی سرجری جیسے جسم کے کونٹورنگ اور چہرے کی بحالی جیسے بہت سارے افراد شامل نہیں ہیں۔ وسطی بینک اور اعدادوشمار مرکز ایران کے اعداد و شمار بتاتے ہیں کہ ثقافتی حصول ایرانی گھریلو اخراجات کا ایک چھوٹا سا حصہ ہے۔ رپورٹس سے ظاہر ہوتا ہے کہ ہر خاندان نے 2015 میں تفریح ​​اور ثقافتی سرگرمیوں پر اپنی آمدنی کا 2٪ صرف کیا ، جو کاسمیٹک مصنوعات پر ان کے نصف سے بھی کم اخراجات ہیں۔ عالمی کتاب مارکیٹ میں ایران کا حصہ 0.1 فیصد ہے جو کاسمیٹکس مارکیٹ میں ملک کا حصہ ایک تہائی ہے۔ کہا جاتا ہے کہ خوبصورتی سے متعلق مصنوعات پر 2.1 بلین ڈالر کا خرچ جاپان کے سنیما کاروبار کے برابر ہے اور یہ بالی ووڈ اور برطانیہ کی فلمی صنعت سے بھی زیادہ ہے۔ ثقافت ، سنیما اور کتابیں ایران میں اعلی آمدنی والے کاروبار پر مشتمل نہیں ہیں جبکہ کاسمیٹک سرجن اور خوبصورتی سے متعلق مصنوعات کے ڈیلر اپنے کاروبار میں خوش قسمتی بناتے ہیں۔
