# Supplementary material for: Supervised ensemble learning methods towards automatically filtering Urdu fake news within social media
Source: PeerJ Comput Sci. 2021 Mar 9;7:e425. doi: 10.7717/peerj-cs.425 (PMC7959660; doi:10.7717/peerj-cs.425)
Supplement: Supplemental Information 1 — News articles are in the .txt file format to read and process by machine learning code. [file peerj-cs-07-425-s001.zip › UFN/0/187.txt]

#InNorthDakota ~~ PALESTINIAN SIXX کے ساتھ کھڑے ہیں - #InNorthDakota ~~ پولیٹن نے 26 اکتوبر ، 2016 کو سکس کے ساتھ کھڑا کیا فلسطینیوں کو اچھی طرح سے معلوم ہے کہ وہ اپنے ہی پانی کی فراہمی کے لئے خطرہ ہیں â € ¦. چونکہ آبائی برادریوں کو جاری نسل کشی کا سامنا کرنا پڑ رہا ہے اور وہ امریکہ کی سامراجی آباد کار استعماری حکومت کے خلاف مزاحمت جاری رکھے ہوئے ہیں ، فلسطینیوں کو بھی آبادگار نو آبادیاتی ریاست اسرائیل سے ہمارے آبائی علاقوں میں نسل کشی اور نسل کشی کا سامنا کرنا پڑ رہا ہے۔ کارلوس لیٹوف کی تصویری تصویر â œ € پانی ہم سب کی زندگی ہے؟ ٹائکون شراب اور کھانے کے منتخب عہدیدار ، اور جہاں گورنر ، جیک ڈریریمپل ، ٹرمپ مہم کے مشیر کے طور پر خدمات انجام دیتے ہیں ، ریاست اور کاؤنٹی کی حکومتیں کارپوریٹ مفادات کے ل armed مسلح نفاذ کا کام کریں گی۔ حالیہ ہفتوں میں ، ریاست نے روڈ بلاکس اور لائسنس پلیٹ چیک ، کم اڑن طیارے اور ہندوستانیوں کی نسلی پروفائلنگ کے ساتھ ، میرے ریزرویشن کو عسکری شکل دے دی ہے۔ مقامی شیرف اور پائپ لائن کمپنی نے دونوں نے ہمارے احتجاج کو "غیر قانونی ، â €" کہا ہے؟ اور گورنمنٹ ڈارلیمپل نے ہنگامی حالت کا اعلان کیا ہے۔ یہ ہندوستانی ملک کی ایک مشہور کہانی ہے۔ یہ تیسرا موقع ہے جب قبائلی مفادات کی پرواہ کیے بغیر سیوکس نیشن کی زمینوں اور وسائل کو لیا گیا ہے۔ سیوکس کے لوگوں نے سن 1851 اور 1868 میں معاہدوں پر دستخط کیے۔ حکومت نے سیاہی خشک ہونے سے پہلے ہی انھیں توڑ دیا۔ جب 1958 میں آرمی کور آف انجینئرز نے دریائے مسوری کو پامال کیا تو ، اوہے جھیل کو بنانے کے لئے ہمارے ریور فرنٹ کے جنگلات ، پھلوں کے باغات اور سب سے زیادہ زرخیز کھیتوں کو لے لیا۔ اب کور اس ندی کو عبور کرنے کی منظوری دے کر ہمارے صاف پانی اور مقدس مقامات لے رہا ہے۔ € ؟؟ € € اسٹینڈنگ راک سیوکس ٹرائب کے چیئرمین ڈیو آرکمبولٹ II ، نیو یارک ٹائمز میں شمالی امریکہ اور جنوبی کینیڈا میں بیکن کی تشکیل کو قومی توانائی کے اداروں کے ذریعہ قومی توانائی سے نکالنے کے لئے سب سے پُر امید متبادل کے طور پر درج کیا گیا ہے۔ الاسکا میں تیل کے کھیتوں کے ذریعہ صرف سائز میں سبقت لے گئی۔ نارتھ ڈکوٹا کے کھیتوں کو گذشتہ برسوں کے دوران بککن شیل آئل کے وسائل کے لئے تیزی سے نشانہ بنایا گیا ہے اور وہ عوامی تنازعات سے کافی واقف ہیں: ہم میں سے بہت سے لوگوں کو 2008-2015 کے دوران بدنام زمانہ کی اسٹون ایکس ایل پائپ لائن کی تجویز یاد ہے جو انتہائی کم سطح پر منعقد کی گئی تھی۔ رائے عامہ اور اوباما انتظامیہ کی طرف سے دو بار مارا. مجوزہ ڈکوٹا ایکس پائپ لائن (ڈی اے پی ایل) اپنے ناکام ہم منصب سے اتنا مختلف نہیں ہے۔ یہ کیسٹون XL کی طرح 1،172 میل کی لمبائی کے لئے نقشہ بنا ہوا ہے اور اسی وسطی کے وسطی حصے میں کیکین کے لئے بیکن شیل کے اسی ذخائر کو نشانہ بنا رہا ہے۔ مجوزہ 8 3.8 بلین ڈالر کا ڈی اے پی ایل چار ریاستوں میں 570،000 بیرل خام تیل روزانہ منتقل کرے گا اور خود دریائے مسوری کو عبور کرے گا۔ پیرنٹ کمپنی ، انرجی ٹرانسفر پارٹنرز امریکی عوام کے مستقبل کے لئے پائپ لائن کو معاشی بوسٹر ، ملازمت تخلیق کار اور یقینی سرمایہ کاری کے طور پر فروخت کررہی ہے۔ پھر بھی ، وہ اصل میں کس کا ذکر کر رہے ہیں اور کس سے مشورہ کیا؟ بسمارک کے باہر کی پہاڑیوں میں ، شمالی ڈکوٹا اسٹینڈنگ راک سیوکس ریزرویشن ہے ، جو دریائے کینن بال کے کنارے کنارے بیٹھا ہے ، جو دریائے مسوری کی ایک امدادی جماعت ہے۔ پائپ لائن کی تعمیر کے مقامات کو اب ریزرویشن سے دیکھا جاسکتا ہے ، لیکن یہاں بہت سے لوگوں نے پائپ لائن کے آنے سے پہلے ہی آتے دیکھا۔ جس طرح انرجی ٹرانسفر کے شراکت دار اور ٹرانس کنڈا نے منصوبہ بند پائپ لائن راستے پر رہنے والے آبائی قبائل سے مشورہ کرنے میں ناکام رہے اور جن کی مقدس اراضی ، آبائی علاقوں اور پانی کے اہم وسائل کی تعمیر سے سمجھوتہ کیا جائے گا اسی طرح مجوزہ ڈی اے پی ایل کے ارد گرد ایک بھی قبائلی مشاورت نہیں کی گئی ہے۔ یکم اپریل کو ، کینڈر بال کے کنارے پر سیکرڈ اسٹون اسپرٹ کیمپ لگایا گیا تھا جہاں پانی کے محافظوں کی رہائش گاہ تھی ، بہت سے لوگ جو پائپ لائن کی تعمیر کے خلاف کھڑے ہونے ، پانی کے تحفظ کے لئے آواز اٹھانے ، اور وفاق کو تسلیم کرنے کے مطالبے کے لئے ریزرویشن کے اندر اور باہر آئے تھے گریٹ سیوکس نیشن کے ساتھ منعقدہ آو .ں کا سلوک۔ جب کچھ سو افراد جلدی سے ہزاروں افراد میں شامل ہوئے تو کیا ہوا ، کینن بال کے دوسری طرف اوسیٹی ساکوین اور ریڈ واریر کیمپوں کی تخلیق کا باعث بن گیا۔ محافظ ، مدد ، اور اسٹینڈنگ راک کے ساتھ یکجہتی دنیا کے ہر کنارے سے آرہی ہے ، ان میں سے بیشتر دیسی اقوام کی نمائندگی کرتے ہیں۔ فلسطینیوں کی یوتھ موومنٹ-یو ایس اے کاروان سے قبل ستمبر کے دوسرے ہفتے میں ، میرا اپنا قافلہ کیلیفورنیا سے روانہ ہوا ، جس کے فورا arrived بعد پہنچا۔ دیس پورہ میں مقامی باشندوں اور ٹارٹل جزیرے پر حالیہ آباد کاروں کے دستہ کی حیثیت سے ، ہم اس بات کی تصدیق کرتے ہیں کہ اسٹینڈنگ راک میں کھڑے لوگ ہمارے موجودہ اور مستقبل کے لئے بھی کھڑے ہیں۔ ہمیں مٹاؤ کی موجودہ ، مستقبل اور تاریخی بالادستی ، آبادکاری استعمار کی فعال وراثت ، اور لالچ کی پامالی کے خلاف ایک دوسرے کے ساتھ کھڑا ہونا چاہئے۔ ایسا لگتا ہے کہ پائپ لائن کمپنی ریزرویشن کے اہم آبی وسائل کو آلودہ کرنے ، زمین اور مقدس مقامات کی انتہائی امکانی انحطاط اور وفاقی قوانین کی ایک سیریز کے خلاف ان کی بدانتظامی کے خطرے سے لاپرواہ ہے۔ اور وہ محافظوں کے کیمپوں اور آس پاس کے علاقوں میں اور باہر محافظوں کے بہاؤ پر تیزی سے رد عمل کا باعث بن رہے ہیں۔ اس سے کچھ ہفتوں پہلے ، 28 ستمبر کو ، نارتھ ڈکوٹا کی تعمیراتی جگہ پر نماز کی تقریب کے دوران محافظوں کی مدد سے مسلح پولیس اور فوجی طرز کی گاڑیاں جاری کی گئیں۔ ویڈیو نے زمین پر شدت کی تصویر کشی کی ہے اور محافظ کیمپ عوام کی نگاہوں کے بغیر کتنے خطرے سے دوچار ہیں: â € y وہ آگے بڑھ رہے ہیں؟ "وہ ہمیں چھوڑنے نہیں دیں گے۔ انہوں نے ہمیں دونوں اطراف میں بند کردیا ہے۔ their € œ وہ اپنے ہتھیار تیار کرلیے؟ €؟ â € œ وہ â of پہاڑی کی چوٹی پر سپنر حاصل کر چکے ہیں؟ €؟ â € œ وہ € ™ مجھے فیس بکâ پر مسدود کررہے ہیں €؟ "وہ اب سب کو گرفتار کر رہے ہیں۔ ہر کوئی چل رہا ہےâ € ؟؟ far € this اس کو دور دور تک شیئر کریںâ؟ €؟ € Un ایک تنگاوالا فسادات کے ذریعہ براہ راست اسٹریم ویڈیو کا ٹرانسکرپٹ عسکریت پسندوں نے 21 محافظوں کو گرفتار کرنے سے پہلے ہی عوامی سڑک تک جانے سے واحد راستہ روک لیا۔ دیگر شرکاء نے بھیڑ کے دوران گیس یا کیمیکل جاری کرنے والے ہوائی جہاز کی فصل کو نچھاور کرنے کی تصاویر پوسٹ کیں۔ اس کے بعد کمپاؤنڈ کی تشکیل یا اسپرے کے مقصد کے بارے میں تھوڑی واضح وضاحت نہیں ہوئی ہے۔ تاہم ، ڈی اے پی ایل کی تعمیر کے خلاف براہ راست کارروائیوں کی شرکت اور منصوبہ بندی کا سلسلہ جاری ہے ، 3 اکتوبر کے ہفتے میں 100 سے زائد کاریں 5 تعمیراتی مقامات پر کارواں کر رہی ہیں اور اس دن کی کامیابی کو کامیابی کے ساتھ روکتی ہیں۔ محافظوں کی موجودگی سے مقامی حکام ، نجی سکیورٹی کے کرایہ پر ، اور نیشنل گارڈ بظاہر پریشان ہیں ، اور محافظ کیمپ کے علاقے سے باہر جانے اور رسائی کو روکنے اور نئے آنے والوں کو دھمکانے کے لئے اپنے راستے سے نکل رہے ہیں۔ درحقیقت شمالی ڈکوٹا حکام کی جانب سے کھڑی کی جانے والی چوکیوں کی وجہ سے میرے اپنے قافلے کو کیلیفورنیا سے آنے والے بسمارک ، این ڈی سے چلنے والی مرکزی سڑک پر ریزرویشن کے قریب جانے سے حوصلہ شکنی کی گئی۔ نارتھ ڈکوٹا way our جاتے ہوئے شاہراہ گشت سے ہمارا طویل المیعاد تصادم ، جس نے ہماری تمام شناخت کو نہ صرف چیک کرنے پر اصرار کیا جس کے بعد کار کے باہر شاہراہ کے کنارے پر ایک گھنٹہ تک کھڑا رہا بلکہ ہماری معلومات کو بھی پیچھے چھوڑ دیا۔ اعلی حکام کو لائن ؟؟ ایسا لگتا ہے کہ غیر قانونی سرگرمی کے شکوک و شبہات - اس علاقے میں حامیوں کی آمد کو روکنے کے لئے حوصلہ افزائی کرتے ہیں۔ لائسنس پلیٹ چیک کی کہانیاں ، مقامی اور نسلی ڈرائیوروں اور / یا کار مسافروں کی نسلی پروفائلنگ کے ساتھ ساتھ روڈ بلاکس پر گرفتاریوں ، کیمپوں کے ذریعے گردش. ڈیموکریسی اب ، دی نیویارک ٹائمز ، ہفنگٹن پوسٹ ، اور بہت سے آزاد خبروں کے ذرائع نے بھی انہی حربوں کی اطلاع دی ہے۔ میں پہلی جگہ کیوں گیا؟ کیوں کہ کہیں کہیں امریکی شہری ، جزیرے کے کچھوے کے غیر مقامی باشندے ، اور دیس پورہ میں فلسطینی ہونے کی عجیب و غریب حرکتی حرکت میں ، میں نے معاش معاش اور ثقافت کی جدوجہد ، آبادکاری استعمار کے خلاف جدوجہد اور اس کے تحفظ کی جدوجہد کو دیکھا۔ مقدس اور اپنی قانونی حیثیت کو برقرار رکھنے ، اور مٹانے اور تاریخی بھولنے کی ہمیشہ کی بدنما طاقت۔ جو میں نے بعد میں اسٹینڈنگ راک میں دیکھا وہ دونوں مجسم ہیں اور اس سے بڑے ہو گئے ہیں۔ جیسا کہ ایک موہک بزرگ نے مجھ سے کہا ، "پانی کے بغیر ، ہم [انسان] بانجھ دھول ہیں"؟ میرے قیام کے دوران اوسیٹی ساکوین میں کونسل کے ایک فائر میں ، 280 دیسی اقوام کیمپوں میں ان کی حمایت اور نمائندگی کرنے پر ان کا شکریہ ادا کیا گیا۔ سیکرڈ اسٹون اسپرٹ کیمپ میں تحریک کے رہنماؤں نے بار بار کہا ہے کہ کینن بال ، این ڈی کے قریب مختلف دیسی اقوام کا اجتماع شمالی امریکہ کے براعظم میں گذشتہ 150 برسوں میں سب سے بڑا ہے۔ کونسل کی آگ اوسیٹی ساکوین کیمپ کے مرکزی دروازے کے منہ پر بیٹھی ہے ، جس میں پرچم کی قطاریں لکھی گئی ہیں جو متعدد دیسی اقوام کی نمائندگی کرتے ہیں جو اسٹینڈنگ راک کے ساتھ کھڑے ہوئے ہیں۔ ایک قطار کے آخر میں فلسطینی پرچم ہے۔ اس کو دیکھ کر مجھے مساوی اور مسرت کے ساتھ یکساں طور پر بھرا پڑا کیونکہ اس نے دو چیزوں کی تصدیق کی جس کی میں نے کیلیفورنیا سے نارتھ ڈکوٹا تک کی طویل سفر کے دوران غور کیا تھا: پہلی سوچ یہ ہے کہ لالچ اور آبادکاری استعمار کے خلاف اجتماعی مزاحمت کی طاقت ایک طاقتور قوت ہے۔ اس سوچ کو میری موجودہ خوشی سے مجاہد کیا گیا کہ یہ موجودہ غیب فلسطینی بہن بھائی جو تباہ کن طاقتوں کے خلاف مؤقف اختیار کرنے آئے تھے اپنی مرضی کی نمائندگی کرتا ہوں۔ دوسری سوچ افسوس کے ساتھ مجسم تھی ، اگر پانی ، ثقافت ، زمین ، ورثہ اور معاش کے تحفظ کے لئے جدوجہد کو واقعتا Stand اسٹینڈنگ راک اور فلسطین میں عکسبند کیا گیا ہے ، تو آگے کی جدوجہد وسیع اور غیر سمجھوتہ دونوں ہے۔ میں نے نیوزی لینڈ میں ماوری کے بہت سے متاثر کن محافظوں ، ایکواڈور سے دیسی نمائندوں ، بلیک فوٹ نیشن سے تعلق رکھنے والے کینیڈا کے نمائندوں کے ساتھ بات کی تھی جو d € d dIdle No Moreâ in میں دیرینہ کارکن تھے؟ متحرک کاری ، اور اسٹینڈنگ راک سے ڈاکوٹا / لاکوٹا / نکوٹا اور بہت سارے لوگوں میں ہمسایہ ممالک کے تحفظات۔ مختلف نقط perspective نظر اور ذاتی کہانیاں سے ، وہی بنیادی پیغام مجھ کو دہرایا گیا: یہ موقف صرف آبائی حقوق کے لئے کھڑے ہونے کے بارے میں نہیں ہے ، یہ پانی کی حفاظت ، اپنی زمین کی حفاظت اور اپنی اگلی نسلوں کا معاش بچانے کے بارے میں ہے۔ پانی ہم سب کے لئے زندگی ہے۔ خود اور فلسطینی یوتھ موومنٹ کے ساتھی ممبران United "ریاستہائے متحدہ امریکہ کی شاخ نے اس وقت کے بعد کے افکار پر غور کیا جب ہم نے یکجہتی کے اپنے بیان پر تصنیف کیا - اسٹینڈنگ راک سیوکس ، عظیم سائوکس قوم اور ہمارے دیگر مقامی بہنوں ، بھائیوں اور بہن بھائیوں کے ساتھ DAPLâ ulated ؟؟ کے خلاف لڑائی ، September ستمبر کو سرکولیٹ ہوئی۔ طبقات پڑھتے ہیں: â € our ہم اپنے پہلے قوم کے بہن بھائیوں کے خلاف ہر طرح کے ریاستی تشدد کی مذمت کرتے ہیں اور اس کی نشاندہی کرتے ہیں کہ ان کی خودمختاری اور معاش معاش کو مجروح کرنا بین الاقوامی طور پر آبادکاری استعمار کی جدلیات کا ایک حصہ ہے۔ کچھی جزیرہ پر آباد کاروں کی آمد کے بعد ، پہلی اقوام نے نسل کشی اور بے گھر ہونے کے خلاف مزاحمت کی ہے۔ زمینوں پر قبضے سے لے کر تحفظات تک ، بورڈنگ اسکولس سے لے کر قتل عام تک ، ریاست نے فرسٹ نیشن کے لوگوں کو مٹانے اور ان کے خاتمے کے لئے ہر ممکن کوشش کی ہے۔ پھر بھی ، وہ آج بھی ہمارے ساتھ ہیں اور وہ مزاحمت جاری رکھے ہوئے ہیں۔ ڈی اے پی ایل سے اپنی زمین ، لوگوں اور آنے والی نسلوں کا تحفظ ان کی طاقت اور لچک کا ثبوت ہے۔ ¦ € ¦. چونکہ آبائی برادریوں کو جاری نسل کشی کا سامنا کرنا پڑ رہا ہے اور وہ امریکہ کی سامراجی آباد کار استعماری حکومت کے خلاف مزاحمت جاری رکھے ہوئے ہیں ، فلسطینیوں کو بھی آبادگار نو آبادیاتی ریاست اسرائیل سے ہمارے آبائی علاقوں میں نسل کشی اور نسل کشی کا سامنا کرنا پڑ رہا ہے۔ موازنہ غیر معمولی ہے۔ میں نے شمالی ڈکوٹا جانے والی راہ میں بیشتر گھنٹے اسٹینڈنگ راک میں درپیش راہ میں حائل رکاوٹوں اور مظالم اور ہم فلسطینیوں کو مقبوضہ اور رنگ بربریت کے تحت درپیش رکاوٹوں اور مظالم کے درمیان رابطوں پر غور کرتے ہوئے گذارے تھے۔ تاہم ، اسٹینڈنگ راک پہنچنے پر ، میں نے ابھی مماثلتوں کے بارے میں سوچا ہی نہیں ، میں نے انہیں اپنی ہڈیوں میں محسوس کیا۔ جب اسٹینڈنگ راک کے محافظوں نے مجھ سے یہ پوچھا کہ آبادکاروں - استعمار ، ظلم اور لالچ کے خلاف ہماری ہی لڑائی میں فلسطینیوں کا کیا تجربہ ہے ، تو میں نے کبھی کبھی اعدادوشمار کی زبان سے جواب دیا۔ اس کے باوجود ، اکثر اوقات ، میں نے انھیں نسل کشی ، جلاوطنی ، نمائندگی ، ٹوٹے ہوئے وعدوں ، اور بھرپور لچک کی داستانیں سنائیں۔ کینیڈا میں بلیک فوٹ نیشن کے ڈیرلین میگیوینس نے آگ کے چاروں طرف ، جلتے ہوئے بابا اور دیودار کی لکڑی کے آس پاس بیٹھے ہوئے ، ایڈل نور موومنٹ کے آغاز پر روشنی ڈالی ، جس میں وہ اب بھی ایک سرگرم منتظم ہیں۔ اس نے مجھ سے کہا: "ہر چیز کا آغاز نماز اور تقریب سے ہونا چاہئے ، خاص طور پر اہتمام سے۔" اس نے مجھے یاد دلایا کہ ایڈل نو مور کے بانیوں ، بزرگوں نینا ویسٹ ، جیسکا گورڈن ، شیلہ میکلین ، اور سلویہ میک ایڈمز نے تقریب میں جڑ سے جڑ پکڑ لی تھی۔ میگوئنس نے کہا ، ایسا کرنے کا نتیجہ تبدیلی کے لئے اجتماعی اقدامات کی توجہ مرکوز کرنا تھا۔ اسٹینڈنگ راک میں # NoDAPL یوتھ کونسل کے مقامی نوجوانوں نے DAPL کارروائیوں کے بارے میں ایسے ہی نظریات کا اعادہ کیا۔ نوجوانوں کے دو رہنماؤں نے مجھ سے کہا ، "ہم ان نتائج کے لئے کوشاں ہیں جو ہم دیکھنا چاہتے ہیں لیکن ہمارے آباؤ اجداد نے ان کی ہدایت کی ہے۔ ہم یہاں اپنے بچوں کے لئے کام کر رہے ہیں۔ â ؟؟ ارادہ اور دعا نے روزانہ کیمپ کی زندگی کا بیشتر حصہ گھیر لیا اور آسانی سے باہر موجود تناؤ کو منتشر کردیا۔ یہاں تک کہ جب ڈی اے پی ایل کمپنی اور نیشنل گارڈ کے ہیلی کاپٹروں نے ہر صبح ، سہ پہر اور رات کیمپوں کے اوپر اڑان بھری تھی (ایسی چیز جس نے مجھے فلسطین میں زندگی کی یاد دلانی یاد دلائی)۔ کینن بال دریائے کے موڑ کے ساتھ کچھ صبح ، جو سیکریٹ اسٹون اسپرٹ کیمپ سے اوسیٹی ساکوین / ریڈ واریر کیمپ کی وضاحت کرتا ہے ، مقامی فنکاروں نے پینٹنگز اور آرٹ کی تنصیبات میں اپنے آس پاس کی خوبصورتی کی عکاسی کی۔ منتظمین میں ایک البوبورق آرٹسٹ مونٹی سنگر تھا ، جس کی تصویر نیچے دکھائی گئی ہے۔ فن اور میوزک کی تخلیق ، آگ اور ڈھول کے دائروں کے گرد جمع ہونے ، ایک دوسرے کے ساتھ نماز اور تقریب میں شریک ہونے کا وقت نے کیمپوں اور ان کے اندر موجود لوگوں کی متحرک توانائی کو فروغ دیا۔ ہم نے ہر روز جس حد تک ممکن ہوسکے ، براہ راست اقدامات کی حوصلہ افزائی کی ، دعا کی اور مدد کی۔ امریکہ بھر سے چندہ اور بین الاقوامی سطح پر دوپہر کے اہم داخلی راستے اور سیلاب کی تعداد میں سوجن کو برقرار رکھنے کے لئے کمیونٹی کے کچن اور چندہ والے بوتھ 24/7 تک چلے گئے۔ ہر ایک دن سینکڑوں افراد کیمپوں میں دباؤ ڈالتے اور بہہ جاتے ہیں۔ اس تحریک کو برقرار رکھنے کے ل power سراسر طاقت سسکتی ہے: نچلی عدالت کی سطح پر امریکی فوج کے کور انجینئرز کے خلاف اسٹینڈنگ راک سیکس ٹرائب کی جانب سے ناکام حکم امتناعی کی روشنی میں ، وفاقی اپیل عدالت نے سرکاری طور پر اس پائپ لائن کی تعمیر کو روک دیا ، جس کی وجہ یہ ہے محکمہ انصاف (ڈی او جے) کے ذریعہ 9 ستمبر کو پیش کردہ فرمان کے مطابق عارضی ہولڈ پیرامیٹرز۔ اس ہولڈ کا نفاذ دریائے مسوری کے قریب اوہ جھیل کے دونوں کناروں پر مکمل طور پر 20 میل کے فاصلے پر ہوتا ہے۔ منصوبہ بند پائپ لائن روٹ پر دیگر مقامات ابھی بھی تعمیر کے لئے کھلی ہوئی ہیں اور ، اگرچہ ڈی اے پی ایل کی تعمیر کے مقامات پر براہ راست کارروائیوں میں حیرت نہیں ہوئی ہے ، لیکن انھیں محافظوں پر تیزی سے سخت الزامات لگانے کے ساتھ میڈیا کو کم سے کم توجہ مل رہی ہے۔ مثال کے طور پر ، 5 محافظ جنہوں نے اپنے آپ کو اوسیٹی ساکوین کیمپ میں قیام کے دوران ریزرویشن سے 100 میل کے فاصلے پر HWy 94 کی تعمیراتی سرگرمی کے مقام پر بلڈوزروں سے باندھ لیا تھا ، اسی الزامات کا خاکہ پیش کیا گیا تھا۔ ستمبر کے شروع میں ڈی اے پی ایل کی کوریج کے نتیجے میں ایمی گڈمین کے گرفتاری کے وارنٹ میں۔ گرفتار ہونے والوں میں سے کچھ کو دوسری ریاستوں میں مظاہرے کے الزامات کے علاوہ شمالی ڈکوٹا سے بھی ان کے الزامات کا سامنا کرنے کے لئے ان کی آبائی ریاستوں میں وطن واپس بھیج دیا گیا تھا۔ اسٹینڈنگ راک میں میری آخری رات ، میں نے ایک عورت کے ساتھ بسمارک ، ND کی رہائشی ، â â erTryryâ € ؟؟ کے نام سے بات کی۔ میں نے اس سے پوچھا کہ میں اسٹینڈنگ راک میں مقامی علاقے سے بہت کم غیر مقامی لوگوں سے کیوں ملا تھا۔ اس کا جواب براہ راست تھا اور اس کا شیرف کے نافذ کردہ چوکیوں اور روڈ بلاک سے بہت کم تعلق تھا: "یہ میڈیا کے پروپیگنڈے کی وجہ سے ہے۔ مثال کے طور پر ، کتے کے حملوں کے دوران ، بسمارک نیوز نے سائٹ پر کارکن کی چوٹ اور ایک گارڈ کے اسپتال میں داخل ہونے کی خبریں شائع کیں۔ کسی نے بھی محافظوں پر کتے کے حملوں کے اثرات کا احاطہ کرنے کے لئے مشہور ہوا کا وقت یا تحریری جگہ نہیں دی۔ € ؟؟ اس نے ذکر کیا کہ حملوں کے فورا soon بعد ہی قدامت پسند پیپر ، ٹاؤن ہال میں ایک مضمون پڑھا: â € œ لہذا ان مظاہرین پر کتوں کو اتارا گیا۔ اچھا. € ؟؟. وہ اور بسمارک کے کچھ دوسرے افراد کیمپوں میں آئے کیونکہ انہوں نے میڈیا کے دباؤ کو ماضی میں دیکھا۔ "ہم سمجھتے ہیں کہ صاف پانی اور آبائی خودمختاری کو تسلیم کرنے کے لئے لڑائی کا اطراف کے ہر علاقے پر اثر پڑتا ہے۔" ، انہوں نے مجھے بتایا ، اگر یہ بات بیکن کے علاقے میں تیل کی رساو ہو رہی ہے تو یہ تیزی سے ظاہر ہوجائے گی۔ جنیوا میں ، 20 ستمبر کو ، اسٹینڈنگ راک سیوکس ٹرائب کے چیئرمین ، ڈیو آرکمبولٹ II نے ، اقوام متحدہ کی انسانی حقوق کونسل سے ڈی اے پی ایل منصوبے کی مخالفت میں قبیلے کے ساتھ کھڑے ہونے اور پانی کے تحفظ سمیت ان کے خود مختار حقوق کے اعتراف کے لئے وکالت کرنے کی اپیل کی۔ اور مقدس مقامات۔ متعدد ڈاکوٹا / لاکوٹا / نکوٹا آباؤ اجداد کی قبروں کا احترام کرنے کے لئے بہت سارے پیدل چل رہے ہیں جو تعمیر سے پریشان ہیں۔ چائین ندی ریزرویشن کی دیرینہ مصنف مارٹینا لِکنگ ہارس ایک ماہ سے اسٹینڈنگ راک میں ڈیرے ڈال رہی ہیں۔ اس نے مجھے بتایا کہ جب تک پائپ لائن کو شکست نہیں ملتی اس وقت تک وہ اور اس کے کنبے کے رہنے کا ارادہ ہے لیکن انہوں نے زور دیا کہ کیمپ میں حالات کے تحت زندگی گزارنا آسان نہیں ہے۔ موسلا دھار بارش ، تیز اور سردی کے جھولے ، اور نارتھ ڈکوٹا کے نزدیک آنے والی سردیوں سے بہت سوں کو کچھ ہفتوں سے زیادہ عرصہ رہنے سے حوصلہ شکنی ہوئی ہے۔ پھر بھی ، لوکنگ ہارس نے اپنے اس یقین کی تصدیق کی کہ وہ اور بہت سے دوسرے مرکزی دھارے کے ذرائع ابلاغ کی حمایت یا حمایت کے بغیر ، جاری رکھیں گے۔ اس امید کی ، اس نے تصدیق کی ، یہ ہے کہ ضمیر کے قومی اور بین الاقوامی عوام اپنی ہر طرح سے حمایت کرتے رہیں گے ، امریکی حکومت کو ان کے وعدوں کا جوابدہ ٹھہرائیں گے ، اور یہ نہیں بھولنا چاہئے کہ محافظ ابھی بھی ایک مؤقف اختیار کر رہے ہیں۔ جس دن میں چلا گیا ، پی وائی ایم - ریاستہائے متحدہ کا برانچ کا سرکاری قافلہ اوسیٹی ساکوین میں داخل ہوا ، اور قبائلی کونسل کے لئے سپلائی ، لوگوں کی طاقت اور چھوٹے تحائف لائے۔ انہوں نے قبائلی کونسل کی آگ پر ہمارے بیان کو بھی پڑھا اور بہت سارے لوگوں سے ملاقات کی ، جیسا کہ میں تھا ، جنہوں نے بتایا کہ وہ فلسطینیوں کو تحریک دباؤ کے خلاف صف اول کی حمایت کرتے ہوئے دیکھ کر بہت خوشی محسوس کرتے ہیں۔ ہم سب نے جو پی وائے ایم کے قافلوں میں شریک ہوئے فلسطین کے ساتھ یکجہتی بہت حد تک مغلوب ہوگئی۔ جو کچھ دن کا سفر ہونا تھا اسے ایک ہفتے میں بڑھا دیا گیا۔ کہانیوں ، لوگوں سے متاثر ہوکر ، ہماری اخلاقی ذمہ داری کا مطالبہ کرتے ہیں کہ وہ ایک دوسرے کی حفاظت کریں اور پانی جو ہمیں زندہ رکھتا ہے ، ہم امید کرتے ہیں کہ اسٹینڈنگ راک میں واپس آکر سردیوں کے لئے سامان لائیں گے۔ سبیل شمالی امریکہ کے دوستوں نے بھی اظہار یکجہتی کے لئے یکجہتی کا بیان ارسال کیا۔ know € œ ہم جانتے ہیں کہ آبادکار استعمار کا دارومدار مقامی آبادی کے نقصانات پر زمینی اور قدرتی وسائل کے استحصال پر ہے â od آج ، ہم آپ کو دیکھتے ہیں ، سیاوق قوم اور دیگر 280 مقامی امریکی قبائل کے ممبران جو آپ کو پانی کی حفاظت کے لئے شامل ہوئے ہیں دریائے مسوری کا اور ڈکوٹا ایکسیس پائپ لائن کو روکیں ، پوری زندگی کے ل a کھڑے ہوکر ، لچک کا مجسم۔ جیسے ہی اسرائیلی قبضہ جاری ہے ، فلسطینیوں کی زمین چوری ہوچکی ہے ، زیتون کے قدیم درخت اکھڑ گئے ہیں ، اور خون بہایا گیا ہے ، آپ کی جدوجہد ہمارے کام کو متاثر کرتی ہے اور ہم گواہوں اور عدم تشدد کے خلاف مزاحمت کی اپنی کوششوں کو دوگنا کرتے ہیں۔ ہم دیسی خودمختاری اور خود ارادیت کی مکمل حمایت میں کھڑے ہیں۔ € ؟؟ اسٹینڈنگ راک میں امید کی روشنی چمکتی نہیں ہے۔ بے ایریا میں واپسی کے بعد ، میں نے بہت سے فن تعمیرات اور عطیہ کی کوششیں کیں ، اور نیو یارک اسٹیٹ ، ورجینیا ، نارتھ کیرولائنا ، فلوریڈا اور ایریزونا میں دوستوں اور کنبہ کے تعاون سے شائع ہونے والے بہت سے پروگراموں کو دیکھ رہے ہیں۔ کلیب ڈوارٹے اور اوکلینڈ کے فریمنٹ ہائی اسکول (حال ہی میں چیملٹنینگو ، گوئٹے مالا سے غیر متمرکز نوجوانوں کے پہنچے) کا شکریہ جنہوں نے یہ یکجہتی بینر تیار کیا: اوک لینڈ میں آرٹ کی تعمیر ، CA: گوئٹے مالا کے حالیہ غیر منحصر نابالغوں نے لکھا € œ ater پانی کی زندگی کیا ہے؟ ؟ مایا میں (تصویر: نادیہ ٹینوس) * اوک لینڈ آرٹ بلڈ فار اسٹینڈنگ راک میں ڈگنیڈاڈ ریبلیڈ ووڈ بلاک پرنٹ۔ (فوٹو: نادیہ ٹینوس) مجھے یہ سوچنا یاد ہے جب میں نے اسٹینڈنگ راک کو کیلیفورنیا واپس جانے کے لئے چھوڑا تھا: طاقت اور لالچ سے دبے لوگ جب اکٹھے ہوتے ہیں تو ان میں طاقت ہوتی ہے۔ دنیا کو اتنی ہی اہم چیز کے ذریعے متحد کرنے کی ایک متمنی طاقت ہے جو ہمیں برقرار رکھتی ہے۔ جب میں چلا گیا تو دریا خاموش تھا ، اس کے کنارے پر بہت زیادہ سبز اور لمبے گھاس ہیں۔ ندی کے فلیٹوں میں کیچڑ اور زرخیز پوشیدہ ہیں ، جو دن اور رات آسمان کی عکاسی کرتا ہے ، پانی غروب آفتاب کے ساتھ ہی گلابی اور سنتری کا ہوتا ہے۔ Hwy 94 کے نیچے بھاری مشینری میں پھنسے ہوئے ایک پانی کے محافظ نے چیخ اٹھا ، جیل سے ہٹائے جانے سے پہلے ، "یہ پائپ لائن ماضی کی ایک پائپ لائن ہے۔ ہمیں مستقبل کے لئے پائیدار بنیادی ڈھانچے کی تعمیر کرنے کی ضرورت ہے ، نہ کہ تباہ کن غیر مستحکم صنعتوں سے جو زمین کو نقصان پہنچا ، پانی کو نقصان پہنچا اور لوگوں کو تکلیف پہنچائے۔ اس پائپ لائن کے بارے میں سب کچھ غلط ہے۔ ہم یہاں دنیا بھر سے لاکھوں لوگوں کے ساتھ اظہار یکجہتی کرتے ہوئے کھڑے ہیں جو اس پائپ لائن کے خلاف ہیں۔ (ایک تنگاوالا فسادات کے ذریعہ) انصاف کی اجتماعی کال زور و شور سے بج رہی ہے۔ مینی ویکونی - پانی زندگی ہے۔ براہ کرم اسٹینڈنگ راک کی حمایت کریں۔ مقدس پتھر کے روح کیمپ میں یہاں عطیہ کریں۔ یہاں سیکرڈ اسٹون کیمپ لیگل ڈیفنس فنڈ میں عطیہ کریں۔ اگلے PYM کارواں کو اسٹینڈنگ راک کے لئے یہاں عطیہ کریں۔ ماخذ اور مزید
