# Supplementary material for: Supervised ensemble learning methods towards automatically filtering Urdu fake news within social media
Source: PeerJ Comput Sci. 2021 Mar 9;7:e425. doi: 10.7717/peerj-cs.425 (PMC7959660; doi:10.7717/peerj-cs.425)
Supplement: Supplemental Information 1 — News articles are in the .txt file format to read and process by machine learning code. [file peerj-cs-07-425-s001.zip › UFN/0/188.txt]

آئی ایس آئی ایس نے اعلان کیا ہے کہ وہ فلسطینیوں کو مار ڈالے گا By By ne ایک کی طرف سے ایک € ؟؟ â € ™ ، اس کے باوجود اسرائیل پر خاموش رہا - ای میل داعش نے اتوار کے روز حماس کے سینئر کمانڈر صابر سیام کے قتل کے بعد ، فلسطینیوں کے خلاف نسل کشی کی دھمکی دیتے ہوئے ، فلسطین کے خلاف جنگ کا اعلان کیا ہے۔ آئی ایس آئی ایس کے عسکریت پسندوں کا کہنا تھا کہ صیام اس حقیقت کی وجہ سے مارا گیا تھا کہ وہ غزہ میں نظریاتی حکومت کے لئے کام کرنے ، مذہب اور مسلمانوں کے خلاف اعلان کردہ جنگ میں شراکت دار تھا۔؟ امریکن ڈاٹ آر جی کی رپورٹ: یہ حملہ داعش سے وابستہ سلفی باغیوں نے کیا تھا جس نے مقامی باشندوں کو حماس کے دفاتر اور عمارتوں سے دور رہنے کی بھی خبردار کیا ہے کیونکہ اس نے مزید حملے کرنے کا ارادہ کیا ہے۔ غزہ میں حماس اور داعش کے مابین تنازعہ اس وقت شروع ہوا جب مئی کے شروع میں فلسطینی فورسز نے انصار البیت المقدس کے زیر استعمال ایک عارضی مسجد کو منہدم کردیا۔ انصار البیت المقدس ایک مصری اسلام پسند گروہ ہے جس نے داعش سے بیعت کا وعدہ کیا ہے اور وہ اسلامی ریاست کے لئے فلسطینیوں کی بھرتی کرتا رہا ہے۔ المثابین مسجد کو منہدم کرنے کے بعد ، حماس نے اس کے بعد مقامی سلفیسٹ شیخ یاسر ابو ہولی سمیت سات افراد کو گرفتار کیا۔ داعش کا دعویٰ ہے کہ وہ فلسطینیوں کو ایک ایک کر کے ہلاک کر دے گا؟ اور یہ کہ وہ فلسطینی انٹیلی جنس ایجنسی کے لئے کام کرنے والے تمام افسران کے نام اور پتے جانتا ہے۔
