# Supplementary material for: Supervised ensemble learning methods towards automatically filtering Urdu fake news within social media
Source: PeerJ Comput Sci. 2021 Mar 9;7:e425. doi: 10.7717/peerj-cs.425 (PMC7959660; doi:10.7717/peerj-cs.425)
Supplement: Supplemental Information 1 — News articles are in the .txt file format to read and process by machine learning code. [file peerj-cs-07-425-s001.zip › UFN/0/189.txt]

سیاسی سائنسدان ہلیری - سالگرہ مبارک ہو ، ہلیری۔ آپ عظیم کاموں میں مقدر تھے۔ اور تم اسے جانتے ہو۔ *** میں حیران رہ گیا۔ میں نے نیپلس یونیورسٹی ، سینٹ تھامس ایکناس یونیورسٹی ، جیمبٹسٹا ویکو ، اور بینیڈٹو کروس ، جیسے 505050 ویں گریجویشن کلاس کی طرح سیاسیات میں گریجویشن کیا۔ میں نے جتنا ہو سکے اس میدان کے ساتھ قائم رہنے کی کوشش کی ہے ، حالانکہ میں نے معاشیات اور سیاسی معیشت پر توجہ دینے کو ترجیح دی ہے۔ میں نے ہمیشہ اس مفروضے کو حاصل کیا ہے کہ سیاست "ممکنہ فن ہے۔" لیکن ، آئیے اس پر اچھی طرح نظر ڈالیں۔ اس فارمولے میں کیا ہے ، اگر نہیں رکھا گیا تو ، اس عظیم سائنس کی خصوصیت اس میں کوئی تعجب کی بات نہیں ہے کہ سیاست جھگڑا کرنے کا فن بن گئی ہے۔ اختلاف کی فن؛ جب کہ ہم خطرناک پانیوں میں ڈوب رہے ہیں۔ کوئی تعجب نہیں، ریاستہائے متحدہ اور پوری دنیا میں سیاست دو دھڑوں کے مابین پولرائز ہوگئی ہے جو موت کی بالادستی کے لئے لڑتے ہیں۔ سیاسی طبقے کی موت نہیں ، بلکہ لاکھوں افراد کی نفسیاتی اور جسمانی موت۔ اس ملک میں ، ممالک کا سب سے امیر ، بنی نوع انسان کے لئے آخری بہترین امید ہے۔ بیرون ملک مقیم لاکھوں افراد کو چھوڑ دو۔ اس میں کوئی تعجب نہیں کہ دائیں اور بائیں دونوں پالیسیوں کے اس سیٹ پر مرکوز ہیں: "ان کو ان کے حقوق سے انکار کریں their ان کی عزت کو دور کریں winter سردی کی سردی کی رات میں انہیں ایک گرم سوپ دیں and اور سکون سے سوئے جائیں۔" خیرات کے اس بدنامی کے بارے میں کیا کہنا ہے؟ اعلی اخلاقیات کے اس بے حرمتی کا کیا کہنا ہے؟ سیاست کے اس بدنظمی کے بارے میں کیا کہنا ہے؟ اور وہاں دوسری رات میں ، ہیلری کلنٹن پر ان کی دستاویزی فلم میں ، سی این این کی اسکرین پر لکھے ہوئے الفاظ کو سن اور دیکھ رہا تھا۔ - اشتہار - "سیاست ممکنہ فن نہیں ہے" سیاست ناممکن کو "ممکن بنانا" کا فن ہے۔ یہ الفاظ ہیں ، آج یا کل کی ہلیری کے نہیں۔ یہ ایک ایسی نوجوان عورت کے الفاظ ہیں جو پختہ وقار والے ویلزلی کالج میں روایت کو توڑ رہی ہیں اور اس کالج کی تاریخ میں پہلی ویلیڈیکٹرین بن گئیں۔ یہ ہلیری ہی ہیں جنھیں اپنی کلاس کی رہنمائی کرنے کے لئے کہا جاتا ہے ، ویلزلے میں ماہرین تعلیم یا منتظمین کے ذریعہ دعوت نامے کے ذریعہ نہیں ، بلکہ اس کی ہم جماعت نے جو ان کی قیادت کی طاقت کو تسلیم کیا تھا۔ یہ ہلیری روڈھم ہیں ، بعد میں کلنٹن بن گئیں ، جنہوں نے اپنی تیار تقریر کو پھینک دیا اور اپنی تقریر کو نہایت بخوبی پیش کیا: "سیاست ممکنہ آرٹ نہیں ہے" سیاست ناممکن کو ممکن بنانے کا فن ہے۔ " یہ ہلیری ہے جسے فورا immediately ہی قومی پریس میں قدرت کی ایک قوت کے طور پر پہچانا جاتا ہے: عورت کی فطرت۔ یہ وہ عورت ہے جو زندگی بھر سیاسی سائنس کے بارے میں تحقیق و تحریر اور گفتگو کر سکتی تھی۔ - اشتہار - یہ ایک ایسی عورت ہے جو فضل اور آسانی کے ساتھ اکیڈمی کی کھیتوں پر چڑھ سکتی تھی۔ اس کے بجائے "انہوں نے اتنی کم عمری میں جو کچھ دریافت کیا تھا اس پر عمل کرنے کو ترجیح دی۔ وہ اپنی آستین لپیٹ کر بچوں کے لئے بہتر زندگی گزارنے کے لئے کام کرنے چلی گئی جس کی وجہ سے وہ ایک معاشرے کے ذریعہ واضح طور پر برباد ہوئے تھے۔ کنٹرول اور قلت اور خوف کے۔ - اشتہار - یہ ایک ایسی عورت ہے جو فضل اور آسانی کے ساتھ اکیڈمی کی کھیتوں پر چڑھ سکتی تھی۔ اس کے بجائے "انہوں نے اتنی کم عمری میں جو کچھ دریافت کیا تھا اس پر عمل کرنے کو ترجیح دی۔ وہ اپنی آستین لپیٹ کر بچوں کے لئے بہتر زندگی گزارنے کے لئے کام کرنے چلی گئی جس کی وجہ سے وہ ایک معاشرے کے ذریعہ واضح طور پر برباد ہوئے تھے۔ کنٹرول اور قلت اور خوف کے۔ - اشتہار - یہ ایک ایسی عورت ہے جو فضل اور آسانی کے ساتھ اکیڈمی کی کھیتوں پر چڑھ سکتی تھی۔ اس کے بجائے "انہوں نے اتنی کم عمری میں جو کچھ دریافت کیا تھا اس پر عمل کرنے کو ترجیح دی۔ وہ اپنی آستین لپیٹ کر بچوں کے لئے بہتر زندگی گزارنے کے لئے کام کرنے چلی گئی جس کی وجہ سے وہ معاشرے کے ہاتھوں واضح طور پر برباد ہوگئے تھے۔ کنٹرول اور قلت اور خوف کے۔
