# Supplementary material for: Supervised ensemble learning methods towards automatically filtering Urdu fake news within social media
Source: PeerJ Comput Sci. 2021 Mar 9;7:e425. doi: 10.7717/peerj-cs.425 (PMC7959660; doi:10.7717/peerj-cs.425)
Supplement: Supplemental Information 1 — News articles are in the .txt file format to read and process by machine learning code. [file peerj-cs-07-425-s001.zip › UFN/0/19.txt]

سابق اسسٹنٹ ایف بی آئی ڈائریکٹر: کلنٹن ایک کرائم فیملی ہیں - سابق اسسٹنٹ ایف بی آئی ڈائریکٹر: کلنٹن اکتوبر میں ایک کرائم فیملی ہیں یہ بات توثیق کی ہے۔ اور اگر اب ایف بی آئی کے اعلی حکام میں کچھ بھی ہے تو ، یہ جرائم کے اہل خانہ ہیں۔ یقینی طور پر یہ تجربہ کی پہلی سنجیدہ سطح ہے جس کا ہیلری کسی بھی شعبے میں دعویٰ کرسکتا ہے۔ Cl € Cl کلینٹنز ، جو کہ جرائم کا خاندان ہے ، بنیادی طور پر ، â €؟ سابق اسسٹنٹ ایف بی آئی کے ڈائریکٹر جیمز کلسٹروم نے کہا۔ یہ بھی منظم جرائم کی طرح ہے۔ میرا مطلب ہے کلنٹن فاؤنڈیشن ایک سیسپول ہے۔â â ؟؟ all all - کِلسٹروم ، جو 90 کی دہائی کے آخر میں ٹی ڈبلیو اے کی 800 پرواز کے دھماکے کی تحقیقات کی راہنمائی کے لئے مشہور تھے ، نے کہا کہ ڈیموکریٹک صدارتی امیدوار ہلیری کلنٹن ایک "مذہبی جھوٹا" تھیں؟ انہوں نے اٹارنی جنرل لورٹیٹا لنچ پر بھی الزام عائد کیا اور یہ دعوی کیا کہ انہوں نے کلنٹن کے نجی سرور کی تحقیقات میں رکاوٹ پیدا کردی ہے۔ "یہاں مسئلہ یہ ہے کہ یہ تفتیش کبھی بھی حقیقی تفتیش نہیں تھی ،" €؟ انہوں نے کہا۔ the. œ یہ مسئلہ ہے۔ ان کے پاس کبھی بھی گرینڈ جیوری نہیں کھڑی ہوئی تھی ، اور اس کی وجہ یہ ہے کہ ان کے پاس کبھی بھی عظیم الشان جیوری پر پابندی نہیں لگائی گئی ، مجھے یقین ہے ، لورٹیٹا لنچ بھی ساتھ نہیں چل پائے گی۔ " کلسٹروم نے یہ بھی کہا کہ ایف بی آئی کے ڈائریکٹر جیمز کامی اور ایف بی آئی کی باقی قیادت تحقیقات کو روکنے کے لئے ذمہ دار ہے ، باقی بیورو کی نہیں۔ "ایجنٹوں پر جو کچھ چل رہا ہے اس پر سخت ناراض ہیں ، مجھے معلوم ہے کہ حقیقت کے مطابق ، â â ؟؟ انہوں نے کہا۔ لیکن میڈیا کے مطابق ، ہیلری کی تفتیش کرنے والے ایف بی آئی ہی اصل جرم ہے۔ â € ؟؟ کلسٹروم نے یہ بھی کہا کہ ایف بی آئی کے ڈائریکٹر جیمز کامی اور ایف بی آئی کی باقی قیادت تحقیقات کو روکنے کے لئے ذمہ دار ہے ، باقی بیورو کی نہیں۔ "ایجنٹوں پر جو کچھ چل رہا ہے اس پر سخت ناراض ہیں ، مجھے معلوم ہے کہ حقیقت کے مطابق ، â â ؟؟ انہوں نے کہا۔ لیکن میڈیا کے مطابق ، ہیلری کی تفتیش کرنے والے ایف بی آئی ہی اصل جرم ہے۔ â € ؟؟ کلسٹروم نے یہ بھی کہا کہ ایف بی آئی کے ڈائریکٹر جیمز کامی اور ایف بی آئی کی باقی قیادت تحقیقات کو روکنے کے لئے ذمہ دار ہے ، باقی بیورو کی نہیں۔ "ایجنٹوں پر جو کچھ چل رہا ہے اس پر سخت ناراض ہیں ، مجھے معلوم ہے کہ حقیقت کے مطابق ، â â ؟؟ انہوں نے کہا۔ لیکن میڈیا کے مطابق ، ہیلری کی تفتیش کرنے والے ایف بی آئی ہی اصل جرم ہے
