# Supplementary material for: Supervised ensemble learning methods towards automatically filtering Urdu fake news within social media
Source: PeerJ Comput Sci. 2021 Mar 9;7:e425. doi: 10.7717/peerj-cs.425 (PMC7959660; doi:10.7717/peerj-cs.425)
Supplement: Supplemental Information 1 — News articles are in the .txt file format to read and process by machine learning code. [file peerj-cs-07-425-s001.zip › UFN/0/190.txt]

بوم! صدر ریگن نے مظاہرین کو کس طرح سنبھالا: "مذاکرات؟ بات چیت کرنے کے لئے کیا ہے؟" [ویڈیو] »per - حق اشاعت ber 100© 100© 100PercentFedUp.com ، لبرٹی الائنس کے ساتھ مل کر | جملہ حقوق محفوظ ہیں. فخر کے ساتھ ڈبلیو پی ڈیفولرز نے تیار کیا۔ ہمارے ای میل نیوز لیٹر کے 100 F فیڈ اپ اندرونی بننے کے لئے لوپ میں رہو۔ سبسکرائب
