# Supplementary material for: Supervised ensemble learning methods towards automatically filtering Urdu fake news within social media
Source: PeerJ Comput Sci. 2021 Mar 9;7:e425. doi: 10.7717/peerj-cs.425 (PMC7959660; doi:10.7717/peerj-cs.425)
Supplement: Supplemental Information 1 — News articles are in the .txt file format to read and process by machine learning code. [file peerj-cs-07-425-s001.zip › UFN/0/191.txt]

لنکس 11/12/16 - نیٹو کے لئے ٹرمپ کی فتح کا کیا مطلب ہے؟ این پی آر. چارلس قریب کو پرچم لگاتے ہیں ، جو ہمارے سامراجی منصوبے کی بنیاد کا غیرمعمولی طور پر اشارہ ہے۔ بریکسٹ ترکی تیزی کے ساتھ دہشت گردی کی حکومت کی طرف بڑھ رہا ہے بینکاک پوسٹ (تیز) ٹرمپ منتقلی۔ میں کوشش کر رہا ہوں ، اور امید کرتا ہوں کہ ٹرمپ کے صدر بننے پر اصل میں کیا کریں گے اور کیا یہ کامیاب ہوگا ، اس بارے میں سگنل سے شور کو دور کرنے میں ، آپ تبصرے میں مدد کریں گے۔ "will œsuccessâ €؟" اس پر مشتمل سب سے پہلے اس پر عمل درآمد کیا جا رہا ہے اور دوسرا ، اس کو اور اس کی انتظامیہ کو جائز ظاہر کیا جائے (جیسا کہ انتخابی مہم کے وعدوں کو پورا کرتے ہوئے ووٹرز یا طاقتور مفاد پرست گروہوں کو اس کی ضرورت ہے جو اس کی ضرورت ہے)۔ اپنی مہم کے دوران پیغام رسانی میں تمام تبدیلیوں کے باوجود ، ٹرمپ امیگریشن ، تجارت اور بنیادی ڈھانچے کی سرمایہ کاری کی کمی پر مستقل تھے ، اور ان تینوں کارکنوں کے حالات کو بہتر بنانے کے طریقوں کے طور پر دکھایا گیا۔ اورسیاسی سائنس دان ٹام فرگسن کا کہنا ہے کہ اعداد و شمار سے پتہ چلتا ہے کہ ٹرمپ کو ووٹ دینے کی جزباتی رائے دہندگان کے ساتھ اس طرح کے سوالات کے منفی جوابات دینے کے ساتھ بہت زیادہ ارتباط پیدا کیا گیا تھا کہ آیا معیشت یا ملازمت کی صورتحال بہتر ہوگئی تھی۔ ٹرمپ اور سینڈرز نے دونوں پارٹیز میں ملازمت کی اعلی سطح کو ترک کرنے اور اجرت میں اضافے کو ایک اہم پالیسی اہداف کے طور پر گلی میں پڑی طاقت کو پایا۔ لیکن اگر ٹرمپ ان مقاصد کو پہنچانے کے اپنے وعدے کو پورا کرنا چاہتے ہیں تو ، وہ اپنی ہی پارٹی سے متصادم ہیں ، جو کارکنوں کو کمزور رکھنے اور آزادانہ تجارت کو برقرار رکھنے کے خواہاں ہیں (کارپوریٹ ریپبلیکنز ، خاص طور پر ایسے حلقے جن میں عالمی سطح پر کاروبار شامل ہیں جیسے) آٹوز ، واضح سرپرستی کی وجوہات کی بنا پر ، آزاد خیال ، نظریے سے ہٹ کر)۔ یہ بتاتے ہوئے کہ تجارتی پالیسی اور امیگریشن نفاذ وہ شعبے ہیں جہاں صدر کو کافی طول بلد ہے ، چاہے اور ان لڑائیوں میں وہ کس طرح ملوث ہیں اس کی ابتدائی جانچ ہوگی کہ آیا اس کا ارادہ ہے اور اس پر عملدرآمد کرنا ہے یا نہیں۔ آخر میں یہ بات ذہن میں رکھیں کہ ٹرمپ کے پاس نہ صرف ایک پتلی بینچ کا عملہ ہے ، بلکہ وہ دانشورانہ بھی ہیں۔ ان کے مشورے کے بہت سارے ذرائع نظریات پسند ہیں جو برطانیہ میں بریکسیٹرز کو پسند کرتے ہیں ، خوشی سے ان تبدیلیوں کی سفارش کرسکتے ہیں جو شاید دھندے لگے (ان کو) اس بات کا اشارہ نہیں رکھے کہ آپریشنل مضمرات ڈراؤناش ہیں۔ مثال کے طور پر ، میں نے ٹرمپ کی منتقلی کی ٹیم سے متعلق پالیسی کو بتایا کہ بظاہر اس سفارش پر منصوبہ بنا رہی ہے کہ ٹرمپ کی صدارت کے پہلے دن ہی امریکہ سے نکلنے والی نوفٹا اور ڈبلیو ٹی او کی سفارش کی جائے۔ دعا کیج، ، کیا انہوں نے اس بات پر غور کیا ہے کہ امریکی کسٹم کے لئے ، اور غیر ملکی رسم و رواج سے نمٹنے والے امریکی برآمد کنندگان کے لئے اس کا کیا مطلب ہے؟ دوسرے الفاظ میں، دائیں بازو کے تھنک ٹینک کی اقسام جن پر ٹرمپ ٹیم انحصار کررہی ہے وہ تنظیمی صلاحیت کے معاملات سے بے پرواہ ہونے کا خطرہ ہے کیونکہ یونانیوں کا خیال تھا کہ ان کے پاس گریکسٹ میں ٹرمپ کارڈ (پن کا ارادہ ہے) (ننگے دارالحکومت میں نئے لوگوں کے لئے) ہے۔ ، ہمارے پاس اس عنوان پر خطوط کا ایک وسیع سلسلہ تھا ، کچھ مثالوں کے لئے یہاں ، یہاں اور یہاں ملاحظہ کریں)۔ تو مثال کے طور پر ، بی بی سی کی یہ کہانی ملاحظہ کریں: ٹرمپ کو اوبامہ کیئر کی بنیادی دفعات likes €€€˜˜€˜˜˜˜˜˜˜˜˜˜˜˜˜â€ likes likes likes likes likes likes خاص طور پر ، پہلے سے موجود حالات کا احاطہ کرنے اور بچوں کو 26 سال تک کی عمر کے بچوں کو پسند کرنے کی پسند کرتی ہیں۔ کیا یہ "اصلاح اور اصلاح" ہے؟ کانگریس میں مسٹر ٹرمپ کے پرجوش حامیوں اور قدامت پسند سیاستدانوں کے کیڈر کے ساتھ کوششیں اڑ نہیں سکتی ہیں ، جو قانون کو جڑ سے اکھاڑ پھینکنا چاہتے ہیں۔ مسٹر ٹرمپ انتخابی مہم کے دوران اکثر ریپبلکن آرتھوڈوکس کے ساتھ توڑ پڑے اور سیاسی قیمت ادا نہیں کرتے تھے۔ وہ یہ سیکھ سکتا ہے کہ صدر کی حیثیت سے وہ اپنی پارٹی اسٹیبلشمنٹ کی مدد کے بغیر آگے نہیں بڑھ پائیں گے۔ ڈبلیو ایس جے انٹرویو میں ، ٹرمپ کا کہنا ہے کہ وہ ہیلتھ لاء وال اسٹریٹ جرنل کے کچھ حصے رکھنے کو تیار ہے۔ نوکری تخلیق پر بہت زیادہ زور نوٹ کریں۔ کارٹر کے دور میں یہ ڈیموکریٹک پارٹی کا لمبا ستارہ تھا۔ انہوں نے پینس کی ملازمت کی بھی وضاحت کی ، جو صحت کی دیکھ بھال میں مدد کرنے اور ٹرمپ کی پالیسیاں کانگریس کو فروخت کرنے کے لئے ہے۔ یہ جو بائیڈن کے کردار سے ملتا جلتا ہے۔ اور انہوں نے انتظامیہ کو ان اعتدال پسند شامی باشندوں کی تلاش کو مسترد کردیا۔ حکمت عملی. ٹرمپ کا کہنا ہے کہ وہ ہیلتھ لاء وال اسٹریٹ جرنل کے کچھ حصے رکھنے کو تیار ہے۔ نوکری تخلیق پر بہت زیادہ زور نوٹ کریں۔ کارٹر کے دور میں یہ ڈیموکریٹک پارٹی کا لمبا ستارہ تھا۔ انہوں نے پینس کی ملازمت کی بھی وضاحت کی ، جو صحت کی دیکھ بھال میں مدد کرنے اور ٹرمپ کی پالیسیاں کانگریس کو فروخت کرنے کے لئے ہے۔ یہ جو بائیڈن کے کردار سے ملتا جلتا ہے۔ اور انہوں نے انتظامیہ کو ان اعتدال پسند شامی باشندوں کی تلاش کو مسترد کردیا۔ حکمت عملی. ٹرمپ کا کہنا ہے کہ وہ ہیلتھ لاء وال اسٹریٹ جرنل کے کچھ حصے رکھنے کو تیار ہے۔ نوکری تخلیق پر بہت زیادہ زور نوٹ کریں۔ کارٹر کے دور میں یہ ڈیموکریٹک پارٹی کا لمبا ستارہ تھا۔ انہوں نے پینس کی ملازمت کی بھی وضاحت کی ، جو صحت کی دیکھ بھال میں مدد کرنے اور ٹرمپ کی پالیسیاں کانگریس کو فروخت کرنے کے لئے ہے۔ یہ جو بائیڈن کے کردار سے ملتا جلتا ہے۔ اور انہوں نے انتظامیہ کو ان اعتدال پسند شامی باشندوں کی تلاش کو مسترد کردیا۔ حکمت عملی
