# Supplementary material for: Supervised ensemble learning methods towards automatically filtering Urdu fake news within social media
Source: PeerJ Comput Sci. 2021 Mar 9;7:e425. doi: 10.7717/peerj-cs.425 (PMC7959660; doi:10.7717/peerj-cs.425)
Supplement: Supplemental Information 1 — News articles are in the .txt file format to read and process by machine learning code. [file peerj-cs-07-425-s001.zip › UFN/0/192.txt]

انڈور گارڈننگ پر تبصرہ آسان بنایا گیا: نیوٹریٹر! بذریعہ انڈور گارڈننگ آسان ہے: نیوٹریٹر! . Col "اجتماعی ارتقاء بزنس نیوز یوکے | گارڈننگ بزنس نیوز یوکے - ٹویٹر پر بانٹیں Iâ always ™ always always میں نے ہمیشہ اپنے اندرونی اندرونی باغ رکھنے کا خواب دیکھا تھا تاکہ میں سردیوں کے دوران خود کفیل ہوسکوں ، لیکن میں ایک چھوٹے سے اپارٹمنٹ میں رہتا ہوں اور اس میں ہائیڈروپونک نظام کی کوئی گنجائش نہیں ہے۔ ! نیوٹری ٹاور کا شکریہ ، میرا یہ خواب اب ممکن ہے! نیوٹری ٹاور نیوٹری ٹاور ایک عمودی ہائیڈروپونک نظام ہے جو خاص طور پر انڈور استعمال کے لئے ڈیزائن کیا گیا ہے۔ پیٹنٹ کے زیر التوا عمودی روشنی کے ڈیزائن کا استعمال کرنے والا یہ پہلا سسٹم ہے۔ یہ ٹکنالوجی آپ کو قیمتی فرش کی جگہ لینے کے بغیر پہلے سے کہیں زیادہ خوراک اگانے کی اجازت دیتی ہے! صرف 2 مربع فٹ زیریں منزل میں ، جس میں 48 برتن ہیں ، مارکیٹ میں کھانے کو بڑھانے کا یہ سب سے موثر طریقہ ہے۔ نیوٹری ٹاور ایک عمودی ہائیڈروپونک نظام ہے جو سادہ ، خوبصورت اور موثر ہے۔ پیٹنٹ کے زیر التوا عمودی لائٹنگ ڈیزائن اور کشش ثقل سے کھلا غذائی اجزاء کی فراہمی کا نظام آپ کے گھر کے سالوں میں کھانے کو بڑھانے کا یہ سب سے مؤثر طریقہ بناتا ہے۔ مضبوط اپنی مرضی کے مطابق ایلومینیم فریم عمودی لائٹنگ والا واحد نظام انرجی موثر اعلی آؤٹ پٹ بلب معیاری 24 برتن لے آؤٹ انتہائی حسب ضرورت ہے برتن آسانی سے دیکھ بھال کے لئے ہٹا دیئے جاتے ہیں کشش ثقل زیادہ تر کام کرتا ہے بڑے ذخائر کا مطلب ہے کم بحالی کا پرسکون پمپ ہر گھنٹے میں صرف چند منٹ چلتا ہے انفرادی ٹائمر تاکہ آپ اپنے کنٹرول میں ہو چھوٹے زیر اثر اس کو کہیں بھی رکھنے کی اجازت دیتا ہے نیوٹری ٹاور کو اپنے صارفین کی ضروریات کے مطابق لچکدار بنائے جانے کے لئے ڈیزائن کیا گیا ہے۔ آپ اپنے سسٹم کو پتوں کے سبز یا پھلوں اور سبزیوں یا امکس کی طرف زیادہ پر مبنی ہونے کے ل custom اپنی مرضی کے مطابق بنا سکتے ہیں! چونکہ یہ ایک ہائڈروپونک نظام ہے ، اس سے نمٹنے کے لئے کوئی گندا مٹی نہیں ہے۔ والہالہ موومنٹ سے تعلق رکھنے والے میرے دوست جنہوں نے ذاتی طور پر نظام کو دیکھا اور اس کے ساتھ بات چیت کی ہے اس نے اس سے اتنا پیار کیا ہے کہ وہ اسے اپنے گرین ہاؤس سے متاثرہ ارتھش میں استعمال کریں گے! اگر آپ کو اب بھی یقین نہیں آرہا ہے کہ یہ نظام خوفناک کیوں ہے تو ، آپ کے باورچی خانے میں فوڈ انقلاب کیوں ہوسکتا ہے اس کی 8 وجوہات جاننے کے لئے یہاں کلک کریں
