# Supplementary material for: Supervised ensemble learning methods towards automatically filtering Urdu fake news within social media
Source: PeerJ Comput Sci. 2021 Mar 9;7:e425. doi: 10.7717/peerj-cs.425 (PMC7959660; doi:10.7717/peerj-cs.425)
Supplement: Supplemental Information 1 — News articles are in the .txt file format to read and process by machine learning code. [file peerj-cs-07-425-s001.zip › UFN/0/193.txt]

امریکہ نے کیوبا پر پابندی کو ختم کرنے کا مطالبہ کرتے ہوئے اقوام متحدہ کے ووٹ سے پرہیز کیا - کیوبا کی پابندی کو ختم کرنے کا مطالبہ کرتے ہوئے اقوام متحدہ کے ووٹ سے امریکی پرہیز 24 سال میں پہلی بار بدھ کے روز 193 رکنی جنرل اسمبلی نے 191 ووٹوں کے ساتھ قرارداد منظور کی۔ اسرائیل ہی تھا ، صرف امریکہ کے علاوہ ، صرف دوسرا نظرانداز۔ ووٹ غیر پابند ہے لیکن اس کا سیاسی وزن ہوسکتا ہے۔ کیوبا کے وزیر خارجہ برونو روڈریگ نے ریاست ہائے متحدہ امریکہ اور کیوبا کے مابین تعلقات میں بہتری لانے کے مستقبل کے لئے اس اقدام کو ایک مثبت اقدام قرار دیا۔ روئٹرز کے مطابق روڈریگ نے ستمبر میں کہا تھا کہ اس پابندی پر گذشتہ سال کیوبا کی 4.6 بلین ڈالر لاگت آئی ہے ، اور 50 سالہ پابندی کی لمبائی میں ہونے والے مکمل نقصان کا تخمینہ $ 125.9 بلین تھا۔ جب پہلی بار اعلان کیا گیا تھا کہ امریکی حکومت ووٹ سے پرہیز کرے گی تو پوری جنرل اسمبلی نے اس کی تعریف کی۔ resolution € this اس قرارداد پر قائم رہنے کا مطلب یہ نہیں ہے کہ امریکہ کیوبا کی حکومت کی تمام پالیسیوں اور طریقوں سے متفق ہے۔ ہم نہیں کرتے ، â €؟ سامنتھا پاور نے اقوام متحدہ میں امریکی سفیر کو منگل کے روز جنرل اسمبلی میں بتایا۔ انہوں نے کہا کہ ہم انسانی حقوق کی سنگین خلاف ورزیوں سے گہری تشویش میں مبتلا ہیں کہ کیوبا کی حکومت اپنے ہی لوگوں کے خلاف معافی مانگ رہی ہے۔ انہوں نے کہا ، اے پی کے مطابق۔ اوباما انتظامیہ نے 2014 کے آخر میں کمیونسٹ کے زیر اقتدار ملک کے ساتھ تعلقات کو معمول پر لانا شروع کیا ، جس سے تجارت اور سفری پابندیوں میں نرمی آئی۔ 20 جولائی ، 2015 کو ، سفارتی تعلقات بحال ہوگئے ، اور دونوں ممالک کے سفارت خانوں کو دوبارہ کھول دیا گیا۔ مکمل پابندی ختم کرنے سے ریپبلکن کے زیرانتظام کانگریس کی حمایت حاصل ہوگی ، جو انتظامیہ کی کوششوں کی تنقید بنی ہوئی ہے ، اس نے یہ بحث کرتے ہوئے کہا کہ اس نے کیوبا کو بہت سی مراعات کی پیش کش کی ہے اور اس کے بدلے میں خاص طور پر انسانی حقوق اور غیرقانونی جائیداد کی بحالی پر بہت کم مراعات دی گئی ہیں۔ . اوباما نے مارچ میں 88 سال میں امریکی صدر کے ذریعہ ہوانا کا پہلا دورہ کیا تھا۔ آر ٹی کے ذریعے یہ ٹکڑا RINF متبادل نیوز نے اجازت یا لائسنس کے ساتھ دوبارہ شائع کیا
