# Supplementary material for: Supervised ensemble learning methods towards automatically filtering Urdu fake news within social media
Source: PeerJ Comput Sci. 2021 Mar 9;7:e425. doi: 10.7717/peerj-cs.425 (PMC7959660; doi:10.7717/peerj-cs.425)
Supplement: Supplemental Information 1 — News articles are in the .txt file format to read and process by machine learning code. [file peerj-cs-07-425-s001.zip › UFN/0/194.txt]

نوجوان ترکوں کو پتہ چلا کہ ٹرمپ پہلی بار دہائیوں میں ری پبلکنوں کے لئے یوٹاہ کو کیوں ہارنے والا ہے (ویڈیو) - ویس ولیمز الیکشن 2016 ، سیاست ، ویڈیوز 27 اکتوبر ، 2016 کو نوجوان ترکوں نے پتا چلا کہ ٹرمپ پہلی بار دہائیوں میں ری پبلکنوں کے لئے یوٹا کیوں کھونے والا ہے۔ یہ ان میں سے ایک ہے ، اگر قوم میں سب سے زیادہ قدامت پسند ریاستیں نہیں ، بڑے پیمانے پر چرچ آف جیسس کرسٹ آف لیٹر ڈے سینٹس ، عرف مورمونز کا شکریہ۔ اور اس طرح یہ عام طور پر انتخابی نقشوں پر ایک ٹھوس ، روشن سرخ ریاست ہوتی ہے۔ یوٹھا ماضی میں years 64 برسوں میں جمہوری صدارتی امیدوار کے لئے ایک بار پھر سن â64 anti of کے گولڈ واٹر مخالف لہر میں چلا گیا تھا۔ لیکن اس سال یہ ممکن ہے کہ یوٹاہ ریپبلکن کالم میں شامل نہ ہوں جب ووٹ کا اضافہ ہوجائے گا۔ یہ ، کم از کم ڈونلڈ ٹرمپ کی سربراہی میں ریپبلکن کالم میں نہیں ، جسے بیہیو اسٹیٹ میں رائے دہندگان نے بڑے پیمانے پر مسترد کیا ہے۔ بہت سارے مذہبی عقائد کے حامل یوٹاہ ووٹرز ٹرمپ سے خوش نہیں ہیں ، اور بہت سارے مسیحی انجیلی بشارت کے قائدین کے برعکس جنہوں نے ناجائز جنسی سلوک کے الزامات کے باوجود ان کی گاڑی پر گامزن رہنے کا فیصلہ کیا ہے ، اتہان بول رہے ہیں اور ریاست کو کھیل میں ڈال رہے ہیں۔ ینگ ترکوں نے مائیکل شور کو ریاست بھجوایا تاکہ یہ معلوم کریں کہ لوگوں کے ذہنوں میں کیا ہے ، اور ان میں سے بہت سے لوگوں نے اسے بتانا بالکل صاف تھا - وہ یہ نہیں سوچتے کہ ٹرمپ ان کے عیسائی کا اچھا نمائندہ ہے۔ عقائد. نوجوان اٹھانس شوری میں سے کسی نے بھی بات نہیں کی تھی انہوں نے ٹرمپ کو ووٹ دینے کا ارادہ کیا تھا۔ کچھ نے کہا کہ وہ گیری جانسن کو ووٹ دیں گے۔ کالج کے ایک طالب علم نے اشارہ کیا کہ وہ ہلیری کو ووٹ دینے پر غور کرے گا۔ لیکن یہ نام ایون میک ملن تھا جو کسی اور کے مقابلے میں زیادہ آتا ہے۔ میک ملن ریپبلکن ہیں جو صدر کے لئے آزادانہ مہم چلا رہے ہیں۔ وہ ایک مورمون بھی ہے ، جو اسے یوٹاہ میں ایک بہت بڑا فائدہ فراہم کرتا ہے۔ ریاست کے کچھ حالیہ انتخابات میں کلنٹن کے ساتھ ہی میک ملن پولنگ ہوئی ہے ، لیکن پھر بھی ٹرمپ کو پیچھے چھوڑ رہے ہیں۔ لیکن جیسا کہ بنجمن مورس نے فائیو ٹریٹی ایٹ میں نوٹ کیا ہے ، ان انتخابات کے طریقہ کار کے بارے میں سوالات موجود ہیں جس کا مطلب یہ ہوسکتا ہے کہ یوٹاہ میں میک مولین کی حمایت اس سے بھی زیادہ ہے جس کو اس کا سہرا مل رہا ہے۔ چاہے مکالمین یوٹاہ میں جیتتے ہوں یا ٹرمپ ایک چھوٹی موٹی کامیابی حاصل کرنے میں کامیاب ہوں ، ایک بات یقینی ہے: ان کے متعدد روایتی unlike € h کرسٹیئن €؟ کے برعکس؟ گہرے جنوب اور باقی راکی ​​ماؤنٹین خطے کے ہم منصب ، بہت سے مورمون ٹرمپ یا ان کی پالیسیوں کا کوئی حصہ نہیں چاہتے ہیں ، جن میں سے کچھ شورو کو یہ بتانے کے لئے بالکل تیار تھے کہ وہ غیر مسیحی سمجھتے ہیں۔ نہ صرف یوٹاہ کے ہارنے سے ٹرمپ کے وہائٹ ​​ہاؤس کے جیتنے کے پتلے امکانات کو مزید ٹھیس پہنچے گی ، میک ملن کی وہاں جیتنے سے وہ مستقبل میں تاریخ کی کتابوں میں قدم رکھ سکتا ہے جس نے 1968 میں جارج والیس کے بعد انتخابی ووٹ حاصل کرنے کے بعد تیسری پارٹی کے پہلے امیدوار کی حیثیت سے کامیابی حاصل کی تھی۔ یوٹیوب کے توسط سے یوٹاہ میں موڈ کے بارے میں مائیکل شوری کی رپورٹ: جارج فری / گیٹی امیجز کے توسط سے نمایاں
