# Supplementary material for: Supervised ensemble learning methods towards automatically filtering Urdu fake news within social media
Source: PeerJ Comput Sci. 2021 Mar 9;7:e425. doi: 10.7717/peerj-cs.425 (PMC7959660; doi:10.7717/peerj-cs.425)
Supplement: Supplemental Information 1 — News articles are in the .txt file format to read and process by machine learning code. [file peerj-cs-07-425-s001.zip › UFN/0/195.txt]

میئر ڈی بلیسیو کے بارے میں تبصرہ کیا گیا ہے کہ ڈاکٹر ڈیوئن کے ذریعہ ہاٹ ڈاگ کارٹس گلوبل وارمنگ کا باعث بن رہی ہیں - 28 اکتوبر ، 2016 کو ڈی سی جی کے ذریعے پوسٹ کیا گیا 2 تبصرے یہ لڑکا گرم ہوا سے بھرا ہوا ہے۔ وائی ​​این وائی پوسٹ کے ذریعے: ڈی بلیسیو انتظامیہ یہ دعوی کرتے ہوئے شہر میں فوڈ ٹرک کی تعداد کو محدود کرنے کی کوشش کر رہی ہے کہ ہر ہاٹ ڈاگ اور کبوب کی ٹوکری لاس اینجلس میں ٹرک کی سواری سے زیادہ آلودگی کا باعث بنتی ہے۔ ڈپٹی ہیلتھ کمشنر کورن شیف نے بدھ کے روز سٹی کونسل کی سماعت میں یہ دعویٰ کیا کہ ایک ایسا بل ڈوبنے کی بظاہر کوشش کی جا رہی ہے جس سے 2023 تک شہر میں کھانے پینے والے دکانداروں کے اجازت ناموں کی تعداد دوگنا ہوجائے گی۔ "میٹ گرلنگ شہر میں فضائی آلودگی کا ایک اہم ذریعہ ہے۔" شِف نے کہا۔ diesel ne - ایک اضافی فروش پیسنے والے گوشت میں ایک دن میں ذرات کی آلودگی کی مقدار خارج ہوجاتی ہے جس کے برابر ڈیزل ٹرک 3،500 میل ڈرائیونگ کا اخراج کرتا ہے۔ نیا بل 2023 تک اجازت ناموں کی تعداد 8000 تک بڑھا دے گا اور خلاف ورزیوں کو کم کرنے کے لئے ایک نفاذ ٹیم تشکیل دے گا۔ 1983 کے بعد سے ، اسٹریٹ فوڈ فروخت کرنے کے اجازت ناموں کی تعداد 4،235 پر مستحکم ہے۔ لیکن سڑکوں پر اس سے کہیں زیادہ گاڑیاں بھی موجود ہیں ، کیوں کہ کچھ دکاندار بغیر لائسنس کے صرف دکان کھولتے ہیں اور جب تک وہ پکڑے نہیں جاتے ہیں کام کرتے ہیں۔ شِف نے استدلال کیا کہ فوڈ کارٹس کی تعداد میں اضافے کے ضوابط کے ساتھ عمل کرنے کی ضرورت ہے جن میں یہ شرط لگا دی گئی ہے کہ یہ گاڑیاں ماحول دوست ماحول میں چلتی ہیں۔ سٹی کونسل کے رکن مارک لیون (ڈی مانہٹن) ، جو اجازت ناموں میں اضافے کے بل کی کفالت کررہے ہیں ، نے تعجب کیا کہ کیا یہ پہلے سے ہی معاملہ ہے۔ "ہمارے پاس شہر میں ہوا کے معیار کے بارے میں قوانین موجود ہیں جو فی الحال یہ طے کرتے ہیں کہ کسی بھی فوڈ اسٹبلشمنٹ کو گرل کے اوپر ڈھیر لگانا ہے۔" لیون نے کہا۔ that € s کیا یہ اس وقت قانون نہیں ہے؟ â € ؟؟ تاہم ، شِف انہوں نے کہا کہ گاڑیوں کو ریگولیٹ کرنے کے لئے ایسے کوئی قوانین موجود نہیں ہیں کیونکہ انھوں نے آلودگی سے متعلق بہتر حفاظتی اقدامات کو یقینی بنانے کے لئے تجاویز میں تاخیر کا اعلان کیا تھا۔ really really œ ہم واقعتا یہ دیکھتے ہیں کہ ہم کونسل کے ساتھ کام کرنے کا ایک موقع سمجھ کر یہ سوچنے کے ل to کہ ہم اس جدید کاری کے عمل کو ہوا کے معیار کو بہتر بنانے کے لئے کس طرح استعمال کرسکتے ہیں ، â €؟ کہتی تھی. "موجودہ قوانین اصل میں ان اخراجوں پر قابو نہیں رکھتے جن کے بارے میں ہم فکر مند ہیں۔" € ؟؟ کاروبار میں بہتری کے اضلاع اور شہر کے باسیوں نے بھی وینڈر پرمٹ میں اضافے میں تاخیر پر زور دیتے ہوئے کہا کہ کچھ محلوں میں پہلے ہی بہت سارے ہیں ، لیکن ان پر عمل درآمد میں اضافہ ہوا ہے۔ "انفورسمنٹ آئیڈیا ایک بہت اچھا آئیڈیا ہے ، ہے؟" NYC BID ایسوسی ایشن کے شریک صدر ، ایلن بیر نے کہا۔ â € œ â â â see see see see see see see see see see see works works works works works works works works works works see see see see see see see see see see see see آئیے ہم افراتفری میں اضافہ شروع کرنے سے پہلے انھیں کتنے وسائل کی ضرورت ہے یہ دیکھ لیں۔ €؟ لیکن گلی فروشوں نے استدلال کیا کہ انہوں نے ان اصلاحات کا بہت لمبا انتظار کیا ہے جس کی وجہ سے وہ قانونی طور پر غیر قانونی طور پر کام کرنے سے منتقلی کرسکیں گے۔ اسٹریٹ وینڈر پروجیکٹ کے ڈائریکٹر شان باسنسکی نے ان بلوں کو ہمارے خوابوں سے تعبیر کیا۔ لیکن انہوں نے کہا کہ وہ زیادہ تر کی حمایت کرتا ہے۔ "یہ ایک معقول سمجھوتہ ہے ، ہے؟" انہوں نے کہا۔ "اس تبدیلی کے لئے فروخت کنندہ 35 سال سے انتظار کر رہے ہیں۔ . . ہم یقینی طور پر ہونے والے مطالعے کا خیرمقدم کرتے ہیں ، لیکن ہم یہ نہیں سوچتے کہ اس پیشرفت میں تاخیر کرنی چاہئے جس کی ضرورت ہے۔ اصلاحات کا وقت اب آگیا ہے۔ â ؟؟ سماعت سے پہلے ، کچھ دکانداروں نے باہر ریلی نکالی ، اور مطالبہ کیا کہ شہر کے عہدیداروں اور پولیس سے انہیں ہراساں کرنا اور مجرموں کی طرح سلوک کرنا بند کیا جائے۔ بل کمیٹی کے سامنے موجود رہے گا جبکہ ممبران ممکنہ تبدیلیوں پر تبادلہ خیال کریں گے۔
