# Supplementary material for: Supervised ensemble learning methods towards automatically filtering Urdu fake news within social media
Source: PeerJ Comput Sci. 2021 Mar 9;7:e425. doi: 10.7717/peerj-cs.425 (PMC7959660; doi:10.7717/peerj-cs.425)
Supplement: Supplemental Information 1 — News articles are in the .txt file format to read and process by machine learning code. [file peerj-cs-07-425-s001.zip › UFN/0/196.txt]

امریکہ غالباight ٹرمپ کے مستحق نہیں ، لیکن ڈیمس اور ہلیری کھو جانے کے مستحق ہیں - بار کے منیجنگ ایڈیٹر بروس اے ڈکسن صدر ڈونلڈ ٹرمپ کے ذریعے ٹویٹ ویجیٹ؟ ایسی بات کیسے ہوئی؟ ایک قابل اور بامقصد کلنٹن مہم میں ڈونلڈ ٹرمپ کو شکست دینا چاہئے تھی۔ ہیلری کلنٹن اور ایک پرسنٹر ڈیموکریٹس نے یقینی فتح کے جبڑوں سے شکست کیسے چھین لی؟ امریکہ شاید ٹرمپ کے مستحق نہیں ہے ، لیکن ڈیمس اور ہلیری کو بار کے منیجنگ ایڈیٹر بروس اے ڈکسن نے اسے گنوا دیا تھا۔ کروٹ پکڑنے والے نسل پرست نسل کے شخص نے جھوٹ بولنے والے کارپوریٹ وارمونجر کو پیٹا۔ ڈونلڈ ٹرمپ امریکہ کے صدر منتخب ہیں۔ اس طرح نہیں ہونا تھا۔ ٹرمپ کے 58 votes ملین ووٹ کلنٹن کے مقبول ووٹوں سے کم تھے ، جو 2008 میں ریپبلکن ہارے میک کین اور 2012 میں رومنی کے مقابلے میں ایک ملین یا دو کم تھے ، اوبامہ کے 2012 اور 2008 کے نمبروں سے چھ اور دس لاکھ تھے۔ بوفنیش ٹرمپ اتنے کم ٹرن آؤٹ کے ساتھ منتخب ہوئے تھے کیوں کہ ہلیری کلنٹن کی مہم اس سے بھی کم قابل اور قابل اعتبار تھی۔ گستاخانہ زبان لینے کے ل Barack باراک اوباما سیاہ سامعین سے پہلے تعینات کرتے ہیں ، ہلیری کی مہم نے کزن پوکی کو کبھی بھی سوفی سے اٹھنے اور ووٹ ڈالنے کی کوئی وجہ نہیں دی۔ ریپبلکن اور ڈیموکریٹک پارٹیاں ایک جیسے فیصد سرمایہ کار / شراکت کاروں کی ملکیت ہیں۔ ڈیموکریٹک پارٹی کے شاٹ کال کرنے والوں نے فیصلہ کیا کہ وہ برنی سینڈرز کے ساتھ جیتنے کے بجائے ہلیری کلنٹن سے ہارنے کا خطرہ مول لیں گے۔ لہذا ڈیموکریٹک پارٹی کی قیادت ، ان کے میڈیا اتحادیوں اور پورے سیاہ فام سیاسی طبقے نے ہلیری کلنٹن کو پیچھے چھوڑ دیا اور کسی بھی ریپبلکن مخالف کے خلاف بہترین موقع کے ساتھ ، ڈیموکریٹ وی ٹی سینیٹر برنی سینڈرز کی ملی بھگت اور سازش میں مدد ملی۔ ایک بار جب برنی سینڈرز کا خاتمہ ہوا تو ہلیری نے ایک سست اور غیر موثر مہم چلائی ، صرف تین کارڈوں سے ایک ہاتھ کھیلا۔ پہلا ٹوٹا ہوا ریکارڈ تھا کہ کس طرح ناقابل تصور اور بے مثال تباہی ہو گی جب ٹرمپ کی صدارت ایک ایسا منحرف جنسی شکاری ہوگا جس نے آب و ہوا کی تبدیلی کو ایک دھوکہ دہی کا اعلان کیا اور اسقاط حمل ، کھلی حراستی کیمپوں ، اوبامائکیئر کو کالعدم قرار دینے ، اسٹاپ کو قانونی حیثیت دینے ، دیوار بنانے کا جرم ثابت کیا ، نینڈر اسٹالز کو سپریم کورٹ میں مقرر کریں ، اوباما کی پالٹری بیس لاکھ کی بجائے چھ یا دس لاکھ تارکین وطن کو ملک بدر کریں اور جو روسیوں کی گرفت میں ہوں۔ روسیوں کے بارے میں بات کو چھوڑ کر ، نکسن کے بعد سے ہی جمہوریہ کے ہر صدارتی امیدوار کی ڈیموکریٹس نے یہی تصویر کھینچی ہے۔ ایک کہانی نے بتایا کہ کئی بار صرف بوڑھا ہوتا ہے۔ پارٹی رہنماؤں نے ویسے بھی اس پر اعتماد کیا ، اور یہ کافی نہیں تھا۔ وہ نااہلی تھی۔ ایک دوسرا اور نسبتا weak کمزور کارڈ جو ڈیموکریٹس نے کھیلا تھا وہ ایک ہیلری کلنٹن ، جو خواتین کی دفاعی اور انسانی حقوق کی قاتل تھی ، قاتل پولیس اہلکاروں کے ماموں کے ساتھ ہاتھ جوڑتی تھی ، اور کبھی کبھار کالی زندگی کے معاملات اور مجرموں کی اصلاح کی ضرورت کے بارے میں الجھتی رہتی تھی۔ نظام انصاف۔ لیکن بینکوں ، ارب پتیوں اور ایک فیصد کے ذریعہ ہلیری کا کئی دہائیوں طویل ریکارڈ عوام کے ذہن میں اس حد تک قائم ہے کہ دعویٰ ہلیری ایک مشکل فروخت ہے ، قابل اعتبار نہیں۔ ون پرسنٹر ڈیموکریٹس کا تیسرا کارڈ ، جس پر انہوں نے بہت کچھ لگایا تھا ، ہیلری کلنٹن اور مشیل کے ذریعہ ابتدائی اور غیر مشروط توثیق تھی۔ یہ بات 2011 اور 2015 میں شکاگو میں موثر ثابت ہوئی تھی جہاں 2011 اور 2015 میں اوبامہ کی برکات ، ڈیلے حکمرانی کی نصف صدی کے بعد شہر کے جگری رگ پر رحیم ایمانوئل کو باندھنے کی کلید تھیں۔ پورا سیاہ فام سیاسی طبقہ ہلیری کے پیچھے بھی پیچھے چلا گیا ، شہری حقوق کی شبیہیں جنہوں نے یہ افواہ کی کہ انہوں نے برنی سینڈرز کو کچھ دوسرے دانشمندوں کے پاس واپس نہیں دیکھا جس نے گرین پارٹی کے جل اسٹین کو ووٹ دینے کی یقین دہانی کرائی تھی۔ اجمو بارکا œ € c نشہ آوری â of کا ایک عمل تھا؟ یا شاید سفید استحقاق۔ لیکن صدر کے عہدے کے اختتام پر ، اوبامہ کی توثیق اس کام کو نہیں کرتی تھی جو پہلے ہوا کرتی تھی۔ سست جمہوریت پسندوں کی دو نسلوں کا شکریہ جنہوں نے سن 656565 Vot کے ووٹنگ رائٹس ایکٹ کی فتح کو مستحکم کرنے کی کوشش سے انکار کردیا تھا ، سپریم کورٹ نے 2013 میں اس کی اہم دفعات کو کالعدم قرار دے دیا تھا ، جس سے طلباء کی طرف سے بیلٹ تک رسائی کو محدود رکھنے کے مقصد سے قوانین اور طریقوں کا مقابلہ کیا جاسکتا تھا۔ ، اقلیتوں ، بوڑھوں اور انتخابی حلقوں سے ڈیموکریٹک کو ووٹ ڈالنے کا امکان ہے۔ 2016 کے انتخابی چکر میں ان طریقوں نے مزید چند ملین ڈیموکریٹک ووٹرز کو فہرستوں سے الگ کردیا۔ آخر کار ، ڈیموکریٹس اس صدارتی انتخابات میں اپنی ہی شکست کے مصنف تھے۔ ہلیری ایک فیصد کے خلاف مہم نہیں چل سکی کیونکہ ان کی جماعت ایک فیصد کی جماعت ہے۔ ہنری ڈیموکریٹس برنی خود بھی اس کنونشن کے بعد مزید بے روزگاری ، کم اجرت ، رہائش کا فقدان ، مستقل جنگ یا طبی امداد کی اعلی قیمت کو تسلیم نہیں کرسکتے ہیں یا وہ اپنے خلاف مہم چلارہے ہیں۔ ڈونلڈ ٹرمپ نسل پرستی اور نعت پرستی کے کچھ پراسرار اضافے کی وجہ سے جیت نہیں سکے۔ انہوں نے جیت لیا کیونکہ ہلیری کلنٹن کی مہم خود سے بھی کم متاثر کن اور کم قابل تھی ، اور انہوں نے فتح کے جبڑوں سے اپنی شکست چھیننے کے لئے سخت محنت کی۔ ہوسکتا ہے کہ امریکہ صدر ڈونلڈ ٹرمپ کا مستحق نہ ہو۔ لیکن ہلیری کلنٹن جیتنے کے قابل نہیں تھیں ، بروس ڈکسن بلیک ایجنڈا رپورٹ میں منیجنگ ایڈیٹر اور جی اے گرین پارٹی کی شریک چیئرمین ہیں۔ وہ رہتا ہے اور ماریٹا جی اے کے قریب کام کرتا ہے اور اس سے رابطہ کیا جاسکتا ہے
