# Supplementary material for: Supervised ensemble learning methods towards automatically filtering Urdu fake news within social media
Source: PeerJ Comput Sci. 2021 Mar 9;7:e425. doi: 10.7717/peerj-cs.425 (PMC7959660; doi:10.7717/peerj-cs.425)
Supplement: Supplemental Information 1 — News articles are in the .txt file format to read and process by machine learning code. [file peerj-cs-07-425-s001.zip › UFN/0/197.txt]

کلنٹن کرائم فیملی کی زندگی میں صرف ایک اور دن - پچھلے 24 گھنٹوں میں ، کلنٹن کرائم فیملی کے حوالے سے معلومات کے کچھ انتہائی حیرت انگیز ٹکڑے ٹکڑے ہوگئے۔ مجھے حیرت ہے کہ جرائم کتنی وسیع پیمانے پر ہے جس میں صرف 24 گھنٹوں کے خبروں کا چکر رہا ہے۔ اسانج کے وکلاء ہلاک ہوگئے ہیں۔ دو وکیل ہیں جنہوں نے وکی لیکس کے بانی ، جولین اسانج کی نمائندگی کی تھی ، جو انتقال کر گئے تھے اور ان کی موت قریب قریب ہی تھی ، صرف ایک ماہ کے علاوہ۔ اسنج اٹارنی ، جان جونز ، ‚‚ خود کشی اس وقت سرزد وکیل نے کی تھی جب وہ مغربی ہمسٹیڈ میں ٹرین کے سامنے کود پڑے ، جس میں پولیس نے بدتمیزی کے کھیل کے امکان پر بھی غور نہیں کیا۔ کلنٹن فاؤنڈیشن کے بشکریہ حکام نے ، جوناس کی موت کے انداز کے بارے میں کوئی شبہ نہیں پایا۔ مائیکل رتنر نے سرکاری سیٹی پھونکنے والوں اور نظربند افراد کا دفاع کرتے ہوئے کیریئر بنایا ، کچھ ایسی بات جس پر کوئی بحث کرسکتا ہے وہ آسنجے ویل ہاؤس کے بالکل اندر تھا۔ رتنر کی موت پر معمور تھا۔ یہ امر اہم ہے کہ رتنر نے دراصل تین امریکی صدروں کے خلاف مقدمہ دائر کیا تھا اور جارج ڈبلیو بش کو عراق جنگ میں امریکہ کو جھوٹ بولنے میں ملوث کرنے کی کوشش کی تھی۔ یقینی طور پر ، جب someone ‚رتنر جیسا کوئی شخص جس نے اسانج کی نمائندگی کرنا شروع کردی تھی ، اسے کلینٹنس اور کلنٹن فاؤنڈیشن کے لئے ایک خوفناک خطرہ تھا اور اس سے نمٹا جانا تھا۔ ان کی زندگی کے خوف سے بل کلنٹن کے مواخذے کا مقدمہ چل رہا ہے ، ہاں وہی ہارون کلین جس نے ای میلز جاری کیے تھے ، ان کے پاک ہونے سے پہلے ہی یہ ظاہر کیا تھا کہ کلنٹن اپنے ذاتی سرور کے ذریعے سفیر کے سفری منصوبوں کے ذریعے بھیج رہی تھیں۔ بن غازی میں اپنی موت سے قبل اسٹیونس ، حال ہی میں ڈیو شپرز نے بل کلنٹن کے مواخذے کے مقدمے کی سماعت کے چیف انوسٹی گیٹر کا انٹرویو لیا۔ جہازوں نے یہ دعویٰ کیا کہ وہ اب بھی اپنی زندگی کے خوف میں جیتا ہے۔ .. â‚¬Å “آج بھی ، میں ہلیری سے خوفزدہ ہوں۔ بالکل میں گھبرا گیا ہوں۔ کیونکہ اگر وہ دفتر میں آجاتی ہے۔ در حقیقت ، میں نے اپنی اہلیہ کو بتایا ، میں نے کہا ، "اگر ہلیری منتخب ہو جاتی ہیں تو ، ایف بی آئی یا کسی اور کو تلاش کریں کہ وہ آئیں اور مجھے اگلے دن اٹھائیں۔" ¢ â‚¬ . think ¢ the ¢ â‚¬Å â‚¬Å "اور مجھے لگتا ہے کہ میں صرف ایک ہی بچا ہوں۔ [سابقہ ​​کانگریس مین] ہنری ہائیڈ مر گیا ہے۔ [آزاد مشیر کینیتھ] اسٹار نے واقعی اس کو تکلیف نہیں دی۔ ہاں جب میں وہاں سے باہر گیا تھا تو میں ڈر گیا تھا جب سے تب سے گھبرا گیا ہوں۔ کیونکہ معاملات ہوتے ہیں۔ معاملات ہوتے ہیں ۔Ã ¢ â‚¬Â ؟؟ کلین نے اپنے انٹرویو کو ونس فوسٹر کی مبینہ خود کشی کے علاقے میں جانے کی اجازت دی جس پر شپرز کو یقین تھا کہ اس کا واقعہ ہلیری کلنٹن کے مجرمانہ سلوک کو چھپانے کے لئے ڈیزائن کیا گیا تھا۔ جہازوں نے بھی مواخذے کی تحقیقات کا ذکر کیا ، اور کلنیکا کے گرد مونیکا لیونسکی کے ساتھ اپنے تعلقات کے بارے میں جھوٹ بولا ہوا ، انہوں نے ہلیری کلنٹن سے کم از کم تین قتل کے شواہد کا انکشاف کیا۔ تاہم ، جیسا کہ شپنگ نے بتایا ، تفتیش صرف لیونسکی زاویہ تک ہی محدود تھی۔ یہ واقعی اس حقیقت کی وجہ سے شرمندہ ہے کہ ہلیری کلنٹن کو 1990 کے دہائیوں میں ہی روکا جاسکتا تھا اور آج یہ قوم کسی معدومیت کی سطح کے واقعے جیسے کلینٹن صدارت کے چشم کشا کے طور پر اپنی زندگی کے لئے لڑ نہیں رہی ہوگی۔ . ہیلری کلنٹن کے ہاتھوں انتھونی وائنر اپنی جان سے خوفزدہ ہیں۔ ایک خراب فریق کانگریس ، جو کم عمر لڑکیو سے متعلق اپنی ذات کی نامناسب نامناسب تصویروں سے جنسی تعلقات کو روک نہیں سکتا تھا ، شاید انہوں نے انجان طور پر ہلیری روڈھم کلنٹن کے سیاسی تابوت میں ایک اور بہت بڑی کیل لگا دی تھی۔ ذرائع کے مطابق ، اب ہم جانتے ہیں کہ ایف بی آئی نے غلطی سے دریافت کیا کہ وینر کے پاس متعدد ای میلز تھیں جن پر شبہات کے ساتھ نشان لگا دیا گیا تھا - جس کی وجہ سے زندگی کی انشورنس â‚¬Â â‚¬Â؟ ‚‚ اور ایف بی آئی نے پایا کہ یہ ای میل براہ راست ایف بی آئی کی ہلیری کلنٹن کی تحقیقات سے متعلق ہیں۔ پریشان کن بات یہ ہے کہ ان ہی ذرائع نے اشارہ کیا کہ ذرائع کو ایک ماہ کے دوران ایف بی آئی کے حوالے کردیا گیا تھا۔ پہلے جب کہ ایف بی آئی ابھی بھی کلنٹن کرائم فیملی کے لئے مداخلت کا کام کررہی تھی۔ یہ بہت ہی اہم بات ہے کہ کامی نے کبھی ان خراب ای میلز کا ذکر نہیں کیا۔ NYPD کے پاس بھی ایسی ہی معلومات تھیں اور انہوں نے ایسا نہ کرنے کے شدید دباؤ کے باوجود معلومات کو لیک کرنے کا منصوبہ بنایا۔ اس معلومات سے نہ صرف یہ ظاہر ہوتا ہے کہ انتھونی وینر کلینٹنس سے اپنی زندگی کے انتہائی خوف میں مبتلا تھے کہ انہوں نے واقعی اس کی موت کی صورت میں اپنا جولیان اسانج کا انداز مردہ آدمی کے سوئچ کو تخلیق کیا۔ میں شامل کروں گا ، کہ ہما اپنی حفاظت کے ل sub تھوڑی دیر کے لئے سب وے ٹرینوں اور ہوائی جہازوں سے بچنا چاہیں۔ میں نے پیش گوئی کی ہے کہ وینر فوری طور پر ہلیری کو ہٹانے میں اسٹار گواہ بن جائیں گے ، یا جارج سوروس اس کے لئے انتخاب چوری کرنے کے قابل ہوجائیں تو ، ان کے مواخذے کے مقدمے کی سماعت ہوگی۔ نتیجہ ملک کی بھلائی کے لئے ، ہلیری کو فوری طور پر سبکدوش ہونے کی ضرورت ہے۔ اس نے مجموعی طور پر ہمارے نظام عدل اور قوم کو ایک مکمل ہنسی بنادیا ہے۔ کوئی بھی ، اور میرا مطلب ہے کہ کوئی بھی ، جو ہلیری کلنٹن کو ووٹ دے گا ، اسے آئینے میں لمبا نظر ڈالنا ہوگا اور اپنے آپ سے یہ پوچھنا ہوگا کہ آپ کس قسم کے انسان ہیں۔ آپ اپنے بچوں کا سامنا کیسے کرسکتے ہیں اور ان کی زندگی میں اخلاقی اتھارٹی ہونے کا دعوی کرسکتے ہیں اور اس شیطان راکشس کو ووٹ دے سکتے ہیں؟ کلنٹن کرائم فیملی کی زندگی کا یہ ایک اور دن ہے۔ کامن سینس شو میں P لیز عطیہ کریں ، براہ کرم ہمارے یوٹیوب چینل اور DONÃ ¢ â‚¬â „FOR T کو بھولیں L I" لائیک ¢ â‚¬Â "کو قبول کریں US یہ کھانے کی ذخیرہ کرنے میں مطلق بہترین ہے۔ ڈیو ہوجز ایک مطمئن صارف ہے۔ بہت دیر ہو جانے تک انتظار نہیں کرنا چاہئے۔ مزید معلومات کے لئے یہاں کلک کریں Ã ‚Ã. مزید معلومات کے لئے یہاں کلک کریں Seen.Life-the Facebook متبادل کا کوئی متناسب متبادل- کوئی سنسرشپ نہیں ، جاسوسی نہیں ہے۔
