# Supplementary material for: Supervised ensemble learning methods towards automatically filtering Urdu fake news within social media
Source: PeerJ Comput Sci. 2021 Mar 9;7:e425. doi: 10.7717/peerj-cs.425 (PMC7959660; doi:10.7717/peerj-cs.425)
Supplement: Supplemental Information 1 — News articles are in the .txt file format to read and process by machine learning code. [file peerj-cs-07-425-s001.zip › UFN/0/198.txt]

مسلمان باقاعدگی سے "انشاء اللہ" استعمال کرتے ہیں؟ (Arabic â od خدا کی خواہش â â ؟؟ عربی میں ہے) اور کوئی بھی اسے "کرسٹو فوبیک ™ ™ نفرت انگیز تقریر" نہیں کہتا ہے ¦ لہذا V V e ڈیوس وولٹ € کیوں ہے؟ (Latin € od God Godingœ œ ؟؟ لاطینی زبان میں) گرافٹی کو â € sاسلامو فوبیک called called صلیبی جنگ سے نفرت انگیز تقریر کہا جاتا ہے؟ - بی این آئی اسٹور 5 نومبر 2016 مسلمان باقاعدگی سے â € â انشاءاللہ use ؟؟ (عربی میں od œ od خدا کی مرضی کے مطابق €؟) اور کوئی بھی اسے "کرسٹو فوبیک â ™ نفرت انگیز تقریر" نہیں کہتا calls لہذا e â e ڈیوس وولٹ € کیوں ہے؟ (Latin € od God Godingœ œ ؟؟ لاطینی زبان میں) گرافٹی کو â € sاسلامو فوبیک called called صلیبی جنگ سے نفرت انگیز تقریر کہا جاتا ہے؟ جنوبی مائن کی نئی شریعت کے مطابق یونیورسٹی میں ، مورونک اسکول کے عہدیداروں کا کہنا ہے کہ e â e ڈیوس وولٹ €؟ عیسائیوں کے ذریعہ استعمال ہونے والے لاطینی فقرے کو طلباء کے سرکاری دفتر میں ایک ڈیسک اور دیوار پر لکھے جانے کے بعد ، کریسیڈس کے مشتعل فریاد کو ریاستی اٹارنی جنرل کے دفتر کے حوالے کیا جارہا ہے۔ پریس ہیرالڈ اس اصطلاح کو قرون وسطی کے عہد میں صلیبی جنگوں کے دوران عیسائیوں کے ل cry رونے کی آواز کے طور پر استعمال کیا جاتا تھا ، اور ابھی حال ہی میں اسے ایک مسلم مخالف توہین کہا جاتا ہے۔ کیمپس کمیونٹی کو ای میل میں ، یو ایس ایم کے صدر گلین کمنگز نے œ œ€titi--titititititititititititititititi gra gra gra gra graffffffffff condemned condemned condemned condemned condemned condemned condemned condemned condemned condemned condemned condemned condemned condemned کی مذمت کی؟ ووڈبری کیمپس سینٹر میں دفتر میں پائے گئے۔ . you œ میں آپ سے یہ جاننا چاہتا ہوں کہ اس کی طرف توجہ دینا ہماری اولین ترجیح ہے۔ ہماری کیمپس سیکیورٹی پوری طرح سے تفتیش کر رہی ہے کہ ہم کیا سمجھتے ہیں کہ نفرت انگیز جرم ہے ، € €؟ کمنگز نے لکھا۔ Students € our ہمارے طلباء کے ڈین کی ایک ٹیم انٹریگ گروپ ڈائیلاگ کے مواقع فراہم کرنے اور اس قابل مذمت عمل سے براہ راست اور بالواسطہ طور پر متاثرہ طلباء کی مدد کرنے کے حقائق سے پردہ اٹھانے کے لئے سخت کوشش کر رہی ہے۔ (یہ آزادانہ تقریر ہے ، آپ بیوقوف ہیں ، اور مسلمان روزانہ عین اسی جملے کا استعمال کرتے ہیں ، خاص طور پر جب غیر مسلموں پر ان کی موت کی پنت مسلط کرنے کی کوشش کی جاتی ہے) آئی ایس آئی ایس کے برطانوی ممبر زیادہ تر اپنے مسلمان طلباء کے ساتھ اظہار خیال کرنا چاہتا ہوں کہ مجھے کتنا افسوس ہے ہوں یہ ہوا ہے۔ براہ کرم جانئے کہ اس طرح کے اقدامات ہم سب کو متاثر کرتے ہیں۔ یہ وہ نہیں ہے جو یو ایس ایم ہے یا بننا چاہتا ہے۔ â € ؟؟ (یو ایس ایم سیاسی طور پر درست اسوائپس کا اسکول ہے جسے برطرف کیا جانا چاہئے) یو ایس ایم کے طلباء تنظیم کے صدر (ایک مسلمان ، یقینا)) ، محمد um um حمزہâ â کے مطابق؟ خان ، ایک مرد طالب علم جو طلباء حکومت کا حصہ نہیں ہے ، نے منگل کی سہ پہر گرافٹی کھینچ لی ، جب کہ سینیٹ کے دو ممبران دفتر میں تھے۔ خان ، جس نے تفتیش کی وجہ سے طالب علم کی شناخت کرنے سے انکار کردیا ، کہا کہ دونوں گواہوں نے کہا ہے کہ وہ اس جملے کے معنی کو نہیں سمجھتے تھے جو ایک دیوار پر بجلی کے تار کے احاطہ پر چھوٹے حروف میں لکھا گیا تھا ، اور ایک لکڑی کی میز یو ایس ایم عہدیداروں نے بھی طالب علم کا نام جاری نہیں کیا ہے۔ ایک فیس بک پوسٹ میں ، یو ایس ایم طلباء تنظیم کے نائب صدر میٹ ریمنڈ نے اس گرافٹی کی مذمت کی۔ "میں صرف یہ کہنا چاہتا تھا کہ یہ سب اس دن ہوا جب ایک دن پانچ مسلمان طلباء نے سینیٹر بننے کے لئے اسٹوڈنٹ گورنمنٹ سے درخواستیں مانگیں۔ مجھے یقین ہے کہ یہ کارروائی 'دھمکی آمیز دھمکیوں' کی ہے؟ (سنجیدگی سے؟ آپ کو اسٹریٹ جیکٹ میں لے جانا چاہئے) اس حقیقت سے منسلک ہونا ، â € ؟؟ ریمنڈ نے لکھا ، انہوں نے مزید کہا کہ طلباء حکومت کسی بھی نسل ، جنس ، مذہب ، جنسی ، معاشی پس منظر یا قومیت کے تمام طلباء کے لئے کھلا ہے۔ (یہ ہے ، لیکن آپ طلباء کو مسلمانوں سے نفرت کرنے کا الزام نہیں دے سکتے ، امریکہ کے لئے سب سے بڑا خطرہ) جنوب مغربی ایئر لائنز خود جانتی ہے کہ اس کا کیا مطلب ہے اور اس کے مطابق عمل کیا ، خود ، ہمارا اور ایگزیکٹو برانچ کے ماتحت ہماری کابینہ اس جرم کی سخت ترین الفاظ میں مذمت کرتی ہے۔ تعصب اور دھمکی کا۔ آئیے لوگوں کو دکھائیں کہ یو ایس ایم ایک متنوع اور جامع یونیورسٹی ہے جو سب کے سب آگے بڑھنے کے لئے ہے! â € ؟؟ جمعرات کو دوپہر کے کھانے کے وقت تقریبا 40 طلباء کے ایک گروپ نے مسلم طلبا کی حمایت میں ریلی نکالی۔ ریمنڈ نے کہا کہ وہ طالب علم سینیٹ سے ان دو ممبروں کو ووٹ ڈالنے کے لئے کہنے کا ارادہ رکھتے ہیں جن کے خیال میں اس واقعے کا مناسب جواب نہیں دیا۔ خان نے کہا کہ ان کا خیال ہے کہ جس شخص نے گرافٹی لکھی تھی اس کا مقصد مسلم طلبا کو ڈرانے کے لئے تھا جس نے طالب علم سینیٹ میں شمولیت میں دلچسپی کا اظہار کیا تھا۔ Muslims € Muslims جس طرح سے مسلمان دیکھتے ہیں (وہ لاطینی فقرہ) ، ہم اسے بالواسطہ طور پر دیکھتے ہیں جیسے "مسلمانوں کو قتل کریں" ، â € ™ â €؟ خان نے کہا ، جو مسلمان ہے۔ (لیکن مسلمان طلباء جو موت کو اسرائیل / موت سے امریکہ کہتے رہتے ہیں ان کے بارے میں کہا جاتا ہے کہ وہ اپنی آزادی اظہار رائے کا استعمال کرتے ہیں) یہ فوری طور پر نسل پرستانہ کی حیثیت سے نہیں دیکھا جاتا ہے ، لیکن یہ نسلی امتیاز نہیں ہے ، لیکن یہ لوگوں کے ایک مخصوص گروہ کو ڈرانے کے لئے ابھی بھی ، € € ؟؟ ریمنڈ نے کہا۔ â € nd اور اس نے اپنے مقصد کو پورا کیا ، حالانکہ اس کی زبان زبان کوڈت کی گئی تھی۔ â € ؟؟ (ایک ہی امید کر سکتا ہے۔ امریکہ پر کہیں بھی مسلمانوں کے عہدے پر پابندی عائد کی جانی چاہئے۔ وائٹ ہاؤس میں مسلمان نے جو گڑبڑا کیا ہے اس پر نظر ڈالیں)
