# Supplementary material for: Supervised ensemble learning methods towards automatically filtering Urdu fake news within social media
Source: PeerJ Comput Sci. 2021 Mar 9;7:e425. doi: 10.7717/peerj-cs.425 (PMC7959660; doi:10.7717/peerj-cs.425)
Supplement: Supplemental Information 1 — News articles are in the .txt file format to read and process by machine learning code. [file peerj-cs-07-425-s001.zip › UFN/0/199.txt]

ہلیری کلنٹن ، ایف بی آئی اور حقیقی نومبر کی حیرت: انفارمیشن - ہلیری کلنٹن ، ایف بی آئی اور ریئل نومبر کی حیرت بذریعہ پیپے ایسکوبار "جتنا برا بات ہے صدر کے اوپر والے لوگ فیصلے کرتے ہیں۔ انہوں نے ٹرمپ پر فیصلہ لیا ہوگا۔ یہ چیزیں حادثاتی طور پر نہیں ہوتی ہیں۔" "سپوتنک" - اس طرح ایف بی آئی جیمس کامی کے تازہ ترین بم دھماکے کے سربراہ کی طرف سے مشتعل ہونے والے سراسر سیاسی انتشار کے درمیان ، کائنات سے وابستہ حلقوں کے ماسٹر ماسٹروں میں محفوظ راہداری کے ساتھ ایک اعلی سطحی امریکی کاروباری محرک اور شیکر نے بات کی۔ یہ واقعی اب تک قائم ہے کہ امریکی اٹارنی جنرل لورٹیٹا لنچ نے کامی کو کانگریس کو اپنا خط جاری نہ کرنے کو کہا۔ لیکن کامی نے ویسے بھی کیا۔ اگر اس کے پاس نہ ہوتا اور امریکی صدارتی انتخابات کے بعد ایک گھوٹالہ Â– لامحالہ Â– کھل جاتا تو ، لینچ کو بالکل انکار کر دیا جائے گا کہ وہ اس کے بارے میں کچھ نہیں جانتی ہیں ، اور کامی فائرنگ کے راستے میں ہوں گے۔ لنچ ایک تصدیق شدہ کلنٹن مشین اثاثہ ہے۔ 1999 میں اس وقت کے صدر بل کلنٹن نے انہیں بروکلین یو ایس اٹارنی کا دفتر چلانے کے لئے مقرر کیا تھا۔ وہ نجی پریکٹس میں گھومنے والا دروازہ لیتے ہوئے 2002 میں چلی گئیں۔ اوبامہ کے ذریعہ وہ 2010 میں بروکلین کے دفتر واپس چلی گئیں۔ پانچ سال بعد ، وہ ڈجی ایرک ہولڈر کی جگہ ، 83 ویں امریکی اٹارنی جنرل بن گئیں۔ ایک قابل احترام مقدمہ پیش کیا گیا ہے کہ کامی نے ایف بی آئی میں سنجیدہ داخلی بغاوت کی بنیاد پر اپنا فیصلہ کن فیصلہ لیا ، جس کی سربراہی ان کے اہم لوگوں نے کی تھی۔ پھر بھی ایک اہم سوال جو انکار کرنے سے انکار کرتا ہے وہ یہ ہے کہ ایف بی آئی نے امریکی صدارتی انتخابات سے قبل گیارہ دن تک انتظار کیا کیوں کہ قیاس آرائی سے متعلق انتھونی وینیر کے لیپ ٹاپ پر ای میل کی تلاش کی جاسکتی ہے۔ ڈونلڈ کے ساتھ ایک معاہدہ؟ کاروباری ماخذ ، اگرچہ کلنٹن مشین سے خاص طور پر خارجہ پالیسی میں غیر ہمدرد ہے ، ایک حقیقت پسند سیاسی ہے ، سازشی تھیورسٹ نہیں ہے۔ وہ اس پر قائم ہے کہ - ایف بی آئی کی الٹ صدر کے حکم کے بغیر نہیں ہو سکتی تھی۔ اگر [کائنات کے ماسٹروں] نے اپنا نظریہ بدلا ہے تو وہ ہلیری کو ختم کردیں گے۔ "" وہ مزید کہتے ہیں ، "وہ ڈونلڈ کے ساتھ کسی دوسرے کی طرح معاہدہ کرسکتے ہیں۔ ڈونلڈ جیت؛ ماسٹر جیت؛ لوگ سمجھتے ہیں کہ ان کی آواز سنی گئی ہے۔ اور پھر اس میں کچھ قسم کی (کنٹرول شدہ) تبدیلی آئے گی۔ '' پورے صابن اوپیرا میں جو بات طے کی جاتی ہے وہ ہے کہ امریکی سیاسی نظام پر اعتماد faith جتنا کرپٹ ہوسکتا ہے ، برداشت کرنا چاہئے۔ یہ امریکی ڈالر پر اعتماد کی آئینہ دار ہے۔ اگر امریکی ڈالر پر اعتماد ناکام ہوجاتا ہے تو ، امریکہ ایک بالادست مالی طاقت کے طور پر مزید نہیں رہتا ہے۔ ماخذ بھی اتنا ہی مؤثر ہے کہ - ہیلری کی طرح بڑے پیمانے پر کوریج دیکھنا تقریبا almost غیر معمولی بات ہے۔ بل کلنٹن اور اٹارنی جنرل کے مابین ایک خفیہ ملاقات۔ ایف بی آئی نے تمام شواہد کو نظرانداز کیا اور ابتدائی طور پر ہلیری کو پورے ایف بی آئی کے قریب بغاوت کی منظوری دے دی ، جس کی تصدیق روڈولف جیولانی نے کی تھی جس کی وفاقی وکیل کے حیثیت سے ساکھ بلاشبہ ہے۔ کلنٹن "پلے کی ادائیگی" کی بنیاد ہے۔ ماسٹرز پریشان ہیں کہ یہ کام ختم ہوجاتا ہے۔ - "ریکارڈ سے پتہ چلتا ہے کہ - ماسٹروں کو عام طور پر اپنی حفاظت کے ل such اس حد تک نہیں جانا پڑتا ہے۔ انہوں نے بل کلنٹن کو مونیکا لیونسکی کی غلطی سے بچانے اور اسے ایوان صدر میں رکھنے کا انتظام کیا۔ اس معاملے میں ماسٹرز پر حملہ نہیں ہوا تھا۔ یہاں تک کہ وہ 1987 میں کیش تصفیے کے حادثے اور لیمان شکست کے آس پاس چوری کی واردات سے بھی فرار ہوگئے۔ ان تمام معاملات میں ان کے قابو پانے کے لئے کوئی چیلنج نہیں تھا ، جیسا کہ اب ہم دیکھتے ہیں کہ ٹرمپ کے ذریعہ عوام کے لئے کھلا ہے۔ انہوں نے غلط آدمی کی مخالفت کی اور ان کی توہین کی۔ ”” ہما ٹرین پر سوار ہلیری کلنٹن اکتوبر کے تعجب میں کمیے کے جبڑے کے گرنے کا مرکز نہیں ہیں۔ یہ دراصل اس کی دائیں ہاتھ کی خاتون اور ایرسٹز - "بیٹیÂ" ہما عابدین ہے۔ ہما عابدین کے جنوری کے شروع میں اس مضمون میں کافی حد تک نوگیٹس ہیں اور ان میں سے کچھ نے مثبت طور پر ابرو کی پرداخت کی ہے۔ اگر ہلیری کلنٹن ریاستہائے متحدہ (اگلی) کے اگلے صدر بن گئیں تو ، عابدین ، ​​متبادل کے طور پر سعودی عرب کی شہزادی کے نام سے جانا جاتا ہے ، زیادہ تر امکان ہلیری کی چیف آف اسٹاف بن جائے گا ، جو وائٹ ہاؤس کی تمام کارروائیوں کے پیچھے چلنے کی طاقت ہے۔ ایف بی آئی-ہما عابدین رابطے کی ایک جھلک یہاں دستیاب ہے۔ عابدین کو پہلی بار 2009 میں ٹاپ سیکریٹ کلیئرنس دیا گیا تھا ، جب ہلیری نے اپنے نائب چیف آف اسٹاف کو آپریشنز کے لئے نامزد کیا تھا۔ بعد میں عابدین نے کہا کہ وہ خصوصی رسائی پروگراموں (SAPs) میں پڑھے جانے پر "یاد نہیں رکھتی"۔ یہ یاد رکھنا بہت ضروری ہے کہ عابدین کی ایک ای میل huma@clintonemail.com تھی۔ اہم ترجمہ: وہ ریاستہائے متحدہ کے واحد محکمہ معاون تھے جن کی ای میلز کو بدنام زمانہ سبترین کلنٹن ای میل سرور کی میزبانی کی گئی تھی Â– جس کا ان کا دعوی تھا کہ وہ اس وقت تک موجود نہیں تھیں جب تک کہ وہ اس خبر کے بارے میں نہیں سنا۔ عابدین نے جوڈیشل واچ کے ذریعہ محکمہ خارجہ کے خلاف لائے گئے ایک مقدمے میں حلف برداری کی کہ انہوں نے اپنے تمام لیپ ٹاپ اور سمارٹ فون حوالے کردیئے ہیں جو برصغیر کے ای میل سرور کی تحقیقات سے متعلقہ ای میلز کی میزبانی کرسکتے ہیں۔ شاید ایسا نہ ہوا ہو۔ کامیÂ کی بمشکل کے مرکز میں واقع یہ لیپ ٹاپ عابدین اور اس کے شوہر وینر نے تقسیم ہونے سے پہلے ہی شیئر کیا تھا۔ اگر عابدین نے جھوٹ بولا تو اسے زیادتی کے الزام میں پانچ سال قید کی سزا ہوسکتی ہے۔ گویا پوری غیر قانونی ای میل کم سیکسٹنگ کہانی اتنی سخت نہیں تھی ، لیکن لگتا ہے کہ "کلیمیکس" سابق جوڑے کے مابین ایک مخلوط ریسلنگ میچ میں تبدیل ہوچکا ہے ، جس میں بڑا "پرائز" سلیمر ہے۔ ایف بی آئی نے بالآخر ایک وارنٹ حاصل کرلیا ہے اور اب وہ ڈھٹائی سے 650،000 سے بھی کم عابدین کی ای میلز تلاش نہیں کر رہا ہے جو سیکس فریک وینیر کے لیپ ٹاپ پر ملتا ہے۔ مقصد قطعی طور پر یہ طے کرنا ہے کہ کون کون سے لوگ برصغیر کے ای میل سرور سے آئے ہیں۔ گویا یہ کافی کم نہیں ہورہا ہے ، ایف بی آئی کلنٹن فاؤنڈیشن پر تحقیقات جاری رکھے ہوئے ہے۔ جیسا کہ ایف بی آئی کے سابق اسسٹنٹ ڈائریکٹر ٹام فوینٹس نے کہا ، The "ایف بی آئی کی کلنٹن فاؤنڈیشن میں گہری تحقیقات جاری ہیں ، یہ تحقیقات ایک جامع متحد کیس کی حیثیت سے آگے بڑھیں گی اور ہم آہنگی کی جائے گی ، تاکہ تحقیقات جاری ہے اور ہما ​​عابدین اور ان کی فاؤنڈیشن کی نوعیت میں سکریٹری خارجہ اور 'ادا کرنے کے لئے ممکنہ' کے بارے میں ان کے کردار اور سرگرمیاں ، جو اب بھی دیکھا جاسکتا ہے۔ چونکانے والی حقیقت پر غور کرنا ہوگا کہ وہ اگلے پوٹس کا انتخاب کرسکتے ہیں جو ایک وسیع و عریض "جامع اتحاد" ایف بی آئی تحقیقات کا موضوع ہے۔ ایک بوسیدہ ، درندہ نظام؟ ایک سابق وفاقی عوامی بدعنوانی کے پراسیکیوٹر رضاکارانہ طور پر مزاحیہ اقدام پر قابل احترام اقدام اٹھاتے ہیں۔ مختصرا In ، ایف این بی کے ایجنٹوں نے وینری کی جنسی تعلقات کی تحقیقات کی. اور وہ ای میل گیٹ کی تفتیش کرنے والے ایجنٹوں کا ایک الگ سیٹ ہیں Â— نے اس کے لیپ ٹاپ پر اسٹیٹ ڈیپارٹمنٹ کے ای میلز کے ثبوت دیکھے۔ کامی جانتا تھا کہ وینیر کے کمپیوٹر پر ای میلز کنگ کرنے کے لئے اسے سرچ وارنٹ کی ضرورت ہے۔ لہذا اس نے "ناگزیر quent اس کے بعد کے پہچان کو" پہاڑی کو ایک مبہم خط بھیجنے "کے ذریعہ پہلے سے خالی کردیا جس کے نتیجے میں ہر ایک اور بھی الجھن میں پڑ گیا۔ یہ تاویل اگرچہ صرف سطح پر کھجلی ہوسکتی ہے۔ گہرا اور گہرا ، ایسا معلوم ہوتا ہے کہ مزاحیہ فیصلے کو ایف بی آئی کے سینئر ایجنٹوں کی شورش نے "انتہائی لاپرواہی" سے ہرا دیا تھا۔ ان کے پاس کلنٹن (نقد) مشین پر کچھ یقینی سامان موجود تھا جس نے کبھی روشنی نہیں دیکھی۔ کامی انتخاب کے بعد کچھ کہنے کا انتظار کر سکتے تھے۔ ایف بی آئی کے برقرار رہنے کے بعد ، انہوں نے کلنٹن کے تمام ای میلز کی جانچ پڑتال کی تھی ، جن میں حذف شدہ افراد بھی شامل ہیں ، پوڈستا ای میلوں کا ذکر نہ کریں۔ لہذا وینیر کے لیپ ٹاپ کو سیکس کرنے پر ای میلز ایک محدود ہینگ آؤٹ سے زیادہ نہیں ہوسکتی ہیں۔ اس سے بھی زیادہ قابل تعریف وضاحت یہ ہے کہ کامی کو یہ کام نہ صرف ایف بی آئی کی داخلی بغاوت کی وجہ سے کرنا پڑا (یا اس کی وجہ سے اسے وکی لیکس کی سربلندی کی خواہش تھی؟) انہیں یہ کام کرنا پڑا کیونکہ یہ کلنٹن کلنٹن سے آگے بڑھ رہی ہے - "پلے کو ادا کرنا" ”اوبامہ انتظامیہ کی گہری وقفے سے لے کر وار پارٹی گھوٹالہ ، محکمہ انصاف ، سی آئی اے اور خود ایف بی آئی تک ، مکمل طور پر اس ساکھ میں شامل ہے۔ آگے کیا؟ اثر کے لئے تسمہ؛ یہ حتمی نومبر کی حیرت ہوسکتی ہے۔
