# Supplementary material for: Supervised ensemble learning methods towards automatically filtering Urdu fake news within social media
Source: PeerJ Comput Sci. 2021 Mar 9;7:e425. doi: 10.7717/peerj-cs.425 (PMC7959660; doi:10.7717/peerj-cs.425)
Supplement: Supplemental Information 1 — News articles are in the .txt file format to read and process by machine learning code. [file peerj-cs-07-425-s001.zip › UFN/0/2.txt]

ٹویٹر پر برنی کے حامی ڈی این سی کے خلاف غم و غصے میں بھڑک اٹھے: 'ہم نے آپ کو انتباہ کرنے کی کوشش کی! - € Kay ”کیڈی کنگ (@ کیڈی کینگ) 9 نومبر ، 2016 آج کی رات کے ڈیم نقصان سے سبق: ڈیموکریٹس کا ووٹروں کی باتیں سننے کا وقت۔ اسی اسٹیبلشمنٹ کے امیدواروں کی دوڑ بند کرو۔ â € ”9 نومبر ، 2016 کو برنی (@ پیپل 4 برنی) کے لوگ ، اگر ڈیمس سخت دوڑ نہیں چاہتے تھے تو انہیں برنی کے خلاف کام نہیں کرنا چاہئے تھا۔ Wal € "واکر بریگ مین (@ والکر براگ مین) 9 نومبر ، 2016 نیو یارک ٹائمز کے کالم نگار پال کرگ مین ، جو ہلیری کلنٹن کے متنازعہ ڈیموکریٹک پرائمری کے دوران سب سے زیادہ بولنے والے سرجری میں شامل تھے ، نے کلنٹن کی گرین پارٹی کے امیدوار جِل پر ناقص کارکردگی کا الزام لگایا۔ اسٹین ، جو اب تک قومی سطح پر ایک نہ ہونے کے برابر ووٹ حاصل کرچکے ہیں ، کہتے ہیں کہ کلنٹن کی جیت کو روکنے میں اسٹین 2016 کا رالف نڈر تھا۔ @ برنی ٹائچرز کے اکاؤنٹ میں کرگمین کے تجزیہ کو اس کے چہرے پر پھینک دیا گیا۔ آپ کا امیدوار مسئلہ تھا۔ ذمہ داری لو. https://t.co/KHyOuUSrFS € 9 "اساتذہ کے لئے برنی (@ برنیسٹیچرز) 9 نومبر ، 2016 ، اس ری ٹویٹ میں ، حال ہی میں ہلیری کلنٹن کی توثیق کرنے والی ریپبلکن ، آنا نیارو نے اس ٹویٹ میں 2016 کے صدارتی انتخابات کی مضحکہ خیز نوعیت کا خلاصہ کیا: جی او پی نامزد ہیلری کلنٹن سے ہار سکتی تھی۔ ڈیموکریٹس نے ایک ہی لاتعلق امیدوار کو نامزد کیا جو ٹرمپ سے ہار سکتا ہے An a a "آنا ناارو (@ آناناارو) 9 نومبر ، 2016 مشہور بائیں بازو کا فیس بک پیج دیور 98 فیصد ، جو پرائمری کے دوران سینڈرز کے حامی تھا ، نے ٹرمپ کے جواب میں کہا۔ صرف متن کے ساتھ سینڈرس کے چہرے کی ایک تحریر شائع کرکے اضافے - جو کچھ بھی ممکن ہے اس سے گریز کیا گیا ہے۔ شکریہ ، کچھ بھی نہیں ، DNC! € € ؟؟ ایک گھنٹے سے بھی کم عرصے میں میم کو تقریبا 15 15،000 بار بانٹ دیا گیا ہے: دیگر 98 Tuesday کے ذریعہ پوسٹ کیا گیا ، منگل 8 نومبر کو 2016 میں جب برنی سینڈرز نے جولائی میں ڈیموکریٹک نیشنل کنونشن سے عین قبل ہیلری کلنٹن کی تائید کی تھی ، تو ان کے بہت سے حامی ڈی این سی سے تعلق رکھنے والے امیدوار کی حمایت سے انکار پر ڈٹے رہے ، انہوں نے وکی لیکس ™ ™ انکشافات کی طرف اشارہ کیا کہ ڈی این سی کے اعلی عہدیدار اس کے پیچھے کام کررہے تھے۔ سینڈرز کی خلاف ورزیوں کو بیان کرنے کے لئے میڈیا کے شخصیات کے ساتھ ہم آہنگی کرکے کلنٹن کے حق میں ترازو کے اشارے۔ جی او پی کے نامزد امیدواروں کی رائے دہندگان کے مابین ٹرمپ کی ممکنہ صدارت کو منسوب کرنے کے بجائے ، اس انتخاب کی قربت کا اعتراف ہلیری کلنٹن کی نامناسب ریٹنگ کو بھی دیا جاسکتا ہے۔ ریئل کلیئر پولیٹکس کے مطابق ، 51 سے 57 فیصد کے درمیان کہیں بھی ووٹروں نے ڈیموکریٹک نامزد امیدوار کے بارے میں منفی رائے ظاہر کی ہے۔ شام 11 بجے تک مشرقی ، فلوریڈا ، مشی گن ، پنسلوینیا ، اور وسکونسن فون کرنے کے قریب نہیں ہیں۔ کلنٹن کے پاس ٹرمپ کے 187 کے انتخابی ووٹ ہیں۔ زیک کارٹ رائٹ ورجینیا کے رچمنڈ سے سرگرم کارکن اور مصن authorف ہیں۔ وہ سیاست ، حکومت اور میڈیا کے بارے میں لکھنے میں بہت خوش ہیں۔ اسے [ای میل محفوظ] پر ای میل بھیجیں
