# Supplementary material for: Supervised ensemble learning methods towards automatically filtering Urdu fake news within social media
Source: PeerJ Comput Sci. 2021 Mar 9;7:e425. doi: 10.7717/peerj-cs.425 (PMC7959660; doi:10.7717/peerj-cs.425)
Supplement: Supplemental Information 1 — News articles are in the .txt file format to read and process by machine learning code. [file peerj-cs-07-425-s001.zip › UFN/0/20.txt]

ہلیری جارحانہ مداخلت پسند خارجہ پالیسی چاہتی ہیں - 10-27-1 6 پہلے بل اور ہلیری کلنٹن کے شریک صدر میں آٹھ سال بلقان اور جارحیت کی دیگر جنگیں شامل تھیں۔ بش / چینی نے اپنی لاقانونیت سے تجاوز کیا۔ اوبامہ نے پچھلی دونوں انتظامیہ کی بدترین صورتحال کو ختم کیا - سات ممالک پر حملہ کرنا ، دوسروں کو عدم استحکام سے دوچار کرنا ، ہنڈوراس ، پیراگوئے اور برازیل میں بغاوت کا بندوبست ، وینزویلا کی جمہوریت کو خطرہ ، ہیٹی میں کٹھ پتلی راج نافذ کرنا ، پلانٹ کولمبیا کی امداد جاری رکھنا ، قتل عام ، گمشدگیوں اور حکومت مخالفین پر تشدد کا ذمہ دار دونوں ممالک کے ساتھ محاذ آرائی کا خطرہ بناتے ہوئے تیزی سے انسداد چین / روس کی پالیسیاں قائم کرنے کے ساتھ ساتھ۔ 27 اکتوبر کو ، وال اسٹریٹ جرنل نے کہا کہ 2016 کی انتخابی سیاست - خارجہ پالیسی اور بین الاقوامی مداخلت سے متعلق روایتی پوزیشنوں کو پامال کرتی ہے ، معمول کے بہت سے متعصبانہ امتیازات کو ختم کرنا اور نومبر میں جو بھی جیتتا ہے اس کے لئے سیاسی چیلینجز پیش کرنا۔ - ہیلری اپنے عوامی بیانات کے مطابق اور (کیا) اعلٰی معاونین کے مطابق ، بین الاقوامی سطح پر اوبامہ کی جارحیت کی بدترین حد سے تجاوز کر سکتی ہے۔ وہ براہ راست محاذ آرائی کا خطرہ مول کر روس ، چین اور ایران پر مزید سخت گیر ثابت ہوگی۔ اس سے قبل اس نے کہا تھا - "مجھے لگتا ہے کہ میں بہت واضح رہا ہوں کہ میرا مؤقف اس کے حق میں ہے جس کو میں نے سمارٹ پاور کہا ہے جو ہمارے اختیار میں تمام ٹولز کا استعمال کرتا ہے ، اور فوجی طاقت کو ہمیشہ آخری سہارا لینا چاہئے۔" خاتون ، امریکی سینیٹر اور سکریٹری خارجہ یہ دکھاتی ہیں کہ وہ کتنی بار جارحانہ انداز میں اس کی حمایت کرتی ہیں ، جنگوں کے لئے ان کا غصہ ناگزیر ہے۔ بحیثیت صدر اور کمانڈر ان چیف ، وہ ممکنہ طور پر اپنے پیشروؤں کی طرح بین الاقوامی اور آئینی قانون کی خلاف ورزی کریں گی ، اور وہ کسی بھی قوم کے خلاف جنگ لڑیں گی جس کا انتخاب وہ کرتے ہیں۔ سی آئی اے کے سابق قائم مقام ڈائریکٹر مائیکل موریل ، جو ممکنہ طور پر ہلیری انتظامیہ کے عہدے دار ہیں ، نے روس اور ایران پر نئی پابندیوں سمیت ، ایک زیادہ عضلاتی امریکی جغرافیائی کردار پر زور دیا ہے ، اس سے قبل یہ کہتے ہوئے: Sh "یمن میں حوثیوں کو ہتھیار لے جانے والے جہاز باقاعدگی سے ایران چھوڑ دیتے ہیں۔ مجھے امریکی بحریہ کے جہازوں پر سوار ہونے اور اگر ان کے پاس اسلحے موجود ہیں کہ ان جہازوں کو پھیرنے کے لئے اسلحہ موجود ہے تو اس پالیسی کے نقطہ نظر سے مجھے کوئی حرج نہیں ہو گا۔ "" اس طرح کی جارحیت سے مشرق وسطی کی جنگ پہلے سے کہیں زیادہ خطرہ ہوگی ، شاید روس اور چین کو بھی شامل کیا جائے۔ امریکی مداخلت کو چیلنج کرنا - ان کی قوموں کو جاننا اگلا ہے اگر یہ بند نہیں ہوا ہے۔ اس سے قبل ، ہیلری کے اعلی قومی سلامتی کے مشیر جیک سلیوان نے کہا تھا کہ - "(W) ہمیں اس کے غیر مستحکم رویے کے لئے اخراجات بڑھانے کی ضرورت ہے ، اور ہمیں اپنے سنی شراکت داروں کا اعتماد بڑھانے کی ضرورت ہے۔ Â "گذشتہ سال کے جوہری معاہدے میں ایران کے بارے میں امریکی پالیسی کو تبدیل کرنے میں ناکام رہا۔ وہ چاہتے ہیں کہ مغربی حامی کٹھ پتلی حکمرانی اپنی خودمختاری کی جگہ لے لے۔ علاقائی امن و استحکام کو مزید آگے بڑھانے میں ایران کے ساتھ تعاون کرنے کے بجائے ، ایک ہلیری انتظامیہ اس کو محاذ آرائی کے ساتھ چیلنج کرنے کی منصوبہ بندی کرتی نظر آتی ہے - شاید کسی اور جنگ کو ذہن میں رکھتے ہوئے ، مشرق وسطی کی دیگر ریاستوں کے مقابلے میں ، اس سے کہیں زیادہ بڑا چیلینج ، خاص طور پر روس کے مداخلت کا امکان ہے تو۔ اسٹیفن لینڈر مین شکاگو میں رہتا ہے۔ اس سے لینڈمین اسٹفین@sbcglobal.net پر رابطہ کیا جاسکتا ہے۔ بطور ایڈیٹر اور مصداق ان کی نئی کتاب کا عنوان "یوکرین میں فلیش پوائنٹ: ہاؤس مین رسک ڈس ڈبلیوڈبلیو III کے لئے یو ایس ڈرائیو کیسے ہے؟" http://www.claritypress.com/LendmanIII.html sjlendman.blogspot.com پر ان کی بلاگ سائٹ دیکھیں۔ پروگریسو ریڈیو نیٹ ورک پر پروگریسو ریڈیو نیوز آور پر معزز مہمانوں کے ساتھ اہم گفتگو سنیں۔ Rense.com کو مفت میں سپورٹ کریں & Rense.com پر ایماندار صحافت کی حمایت کریں RenseRadio کو سبسکرائب کریں! بہت سارے آن لائن آرکائیوز ، MP3s ، اسٹریمنگ آڈیو فائلیں ، اعلی ترین معیار کے لائیو پروگرام
