# Supplementary material for: Supervised ensemble learning methods towards automatically filtering Urdu fake news within social media
Source: PeerJ Comput Sci. 2021 Mar 9;7:e425. doi: 10.7717/peerj-cs.425 (PMC7959660; doi:10.7717/peerj-cs.425)
Supplement: Supplemental Information 1 — News articles are in the .txt file format to read and process by machine learning code. [file peerj-cs-07-425-s001.zip › UFN/0/200.txt]

بریکنگ: ایوانکا ٹرمپ نے افسوسناک اعلان کیا ڈونلڈ ٹرمپ اور سپورٹرز دونوں کو چونکا دیا گیا (ویڈیو) | پیشگوئی - (اس نیوز سے پہلے) ایوانکا ٹرمپ کو اپنے والد کی انتخابی مہم سے کنارہ کشی اختیار کرنے جارہی ہے ، کیونکہ ڈونلڈ ٹرمپ کی نفرت انگیز اور جنسی پسندانہ بیان بازی نے ایوانکا کے لباس اور طرز زندگی کے برانڈ کو سخت نقصان پہنچایا ہے۔ خواتین ایوانکا ٹرمپ کی طرف متوجہ ہو رہی ہیں کیونکہ وہ اپنے والد کے خلاف جنسی ہراساں کرنے کے الزامات کے باوجود اور 2005 میں آڈیو ٹیپ پر اسے غیر مہذ termsبانہ الفاظ میں گھمنڈ میں لے رہی ہیں کہ وہ خواتین کے ساتھ جو چاہے کرسکتا ہے اس کے باوجود اسے سپورٹ کررہی ہیں۔ اب ، خواتین کا بڑھتا ہوا گروپ ایوانکا ٹرمپ کلیکشن کے حصے کے طور پر فروخت کردہ لباس ، زیورات ، خوشبو اور لوازمات کی اس لائن کا بائیکاٹ کررہا ہے۔ وہ ان اسٹوروں پر بھی مطالبہ کر رہے ہیں جو برانڈ لے کر چل رہے ہیں ، بشمول نورڈسٹرم ، بلومنگ ڈیلس اور میسیس ، کو فروخت کرنا بند کریں۔ یہاں تک کہ اس نے اپنا ہیش ٹیگ ، # ایوانکینٹ ، کے ساتھ ساتھ # گراب یور والٹ بھی تشکیل دے دیا ہے۔ ڈیلی میل سے: انہوں نے گارڈین کو بتایا ، "اگر ایوانکا ٹرمپ نے انتخابی مہم سے خود کو دور کردیا تو میں اس کا بائیکاٹ نہیں کروں گا ،" شینن کولٹر نے ، جنھوں نے رواں ماہ کے شروع میں امریکیوں سے اس برانڈ کا بائیکاٹ کرنے کا مطالبہ کیا ، نے گارڈین کو بتایا۔ "جب وہ ٹیپ جاری کی گئی تھی لیکن میرے لئے کچھ بدل گیا تھا۔" کولٹر ، جو ایک مرد اعلی کے ہاتھ سے جنسی طور پر ہراساں کیے جانے کا اپنا تجربہ بانٹتا تھا ، نے 11 اکتوبر کو ایک ریفرنس کے مطابق ہیش ٹیگ "گریب یوور والٹیâ" لانچ کیا۔ آڈیو ٹیپ پر تبصرہ کے ذریعہ ٹرمپ کے جارحانہ اقدام کو ان کے ذریعہ پکڑو *** yâ them mark واضح طور پر ایوانکا کے لئے مسئلہ یہ ہے کہ زیادہ تر حصے کے لئے ڈونلڈ ٹرمپ کا اڈہ بلومنگ ڈیلس یا نورڈسٹروم میں خریداری نہیں کرتا ہے ، جو میسیâ کے ساتھ مل کر اس کے لباس کی لکیر لے جانے والے دو بڑے اسٹور ہیں۔ . s آپ کے خیالات کیا ہیں ، کیا اس کے والد کے اعمال کی وجہ سے ایوانکا کے کاروبار کو مجروح کرنا چاہئے؟ پولیٹیکو سے: نیویارک ٹائمز نے ایک ایسی خاتون کے بیان کا حوالہ دیا جس نے یہ دعوی کیا تھا کہ ڈونلڈ ٹرمپ نے اسے کئی دہائیوں پہلے میز کے نیچے جکڑا تھا ، لیکن جمہوریہ کے صدارتی امیدوار نامزد امیدوار یقینا کوئی کفایت کرنے والے نہیں ہیں۔ "دیکھو ، میں اپنے والد کی ہر بات چیت میں نہیں ہوں ، لیکن وہ کوئی کھیتی باز نہیں ہے ، € â؟ ایوانکا ٹرمپ نے بدھ کے روز نشر ہونے والے ایک انٹرویو میں کہا â œ œ سی بی ایس اس مارننگ.€ €؟ وہ کون نہیں ہے۔ اور میں واضح طور پر میرے والد کو ساری زندگی جانتا ہوں اور ان کا خواتین کے لئے مکمل احترام ہے۔ " ارب پتی بزنس مین نے ٹویٹر سلوو launched ail ailfailingâ launched ؟؟ لانچ کیا؟ اس کی "غلط ، بدنیتی اور مذموم کہانی" کے لئے اخبار اسسٹنٹ نیوز ایڈیٹر تھیوڈور کم کے مطابق ، کہانی کو اخبار کے سال کا سب سے مشہور سال بننے کی کہانی پیش کرتے ہیں۔ van € "ایوانکا ٹرمپ نے کہا کہ انہوں نے اتوار کے احاطہ کی کہانی پڑھی اور مجھے یہ حقیقت معلوم ہوئی کہ میں ان کو جانتا ہوں ، لیکن حقیقت میں ان کو بہت زیادہ جانتا ہوں۔ ایک بیٹی اور ایک ایگزیکٹو کی حیثیت سے جس نے ایک دہائی سے زیادہ عرصے تک اس کے ساتھ کام کیا۔ مجھے اس کی وجہ سے پریشان کیا گیا تھا ، لیکن اس کے بعد سے یہ بڑے پیمانے پر بدنام ہوا ہے ، € €؟ انہوں نے اس رپورٹ پر بریور لین کی تنقید کا حوالہ دیتے ہوئے کہا۔ بریور لین ، سابق گرل فرینڈ جن کا ڈونلڈ ٹرمپ کے ساتھ پہلی بار مقابلہ تھا ، اس مضمون کے مرکزی قصہ کے طور پر استعمال کیا گیا تھا ، جس کا عنوان تھا "لائن کو عبور کرنا: ڈونلڈ ٹرمپ کس طرح خواتین میں نجی کے ساتھ برتاؤ کیا ، â €؟" اخبار نے الزام لگایا کہ اس نے ان کی باتوں پر ایک منفی مفہوم ڈال دیا ہے۔ stories € the زیادہ تر وقت جب کہانیاں غلط ہیں انھیں بدنام نہیں کیا جائے گا ، اور میں اس سے مایوس ہوجاؤں گا ، لیکن اس معاملے میں مجھے لگتا ہے کہ وہ اس حد تک آگے چلے گئے ہیں۔ ایوانکا ٹرمپ نے جاری رکھا۔ "ان کے پاس اس طرح کا مضبوط مقالہ تھا اور اس کو تقویت دینے کے لئے حقائق پیدا کردیئے اور ، آپ جانتے ہو ، مجھے لگتا ہے کہ بیانیہ اب ختم ہوچکا ہے اور اس سلسلے میں اس کا منہ توڑ جواب ہے۔" ماخذ RealTimePolitics.com جیفری پرچیٹ نے UFO سے لے کر بگ فٹ تک غیر معمولی سے لے کر ختم نبوت تک کے مزید شراکت کی جانچ کی
