# Supplementary material for: Supervised ensemble learning methods towards automatically filtering Urdu fake news within social media
Source: PeerJ Comput Sci. 2021 Mar 9;7:e425. doi: 10.7717/peerj-cs.425 (PMC7959660; doi:10.7717/peerj-cs.425)
Supplement: Supplemental Information 1 — News articles are in the .txt file format to read and process by machine learning code. [file peerj-cs-07-425-s001.zip › UFN/0/201.txt]

بحث کے دوران جنگ ہیرو کے حریف کے ورثہ کے بارے میں تبصرہ کرتے ہوئے جی او پی کے سینیٹر نے پورے کمرے کی خاموشی ختم کردی - سینٹر مارک کرک (آر - ایل) نے جمعرات کی رات ایک سیاسی آتش گیر آلودگی کوبھی بھڑکایا جب انہوں نے بحث کے دوران اپنے فوجی تجربے کی تردید کے بعد تصادفی طور پر اپنے ڈیموکریٹک حریف کے ورثے کو پیش کیا۔ تیمی ڈک ورتھ (D-Ill.) ، جو مخلوط تھائی اور امریکی نسل سے تعلق رکھتے ہیں ، نے جنگ میں تیزی سے بھاگنے کے خلاف مقدمہ پیش کرتے ہوئے اپنی فوجی خدمات اور اپنے اہل خانہ کا حوالہ دیا۔ امریکی انقلاب کی ایک بیٹی۔ میں نے اس قوم کے لئے دعا کی ہے۔ "جب میں جنگ کے ڈھول بجتے ہیں تو میں ابھی بھی سینیٹ میں رہنا چاہتا ہوں ،" انہوں نے کہا۔ ™ €؟ چونکہ لوگ جنگ کے ڈھول بجاتے ہیں اور میں وہاں یہ کہنا چاہتا ہوں کہ it € what یہ اس کی قیمت ہے ، یہی وہ بات ہے جو آپ ہم سے دوبارہ کرنے کو کہتے ہیں۔ آئیے اس بات کو یقینی بنائیں کہ امریکی لوگ سمجھیں کہ ہم کیا مشغول کر رہے ہیں۔ جب جواب دینے کا موقع دیا گیا تو ، کرک نے ریمارکس دیے ، "میں بھول گیا تھا کہ آپ کے والدین تھائی لینڈ سے جارج واشنگٹن کی خدمت کے لئے آئے تھے۔ € ؟؟ الینوائے سینیٹر مارک کرک نے اپنے مخالفین کے ورثہ کے بارے میں نسل پرستانہ تبصرہ کیا https://t.co/MmS5HnGEG7 pic.twitter.com/Q1bFnqviAG â B "بز فڈ نیوز (BuzzFeedNews) 28 اکتوبر ، 2016 کو شامل نہیں ناظم ، رد عمل کا اظہار کرنے کے بارے میں کافی جانتا تھا۔ ایک مختصر عجیب خاموشی کے بعد ، ماڈریٹر نے بحث کو آگے بڑھایا۔ ناقدین نے فوری طور پر اس تبصرہ کو â œ âracistâ as؟ اور پریشان کن۔ عراق جنگ کے دوران آرمی میں پائلٹ کی حیثیت سے خدمات انجام دیتے ہوئے ڈک ورتھ نے اپنی دونوں ٹانگیں کھو دیں۔ بز فیڈ کی خبر میں بتایا گیا کہ اس کے والد نے امریکی فوج میں بھی خدمات انجام دیں اور ان کے اہل خانہ کی فوجی خدمات انقلابی جنگ میں واپس آ گئیں۔ الینوائے کے امریکی نمائندے ٹمی ڈک وارتھ 28 جولائی ، 2016 کو پینسلوینیا کے فلاڈلفیا میں ویلس فارگو سینٹر میں ڈیموکریٹک نیشنل کنونشن کے چوتھے اور آخری دن وفد سے خطاب کرنے پہنچے۔ تصویری کریڈٹ: ساؤل لایب / اے ایف پی / گیٹی امیجز ڈک ورتھ نے ٹویٹر پر ایک ناقابل تردید پیغام کے ساتھ جواب دیا۔ میری والدہ ایک تارکین وطن ہیں اور میرے والد اور ان کے اہل خانہ نے انقلاب #ILSEN pic.twitter.com/ehEBHswFMs کے بعد سے اس قوم کی یکساں خدمت کی ہے۔ اس بیان کو تنازعہ سے نمٹا رہے ہیں: سینیٹر کرک نے مستقل طور پر ریپک ڈک ورتھ کو جنگی ہیرو کہا ہے اور اس ملک کے لئے ان کی فیملی کی خدمات کا اعزاز ہے۔ لیکن اس بحث کے بارے میں یہ نہیں تھا۔ نمائندہ ڈک ورتھ نے اپنی قانونی پریشانیوں کے بارے میں جھوٹ بولا ، VA میں اپنی ناکامیوں کا دفاع کرنے میں ناکام رہا اور پھر ہم جنس پرستوں کے حقوق کی حمایت کرنے پر اس کے ریکارڈ پر سینیٹر کرک پر جھوٹا حملہ کردیا۔ â ؟؟ لیکن اس وقت ، نقصان پہلے ہی ہو چکا تھا۔
