# Supplementary material for: Supervised ensemble learning methods towards automatically filtering Urdu fake news within social media
Source: PeerJ Comput Sci. 2021 Mar 9;7:e425. doi: 10.7717/peerj-cs.425 (PMC7959660; doi:10.7717/peerj-cs.425)
Supplement: Supplemental Information 1 — News articles are in the .txt file format to read and process by machine learning code. [file peerj-cs-07-425-s001.zip › UFN/0/202.txt]

2:00 بجے انتخابات کے دن واٹر کولر 11/8/2016 - ہیگل نے کہیں ریمارکس دیئے کہ تمام عظیم تاریخی حقائق اور شخصیات ظاہر ہوتی ہیں ، لہذا بولنے کے لئے ، دو بار۔ انہوں نے مزید کہا: پہلی بار المیہ کی حیثیت سے ، دوسری بار جب تک کہنے لگا â € ¦ مرد اپنی تاریخ بناتے ہیں ، لیکن وہ اسے اپنی مرضی کے مطابق نہیں بناتے ہیں۔ وہ اسے خود منتخب حالات میں نہیں بناتے ، بلکہ پہلے سے موجود حالات ، ماضی سے دیئے اور منتقل ہوتے ہیں۔ تمام مردہ نسلوں کی روایت کا وزن زندوں کے دماغوں پر ایک ڈراؤنے خواب کی طرح ہے۔ اور جس طرح یہ محسوس ہوتا ہے کہ وہ اپنے آپ کو اور چیزوں میں انقلاب لاتے ہوئے ، ایسی کوئی چیز تخلیق کرتے ہیں جس کا وجود پہلے موجود نہیں تھا ، بالکل واضح طور پر انقلابی بحران کے اس دور میں وہ ماضی کی روحوں کو بےچینی سے اپنی خدمت پر راضی کرتے ہیں ، ان سے نام لیتے ہیں ، جنگ کے نعرے ، اور ملبوسات تاکہ دنیا کے تاریخ میں اس نئے منظر کو وقتی اعزاز والے بھیس اور مستعار زبان میں پیش کیا جائے۔ چنانچہ لوتھر نے رسول پال کے نقاب پوش پر ڈال دیا ، انقلاب 1789 ء - 1814 کے انقلاب نے رومی جمہوریہ اور رومن سلطنت کی آڑ میں باری باری اپنے آپ کو رنگین بنا ڈالا ، اور 1848 کا انقلاب محض پیرڈی کے مقابلے میں بہتر کام کرنے کے لئے کچھ نہیں جانتا تھا۔ ، اب 1793-95 کی انقلابی روایت۔ اگر آپ نے کبھی سوچا کہ وہ اقتباس کہاں سے آیا ہے تو ، اب آپ جان لیں گے! 2016 کے انتخابات کی عمدہ مثال کلنٹن کا لنکن سے موازنہ کرنے والے تبصرہ نگار ہیں۔ شماریات واچ این ایف آئی بی سمال بزنس آپٹیمزم انڈیکس ، اکتوبر 2016: small € small چھوٹے کاروباری امید پسندی کا انڈیکس اکتوبر میں 0.8 پوائنٹس اضافے سے 94.9 ہو گیا ، یہ توقعات سے تھوڑا سا بڑھ گیا اور 2-سال کی کم سے a 92..6 پر اپ سیٹ in؟ [ایکونودے]۔ owners net ایک خالص 25 فیصد مالکان نے کارکنوں کے معاوضے میں اضافے کی اطلاع دی ، جو ستمبر سے 3 پوائنٹس اضافہ ہے۔ حال ہی میں کیپٹل آؤٹ لائن ، جو انڈیکس کی ایک اہم طاقت ہے اور مستقبل کی نمو کے لئے اہم ہے ، 27 فیصد مضبوط رہی ، جو بحالی کا دوسرا اعلی ترین مطالعہ ہے۔ â ؟؟ لیکن این ایف آئی بی کے پریس ریلیز میں کہا گیا ہے: "چھوٹے کاروباری مالکان غیر یقینی صورتحال کی وجہ سے مشتعل ہیں اور یہ فیصلہ کرنے سے قاصر ہیں کہ آیا توسیع کرنا ہے ، ملازمت رکھنا ہے ، یا دیگر اہم فیصلے کرنے ہیں جن سے معیشت کو فروغ مل سکتا ہے؟" [ایکونودے]۔ اور: â € this اس سال کی اعلی سطح levelâ €؟ [حساب کتاب] جالٹس ، ستمبر 2016: اگست میں نظرثانی شدہ 5.453 ملین کے مقابلے میں ستمبر میں جبب سوراخ 5.486 ملین ہوگئی لیکن اس سال کے رجحان کے نچلے حصے میں ہے۔ ستمبر کے اعداد و شمار میں کرایہ کم ہے جو اگست 5 کے 5.081 ملین ہے۔ 268 ملین تجویز کرنے کے لئے کہ آجروں کو سلاٹسâ filling بھرنے میں سخت مشکل پیش آرہی ہے؟ [ایکونودے]۔ job € right صحیح ملازمت کے ل the صحیح شخص کو ڈھونڈنا مشکل ہے ، آجر اپنے موجودہ ملازمین کو قریب سے تھام رہے ہیں کیونکہ لیف ریٹ کی شرح میں کمی آئی ہے - میں اتنا پرانا ہوں مجھے یاد ہے جب آپ اپنی ملازمت میں تربیت حاصل کر سکتے ہو! اچھâے وقت € ¦.] اگرچہ ملازمت کم ہے ، لیکن اس کے باوجود یہ تعداد ان خدشات کی تصدیق کرے گی کہ اجرت کی مہنگائی قریب آسکتی ہے ، اس لئے کہ آجروں کو اپنی ضرورت کے مطابق مزدور لانے کے لئے مزید پیش کش کرنا پڑے گی۔ کارکنوں کو کارٹون بنانے کا وقت ، کارٹون کٹورا ، جینیٹ! اور: â € data مجموعی طور پر اعداد و شمار سے پتہ چلتا ہے کہ تیسری سہ ماہی کے دوران لیبر مارکیٹ میں تھوڑی سی ٹھنڈک پیدا ہوئی تھی ، لیکن فیڈرل ریزرو سے دسمبر کی شرح میں اضافے کی حوصلہ شکنی کرنے کے لئے کافی نہیں ہے؟ [اقتصادی تقویم] اور: â € œ [A] نوٹھر ٹھوس رپورٹâ € ؟؟ [حساب کتاب] فیڈ لون آفیسر سروے: le € bank بینک قرضے کے معیار پر تازہ ترین فیڈرل ریزرو سینئر لون آفیسر سروے میں بتایا گیا ہے کہ بنیادی طور پر سن 2016 کے تیسری سہ ماہی کے دوران تجارتی شعبے کے لئے معیارات میں کوئی تبدیلی نہیں کی گئی تھی۔ تاہم ، کمرشل رئیل اسٹیٹ کے معاملات میں کچھ سختی کی گئی تھی۔ (CRE) قرضââ € ؟؟ [اقتصادی تقویم] اور: â € the معیشت کی رفتار کم ہونے کے ساتھ ہی بینک کا کریڈٹ مضبوط ہوتا ہے ، جس سے قرضے سست ہوجاتے ہیں اور معاملات مزید خراب ہوجاتے ہیں۔ بز کا لفظ cy ˜ ˜Pro cyclical'â € ہے؟ [موسولر اکنامکس]۔ جیسا کہ ہم دیکھ چکے ہیں ، سی آر ای میں روشن جگہ سپلائی چین سے متعلق ہے ، جیسے تقسیم کے مراکز۔ اور یہ عالمگیریت پر شرط لگاتا ہے ، نہیں؟ شپنگ: â € vest سرمایہ کار گوداموں میں آن لائن خوردہ فروشوں کی پیروی کررہے ہیں؟ [وال اسٹریٹ جرنل] سنگاپور کا خود مختار دولت فنڈ $ 2 ادا کرنے پر راضی ہوگیا۔ اس سال یورپ میں سب سے بڑے ریل اسٹیٹ سودے میں سے ایک P3 لاجسٹک پارکس اور اس کے یورپی گوداموں کے پورٹ فولیو کے لئے 7 ارب۔ صنعتی املاک پر زیادہ منافع ایک بڑی قرعہ اندازی ہے ، لیکن طویل مدتی کے لئے بڑی توجہ اپنی جگہ یکساں صارفین کو اعلی معیار کے گوداموں کی محدود تعداد میں رکھنے والے یورپی منڈی میں خدمات انجام دینے کی بڑھتی ہوئی ضرورت ہے۔ سنگاپور کے جی آئی سی پیٹی کیلئے رسد میں یہ دوسرا بڑا خریداری ہے۔ فنڈ ، جس نے بلیک اسٹون گروپ ایل پی â Ind کے انڈ کور پراپرٹیز اور اس کے امریکی گوداموں کا نیٹ ورک خریدا۔ بلیک اسٹون کی ایک اور جائیداد ، منطق ، اس مارکیٹ میں ہونے والی شورش کا امکان نہیں ہے ، جو 18 یورپی ممالک میں 660 گوداموں کا مالک ہے یا کسی کاروبار کی ابتدائی عوامی پیش کش کی جا رہی ہے۔ شپنگ: â € topامریکہ سمندری ریگولیٹر [فیڈرل میری ٹائم کمیشن کے چیئرمین ماریو کورڈارو] کا کہنا ہے کہ شپنگ انڈسٹری میں جاری استحکام سے مال برداری کی شرحیں طے کرنے میں ملی بھگت نہیں ہوسکتی ہے؟ €؟ [وال اسٹریٹ جرنل] بالکل نہیں۔ ایک جینوموس کارٹیل لگانے کا مقصد ہے نا؟ شپنگ: â € Port آکلینڈ کے بندرگاہ نے آج بتایا کہ اس کی اکتوبر میں برآمدات کا حجم تین سال کی بلند ترین سطح پر پہنچ گیا ہے ، جو 2015 کی سطح سے 20 فیصد بڑھتا ہے اور اس کی تاریخ میں چوتھے سب سے بڑے ماہانہ کل پوسٹ کرتا ہے؟ [DC Velocity]۔ ort œ ort پورٹ کے عہدیداروں نے کہا کہ برآمدی مقدار کو امریکی ڈالر کی کمزوری سے فائدہ ہوا جس کی وجہ سے امریکی برآمدات کو عالمی منڈیوں میں زیادہ مسابقتی اور مضبوط زرعی فصلوں کو حاصل کیا گیا۔ آکلینڈ وسطی ، ناپا ، اور سالینیوں کی وادیوں کے کھیتی باڑی والے علاقوں کا خفیہ بندر گاہ ہے ، اور اس کے نتیجے میں ریاست کا بیشتر زرعی برآمدی سامان کارگو ہوتا ہے۔ بندرگاہ نے اطلاع دی ہے کہ اکتوبر میں کنٹینرائزڈ امپورٹڈ کارگو حجم میں 2 فیصد اضافہ ہوا ہے۔ بندرگاہ نے کہا کہ مجموعی طور پر بھری ہوئی کنٹینر کا حجم - درآمدات اور برآمدات میں 11.4 فیصد اضافہ ہوا ہے۔ جہاز رانی: â € U [UPS] میڈیکل لاجسٹکس کے ماہر مارکن لمیٹڈ خرید رہی ہے ، جو صحت کی دیکھ بھال کی صنعت کی فراہمی کے انتہائی ماہر اور انتہائی منافع بخش کاروبار کو گہرائی میں ڈال رہی ہے۔ یہ اقدام اعلی پیداوار والے کاروبار کے ل play ایک کھیل ہے جب بہت سارے روایتی صنعتی اور خوردہ صارفین سست ، سستی شپنگ کا انتخاب کررہے ہیں۔ کلاسیکی طور پر منعقد مارکین کلینیکل ٹرائل میٹریل اور دوائیوں کو دنیا بھر میں 49،000 کلینیکل ٹرائل مقامات کے درمیان لے جانے میں مہارت رکھتا ہے ، وقت اور درجہ حرارت کے لحاظ سے خاص طور پر حساس ہے؟ € ؟؟ [وال اسٹریٹ جرنل] U € U UPS کے ل it ، یہ ایک بڑھتی ہوئی مارکیٹ میں ایک بہت بڑا داخلہ بھی فراہم کرتا ہے ، خاص طور پر چونکہ ترقی یافتہ دنیا میں عمر رسیدہ افراد صحت کی دیکھ بھال اور طبی تحقیق پر زیادہ خرچ کرتے ہیں۔ € ؟؟ شپنگ: â € US امریکہ میں پیکیجنگ مشینری کی ترسیل 2020â میں 8.5 بلین ڈالر تک جاسکتی ہے؟ [DC Velocity] â € œ [T] وہ تیزی سے بڑھتی ہوئی مشینری کی قسمیں ہیں جو سن 2020 کے دوران سی اے جی آر نے اسکور کیں ، وہ لیبلنگ ، سجاوٹ ، اور کوڈنگ (3.9 فیصد) اور کیس ہینڈلنگ (2.5 فیصد) مشینری گروپ ہوں گے۔ پی ایم ایم آئی نے کہا کہ اس تیزی سے ترقی زیادہ تر لیبلنگ اور کوڈنگ میں اضافہ ، پرنٹنگ ٹکنالوجی میں مسلسل پیشرفت اور ایس کیو کے پھیلاؤ کا مطالبہ کرنے والے نئے قانون سازی کا نتیجہ ہے۔ دوسرے مشینری گروپوں میں شامل ہیں: بھرنا اور خوراک؛ بوتلنگ لائن؛ فارم ، بھریں ، اور مہر لگائیں۔ کارٹوننگ؛ palletizing؛ بند اور ریپنگ اور بنڈلنگ ۔â € ؟؟ بڑے اعداد و شمار اور چیزوں کے درمیان انٹرفیس دیکھنے کے لئے دلکش ہے۔ شپنگ: ont € ont کنٹینر جہاز مسمار کرنے کا ریکارڈ بلند [جرنل آف کامرس] hip € hip شاہی مالکان نے 2015 کے اسی عرصے کے مقابلے میں اس سال اب تک 4.2 گنا زیادہ 20 فٹ مساوی یونٹ مسمار کردیئے ہیں ، 500،000 ٹی ای یو کے ساتھ۔ زیادہ تر سرگرمی پچھلے تین مہینوں میں ہوئی ہے ، جو 2016 میں اب تک انہدام کا 41 فیصد تھا۔ پچھلے تین مہینوں میں انہدام کی سرگرمی نے بِیمکو [بالٹک اور انٹرنیشنل میری ٹائم کونسل] کو مثبت طور پر حیرت میں مبتلا کردیا اور اس نے ہماری ابتدائی توقع کو بنیاد بنا لیا۔ بِمکو کے چیف شپنگ تجزیہ کار پیٹر سینڈ نے کہا کہ 2015 کی تباہی کی تباہی کی حرکتوں پر ، خوفناک۔ "پیش قدمی درست سمت کی طرف بڑھانا ہے ، کیونکہ کنٹینر شپنگ انڈسٹری میں توازن پیدا کرنے کے لئے انہدام کی سرگرمی ضروری اقدامات میں سے ایک ہے ۔'â € ؟؟ e کوئی پاکستانی حال ہی میں نہیں جل گیا ، لہذا ہم اچھے ہیں! شپنگ: California € Han جنوبی کیلیفورنیا کے چیسز کی قلت کے بعد ہانجن بکس کلیئر ہوگئے۔ [لائیڈ € List کی فہرست]۔ پرچون: anj anj anj پنجیوا ریسرچ کے ڈائریکٹر کرس راجرز نے لاجسٹک مینجمنٹ کو بتایا کہ جب خاص طور پر ملبوسات ، خاص طور پر موسم سرما کے لباس اور کھلونے جیسے چیزوں کے لئے درآمدی نمبروں پر نگاہ ڈالی جاتی ہے تو ، اس سے یہ پتہ چلتا ہے کہ خوردہ فروشوں کو محسوس نہیں ہورہا ہے۔ صارفین کے اخراجات کی حالت کے بارے میں۔ اور انہوں نے مزید کہا کہ یہ نیشنل ریٹیل فیڈریشن کے جاری کردہ حالیہ اعداد و شمار کے سیدھے برعکس ہے ، جو چھٹیوں کے شپنگ سیزن (نومبر اور دسمبر کے مہینوں) میں 6.6 فیصد تک اضافے کا مطالبہ کررہا ہے؟ [جدید مواد کو سنبھالنا] اکتوبر سے۔ لیکن ابھی تک. پرچون: â € shop خریداروں کے حالیہ سروے میں ان کے سوال کے جواب کے ساتھ وزن کیا گیا ، "کیا آپ کو بلیک فرائیڈے پسند ہے؟ â € ؟؟ صرف 14.7٪ نے کہا کہ وہ اسے پسند کرتے ہیں ، جبکہ 50۔ 7٪ نے کہا کہ یہ ٹھیک ہے۔ ایک تہائی سے زیادہ - 35.3٪ â said نے کہا کہ انہیں اس سے نفرت ہے۔ اس کے بجائے حیرت زدہ 85٪ افراد نے یا تو بلیک فرائیڈے سے نفرت کی یا اس کے بارے میں زیادہ پرواہ نہیں کی ؟؟ [247 وال اسٹریٹ] (اصل سروے) مجھے â € œhateâ € ؟؟ میں پھینک دو؟ بالٹی! رہائش: â € œ یہ اتنا دلچسپ ہے کہ ایک بار پھر. you rive rive rive rive rive rive rive rive rive rive rive rive rive rive rive rive rive rive rive rive rive rive rive rive rive rive rive rive rive rive rive rive rive rive rive rive rive rive rive rive rive rive rive rive rive rive rive rive rive rive rive rive rive rive ڈرائیو کو دیکھنا بہت دلچسپ ہے جب تک کہ آپ کو ہاؤسنگ انڈسٹری میں مبتلا ہونے کا اہل نہیں۔ لوگوں کو لگتا ہے کہ یہ اب ایک نیا مستقل مرتکب ، ایک نیا معمول ہے ، پھر بھی گھریلو ملکیت کی کم شرح اور اس حقیقت کو نظر انداز کریں جس کی رفتار بدل رہی ہے۔ لیکن یقینا many بہت سے لوگ اس پر توجہ نہیں دے رہے ہیں - وہ بظاہر ٹریفک میں پھنس گئے ہیں۔ میگا سفر ، کرایہ پر حاصل کرنے والا آرماجیڈن ، اور کریپ شیکس کیلئے پاگل قیمتیں آج کے کھیل کا ایک حصہ ہیں۔ [ڈاکٹر ہاؤسنگ بلبلا]۔ . € œ اگر آپ بے ایریا اور سلیکن ویلی میں ان میگا سفر میں اضافے کو دیکھیں تو اس نے 2010 میں شروع کیا تھا۔ ¦ ¦ کچھ بنیادی طور پر یہاں منتقل کردیا گیا ہے۔ یقینا you آپ کے پاس گھر والے یہ کہتے ہیں کہ یہ بہت اچھا ہے اور کسی نہ کسی طرح ایک صحت مند مارکیٹ کی عکاسی کرتا ہے لیکن حقیقت میں ، یہ لوگوں کو ایک ہائپر مینک مارکیٹ دکھاتا ہے جو گھٹیا پنڈانے میں جکڑے ہوئے ہیں۔ اور بہت سارے لوگوں کو اب ٹریفک میں اذیت جیسے گھڑی کے اورنج کو برداشت کرنا پڑ رہا ہے۔ بہت سے ہزار سالہ محض نہیں کہہ رہے ہیں اور کام کے قریب (یا والدین کے ساتھ گھر میں رہ رہے ہیں) کرایہ پر لے رہے ہیں ۔â € ؟؟ ریچھ کے لئے شہد: â € œ restaurant restaurant restaurant restaurant restaurant restaurant restaurant restaurant restaurant restaurant restaurant restaurant restaurant restaurant restaurant restaurant restaurant restaurant restaurant restaurant [مارکیٹ واچ] ne € rent ایک اہم عنصر اسٹیپلوں کے بڑھتے ہوئے اخراجات جیسے کرایہ ، دوا اور تعلیم سے صوابدیدی آمدنی پر دباؤ ہے۔ اس کے بعد کھانے پینے کی لاگت میں مستحکم اضافہ ہوا ہے ، جس طرح گروسری کے بل سستے پڑ رہے ہیں۔ اکتوبر میں سرکاری اعداد و شمار کے مطابق ، گھر کے استعمال کے لئے خریدے جانے والے کھانے کی قیمت - یعنی گروسری € "گزشتہ سال کے دوران 2.4 فیصد کم ہوئی ہے۔ گندم ، چاول ، سویا اور مکئی جیسے کھیتوں کی مصنوعات میں عالمی سطح پر اتار چڑھاؤ کی وجہ سے غذائی لاگت میں کمی واقع ہوئی ہے۔ 2009 میں عظیم کساد بازاری کے خاتمے کے بعد 12 ماہ کے عرصے میں یہ سب سے بڑی کمی ہے۔ پھر اس کا اثر امریکی پروڈیوسروں نے انڈے دینے والے مرغی کے ریوڑوں اور مویشیوں کے ریوڑوں کے سائز میں اضافہ کیا جس سے انڈوں ، گائے کا گوشت اور دودھ کی قیمت کم ہونے میں مدد ملی ہے € € صرف انڈے کی قیمتوں میں ہی آخر میں 50 فیصد حیرت زدہ ہو چکے ہیں سال.â € ؟؟ بیزل: maz € œامازون ڈاٹ کام انکارپوریشن یورپ کے ٹیکس مین the ؟؟ [وال اسٹریٹ جرنل ، ur â œ یوروپ Tax Tax کا ٹیکس مین ایمیزون اپنے کراس ہیرس میں حاصل کرسکتا ہے؟]۔ "یہ ایمیزون کے لئے مادی ہوسکتا ہے ، جو ایک بڑی ٹیک کمپنی کے لئے پتلی مارجن پر چلتی ہے۔ 2015 میں ، اس نے 6 596 ملین منافع میں reported 107 بلین ریونیو پر € reported "منافع کا مارجن 0.56٪. reported € ؟؟ بتایا کرنسی: â € surprise حیرت سے قوم کو دیکھتے ہوئے ، وزیر اعظم نریندر مودی نے منگل کی رات کو نو سو ارب روپے کے نوٹ بندی کا اعلان کیا۔ 1000 اور روپے۔ آدھی رات سے 500 کے نوٹ ، جو کالے دھن ، جعلی کرنسی اور بدعنوانی پر بڑے حملہ میں ان نوٹ کو غلط بنا دیتے ہیں۔؟ €؟ [ہندو]۔ آج کا خوف اور لالچ انڈیکس: 29 خوف (پچھلا قریب: 26 ، خوف) [CNN]۔ ایک ہفتہ پہلے: 22 (انتہائی خوف) (0 انتہائی خوف ہے؛ 100 انتہائی لالچ ہے) آخری بار تازہ کاری 8 نومبر کو صبح 11:22 بجے۔ مسٹر مارکیٹâ کے تھوڑے تھوڑے عرصے کے لئے سفید تھے۔ گیلوٹین واچ â € œ ایمٹرک نے ایسیلا ایکسپریسâ پر وائی فائی کی رفتار میں اضافہ کیا â؟ [ترقی پسند ریل روڈنگ]۔ مارو کاؤبل۔ وائرڈ کی خبریں œ œ œ آپ کو جذبات ہو سکتے ہیں آپ کو محسوس نہیں ہوتا €؟ [Nautil.us]۔ کینیڈا جانے سے پہلے twice € reasons6 دو بار سوچنے کی وجوہات؟ [مارکیٹ واچ] * * * قارئین ، مجھ سے (ا) روابط ، اور اس سے بھی بہتر (ب) ذرائع سے مجھ سے رابطہ کریں ، اور مجھے باقاعدگی سے علاج کرنا چاہئے ، اور (c) یہ جاننے کے لئے کہ پودوں کی تصاویر مجھے کیسے بھیجیں۔ سبزیاں ٹھیک ہیں! فنگی کو اعزازی پودے سمجھا جاتا ہے! پچھلا واٹر کولر (پلانٹ کے ساتھ) دیکھیں۔ اور یہاں آج کا پودا: کیوں کہ یہ لیٹش کے بارے میں ہی ہے ، ٹھیک ہے؟ قارئین ، واٹر کولر ایک اسٹینڈ اسٹون ہستی ہے ، جو ماضی قریب کے بہت ہی کامیاب نिकेڈ سرمایہ سرمائے فنڈ جمع کرنے والے کے ذریعہ تعاون نہیں کرتی ہے۔ اب ، میں سمجھ گیا ہوں کہ آپ کو اپنی مدد آپ سے دوچار ہوجائے گی ، لیکن جب اور آپ قابل ہو تو ، براہ کرم اپنی شراکت کا انتخاب کرنے کے لئے ڈراپ ڈاؤن کا استعمال کریں ، اور پھر ہیٹ پر کلک کریں! آج ، اور واقعی کسی بھی دن آپ کے اشارے کا خیرمقدم کیا جائے گا۔ آپ کی مسلسل مدد کے بغیر واٹر کولر موجود نہیں ہوگا۔ عطیہ کریں مجھ سے (ا) روابط کے ساتھ بلا جھجھک مجھ سے رابطہ کریں ، اور اس سے بھی بہتر (ب) ذرائع سے مجھے باقاعدگی سے علاج کرنا چاہئے ، اور (c) یہ جاننے کے لئے کہ مجھے پودوں کی تصاویر کیسے بھیجیں۔ سبزیاں ٹھیک ہیں! فنگی کو اعزازی پودے سمجھا جاتا ہے! پچھلا واٹر کولر (پلانٹ کے ساتھ) دیکھیں۔ اور یہاں آج کا پودا: کیوں کہ یہ لیٹش کے بارے میں ہی ہے ، ٹھیک ہے؟ قارئین ، واٹر کولر ایک اسٹینڈ اسٹون ہستی ہے ، جو ماضی قریب کے بہت ہی کامیاب نिकेڈ سرمایہ سرمائے فنڈ جمع کرنے والے کے ذریعہ تعاون نہیں کرتی ہے۔ اب ، میں سمجھ گیا ہوں کہ آپ کو اپنی مدد آپ سے دوچار ہوجائے گی ، لیکن جب اور آپ قابل ہو تو ، براہ کرم اپنی شراکت کا انتخاب کرنے کے لئے ڈراپ ڈاؤن کا استعمال کریں ، اور پھر ہیٹ پر کلک کریں! آج ، اور واقعی کسی بھی دن آپ کے اشارے کا خیرمقدم کیا جائے گا۔ آپ کی مسلسل مدد کے بغیر واٹر کولر موجود نہیں ہوگا۔ عطیہ کریں مجھ سے (ا) روابط کے ساتھ بلا جھجھک مجھ سے رابطہ کریں ، اور اس سے بھی بہتر (ب) ذرائع سے مجھے باقاعدگی سے علاج کرنا چاہئے ، اور (c) یہ جاننے کے لئے کہ مجھے پودوں کی تصاویر کیسے بھیجیں۔ سبزیاں ٹھیک ہیں! فنگی کو اعزازی پودے سمجھا جاتا ہے! پچھلا واٹر کولر (پلانٹ کے ساتھ) دیکھیں۔ اور یہاں آج کا پودا: کیوں کہ یہ لیٹش کے بارے میں ہی ہے ، ٹھیک ہے؟ قارئین ، واٹر کولر ایک اسٹینڈ اسٹون ہستی ہے ، جو ماضی قریب کے بہت ہی کامیاب نिकेڈ سرمایہ سرمائے فنڈ جمع کرنے والے کے ذریعہ تعاون نہیں کرتی ہے۔ اب ، میں سمجھ گیا ہوں کہ آپ کو اپنی مدد آپ سے دوچار ہوجائے گی ، لیکن جب اور آپ قابل ہو تو ، براہ کرم اپنی شراکت کا انتخاب کرنے کے لئے ڈراپ ڈاؤن کا استعمال کریں ، اور پھر ہیٹ پر کلک کریں! آج ، اور واقعی کسی بھی دن آپ کے ٹپ کو خوش آمدید کہا جائے گا۔ آپ کی مسلسل مدد کے بغیر واٹر کولر موجود نہیں ہوگا۔ عطیہ کریں اور (c) یہ جاننے کے لئے کہ مجھے پودوں کی تصاویر کیسے بھیجیں۔ سبزیاں ٹھیک ہیں! فنگی کو اعزازی پودے سمجھا جاتا ہے! پچھلا واٹر کولر (پلانٹ کے ساتھ) دیکھیں۔ اور یہاں آج کا پودا: کیوں کہ یہ لیٹش کے بارے میں ہی ہے ، ٹھیک ہے؟ قارئین ، واٹر کولر ایک اسٹینڈ اسٹون ہستی ہے ، جو ماضی قریب کے بہت ہی کامیاب نिकेڈ سرمایہ سرمائے فنڈ جمع کرنے والے کے ذریعہ تعاون نہیں کرتی ہے۔ اب ، میں سمجھ گیا ہوں کہ آپ کو اپنی مدد آپ سے دوچار ہوجائے گی ، لیکن جب اور آپ قابل ہو تو ، براہ کرم اپنی شراکت کا انتخاب کرنے کے لئے ڈراپ ڈاؤن کا استعمال کریں ، اور پھر ہیٹ پر کلک کریں! آج ، اور واقعی کسی بھی دن آپ کے اشارے کا خیرمقدم کیا جائے گا۔ آپ کی مسلسل مدد کے بغیر واٹر کولر موجود نہیں ہوگا۔ عطیہ کریں اور (c) یہ جاننے کے لئے کہ مجھے پودوں کی تصاویر کیسے بھیجیں۔ سبزیاں ٹھیک ہیں! فنگی کو اعزازی پودے سمجھا جاتا ہے! پچھلا واٹر کولر (پلانٹ کے ساتھ) دیکھیں۔ اور یہاں آج کا پودا: کیوں کہ یہ لیٹش کے بارے میں ہی ہے ، ٹھیک ہے؟ قارئین ، واٹر کولر ایک اسٹینڈ اسٹون ہستی ہے ، جو ماضی قریب کے بہت ہی کامیاب نिकेڈ سرمایہ سرمائے فنڈ جمع کرنے والے کے ذریعہ تعاون نہیں کرتی ہے۔ اب ، میں سمجھ گیا ہوں کہ آپ کو اپنی مدد آپ سے دوچار ہوجائے گی ، لیکن جب اور آپ قابل ہو تو ، براہ کرم اپنی شراکت کا انتخاب کرنے کے لئے ڈراپ ڈاؤن کا استعمال کریں ، اور پھر ہیٹ پر کلک کریں! آج ، اور واقعی کسی بھی دن آپ کے اشارے کا خیرمقدم کیا جائے گا۔ آپ کی مسلسل مدد کے بغیر واٹر کولر موجود نہیں ہوگا۔ عطیہ کریں واٹر کولر ایک اسٹینڈ اسٹون ہستی ہے ، جو ماضی قریب میں بہت ہی کامیاب نکیڈ سرمایہ سرمایے کے فنڈ ریزر کی مدد سے نہیں ہے۔ اب ، میں سمجھ گیا ہوں کہ آپ کو اپنی مدد آپ سے دوچار ہوجائے گی ، لیکن جب اور آپ قابل ہو تو ، براہ کرم اپنی شراکت کا انتخاب کرنے کے لئے ڈراپ ڈاؤن کا استعمال کریں ، اور پھر ہیٹ پر کلک کریں! آج ، اور واقعی کسی بھی دن آپ کے اشارے کا خیرمقدم کیا جائے گا۔ آپ کی مسلسل مدد کے بغیر واٹر کولر موجود نہیں ہوگا۔ عطیہ کریں واٹر کولر ایک اسٹینڈ اسٹون ہستی ہے ، جو ماضی قریب میں بہت ہی کامیاب نکیڈ سرمایہ سرمایے کے فنڈ ریزر کی مدد سے نہیں ہے۔ اب ، میں سمجھ گیا ہوں کہ آپ کو اپنی مدد آپ سے دوچار ہوجائے گی ، لیکن جب اور آپ قابل ہو تو ، براہ کرم اپنی شراکت کا انتخاب کرنے کے لئے ڈراپ ڈاؤن کا استعمال کریں ، اور پھر ہیٹ پر کلک کریں! آج ، اور واقعی کسی بھی دن آپ کے ٹپ کو خوش آمدید کہا جائے گا۔ آپ کی مسلسل مدد کے بغیر واٹر کولر موجود نہیں ہوگا۔ عطیہ کریں
