# Supplementary material for: Supervised ensemble learning methods towards automatically filtering Urdu fake news within social media
Source: PeerJ Comput Sci. 2021 Mar 9;7:e425. doi: 10.7717/peerj-cs.425 (PMC7959660; doi:10.7717/peerj-cs.425)
Supplement: Supplemental Information 1 — News articles are in the .txt file format to read and process by machine learning code. [file peerj-cs-07-425-s001.zip › UFN/0/203.txt]

نیوز: ایک سومبر لمحے: کیبز پوری دنیا میں شائقین ابھی بھی شہزادی ڈیانا کے بارے میں بہت غمزدہ ہیں کیوبس € About ورلڈ سیریز کو منانے کے لئے - ای میل کل رات شکاگو کیبز نے کلیو لینڈ انڈینز کے خلاف ورلڈ سیریز میں سنسنی خیز کھیل میں 7 کامیابی حاصل کی اور چیمپیئنشپ کا خشک سالی ختم کیا جو 108 سال تک جاری رہا۔ اس بات کا یقین کرنے کے لئے یہ ایک تاریخی لمحہ ہے ، لیکن شکاگو میں کوئی مسکراہٹ اور خوشی نہیں ہوگی: شہزادی ڈیانا کی وفات پر کیب کے پرستار اب بھی بہت غمزدہ ہیں کہ کوئی بھی تقریب منائیں۔ "میں نے ایمانداری کے ساتھ کبھی نہیں سوچا تھا کہ میں نے کب کو گھروں میں ٹرافی لاتے ہوئے دیکھا ، لیکن یہاں موجود ہر شخص اب بھی واقعی خود سے لطف اندوز ہونے کے ل Lad لیڈی ڈی پر غم کے مارے ڈوب گیا ہے۔" کیوبز کے سپر فین ریمون لنڈلی نے کہا ، جو گزشتہ رات شہزادی آف ویلز کی یاد میں شمعیں روشن کرنے کے لئے وریلی فیلڈ کے باہر جمع ہونے والے ہزاروں شائقین میں شامل تھے جو وگلے فیلڈ کے باہر جمع ہوئے تھے۔ انہوں نے کہا کہ 1997 میں اس اگست کی رات شہزادی ڈیانا کے ساتھ کیا ہوا اس کی روشنی میں اس جیت کا جشن منانا حیرت انگیز بات ہوگی۔ â؟ کیوبز کے لئے بیس بال کے آپریشن کے بدعنوان صدر تھیو ایپ اسٹائن نے بیرون ملک ورلڈ سیریز ٹرافی برطانیہ بھیج دی ہے ، جہاں اسے عوام کی شہزادی کی قبر پر رکھنا ہے۔ اگرچہ شکاگو کے لوگ بلاشبہ اپنے کیبز پر فخر کررہے ہیں ، لیکن کسی پریڈ کی منصوبہ بندی نہیں کی گئی ہے ، کیونکہ شہر کے بارے میں عام احساس یہ ہے کہ اس وقت یہ بہت زیادہ قدر مند ہوگا۔ œ € œ میں نے ابھی اپنے 91 سالہ دادا کو فون کیا ، جس نے کب کی ورلڈ سیریز جیتنے کے لئے اپنی پوری زندگی کا انتظار کیا ، â €؟ طویل عرصے سے سیزن کے ٹکٹ ہولڈر کیرن ہنٹر نے کہا۔ "ہم نے پوری کال ایک ساتھ شہزادی ڈیانا کے بارے میں روتے ہوئے گزار دی۔ وہ اتنی چھوٹی تھی۔ â ؟؟ "لیڈی ڈی ایک دن اور زندہ رہ سکتی ہیں تو ، میں ایک ہزار کیبز ورلڈ سیریز جیتنے کا اعزاز دوں گا ، â € ؟؟ ہنٹر نے مزید کہا۔ تاریخ رقم کی جا چکی ہے ، اور آخر کار کیبز نے بہت زیادہ طلب گار چیمپئن شپ اپنے نام کرلی ہے ، لیکن شائقین کے پاس واضح طور پر ابھی بھی اس تاریخی کارنامے کو منانے میں آرام سے راضی ہونے سے پہلے بہت طویل سفر طے کرنا ہے۔ اس کے علاوہ â out â ہوا میں قندیل € کے کبھی کبھار پھیلنے پریشان مداحوں کے گروپوں کے ذریعہ ، رگ ویویلی اس وقت تک ایک پُرسکون اور سوگوار مقام بنے رہیں گے جب تک کہ کیبز وفادار اپنے فاتح آبائی شہر کے ہیروز کے ساتھ پارٹی کے لئے تیار نہیں ہوں گے۔ اور کسی کا بھی اندازہ ہے کہ یہ کب ہوگا۔ جب تک کیوب کے وفادار اپنے فاتح آبائی شہر کے ہیروز کے ساتھ پارٹی کے لئے تیار نہ ہوں تب تک وریگولی ایک پرسکون اور سوگوار مقام بنے رہیں گے۔ اور کسی کا بھی اندازہ ہے کہ یہ کب ہوگا۔ جب تک کیوب کے وفادار اپنے فاتح آبائی شہر کے ہیروز کے ساتھ پارٹی کے لئے تیار نہ ہوں تب تک وریگولی ایک پرسکون اور سوگوار مقام بنے رہیں گے۔ اور کسی کا بھی اندازہ ہے کہ یہ کب ہوگا۔
