# Supplementary material for: Supervised ensemble learning methods towards automatically filtering Urdu fake news within social media
Source: PeerJ Comput Sci. 2021 Mar 9;7:e425. doi: 10.7717/peerj-cs.425 (PMC7959660; doi:10.7717/peerj-cs.425)
Supplement: Supplemental Information 1 — News articles are in the .txt file format to read and process by machine learning code. [file peerj-cs-07-425-s001.zip › UFN/0/204.txt]

آپ کا فیس بک پیج آپ کو فیما کیمپ میں اتار سکتا ہے - میرے بہتر فیصلے کے خلاف ، آپ کا فیس بک پیج آپ کو فیما کیمپ میں اتار سکتا ہے ، میں اکثر اپنے مضامین فیس بک پر ڈالتا ہوں۔ ابھی حال ہی میں ، فیس بک خاص طور پر دوسری جنگ عظیم III سے متعلق موضوعات پر میری پوسٹس اتار رہا ہے۔ میرے مضامین کو غائب کرتے ہوئے دیکھا گیا میرے 14 قارئین میں سے ایک مجھے بہت دیر ہوچکی ہے ، لیکن آپ میں سے زیادہ تر لوگوں کے ل you ، آپ کو فیس بک پر حصہ نہ لینے پر غور کرنا چاہئے۔ یہ ایک اور ذہانت جمع کرنے کا آلہ ہے جو بھیڑوں کو الگ الگ کرنے کے لئے ڈیزائن کیا گیا ہے ، آزاد مفکرین سے! اس سے کوئی فرق نہیں پڑتا ہے کہ فیس بک کے سینسر کتنے ہی پریشان کن ہوسکتے ہیں ، فیس بک پر پوسٹنگ اور پڑھنے سے وابستہ حقیقی خطرات ہیں۔ فیس بک کے دوست اچھے لوگ نہیں ہیں فیس بک سی آئی اے اور این ایس اے دونوں کے ساتھ جڑا ہوا ہے۔ میرے پاس بہت سارے مصدقہ ذرائع ہیں جو مجھے بتاتے ہیں کہ فیس بک پر شائع ہونے والے تمام اعداد و شمار کیٹلوگ فائلوں کے سلسلے میں جاتے ہیں جس کے نتیجے میں ہر شخص کو â œœhreatreatreathhhhreatreatreatreatreatreatreatreatreatreatreatreatreatreatreatreat میٹرک سکورâ €؟ تفویض کیا جاتا ہے۔ صرف تھریٹ میٹرکس اسکور کے وجود کو سرد مہری اور ہر امریکی کی اجتماعی کشمکش بھیجنا چاہئے۔ جب نہیں ، اگر امریکہ میں مارشل لاء آتا ہے تو ، یہ تھریٹ میٹرکس اسکور ، جس میں سے فیس بک کے ڈیٹا کو ریاست کی œ mies mies œ œ œ کی تنظیموں کی تشکیل میں مدد کے لئے استعمال کیا جاتا ہے؟ فہرست میں ، آپ کی مستقبل کی لمبی عمر سنجیدگی سے خطرہ بن سکتی ہے۔ اسٹیو کویل ، ڈوگ اور جو ہیگ مین ، جان بی ویلز اور خود جیسے لوگوں کو اس فہرست میں شامل ہونے سے بچنے میں بہت دیر ہوچکی ہے۔ تاہم ، اوسط امریکی کے لئے فیس بک پر پوسٹ اور حصہ نہ لیتے ہوئے ان کی نمائش کو محدود کرنے میں زیادہ دیر نہیں ہوگی۔ فیس بک کی شرکت کو بلیک باکس کی وارننگ کے ساتھ آنا چاہئے: â € œ انتباہ: فیس بک پر جن خیالات کا اظہار کیا گیا وہ آپ کے خلاف استعمال ہوگا اور ہوگا۔ فیس بک میں شرکت آپ کی زندگی کی لمبائی کے لئے نقصان دہ ثابت ہوسکتی ہے۔ تمام سیاسی اختلاف رائے کو فوری طور پر سی آئی اے اور این ایس اے کو اطلاع دی جاتی ہے۔ فیس بک پر بار بار بے نقاب ہونے کے خطرے کا نتیجہ یہ ہوسکتا ہے کہ آپ اور آپ کے اہل خانہ کو صبح 3 بجے گھروں سے باہر نکال دیا جائے ، آپ کے کنبہ سے الگ ہوکر دوبارہ تعلیم کے ایک کیمپ بھیج دیا جاسکے۔؟ اس فرضی بلیک باکس انتباہ کو che in ong chetongue in cheekœ € ؟؟ کو مسترد کرنے سے پہلے ، براہ کرم غور کریں کہ NSA اس وقت بڑی تعداد میں فیس بک کا ڈیٹا نکال رہی ہے اور مجھے نہیں لگتا کہ وہ کرسمس کارڈ کی فہرست مرتب کررہے ہیں۔ فیس بک کا خیرمقدم شروع ہورہا ہے پرنٹ اور براڈکاسٹ میڈیا میں ہم میں سے بہت سارے فیس بک کے ساتھ ہماری وابستگی پر غور کر رہے ہیں۔ ہمارے بہت سارے صحافی بھائیوں اور بہنوں کو اس ادارے نے سنسر کیا ہے اور / یا دوسری صورت میں غیر پیشہ ورانہ سلوک کیا ہے۔ فیس بک ان ٹرولوں سے پُرخطر ہوگیا ہے جو اس یکجہتی وجود کے سائبر کوریڈورز پر گشت کرتے ہیں اور جو اس شخص کو نیو ورلڈ آرڈر کے لبرل ، انسانیت ، انسانیت سے ہٹانے والے ایجنڈے کو بے نقاب کرتے ہیں اس کو سزا دیتے اور سنسر کرتے ہیں۔ خواہ بندوق کنٹرول ہو ، NWO کٹھ پتلی اوباما کی تنقید ہو یا ڈیوڈ راکفیلر کے مبینہ پوتے ، مارک زکربرگ اور اس کے لوگوں سے اتفاق رائے نہ ہو ، وہ کسی جائز سیاسی رائے کے اظہار کی ہمت کرنے پر آپ کے فیس بک اکاؤنٹ کو روکیں گے۔ Facebookâ Z Z s Zakererberg ، سالمیت اور اخلاقیات کے سیلف پرسیسیڈ پروریئر ، مارک زکربرگ ، فیس بک کے تخلیق کار نے اپنی کتاب ، فیس بک ایفیکٹ â book in میں ڈیوڈ کرک پیٹرک کے ساتھ ایک انٹرویو میں تین بار زور دیا۔ اور آپ کے کام کرنے والے دوستوں یا ساتھی کارکنوں کے ل people اور آپ کے جاننے والے دوسرے لوگوں کے ل probably ایک مختلف شبیہہ رکھنے والے دن شاید بہت جلد ختم ہورہے ہیں۔ اپنے لئے دو شناخت رکھنا سالمیت کی کمی کی ایک مثال ہے ۔â € ؟؟ مسٹر زکربرگ کو کس نے اخلاقی پولیس اور سالمیت کا جج مقرر کیا؟ ایسا لگتا ہے کہ زکربرگ سوروس ، گیٹس ، ٹرنر ، اور دیگر عالموں کے ساتھ بھی اپنی جگہ لے سکتا ہے ، جو یہ سمجھتے ہیں کہ ان کا حق ہے کہ وہ انسانیت کو اپنی ذاتی ملکیت سمجھیں اور عوام کو ایک ڈسپوز ایبل اشیاء کے طور پر دیکھیں۔ جولین اسانج نے فیس بک وائٹل اڑانے والے کا اندازہ ، جولین اسانج نے ایک بار کہا تھا کہ خاص طور پر فیڈ بوک سب سے زیادہ خوفناک جاسوس مشین ہے جو اب تک ایجاد ہوئی ہے۔ یہاں ہمارے پاس لوگوں کے بارے میں ، ان کے تعلقات ، ان کے نام ، ان کے پتے ، ان کے مقامات اور ایک دوسرے کے ساتھ مواصلات ، ان کے رشتے دار ، سب ریاستہائے متحدہ میں بیٹھے ، امریکی انٹلیجنس تک رسائی کے قابل۔ فیس بک ، گوگل ، یاہو - ان تمام بڑی امریکی تنظیموں کے پاس امریکی انٹلیجنس کے لئے انٹرفیس موجود ہیں۔ یہ سب وقفہ کی خدمت کرنے کی بات نہیں ہے۔ ان کے پاس ایک انٹرفیس ہے جسے انہوں نے امریکی انٹیلی جنس کے استعمال کے ل developed تیار کیا ہے۔ â ؟؟ امریکی سائبر ہسٹری میں اس سے پہلے کبھی نہیں دیکھا گیا کہ ہم اس طرح کے مغرور اور ایجنڈے کی خدمت کر رہے ہیں جو ان کے پروپیگنڈے کو اب تک کھلے عام استعمال کررہے ہیں جیسا کہ ہم فیس بک کے ساتھ کرتے ہیں۔ نیو ورلڈ آرڈر کے اس پروپیگنڈا اختتام کو بے نقاب کیا جارہا ہے۔ فیس بک ar full کا تکبر پوری نمائش میں تھا جب انتہائی قابل احترام صحافی ، جون رپوپورٹ کو فیس بک پر اپنے مضامین شیئر کرنے پر پابندی عائد کردی گئی تھی۔ صریح سنسرشپ کی اس مثال میں ، جون کے ممنوعہ مضمون میں محض نکسن سے لے کر اوباما تک کے امریکی صدور کے کچھ پہلوؤں کا جائزہ لیا گیا تھا۔ ہم میں سے بہت سوں کی طرح جو تاریخ کو سمجھتے ہیں اور وہ ظالم راستہ دیکھ سکتے ہیں جسے اوباما ہمیں نیچے لے جا رہا ہے ، ریپوپورٹ نے اوباما کی غیرآئینی یادوں کی نشاندہی کی۔ اور سچ بولنے کی جرaringت کے لئے ، فیس بک نے جائز سیاسی رائے کے محض اظہار کے لئے رپوپورٹ پر پابندی عائد کردی۔ قارئین یہ بھی یاد کر سکتے ہیں جب انفورس ڈاٹ کام کے ممبران اور مقبول ٹاک شو کے میزبان ، مائیکل ریورو پر دسمبر in 2012 in in میں پابندی عائد کردی گئی تھی ، جب تک کہ عوامی سطح پر اپنے متعلقہ اکاؤنٹس کو بحال کرنے کے لئے مشتعل فیس بک کو کسی ایسے گوشے میں واپس نہیں لیا گیا جہاں سے انھوں نے سابقہ ​​معاملات کو قبول کرلیا اور دوبارہ بحال کیا۔ کالعدم میڈیا شخصیات میرے لئے نہیں لیکن میرے لئے اصول آپ کے کارپوریٹ سلوک پر آپ کے رویہ سے زیادہ فیس بک کا تقویت ان کا تقویت نہیں ہے۔ جیسا کہ زکربرگ بروقت فیس بک کی نمائش کے ذریعے امریکیوں کی سالمیت کی کمی کو دور کرنے کی بات کرتا ہے ، فیس بک ٹیکس کی خرابیوں اور کٹوتیوں کے نتیجے میں ٹیکسوں کا اپنا منصفانہ حصہ ادا کرنے میں ناکام رہتا ہے۔ امریکی کارپوریٹ منافع میں 1 1.1 بلین کاٹنے کے باوجود فیس بک نے مالی سال 2012 کے لئے انکم ٹیکس ادا نہیں کیا۔ اگرچہ امریکیوں کو ابھی زیادہ ٹیکس عائد کیا گیا ہے ، لیکن اربوں ڈالر کی کارپوریشنز جیسے فیس بک ، جنرل الیکٹرک ، بوئنگ اور ویلز فارگو سبھی کارپوریٹ انکم ٹیکس کی ادائیگی سے گریز نہیں کرسکے ہیں ، شہریوں کے لئے ٹیکس انصاف نے رپورٹ کیا۔
