# Supplementary material for: Supervised ensemble learning methods towards automatically filtering Urdu fake news within social media
Source: PeerJ Comput Sci. 2021 Mar 9;7:e425. doi: 10.7717/peerj-cs.425 (PMC7959660; doi:10.7717/peerj-cs.425)
Supplement: Supplemental Information 1 — News articles are in the .txt file format to read and process by machine learning code. [file peerj-cs-07-425-s001.zip › UFN/0/205.txt]

آئی ایس آئی ایس کے 55 دہشتگردوں کو حیرت انگیز طور پر اڑا دیا گیا دیکھنا آپ کا دن روشن کرے گا - اگلی کہانی Judge Judge 'جج جوڈی نے ہڈ چوہا کھو دیا: ound € œ آپ کو بے وقوف! آپ 19 سال کی عمر میں ہیں ، آپ کے پاس 2 سال کا بچہ ہے ، ایک مردہ بوائے فرینڈ â ¦â ¦â €؟ آپ کو بھی پسند ہوسکتا ہے ...
