# Supplementary material for: Supervised ensemble learning methods towards automatically filtering Urdu fake news within social media
Source: PeerJ Comput Sci. 2021 Mar 9;7:e425. doi: 10.7717/peerj-cs.425 (PMC7959660; doi:10.7717/peerj-cs.425)
Supplement: Supplemental Information 1 — News articles are in the .txt file format to read and process by machine learning code. [file peerj-cs-07-425-s001.zip › UFN/0/206.txt]

شاید آپ کے کتے کی صحت کی نگہداشت آپ سے کہیں بہتر ہے - ذیل میں ایک مختصر ای میل ہے جسے آج صبح میرے دوست سیم نے اپنے فیس بک پیج پر امریکی صحت سے متعلق نظام کے حیرت انگیز طور پر مثبت تجربے کے بارے میں پوسٹ کیا۔ میں نے سمجھا کہ یہ ایک زبردست پڑھنا ہے ، اور میں اسے آپ کے پاس بھی بھیجنا چاہتا ہوں: مجھے آج ہنگامی کمرے میں بھاگنا پڑا جس کی وجہ سے اعصابی مسئلہ ہوسکتا ہے۔ چکر آنا ، حیرت زدہ ہونا ، توازن کھو جانا ، اس قسم کی چیز۔ میں سان ڈیاگو میں ہوں ، جو دنیا کے مہنگے ترین شہروں میں سے ایک ہے ، اور مجھے کوئی بیمہ نہیں ہے۔ مجھے لگا کہ میں بری طرح سے متاثر ہوا ہوں۔ لیکن اس کے بجائے ، تجربہ غیر حقیقی تھا۔ میں فورا. ہی مل گیا۔ میرے پاس بیٹھنے کے لئے بھی وقت نہیں تھا ، انہوں نے مجھے صرف ایک امتحان کے کمرے میں دھکیل دیا۔ ڈاکٹر اور نرس آئی ٹی پر تھے ، اور انھوں نے امتحان اور مشاورت سے اپنا وقت لیا۔ اس دورے میں حتمی طور پر سارا دن مشاہدے ، ہر طرح کے ٹیسٹ ، بے ہوشی اور الٹ پھول ، بلڈ پریشر کی جانچ ، ایک مکمل بلڈ پینل کام کرے گا (کل کے نتائج ، ہاں تماشا انگلیوں کو پار کرتے رہیں) اور دونوں کان صاف اور صاف ہوگئے۔ بل محض 374.63 ڈالر تھا۔ کیا میرے پاس کچھ پاگل انشورنس پلان ہے؟ Nope کیا. کیا مجھے باقی امریکہ کی طرف سے سبسڈی دی جارہی ہے؟ Nope کیا. کیا میں ایک مراعات یافتہ سیاستدان ہوں جس میں ایک خاص â os os صرف مالکان €؟ ؟؟ صحت کی دیکھ بھال کا منصوبہ؟ مجھے ہنسنے نہیں دیتے۔ معلوم ہوا کہ نگہداشت میرے کتے کی تھی ، میرے لئے نہیں۔ اور ہم کسی اسپتال میں نہیں گئے تھے۔ “میں ظاہر ہے کہ اپنے کتے کو جانوروں کے اسپتال لے گیا۔ وہ اور میں دونوں حیاتیاتی مشینیں ہیں ، ستنداری جانور زیادہ تر پانی سے بنے ہیں (حالانکہ وہ مجھ سے کہیں زیادہ بہاتی ہیں)۔ صرف دوسرا اصل فرق یہ ہے کہ حکومت لوگوں کے لئے صحت کی دیکھ بھال سے دور دوزخ کو منظم کررہی ہے ، جبکہ (نسبتا speaking بولتے ہوئے) ، صرف جانوروں کی صحت کی دیکھ بھال چھوڑ رہی ہے۔ اور وہ ، میرے دوست ، یہی وجہ ہے کہ اوباما کیئر فلاپ ہوچکا ہے ، اور آپ کی صحت کی دیکھ بھال کے اخراجات کیوں بڑھتے رہیں گے۔ یہ لالچ نہیں ہے۔ یہ منشیات بنانے والی کمپنیاں نہیں ہیں۔ آزاد منڈی میں کیا ہونا چاہئے اس میں حکومتی مداخلت کے اطلاق کے علاوہ کوئی اور چیز نہیں ہے۔ سائمن پھر۔ ان دنوں یہ تجویز کرنا بالکل متنازعہ نہیں ہے کہ امریکی صحت کی دیکھ بھال کا نظام خراب ہے۔ انسٹی ٹیوٹ آف میڈیسن ، دولت مشترکہ فنڈ ، اور قیصر فیملی فاؤنڈیشن جیسی متعدد آزاد ایجنسیوں کے ذریعہ جمع کردہ اعداد و شمار کے مطابق ، امریکہ اب بھی صحت کی دیکھ بھال کے نظام کے مجموعی معیار میں اعلی درجے کی معیشتوں میں آخری نمبر پر ہے۔ در حقیقت ، امریکی صحت کے نگہداشت کا نظام غلطیوں یا ناکارہ دیکھ بھال کی وجہ سے ہونے والی اموات کی بدترین ریکارڈ ہے۔ اور امریکہ میں فوری دیکھ بھال اور بنیادی نگہداشت کے دوروں کے لئے انتظار کرتے وقت ہر دوسری ترقی یافتہ ملک سے کم درجہ رکھتے ہیں۔ امریکی دیگر ترقی یافتہ ممالک کے لوگوں کے مقابلے میں سالانہ اخراجات کے معاملے میں صحت کی دیکھ بھال کے لئے کم از کم 50٪ زیادہ ادائیگی کرتے ہیں ، اس کے باوجود ڈاکٹروں کے دورے کی تعداد کے حساب سے انہیں کم دیکھ بھال ملتی ہے۔ واقعی ، یہ بہت اچھا ہے کہ امریکہ میں پہلے سے کہیں زیادہ بیمہ نہ رکھنے والے افراد موجود ہیں ، لیکن یہ مقدار کا پیمانہ ہے ، نہ کہ معیار کی پیمائش۔ بلاشبہ امریکہ دنیا کے کچھ بہترین طبی پیشہ ور افراد کا گھر ہے۔ لیکن انھیں ایک مہنگے ، زیادہ ریگولیٹ بیوروکریسی کے نیچے دفن کردیا گیا ہے جو سسٹم میں مجموعی معیار کو خراب کرتا رہتا ہے۔ نیشنل اکیڈمی آف سائنسز کی 2015 کی ایک رپورٹ میں یہ بیان کرتے ہوئے اس کا خلاصہ کیا گیا ، "امریکیوں کے لئے ، صحت کی دیکھ بھال کے اخراجات اور اخراجات دنیا میں سب سے زیادہ ہیں ، اس کے باوجود صحت کے نتائج اور نگہداشت کا معیار بہت سے اقدامات سے اوسط سے کم ہے۔" â ؟؟ لیکن یہ سمجھنے کی بجائے کہ نظام اتنا سست کیوں ہے ، نوکر شاہی ، اور مہنگا مہنگا ، سیاستدان زیادہ سے زیادہ قواعد و ضوابط بنا کر اس کو 'فکسâ â €' کرنے کی کوشش کرتے ہیں۔ یہ اس طرح ہے جیسے انہیں یقین ہے کہ وہ ایک معیاری ، موثر طبی نگہداشت کے نظام کی طرف اپنے قانون سازی کرسکتے ہیں ، جس طرح انہیں یقین ہے کہ وہ بہتر تعلیمی نظام یا معاشی خوشحالی کے لئے اپنا راستہ قانونی بناسکتے ہیں۔ یہ تقریبا کبھی کام نہیں کرتا ہے۔ بہرحال ، جو لوگ ان قواعد کو سامنے لاتے ہیں وہ بدنام طور پر نااہل ہوتے ہیں اور انھوں نے کبھی بھی اپنے بڑے سرکاری بیوروکریسی سے ہٹ کر شاذ و نادر ہی نوکری سے کام لیا ہے۔ لہذا اس کے باوجود کہ نظام کو ٹھیک کرنے کے لئے کچھ بہت اچھے ارادے ہوسکتے ہیں ، وہ ہمیشہ ہی حالات کو خراب کرتے ہیں۔ حتمی نتیجہ یہ ہے کہ آپ کے پالتو جانوروں کو شاید آپ سے کہیں زیادہ صحت مند نگہداشت تک رسائی حاصل ہو۔ موثر طبی نگہداشت کا نظام ، جس طرح انہیں یقین ہے کہ وہ بہتر تعلیم کے نظام یا معاشی خوشحالی کے لئے اپنا راستہ قانون سازی کرسکتے ہیں۔ یہ تقریبا کبھی کام نہیں کرتا ہے۔ بہرحال ، جو لوگ ان قواعد کو سامنے لاتے ہیں وہ بدنام طور پر نااہل ہوتے ہیں اور انھوں نے کبھی بھی اپنے بڑے سرکاری بیوروکریسی سے ہٹ کر شاذ و نادر ہی نوکری سے کام لیا ہے۔ لہذا اس کے باوجود کہ نظام کو ٹھیک کرنے کے لئے کچھ بہت اچھے ارادے ہوسکتے ہیں ، وہ ہمیشہ ہی حالات کو خراب کرتے ہیں۔ حتمی نتیجہ یہ ہے کہ آپ کے پالتو جانوروں کو شاید آپ سے کہیں زیادہ صحت مند نگہداشت تک رسائی حاصل ہو۔ موثر طبی نگہداشت کا نظام ، جس طرح انہیں یقین ہے کہ وہ بہتر تعلیم کے نظام یا معاشی خوشحالی کے لئے اپنا راستہ قانون سازی کرسکتے ہیں۔ یہ تقریبا کبھی کام نہیں کرتا ہے۔ بہرحال ، جو لوگ ان قواعد کو سامنے لاتے ہیں وہ بدنام طور پر نااہل ہوتے ہیں اور انھوں نے کبھی بھی اپنے بڑے سرکاری بیوروکریسی سے ہٹ کر شاذ و نادر ہی نوکری سے کام لیا ہے۔ لہذا اس کے باوجود کہ نظام کو ٹھیک کرنے کے لئے کچھ بہت اچھے ارادے ہوسکتے ہیں ، وہ ہمیشہ ہی حالات کو خراب کرتے ہیں۔ حتمی نتیجہ یہ ہے کہ آپ کے پالتو جانوروں کو شاید آپ سے کہیں زیادہ صحت مند نگہداشت تک رسائی حاصل ہو۔ لہذا اس کے باوجود کہ نظام کو ٹھیک کرنے کے لئے کچھ بہت اچھے ارادے ہوسکتے ہیں ، وہ ہمیشہ ہی حالات کو خراب کرتے ہیں۔ حتمی نتیجہ یہ ہے کہ آپ کے پالتو جانوروں کو شاید آپ سے کہیں زیادہ صحت مند نگہداشت تک رسائی حاصل ہو۔ لہذا اس کے باوجود کہ نظام کو ٹھیک کرنے کے لئے کچھ بہت اچھے ارادے ہوسکتے ہیں ، وہ ہمیشہ ہی حالات کو خراب کرتے ہیں۔ حتمی نتیجہ یہ ہے کہ آپ کے پالتو جانوروں کو شاید آپ سے کہیں زیادہ صحت مند نگہداشت تک رسائی حاصل ہو۔
