# Supplementary material for: Supervised ensemble learning methods towards automatically filtering Urdu fake news within social media
Source: PeerJ Comput Sci. 2021 Mar 9;7:e425. doi: 10.7717/peerj-cs.425 (PMC7959660; doi:10.7717/peerj-cs.425)
Supplement: Supplemental Information 1 — News articles are in the .txt file format to read and process by machine learning code. [file peerj-cs-07-425-s001.zip › UFN/0/207.txt]

سول بدامنی کے ل Read تیار رہیں: سروے سے معلوم ہوا ہے کہ بیشتر امریکیوں کو انتخابی تشدد کے بارے میں تشویش ہے - میں: مظاہرین اور کارکنان ، خصوصی دلچسپی ، یو ایس نیوز کیا ہم 8 نومبر کو جیتنے والے فرق سے کوئی فرق نہیں دیکھ سکتے ہیں؟ آئیے امید کرتے ہیں کہ ایسا نہیں ہوگا ، لیکن جیسا کہ آپ نیچے دیکھیں گے ، ٹرمپ مخالف تشدد نے قوم کو پہلے ہی جھاڑو میں لے رکھا ہے۔ اگر ٹرمپ حقیقت میں انتخابات میں کامیابی حاصل کرتے ، تو اس کا امکان انتخابی بائیں بازو کو انتخابات کے بعد کے مزاج کے غم و غصے میں بھیج دیتا ، جو ہم نے پہلے کبھی نہیں دیکھا تھا۔ متبادل کے طور پر ، اس حق پر بہت زیادہ تشویش پائی جاتی ہے کہ یہ انتخاب ہلیری کلنٹن چوری کرسکتا ہے۔ اور جیسا کہ میں نے کل دکھایا ، ایسا معلوم ہوتا ہے کہ ٹیکساس میں ووٹنگ مشینیں پہلے ہی ڈونلڈ ٹرمپ سے ہیلری کلنٹن میں ووٹ تبدیل کررہی ہیں۔ اگر ہلیری کلنٹن مشکوک حالات میں یہ الیکشن جیتتی ہیں تو ، یہ پورے ملک میں وسیع پیمانے پر شہری بدامنی کو دور کرنے کے لئے بھی کافی ہے۔ اس وقت 8 نومبر تک دو ہفتوں سے بھی کم وقت باقی ہے ، اور ایک بالکل نئے سروے سے پتہ چلا ہے کہ امریکیوں کی اکثریت تشویش کا شکار ہے - تشدد کے امکان کے بارے میں کیا؟ انتخابات کے دن - € likely 51 فیصد اکثریت رائے دہندگان نے انتخابی دن پر تشدد کے امکان کے بارے میں کم از کم کچھ تشویش ظاہر کی ہے۔ ہر پانچ میں سے ایک کا تعلق ہر ایک سے ہے ۔â € ؟؟ چار میں سے تین کا کہنا ہے کہ انہیں یقین ہے کہ ریاستہائے مت powerحدہ کے اقتدار کی پرامن منتقلی ہوگی جس نے امریکی جمہوریت کو 200 سے زیادہ سالوں کے لئے نشان زد کیا ہے ، لیکن صرف 40٪ کا کہنا ہے کہ وہ "ہر اعتماد" ہیں؟ اس بارے میں. ٹرمپ کے 10 میں سے چار حامیوں کا کہنا ہے کہ وہ کلنٹن کے صدر ہونے کی حیثیت سے قانونی حیثیت کو تسلیم نہیں کریں گی ، اگر وہ کامیاب رہیں ، کیونکہ ان کا کہنا ہے کہ وہ منصفانہ اور مربع نہیں جیت پائیں گی۔ لیکن بائیں بازو میں سے بہت سے لوگ انتخابی کارروائی کے بعد تشدد کا ارتکاب کرنے تک انتظار نہیں کر رہے ہیں۔ بدھ کے روز ، واک آف فیم پر ڈونلڈ ٹرمپ کے اسٹار کو ٹکڑے ٹکڑے کر کے ایک سلیج ہیمر اور ایک اٹھاو محور کے ساتھ ٹکراؤ کر دیا گیا ¦ € ڈونلڈ ٹرمپ نے آج بہت ساری کامیابیاں لیں ، نہ صرف صدارتی دوڑ میں۔ امریکہ کے فیصلے سے پہلے دو ہفتوں سے بھی کم وقت گزرنے کے ساتھ ، اگر سابق اپرنٹائز میزبان ہلیری کلنٹن پر حیرت انگیز فتح کھینچ لے گی ، ہالی ووڈ واک آف فیم میں ٹرمپ کے اسٹار کو بدھ کی صبح شہر کی تعمیر کا لباس پہنے ہوئے ایک شخص نے تباہ کردیا۔ کارکن اور سلیج ہیمر اور پک کلہاڑی جس میں پہلے ٹنسلٹاownن دکھائی دیتا ہے۔ اور اس سال کے شروع میں دو اور واقعات بھی سامنے آئیں جب ڈونلڈ ٹرمپ کے اسٹار کی بھی توڑ پھوڑ کی گئی تھی۔ ایک جنوری میں آیا تھا ، اور دوسرا جون میں ہوا â course course یقینا Trump یہ پہلا موقع نہیں جب جی او پی امیدوار کے اسٹار پر حملہ کیا گیا ہو یا خرابی ہوئی ہے جب سے ٹرمپ نے گرمیوں میں گرمائی 2015 میں اپنی وائٹ ہاؤس بولی کا اعلان کیا تھا۔ جنوری کے آخر میں 6801 ہالی ووڈ بل وی ڈی پر ستارے پر چھڑکایا جانے والا سب سے انتہائی اقدام تھا۔ رواں موسم گرما میں جون میں ، مخالف زبان اور پالیسیوں کے خلاف بظاہر احتجاج میں ٹرمپ کے اسٹار پر ایک خاموش نشان پینٹ کیا گیا تھا ، کچھ نے الزام لگایا ہے کہ ٹرمپ مہم کے دوران اس کی تشہیر اور ترقی کررہے ہیں۔ دونوں ہی معاملات میں ، ٹرمپ کے ستارے کو تیزی سے صاف کردیا گیا اور ایک دن میں ہی اس کی طرح نیا رخ موڑ گیا۔ ہم نے مشرقی ساحل پر بھی ٹرمپ مخالف تشدد دیکھا ہے۔ اس ماہ کے شروع میں ، کسی نے شمالی کیرولینا کے اورنج کاؤنٹی میں ریپبلکن پارٹی کے صدر دفتر کو نذر آتش کرنے کا فیصلہ کیا ہے۔ ہیڈ کوارٹر کے ساتھ والی عمارت میں ، کوئی سپرے سے پینٹ کرتا ہوا â € azi ناز ریپبلکن شہر سے باہر نکل گیا یا کوئی اور؟ €؟ سواستیکا کے ساتھ۔ حالیہ دنوں میں پوری قوم میں ٹرمپ مخالف تشدد کے دیگر پریشان کن واقعات بھی ہوئے ہیں۔ حالیہ لائف زیٹ آرٹیکل میں کافی لمبی فہرست تیار کی گئی ہے ، اور مندرجہ ذیل میں اس ٹکڑے کا ایک چھوٹا سا اقتباس ہے۔ مئی کے ، بنگور میں 15 اکتوبر کو ٹرمپ کے جلسے کے باہر کھڑی 20 کاروں پر سپرے سے رنگے ہوئے۔ ٹرمپ کے حامی پال فوسٹر ، جن کی وین کو سفید رنگ سے مارا گیا تھا ، نے نامہ نگاروں کو بتایا ، "وہ اپنا بیان دینے کے لئے کاروں کی پینٹنگ کے بجائے پرامن احتجاج کیوں نہیں کرسکتے ہیں؟" گوت نیوز کی خبروں کے مطابق ، 3 اکتوبر کے آس پاس ، سان فرانسسکو کے ایک بار ، جیٹجیسٹ میں ، ٹرمپ کے حامیوں کے ایک جوڑے پر حملہ ہوا۔ Trump € œ ٹرمپ کے دو حامیوں پر حملہ کیا گیا ، انھیں ٹھونس دیا گیا اور گلی میں into ome ˜ کچھ ٹھگ by نے ان کا پیچھا کیا کہ ایک بیرونی شخص نے پچھلی طرف سے پکارا۔ اے بی سی 7 بے ایریا کے للیان کم نے ان افراد کی ایک تصویر ٹویٹ کی ، جس میں ایک نے ٹرمپ کی ٹی شرٹ پہن رکھی تھی اور دوسرے نے l € lBlue Lives Matterâ wearing پہنے تھے؟ قمیض کیلیفورنیا کے ایل کیجن میں 28 ستمبر کو ، ایک بلیک لائفس معاملے کے احتجاج پر مشتعل ہجوم نے 21 سالہ ٹرمپ کی حامی فیرس جبرو کو â œ America امریکہ کو دوبارہ عظیم بنائیں wearing پہننے پر مارا پیٹا؟ بیس بال کی ٹوپی. حملہ اسمارٹ فون ایپ پیرسکوپ کا استعمال کرتے ہوئے براہ راست نشر کیا گیا تھا۔ انتخابی دن کے دن ٹرمپ کے حامیوں کو سرخ لباس پہنے کے ل get ایک اقدام کیا جا رہا ہے ، لیکن امریکہ کے بہت سے علاقوں میں جو شاید ان کے حامیوں کو آسان اہداف میں بدل دے۔ آئیے یقینی طور پر امید کرتے ہیں کہ ہم ووٹنگ والے مقامات پر اس قسم کے پُرجوش تصادم کو نہیں دیکھ پائیں گے جس کے بارے میں بہت سے ماہرین توقع کر رہے ہیں۔ یقینا. دائیں طرف بہت سے لوگ بھی ہیں جو پاگل لڑ رہے ہیں ، اور مشکوک حالات میں ہلیری کلنٹن کی فتح انہیں کنارے سے آگے بڑھانے کے لئے کافی ہوسکتی ہے۔ مثال کے طور پر، اس ہفتے سابق کانگریس ممبر جو والش نے کہا کہ وہ mus my mus میرا پیسہ پکڑ رہے ہیں €؟ اگر ڈونلڈ ٹرمپ انتخاب ہار جاتے ہیں۔ € ¦ سابقہ ​​نمائندہ جو والش بدھ کو مسلح انقلاب کا مطالبہ کرتے نظر آئے اگر ڈونلڈ ٹرمپ صدر منتخب نہ ہوئے۔ الینوائے سے تعلق رکھنے والی سابقہ ​​چائے پارٹی کے کانگریس مین والش ، جو اب ایک قدامت پسند ٹاک ریڈیو کے میزبان ہیں ، نے ٹویٹ کیا ، 8th November 8th November نومبر کو ، ٹرمپ کو ووٹ دینا۔ 9 نومبر کو ، اگر ٹرمپ ہار جاتے ہیں تو ، میں اپنے پٹھوں کو پکڑ رہا ہوں۔ آپ میں؟ â € ؟؟ اور اس میں کوئی شک نہیں ، بہت سارے عام امریکی صرف اس صورت میں بندوقوں اور گولہ بارود کا ذخیرہ اندوز کر رہے ہیں اگر ہلیری کلنٹن کی فتح ہے۔ مندرجہ ذیل یو ایس اے آج کی طرف سے آیا ہے â ince ¦ ¦ â € œ چونکہ پول ہیلری کلنٹن کی طرف بہت تھوڑا سا تبدیل ہونا شروع ہو رہا ہے ، اس کے بعد میں بہت زیادہ گولہ بارود خرید رہا ہے ، â €؟ مشی گن کے ڈیٹرایٹ نواحی علاقے میں ہیریسن ٹاؤن شپ سے انجینئر ، 69 سالہ رک ڈارلنگ کہتے ہیں۔ سروے کے بعد فون پر انٹرویو دیتے ہوئے ، ٹرمپ کے حامی نے کہا کہ انھیں خدشہ ہے کہ ترقی پسند مارشل لاء کا اعلان کرنا چاہتے ہیں اور ہماری بندوقیں دور لے جاسکیں گے؟ انتخابات کے بعد آج کا امریکہ اس سے پہلے کبھی نہیں دیکھا اس سے کہیں زیادہ تقسیم ہے ، اور مرکزی دھارے میں جاری میڈیا مسلسل نفرت اور غصے کو بڑھاوا دے رہا ہے جو مختلف گروہوں کو ایک دوسرے کے خلاف محسوس ہوتا ہے۔ ستم ظریفی یہ ہے کہ ڈونلڈ ٹرمپ امریکہ کو اکٹھا کرنے کے لئے بہت سخت کوشش کر رہے ہیں۔ در حقیقت ، وہ سن 1960 کے بعد سے کسی بھی ریپبلکن صدارتی امیدوار کے مقابلے میں کالے ووٹ کا زیادہ فیصد حاصل کرنے کے لئے مضبوطی سے راستے پر ہے۔ اگر 8 نومبر کو ہلیری کلنٹن اور ڈیموکریٹس جیت جاتے ہیں تو ہلیری کلنٹن کے سیاسی دشمنوں کے لئے معاملات بہتر نہیں ہوں گے۔ کلینٹنز نے پہلی بار وائٹ ہاؤس کی طاقت کو اپنے دشمنوں کے پیچھے جانے کے لئے استعمال کیا ، اور ہلیری اس وقت کی نسبت زیادہ ناراض اور زیادہ تلخ ہیں۔ اور بنیاد پرست بائیں طرف ان کے دشمن کون ہیں کے بارے میں بہت واضح ہے۔ یہ ایک ایسی چیز ہے جس پر میں نے اس مہینے کے شروع میں قومی ٹیلی ویژن پر تبادلہ خیال کیا تھا ¦ ¦ this جیسا کہ میں یہ لکھ رہا ہوں ، میرے لئے یہ تصور کرنا بھی مشکل ہے کہ ہلیری کلنٹن کی صدارت کتنی بھیانک ہوگی۔ لیکن اس مقام پر جو سب سے زیادہ امکان پایا جاتا ہے۔ ان تمام امیدواروں میں سے جن کا ہم انتخاب کر سکتے ہیں ، امریکی عوام سب سے بری کو وائٹ ہاؤس میں ڈالنے والے ہیں۔ شاید ڈونلڈ ٹرمپ اب بھی کوئی معجزہ کھینچ سکتے ہیں اور ہم اس قسمت سے بچ سکتے ہیں ، لیکن وقت تیزی سے پھسل رہا ہے اور آٹھ نومبر یہاں آنے سے پہلے ہمیں معلوم ہوجائے گا۔ اپنا جائزہ پیش کریں یہ ایک ایسی چیز ہے جس پر میں نے اس مہینے کے شروع میں قومی ٹیلی ویژن پر تبادلہ خیال کیا تھا ¦ ¦ this جیسا کہ میں یہ لکھ رہا ہوں ، میرے لئے یہ تصور کرنا بھی مشکل ہے کہ ہلیری کلنٹن کی صدارت کتنی بھیانک ہوگی۔ لیکن اس مقام پر جو سب سے زیادہ امکان پایا جاتا ہے۔ ان تمام امیدواروں میں سے جن کا ہم انتخاب کر سکتے ہیں ، امریکی عوام سب سے بری کو وائٹ ہاؤس میں ڈالنے والے ہیں۔ شاید ڈونلڈ ٹرمپ اب بھی کوئی معجزہ کھینچ سکتے ہیں اور ہم اس قسمت سے بچ سکتے ہیں ، لیکن وقت تیزی سے پھسل رہا ہے اور آٹھ نومبر یہاں آنے سے پہلے ہمیں معلوم ہوجائے گا۔ اپنا جائزہ پیش کریں یہ ایک ایسی چیز ہے جس پر میں نے اس مہینے کے شروع میں قومی ٹیلی ویژن پر تبادلہ خیال کیا تھا ¦ ¦ ¦ جیسا کہ میں یہ لکھ رہا ہوں ، میرے لئے یہ تصور کرنا بھی مشکل ہے کہ ہلیری کلنٹن کی صدارت کتنی بھیانک ہوگی۔ لیکن اس مقام پر جو سب سے زیادہ امکان پایا جاتا ہے۔ ان تمام امیدواروں میں سے جن کا ہم انتخاب کر سکتے ہیں ، امریکی عوام سب سے بری کو وائٹ ہاؤس میں ڈالنے والے ہیں۔ شاید ڈونلڈ ٹرمپ اب بھی کوئی معجزہ کھینچ سکتے ہیں اور ہم اس قسمت سے بچ سکتے ہیں ، لیکن وقت تیزی سے پھسل رہا ہے اور آٹھ نومبر یہاں آنے سے پہلے ہمیں معلوم ہوجائے گا۔ اپنا جائزہ پیش کریں امریکی عوام سب سے زیادہ برے کو وائٹ ہاؤس میں ڈالنے والے ہیں۔ شاید ڈونلڈ ٹرمپ اب بھی کوئی معجزہ کھینچ سکتے ہیں اور ہم اس قسمت سے بچ سکتے ہیں ، لیکن وقت تیزی سے پھسل رہا ہے اور آٹھ نومبر یہاں آنے سے پہلے ہمیں معلوم ہوجائے گا۔ اپنا جائزہ پیش کریں امریکی عوام سب سے زیادہ برے کو وائٹ ہاؤس میں ڈالنے والے ہیں۔ شاید ڈونلڈ ٹرمپ اب بھی کوئی معجزہ کھینچ سکتے ہیں اور ہم اس قسمت سے بچ سکتے ہیں ، لیکن وقت تیزی سے پھسل رہا ہے اور آٹھ نومبر یہاں آنے سے پہلے ہمیں معلوم ہوجائے گا۔ اپنا جائزہ پیش کریں
