# Supplementary material for: Supervised ensemble learning methods towards automatically filtering Urdu fake news within social media
Source: PeerJ Comput Sci. 2021 Mar 9;7:e425. doi: 10.7717/peerj-cs.425 (PMC7959660; doi:10.7717/peerj-cs.425)
Supplement: Supplemental Information 1 — News articles are in the .txt file format to read and process by machine learning code. [file peerj-cs-07-425-s001.zip › UFN/0/209.txt]

کیا کوئی فلائی زون حلب کے عوام کی مدد کرے گا؟ - ای میل میڈیا کوریج کو حال ہی میں حلب میں انسانی بحران کا مظاہرہ کرنے والے تکلیف دہ مناظر سے تقویت ملی ہے ، جہاں فضائی بمباری کے نتیجے میں شہریوں کا بہت بڑا جانی نقصان ہوا ہے۔ بحران کی شدت نے ہمیں آسانی سے مدد فراہم کرنا ہے - ہفتہ کے روز برطانوی وزیر اعظم کی نشست کے باہر جمع ہونے والے متعدد مظاہرین نے حکومت سے "حلفو کو بچانے" کی درخواست کی علامتوں پر مشتمل نشانات رکھے تھے۔ اور ایک Bomb € oکوئی بم زون نہیںâ € ؟؟ نافذ کریں۔ اگرچہ یہ غصہ قابل فہم ہے ، لیکن جس طرح سے اس کا فائدہ اٹھایا جارہا ہے اس سے ایک مشترکہ پالیسی مباحثے کی عکاسی ہوتی ہے - نون فلائی زون کے علاوہ بھی اور بھی آپشن ہیں ، جن سے گریز کیا جانا چاہئے کیونکہ شامی شہریوں کے دکھوں کو دور کرنے کے لئے کوششوں کو مدد دینے کے بجائے نقصان پہنچانا چاہئے۔ . پالیسی کے کسی بھی شعبے میں ، مرکزی دھارے میں شامل ہونے والی بحث پالیسی کے ان متبادلات کے گرد گھومتی ہے جو اسٹیبلشمنٹ کی تقسیم کو ظاہر کرتی ہے۔ مثال کے طور پر ، معاشیات میں ، "نوآبادیاتی نظام کے ل no کوئی متبادل نہیں ہے ، کم از کم اس وقت تک نہیں تھا جب تک 2008 کے بحران کے بعد کچھ اشرافیہ کے ذریعہ کنیسیزم کو دوبارہ دریافت نہیں کیا گیا تھا۔ شام پر کیا ہونا ہے اس پر بحث دو پالیسی متبادلوں کے گرد گھومتی ہے: اگلے امریکی صدر ، ہلیری کلنٹن ، موجودہ امریکی انتظامیہ سمیت ایک این ایف زیڈ اور کبوتروں کی وکالت کرنے والے ، ہاکس برقرار ہیں کہ پابندیوں کی حکومت میں اضافہ کیا جانا چاہئے۔ یہ مؤثر طریقے سے اسٹیبلشمنٹ میں ایک تقسیم کی عکاسی کرتا ہے کہ کس طرح آگے بڑھا جائے۔ سنگین پالیسی متبادلوں پر تبادلہ خیال نہیں کیا جاتا ہے۔ خاص طور پر ، مہاجرین کو بڑھتی امداد اور امداد کے بارے میں تبادلہ خیال ، یقینا Syria شام میں شہریوں کی براہ راست مدد کرنے کا سب سے واضح طریقہ ، اور اقوام متحدہ نے صنعتی ممالک سے مطالبہ کیا ہے کہ ، اس کی عدم موجودگی سے تجسس ہے۔ اس مباح بحث کی وجہ سے شہریوں کی جانوں کے ضیاع کو روکنے کے بہانے منطقی طور پر اس کی پیروی نہیں کی جاتی ہے۔ در حقیقت ، ایک این ایف زیڈ ایک ایسی پالیسی ہے جس سے شہریوں کی موت ناگزیر ہوجاتی ہے۔ این ایف زیڈ کو نافذ کرنے کا مطلب ہوا کے دفاع کو تباہ کرنا ہے ، جو شہروں کا دفاع کرنے کے لئے واقع ہے - یعنی وہ ان علاقوں میں واقع ہیں جہاں بہت سے عام شہری ہیں۔ یہاں تک کہ ہاکریوں کے لئے پرچم بردار ، ہلیری کلنٹن نے نجی طور پر اعتراف کیا ہے کہ نو فلائی زون کے ساتھ ہی بہت ساری شہری ہلاک ہوسکتے ہیں۔؟ اس طرح کی مداخلت â € â بہت سارے شہریوں کو لے گی؟.؟ یہ احساس عام طور پر استعمال ہونے والے انسانیت سوزی کے بہانے سے متصادم معلوم ہوگا ، لیکن اس سے حلیری کلنٹن کے حالیہ اعتراف کو سمجھ میں آتی ہے کہ شام میں ان کی اولین ترجیح شام کے صدر اسد کو ہٹانا ہے۔ لیبیا میں NFZ کے نفاذ کے ساتھ واضح متوازی ہے ، جس نے تنازعہ کو طول دیا اور عام شہریوں کی صورتحال کو مزید خراب کردیا۔ نیٹو کے بم دھماکے کے نتیجے میں متعدد شہری ہلاک ہوئے اور باغی ملیشیا کے ہاتھوں حکومت کا تختہ الٹنے میں مدد ملی ، جنھوں نے ہلاک اور ہزاروں کی تعداد میں ہلاکتیں جاری رکھی ہیں۔ خاص طور پر سرکشی سیاہ فام لوگوں کی نسلی صفائی تھی ، جس میں عوامی لنچنگ بھی شامل تھی۔ 2013 کے ایک مقالے میں ، ہارورڈ کے ایک اکیڈمک ، ایلن کپرمین نے استدلال کیا کہ نیٹو کی مداخلت نے جنگ کو 6 کے عنصر سے بڑھایا اور ہلاکتوں کی تعداد 7 سے 10 گنا بڑھائی۔ اس کے پیش نظر کہ لیبیا اب ایک ناکام ریاست ہے ، جنگجوؤں کے ذریعہ ٹوٹ پھوٹ کا شکار ، ہم محفوظ طریقے سے کہہ سکتے ہیں کہ یہ اندازے بہت قدامت پسند تھے۔ صدر اوباما نے نجی طور پر لیبیا کی صورتحال کو "شٹ شو" کو قرار دیا ہے؟ صرف پچھلے مہینے ہی برطانوی پارلیمنٹ کی خارجہ امور کمیٹی کی ایک رپورٹ میں یہ بات سامنے آئی ہے کہ انسانی جواز ایک ناکافی بہانہ ہے اور جھوٹ پر مبنی ، قیاس طور پر محدود مداخلت کی وجہ سے œ œ el elineluctably€ € ؟؟؟ حکومت کی تبدیلی کے ل to ، اور یہ کہ (برطانوی) حکومت ، اور اس میں ملوث دیگر مغربی طاقتوں کو فوجی کارروائی کے سفارتی متبادل پر سنجیدگی سے غور نہیں کیا۔ قطع نظر ، مغربی خارجہ پالیسی کا منتر is â œ اس بار مختلف ہوگا will؟ انہوں نے کہا کہ تمام حالیہ مغربی فوجی مداخلتوں کے برخلاف یہ محدود ، کامیاب اور کامیاب ہوگا اور اس کے نتیجے میں ایک بدترین انسانی صورتحال کو نہیں چھوڑیں گے۔ اگرچہ ، اگر حلب میں انسانیت کی سنگین صورتحال کو فوری طور پر کاروائی کی ضرورت ہے ، تو پھر ایسے ہی حالات کا سامنا کرنے والے عام شہریوں کے لئے بھی اتنی ہی بلند آواز سے مطالبہ نہیں کیا جارہا ہے۔ امریکہ شام میں منبیج اور کوبانے اور عراق میں رمادی اور فلوجہ میں بم دھماکے کے نتیجے میں ہزاروں شہری ہلاک اور پورے محلے کو چپٹا کردیا گیا۔ یمن میں سعودی اور فضائی حملوں کے ایک تہائی سے زیادہ شہریوں نے اسکولوں ، اسپتالوں ، شادیوں اور جنازوں سمیت سویلین سائٹس کو نشانہ بنایا ہے۔ اس کے بارے میں بات کرنے کا مطلب بگاڑ یا دوبارہ مربوط ہونا نہیں ہے۔ حقیقت یہ ہے کہ امریکہ اور سعودی عرب اسی طرح کی سرگرمیوں میں مصروف ہیں ، حلب پر بمباری کو قابل اعتراض نہیں بناتے ہیں۔ تاہم ، یہ ان لوگوں کے مقاصد کے بارے میں سوالات اٹھاتا ہے جو نو فلائی زون کے لئے اتنا سختی سے چل رہے ہیں۔ اگر مغربی خارجہ پالیسی کے اداکار ، اور پریس میں ان کے اتحادی ، انسانی خدشات سے متاثر ہوئے ، تو یقینا ان مظالم کو روکنے کے بارے میں پالیسی ایجنڈے میں شامل ہونا چاہئے - خاص طور پر یہ دیکھتے ہوئے کہ اس کی مطلوبہ کارروائی آسان ہے اور روس کے ساتھ جنگ ​​کا خطرہ نہیں ہے۔ اگر خارجہ پالیسی مباحثے میں واقعی انسانیت پسندانہ خیالات اہم عوامل تھے ، تو پھر شہروں اور قصبوں پر فضائی بمباری کے جواز کے بارے میں بات ہوگی ، بشرطیکہ اس سے شہریوں کی ہلاکتیں ہمیشہ ہوتی ہیں۔ کیمیائی اور حیاتیاتی ہتھیاروں کو غیر قانونی بنانے میں بین الاقوامی معاہدے کامیاب رہے ہیں ، ایک ممانعت جس کی عام طور پر پیروی کی جاتی ہے (حالانکہ ہمیشہ نہیں)۔ ہوائی بمباری کا پہلا عام استعمال ، 1937 میں گورینیکا پر نازی بمباری ، نیک ، عوامی غم و غصے کا سبب بنا۔ تاہم افسوسناک بات یہ ہے کہ دوسری جنگ عظیم کے دوران اس کا استعمال معمول بن گیا اور جنگ کے بعد کی بین الاقوامی آباد کاری میں شہروں پر فضائی بمباری پر پابندی شامل نہیں کی گئی۔ حقیقت یہ ہے کہ ایسا لگتا ہے کہ یہ مایوس کن نظریاتی نظر ہے ، یہ حقیقت حقیقت کی عکاسی کرتی ہے کہ یہ جیو پولیٹکس ہے ، نہ کہ انسان دوست خیالات ، جو بین الاقوامی تعلقات اور خارجہ پالیسی پر تبادلہ خیال کرتے ہیں۔ جیو پولیٹیکل فوائد کو حاصل کرنے کے ل whatever آپ جو بھی اقدام اٹھانا چاہتے ہیں اس کے لئے انسان کو تکلیف ایک مفید بہانے سے زیادہ کچھ نہیں ہے۔ امریکہ اور اس کے اتحادی شام کو روس کے مدار سے ہٹانا چاہتے ہیں ، لہذا وہاں آمر کو ضرور جانا چاہئے ، لیکن یمن میں ڈکٹیٹر کی مدد کے لئے فضائی حملے ٹھیک ہیں ، کیونکہ وہاں آمر امریکی قریبی اتحادی سعودی عرب کا دوست ہے۔ شام میں این ایف زیڈ کے ساتھ ایک اور پیچیدگی ہے کہ اس میں سرد جنگ کے دور کی بدولت اور روس کے ساتھ ممکنہ مسلح تصادم کی واپسی کی علامت ہے۔ دلال کی منطق یہ چلتی ہے کہ جیو پولیٹیکل فوائد حاصل کرنے کے ل one ، کسی کو اس سطح پر جانا پڑے گا جو دوسری طرف کو نیچے کردے گا ، جزوی طور پر اپنے دشمن کو راضی کرکے کہ آپ غیر معقول حرکتوں کے مرتکب ہیں۔ اس کھیل میں ایک موروثی خطرہ ہے: دونوں ریاستیں ایٹمی مسلح ہیں اور اس میں اضافے کے نتائج تباہ کن ہوسکتے ہیں۔ شام کے باشندے ، یا اس کے قریب قریب اوباما کے معاون بین روڈس نے "بیوقوفوں کی بوچھاڑ" کہی؟ کوکیس ، یہ استدلال کرتا ہے کہ ایک این ایف زیڈ روس کو موثر انداز میں پیچھے ہٹانے کی راہنمائی کرے گا: مثال کے طور پر ، کلنٹن نے استدلال کیا کہ وہ روس کے ساتھ ہماری بات چیت میں ہمیں فائدہ پہنچائے گا۔؟ (دلچسپ بات یہ ہے کہ اس تبادلے میں کلنٹن کا یہ حوالہ جنگی مقصد کی نشاندہی کرتا ہے: ایک این ایف زیڈ روس کو اسد کے مستقبل کو سیاسی اور سفارتی راستے سے ہمکنار کردے گا۔ یعنی روس حکومت کی تبدیلی کو قبول کرنے پر مجبور ہوگا۔) پریس میں گھبراہٹ کے باوجود ، روس دراصل ایک سپر پاور کی حیثیت سے ایک کمزور جانشین ریاست ہے ، اور شمالی امریکہ کی اولین طاقت کے ساتھ براہ راست تصادم میں بدترین صورتحال اختیار کرے گا ، یا اس طرح یہ منطق چل پڑے گی۔ البتہ، مغربی خارجہ پالیسی کے عاملین نے اس خطرے کی نشاندہی کی ہے کہ شام کے لئے جدید روسی مواد کی حمایت این ایف زیڈ کے نفاذ کے لئے لاحق ہے۔ دیگر حالیہ امریکی فوجی مہم جوئی کے برعکس ، شام میں این ایف زیڈ کے نفاذ سے اہم اور سیاسی طور پر عدم استحکام کا باعث بن سکتا ہے ، امریکی ہلاکتوں - پائلٹوں کو گولی مار کر ہلاک کردیا جائے گا۔ اس احساس کا مطلب یہ ہے کہ سینیئر اسٹیبلشمنٹ کے اعداد و شمار این ایف زیڈ کے مخالف ہیں۔ مثال کے طور پر ، امریکی فوج کے جنرل کارٹر ہیم ، جنہوں نے لیبیا میں NFZ کی نگرانی کی ، نے کہا کہ ایک NFZ ایک "متشدد جنگی کارروائی" ہے جس کے نتیجے میں بہت ساری ہلاکتیں ہوتی ہیں اور ہمارے اپنے اہلکاروں کے لئے خطرہ بڑھ جاتا ہے۔؟ اس کے بجائے ، موجودہ سیکرٹری خارجہ جان کیری جیسے رشتہ دار کبوتر شام اور روس کے خلاف پابندیوں کی حکومت کو تیز کرنے کی وکالت کرتے ہیں۔ ایک بار پھر ، یہ عام شہریوں کی مدد کے بارے میں سنجیدگی سے معلوم نہیں ہوتا ہے۔ اقوام متحدہ کی ایک لیک ہونے والی رپورٹ میں انکشاف کیا گیا ہے کہ مغربی پابندیوں کی موجودہ حکومت انسانی امداد کو روک رہی ہے اور ایک ایسی انسانی تباہی پیدا کررہی ہے جس کا مقابلہ کرنے کا خطرہ 1990 کے عشرے کے دوران عراق میں تیل کے لئے کھانے کے پروگرام کے نتیجے میں ہوا تھا۔ پابندیوں کی تاریخ سے یہ ظاہر ہوتا ہے کہ اس کے اخراجات عام شہری برداشت کرتے ہیں ، اور پیٹرسن انسٹی ٹیوٹ نے پابندیوں کے تمام واقعات کا مطالعہ کیا ہے جس سے معلوم ہوتا ہے کہ پابندیاں تقریباâ â… ”مقدمات میں اپنے مقاصد کو حاصل کرنے میں ناکام رہی ہیں ، اور اس کے خلاف درخواست دینے پر بھی کم کامیابی حاصل ہوتی ہے۔ دشمن اور آمریت پسند۔ تو ، کیا کرنا ہے؟ مغرب اور عالمی سطح پر لوگوں کو شام کے عوام کی مدد کے لئے کس چیز پر زور دینا چاہئے؟ بدقسمتی سے ، ایسا لگتا ہے کہ کوئی فوری اصلاحات نہیں ہوسکتی ہیں۔ - شام کی صورتحال پیچیدہ ہے اور اس میں مسابقتی مفادات کے ساتھ مختلف اداکار شامل ہیں۔ تنازعہ سے فرار ہونے والے مہاجرین کو فوری امداد کی ترجیح ہونی چاہئے۔
