# Supplementary material for: Supervised ensemble learning methods towards automatically filtering Urdu fake news within social media
Source: PeerJ Comput Sci. 2021 Mar 9;7:e425. doi: 10.7717/peerj-cs.425 (PMC7959660; doi:10.7717/peerj-cs.425)
Supplement: Supplemental Information 1 — News articles are in the .txt file format to read and process by machine learning code. [file peerj-cs-07-425-s001.zip › UFN/0/21.txt]

اصلی انکشاف! سیکریٹ ایلین بیس مون کے ٹائکو کرٹر میں ملا - اصلی انکشاف! چاند کے ٹائکو کریکٹر میں ملنے والا خفیہ ایلین بیس # گرے 52 اصلی انکشاف وہ جگہ ہے جہاں آپ کو قمری سطح پر کچھ مل جاتا ہے جو ممکنہ طور پر موجود نہیں ہوسکتا جب تک کہ کوئی اسے نہ بنائے۔ کوئی راستہ نہیں یہ قدرتی تشکیل ہے --- کچھ ایسی تعمیر کی گئی ہے جو ---- 90Â les زاویہ اجنبی / انسان ساختہ باہمی تعامل کے بغیر ممکن ہی نہیں ہے۔ مزید 'سگریٹ نوشی بندوق' بیرون ملک سے ذہانت کا ناقابل تلافی ثبوت۔ ٹیگز
