# Supplementary material for: Supervised ensemble learning methods towards automatically filtering Urdu fake news within social media
Source: PeerJ Comput Sci. 2021 Mar 9;7:e425. doi: 10.7717/peerj-cs.425 (PMC7959660; doi:10.7717/peerj-cs.425)
Supplement: Supplemental Information 1 — News articles are in the .txt file format to read and process by machine learning code. [file peerj-cs-07-425-s001.zip › UFN/0/210.txt]

ماہرین نے چھوٹی چھوٹی میں کرشنگ شکستوں کو توڑنے کی سفارش کی ، مزید منظم ناکامیوں - پیاز - امریکہ کا بہترین نیوز ماخذ - ماہرین نے چھوٹی چھوٹی میں کچلنے کی شکست کو توڑنے کی سفارش کی ہے ، زیادہ سے زیادہ قابل انتظام ناکامیوں کو جلد 50 مسئلہ 20 · · طرز زندگی سانٹا باربارا ، CAâ ”بڑے پیمانے پر ناکامیوں کے سوچنے پر مغلوب ہونے والے افراد کو نصیحت کرتے ہوئے ، ماہرین کے ایک گروپ نے رواں ہفتے بتایا کہ ایک شکست خوردہ شکست کے قریب پہنچنے کا بہترین طریقہ یہ ہے کہ اسے چھوٹی اور زیادہ قابل نظم و ضبطی کے سیٹ میں توڑ دیا جائے۔ "ایک یادگار پیمانے پر ناکام ہونے کی کلید یہ ہے کہ زندگی کو ایک وقت میں ایک چھوٹی چھوٹی چھوٹی یاد دلانا ہے ، کیا؟" زندگی کے کوچ جیک وی روائس نے نامہ نگاروں کو بتایا ، اس بات پر زور دیتے ہوئے کہ جو لوگ مستقل طور پر پتھراؤ کرتے ہیں وہ راتوں رات وہاں پہنچ جاتے ہیں۔ ust € ust بس معمولی سی بات چیت کے ایک جوڑے کے ساتھ آغاز کریں اور پھر اس کو ختم کریں۔ یہ کام کے قابل انکار میں آپ کی لمبی ، ذلت آمیز نیچے والی سرپل کے ذریعے کام کرنے کے بارے میں ہے: اس کو اچھالیں ، اس سے بچیں ، کسی اور چیز کا ملبہ بنادیں اور پھر ، اس سے پہلے کہ آپ اس کو جان لیں ، آپ بالکل خراب ہونے کے اپنے راستے میں ہیں۔ €؟ روائس نے مزید کہا کہ یہ ہر وقت اور پھر روکنے کے لئے بھی مددگار ہے ، اپنی صورتحال کا جائزہ لیں ، اور واقعتا اپنے آپ کو اس کے بارے میں شکست دیں۔ اس کہانی کا اشتراک کریں: پیاز کے نیوز لیٹر کے لئے پیاز سے سائن اپ ویڈیو دیکھیں اپنے سپیم فلٹر کو کچھ کرنے کے لئے دیں۔ روزانہ کی سرخیاں
