# Supplementary material for: Supervised ensemble learning methods towards automatically filtering Urdu fake news within social media
Source: PeerJ Comput Sci. 2021 Mar 9;7:e425. doi: 10.7717/peerj-cs.425 (PMC7959660; doi:10.7717/peerj-cs.425)
Supplement: Supplemental Information 1 — News articles are in the .txt file format to read and process by machine learning code. [file peerj-cs-07-425-s001.zip › UFN/0/211.txt]

دوسری ترمیم کے لئے ایک نمبر پر تبصرہ: پیزا ہٹ کے کارکن نے لینمکراین کے ذریعہ ڈاکو کو گولی مار کر ہلاک کر دیا - یکم نومبر ، 2016 کو ڈی سی جی | 1 تبصرہ ایک اچھا DRT * اختتام پذیر۔ فاکس نیوز سے: چارلوٹ میکلن برگ پولیس کے مطابق ، مغربی شارلٹ ، این سی میں اتوار کی صبح علی الصبح اسٹور پر گھنٹوں کے بعد مسلح ڈکیتی کی کوشش کے دوران ایک پیزا ہٹ کے ملازم نے ایک شخص کو گولی مار کر ہلاک کردیا۔ عہدیداروں کو گزارنے کی اطلاع کے مطابق صبح 1:38 بجے پیزا ہٹ پر بلایا گیا اور وہ مائیکل رینارڈ گریس کو گولیاں لگنے والے زخم کے ساتھ تلاش کرنے پہنچے۔ فضل کو جائے وقوعہ پر مردہ قرار دیا گیا۔ پولیس کے مطابق ، تین افراد ریستوراں میں داخل ہوئے اور کاروبار کو لوٹنے کی کوشش میں تھے جب ایک ملازمین نے مشتبہ افراد میں سے ایک پر اپنا ذاتی ہینڈگن فائر کیا۔ تفتیش کاروں کا کہنا ہے کہ جائے وقوعہ پر ایک ہینڈگن برآمد ہوا ہے جسے ڈکیتی کے ملزم نے گولی مار کر ہلاک کیا تھا۔ ڈکیتی کے دیگر دو مشتبہ افراد پیدل چلتے ہوئے موقع سے فرار ہوگئے تھے اور تاحال انہیں حراست میں نہیں لیا گیا ہے۔
