# Supplementary material for: Supervised ensemble learning methods towards automatically filtering Urdu fake news within social media
Source: PeerJ Comput Sci. 2021 Mar 9;7:e425. doi: 10.7717/peerj-cs.425 (PMC7959660; doi:10.7717/peerj-cs.425)
Supplement: Supplemental Information 1 — News articles are in the .txt file format to read and process by machine learning code. [file peerj-cs-07-425-s001.zip › UFN/0/212.txt]

منشیات کے خلاف جنگ غلط سمت میں جا رہی ہے؟ - لائسنس ڈی ایم سی اے آج میری مہمان مایا شینواور ہیں ، ٹریٹ آؤٹ کی چیف ایڈیٹر ان چیف ، لاک ڈاؤن ڈاؤن کی مصنف ، لاک آؤٹ: جیل کیوں کام نہیں کرتی ہے اور ہم بہتر کس طرح کرسکتے ہیں ، اور آپ کی خدمت کون کی خدمت کے شریک ایڈیٹر ہیں۔ حفاظت کرو۔ ریاستہائے متحدہ میں پولیس تشدد اور مزاحمت۔ جان برونواسر: مایا ، اوپیڈنیوز میں خوش آمدید۔ ہم نے آخری بار جنوری 2015 میں بات کی تھی۔ اب ، میں آپ کے حالیہ ٹکڑے پر گفتگو کرنا چاہتا ہوں: ہیروئن کے کاروبار کرنے والوں کے لئے سزائے موت مزید ثبوت ڈرگ کی جنگ ختم نہیں ہوئی۔ کس نے سوچا کہ پہلی بار منشیات کی جنگ ختم ہوگئی ہے اور کیوں؟ - اشتہار۔ مایا شینواور: منشیات کی جنگ کی مذمت کرنے اور اچھ reasonی وجہ سے مرکزی دھارے کی سیاست میں ایک تبدیلی آئی ہے۔ اس نے منشیات کے ناجائز استعمال کو روکنے کے لئے کچھ نہیں کیا ہے اور اسی اثنا میں اس کے نتیجے میں لاکھوں افراد ، بہت زیادہ سیاہ فام اور براؤن لوگوں کی مجرم کاری اور انھیں قید کردیا گیا ہے۔ ان گنت مطالعات نے اپنی "ناکامی" کا مظاہرہ کرتے ہوئے (میں نے یہ حوالہ پیش کیا کیونکہ مجھے نہیں لگتا کہ منشیات کی جنگ واقعتا لوگوں کی مدد کے لئے تیار کی گئی تھی) ، سیاست دان جو اس کا دفاع کرتے ہیں وہ بہت خراب نظر آتے ہیں۔ اس لئے موجودہ لائن یہ کہتی ہے کہ یہ ماضی کی بات ہے ، اور یہ کہ ہمارے پاس منشیات کے بارے میں آگے بڑھنے کا ایک نیا طریقہ ہے۔ اوباما انتظامیہ ، بہت سی ریاستی حکومتیں ، اور یہاں تک کہ قدامت پسند سیاستدان (بشمول "رائٹ آن کرائم" بھیڑ) نے کہا ہے کہ ہمیں منشیات کے خلاف پرانی جنگ چھوڑنے کی ضرورت ہے۔ فروری میں ، ایرک ہولڈر نے کہا کہ منشیات کی جنگ "ختم" ہوگئی ہے ، اور اوباما منشیات سے متعلقہ معاملات کو مجرمانہ مسائل کی بجائے "عوامی صحت کے مسائل" کے طور پر سلوک کرنے کی بات کرتے ہیں۔ جے بی: اس سے کس طرح تبدیل ہوتا ہے: اقلیتی ممبروں کی غیر متناسب تعداد کو قبضے کے لئے بند کر دیا گیا ، اسی کے لئے قید زیادہ سنگل ماں ، کنبے تقسیم ہوگئے اور نابالغ گھر میں والدین کے ساتھ نہیں رہ گئے؟ کیا پھر ، وہ جیل کے دروازے کھول رہے ہیں اور کہتے ہیں ، "ہم غلط تھے۔ یہ سب بہت بڑی غلطی تھی؛ اس سے کام نہیں ہوا اور ہم نے اربوں ڈالر کا رخ موڑ دیا اور ضائع کیا جو اچھے مقصد کے لئے استعمال ہوسکتے تھے۔ اور ہم نے آپ کو برباد کردیا کچھ بھی نہیں رہتا۔ افوہ۔ معذرت۔ " ایم ایس: نہیں ، کوئی بھی جیل کے دروازے نہیں کھول رہا ، بدقسمتی سے! منشیات سے متعلق جنگ سے متعلق قید و بند کی پیمائش کے لئے کچھ محدود اقدامات اٹھائے جارہے ہیں۔ مثال کے طور پر ، اوبامہ نے لوگوں کو طویل المیعاد منشیات کی سزائیں سنانے والے سیکڑوں سفر جاری کیے ہیں۔ کچھ ریاستوں نے انتہائی کم سطحی منشیات کے جرائم کو جرموں کی بجائے بدانتظامیوں کے لئے کم کرنے کے اقدامات اٹھائے ہیں ، اس کا مطلب ہے کہ لوگوں کو ان کے لئے قید کرنے کا امکان بہت کم ہے۔ (کیلیفورنیا کا تجویز 47 اس کی مثال ہے ، کیا بڑھیا چرس کی گرفتاری کا نقطہ ہے؟ کیا یہ ہنسلی کی آخری کوشش ہے یا کم از کم جزوی طور پر جیل خانوں اور مقامی یا نجی جیل خانوں کو پُر کرنا ہے؟ ایم ایس: گذشتہ سال چرس کی گرفتاریوں میں کوئی اضافہ نہیں ہوا تھا۔ کمی تھی۔ لیکن واضح طور پر یہ ایک چھوٹی سی کمی تھی ، اس لئے کہ جرائم کی تمام پرتشدد گرفتاریوں کے مقابلے میں بڑی تعداد میں گرفتاریوں کی گرفت تھی۔ مجھے نہیں لگتا کہ یہ نجی جیل خانہ کو بھرنے کے بارے میں ہے۔ آخر کار ، جیلیں ریاستوں کے ل expensive مہنگی ہیں ، اور مجھے حقیقت میں لوگوں کو قید میں رکھنے کے لئے ایک بنیادی محرک کی حیثیت سے پیسہ نظر نہیں آتا ہے۔ جب تک کہ ہم خود ہی جرائم کو چیلنج نہیں کرتے ہیں - اور سفید فام بالادستی کو چیلنج نہیں کرتے جو امریکہ کے مجرمانہ ورژن کی بنیادی حیثیت رکھتا ہے - ہم بڑے پیمانے پر قید میں نہیں آئیں گے۔ ہمیں یہ دیکھ کر قید کو سمجھنا ہوگا کہ لوگوں کو کس طرح ڈسپوز ایبل اور "لیبل لگایا جارہا ہے" کی اہلیت؟ مجھے نہیں معلوم کہ میں اس اصطلاح سے واقف ہوں۔ ایم ایس: مجھے لگتا ہے کہ حقیقت یہ ہے کہ یہ ایک بہت بڑا ساختی مسئلہ کا حصہ ہے اس کا مطلب یہ ہے کہ واقعی اس میں بہتری نہیں آسکتی ہے ، لیکن واقعی اسے اکھاڑ پھینکنا ہوگا۔ میں یہ نہیں کہوں گا کہ یہ انتہائی آسانی سے ہوسکتا ہے۔ اضافی تبدیلیاں کرتے ہوئے اس کی طرف بڑھنا مزید ایک مقصد ہے۔ عیبلزم ، معذور افراد کے خلاف ساختی جبر اور انحطاط ہے۔ جیل کے سلسلے میں یہ ایک بہت اہم طریقہ ہے جو نفسیاتی اور فکری معذور افراد کی قید کی انتہائی اعلی سطح ہے۔ 'لاک ڈاون ، لاک آؤٹ: جیل کیوں کام نہیں کرتی ہے اور ہم کیسے بہتر کرسکتے ہیں' کے ذریعہ مایا شینواور (تصویر برائے بیریٹ - کوہلر پبلشرز) لائسنس ڈی ایم سی اے جے بی: بالکل سچ ہے۔ مجھے یقین ہے کہ اس وقت زیادہ تر تبدیلی اس وقت رونما ہوئی جب صدر ریگن "دوبارہ منسوخ" ہوئے وسائل ، بہت سے ریاستی ذہنی اسپتالوں کو بند کرنے اور مریضوں کو سڑکوں پر کھڑا کرنے اور غیر تیار عوام کو۔ اور تب سے ہم ایک طرف یا دوسرا قیمت ادا کر رہے ہیں۔ ہم نے ابھی تک کس کے بارے میں بات نہیں کی؟ ایم ایس: بات کرنے کے لئے یقینا اور بھی بہت کچھ ہے ، لیکن ہمیں چیزوں کو کہیں ختم کرنا ہوگا ، ٹھیک ہے؟ ایک چیز جس کے بارے میں میں لوگوں کو متنبہ کرتا ہوں وہ یہ فرض کر رہا ہے کہ منشیات کے جرائم میں سزا یافتہ افراد کے لئے قید کا خودکار متبادل منشیات کا علاج ہونا چاہئے۔ سب سے پہلے ، منشیات کے جرم کے الزام میں گرفتار زیادہ تر افراد منشیات پر منحصر نہیں ہیں (زیادہ تر لوگ جو منشیات استعمال کرتے ہیں ان پر انحصار نہیں ہوتا ہے)؛ منشیات کے استعمال کے محفوظ طریقے موجود ہیں اور ہمیں ان قوانین کو چیلنج کرنا ہے جو ان کے استعمال کو بدنام کرتے ہیں۔ ایک راستہ یا دوسرا ، جب سے ہے۔ ہم نے ابھی تک کس کے بارے میں بات نہیں کی؟ ایم ایس: بات کرنے کے لئے یقینا اور بھی بہت کچھ ہے ، لیکن ہمیں چیزوں کو کہیں ختم کرنا ہوگا ، ٹھیک ہے؟ ایک چیز جس کے بارے میں میں لوگوں کو متنبہ کرتا ہوں وہ یہ فرض کر رہا ہے کہ منشیات کے جرائم میں سزا یافتہ افراد کے لئے قید کا خودکار متبادل منشیات کا علاج ہونا چاہئے۔ سب سے پہلے ، منشیات کے جرم کے الزام میں گرفتار زیادہ تر افراد منشیات پر منحصر نہیں ہیں (زیادہ تر لوگ جو منشیات استعمال کرتے ہیں ان پر انحصار نہیں ہوتا ہے)؛ منشیات کے استعمال کے محفوظ طریقے موجود ہیں اور ہمیں ان قوانین کو چیلنج کرنا ہے جو ان کے استعمال کو بدنام کرتے ہیں۔ ایک راستہ یا دوسرا ، جب سے ہے۔ ہم نے ابھی تک کس کے بارے میں بات نہیں کی؟ ایم ایس: بات کرنے کے لئے یقینا اور بھی بہت کچھ ہے ، لیکن ہمیں چیزوں کو کہیں ختم کرنا ہوگا ، ٹھیک ہے؟ ایک چیز جس کے بارے میں میں لوگوں کو متنبہ کرتا ہوں وہ یہ فرض کر رہا ہے کہ منشیات کے جرائم میں سزا یافتہ افراد کے لئے قید کا خودکار متبادل منشیات کا علاج ہونا چاہئے۔ سب سے پہلے ، منشیات کے جرم کے الزام میں گرفتار زیادہ تر افراد منشیات پر منحصر نہیں ہیں (زیادہ تر لوگ جو منشیات استعمال کرتے ہیں ان پر انحصار نہیں ہوتا ہے)؛ منشیات کے استعمال کے محفوظ طریقے موجود ہیں اور ہمیں ان قوانین کو چیلنج کرنا ہے جو ان کے استعمال کو بدنام کرتے ہیں۔ لوگوں کے خلاف متنبہ کرنا یہ فرض کر رہا ہے کہ منشیات کے جرائم میں سزا یافتہ افراد کے لئے قید کا خودکار متبادل منشیات کا علاج ہونا چاہئے۔ سب سے پہلے ، منشیات کے جرم کے الزام میں گرفتار زیادہ تر افراد منشیات پر منحصر نہیں ہیں (زیادہ تر لوگ جو منشیات استعمال کرتے ہیں ان پر انحصار نہیں ہوتا ہے)؛ منشیات کے استعمال کے محفوظ طریقے موجود ہیں اور ہمیں ان قوانین کو چیلنج کرنا ہے جو ان کے استعمال کو بدنام کرتے ہیں۔ لوگوں کے خلاف متنبہ کرنا یہ فرض کر رہا ہے کہ منشیات کے جرائم میں سزا یافتہ افراد کے لئے قید کا خودکار متبادل منشیات کا علاج ہونا چاہئے۔ سب سے پہلے ، منشیات کے جرم کے الزام میں گرفتار زیادہ تر افراد منشیات پر منحصر نہیں ہیں (زیادہ تر لوگ جو منشیات استعمال کرتے ہیں ان پر انحصار نہیں ہوتا ہے)؛ منشیات کے استعمال کے محفوظ طریقے موجود ہیں اور ہمیں ان قوانین کو چیلنج کرنا ہے جو ان کے استعمال کو بدنام کرتے ہیں۔
