# Supplementary material for: Supervised ensemble learning methods towards automatically filtering Urdu fake news within social media
Source: PeerJ Comput Sci. 2021 Mar 9;7:e425. doi: 10.7717/peerj-cs.425 (PMC7959660; doi:10.7717/peerj-cs.425)
Supplement: Supplemental Information 1 — News articles are in the .txt file format to read and process by machine learning code. [file peerj-cs-07-425-s001.zip › UFN/0/213.txt]

یہ شروع ہوتا ہے: بڑے شہروں میں ہجوم بڑے پیمانے پر: ڈی سی ، ایل اے ، نیو یارک شہر ، فیلی ، پورٹلینڈ ، مورے € ¦ | کیا یہ بڑھ جائے گا؟ | W œ œ 95٪ وسیع پیمانے پر تشدد کا امکان - (ذیل میں براہ راست اسٹریمز دستیاب ہیں) ٹرمپ مخالف مظاہرین اس وقت پورے ملک میں اجتماع کررہے ہیں۔ واشنگٹن ، ڈی سی ، فلاڈیلفیا ، پورٹ لینڈ ، نیو یارک اور لاس اینجلس میں ہزاروں مشتعل افراد۔ نیویارک ٹائمز کی اطلاع ہے کہ ہجوم ابھی تک پر امن رہا ہے: مظاہرین کا دعوی ہے کہ وہ ڈونلڈ کی ٹرمپ نسل پرستانہ پالیسیوں کو مسترد کرنے کے لئے موجود ہیں اور کچھ کا کہنا ہے کہ انہیں ٹرمپ صدارت کے تحت بڑے پیمانے پر ملک بدری کا خدشہ ہے۔ آج صبح سوشل میڈیا پر یہ اضطراب بڑھنے لگا جب متعدد لوگوں نے صدر الیکٹرانک ڈونلڈ ٹرمپ کو مارنے کے لئے احتجاج ، انقلاب اور کھلی دھمکیوں کا مطالبہ کیا۔ آٹھ نومبر تک ہونے والی تعمیر میں ہم نے متنبہ کیا تھا کہ انتخابات کے بعد کی صورتحال ، قطع نظر اس سے قطع نظر کہ کون جیتا ہے ، کھلی جنگ میں تیزی سے بڑھ سکتا ہے اور نیچرل نیوز کے مائک ایڈمز نے انتخابات کے بعد ہونے والے تشدد کے 95٪ امکان کے بارے میں انتباہ کیا۔ اب پورے ملک کے بڑے شہروں میں بڑے پیمانے پر مظاہرے ہورہے ہیں ، ہم سمجھتے ہیں کہ ان میں سے کچھ یا ساری پیش گوئیاں انجام دینے سے پہلے ہی وقت کی بات ہوگی۔ اگر معاملات پرتشدد ہوجائیں ، اگرچہ سرکاری ذرائع سے اس کی تصدیق نہیں ہوئی ہے ، اوبامہ انتظامیہ اس کا جواب دینے کے لئے تیار ہے۔ گذشتہ ماہ ایک اندرونی رساو نے عندیہ دیا تھا کہ فوج اور ہوم لینڈ سیکیورٹی کے محکمہ سمیت وفاقی حکومت انتخابات سے قبل اور اس کے بعد مشقیں کرے گی جس میں وہ قانون کی حکمرانی کی توقع کر رہے ہیں۔ اس طرح کی مشقیں ، اگر یہ ضروری ہو تو ، بہت جلد حقیقی دنیا میں جا سکتی ہے۔ ایسی صورتحال میں بڑے پیمانے پر فسادات کے بعد بڑے شہروں میں لاک ڈاؤن ہونا ممکنہ اقدام ہوگا۔ اس بات کا قوی امکان ہے کہ احتجاج جاری رہے گا اور وہ بڑھ سکتے ہیں۔ ہم قارئین کی حوصلہ افزائی کرتے ہیں کہ خرابی کی تیاری کرکے تیاری کے منصوبے پر عملدرآمد کرنے میں آسانی اور ضروری ہنگامی ذخیرے جس میں کھانا ، پانی ، خود دفاع اور حفاظتی سانس لینے والے ماسک شامل ہوں (جو خود کو سکون کے ل themselves عمل سے قریب تر محسوس کرتے ہیں) کو روکیں۔ . لائیو اسٹریمز (رات کے آگے بڑھنے کے ساتھ ساتھ اس میں سے کچھ نہریں دستیاب نہیں ہوسکتی ہیں): متعلقہ: پریپرس کا بلیو پرنٹ: کسی بھی آفات سے متعلق تدبیر گیس ماسک اور فلٹرز فسادات کے ل Prep تیار کرنے کے لئے ایک مرحلہ وار گائیڈ ، فلیگ برننگ اینڈ اوپن â € â ٹرمپ کو مارنے کی دھمکیاں â؟ ہلیری کے انتخابی ہار Follow € â کی پیروی کریں یہ کھلی جنگ میں تیزی سے بڑھتی ہے؟ € € "حکومت انتخابات کے بعد افراتفری اور مارشل لاء کی تیاری کیوں کر رہی ہے؟ لیک ہونے والی ملٹری ڈرل کی توقع - ates â â کوئی قانون o؟ انتخابی نتائج کے بعد مکمل طور پر بریک ڈاؤن کی تیاری؟ ان فوڈز کو ذخیرہ کریں
