# Supplementary material for: Supervised ensemble learning methods towards automatically filtering Urdu fake news within social media
Source: PeerJ Comput Sci. 2021 Mar 9;7:e425. doi: 10.7717/peerj-cs.425 (PMC7959660; doi:10.7717/peerj-cs.425)
Supplement: Supplemental Information 1 — News articles are in the .txt file format to read and process by machine learning code. [file peerj-cs-07-425-s001.zip › UFN/0/214.txt]

ریلی میں ہلیری فین سلیپس! اسنوز اسمرف اسٹیلز شو! (اے بی سی نیوز) ناریل کریک FLA - 26 اکتوبر ، 2016 کو بیری سوئیٹورو کے ذریعے پوسٹ کیا گیا ، ایسک 26 اکتوبر ، 2016 کو بیری سوئیٹرو ہلری سپورٹر (پیڈ یا UNPAID؟) کے ذریعہ اشاعت کیا گیا ، THRU ہلری S C S RONLY IN COONUT CREEK، FLA. بدقسمتی سے ، اس سوزوزنگ فین سے کہیں زیادہ ہلاری ™ ™ لائیو ٹی وی پر شاور کی حیثیت رکھتا ہے۔ کوئی بھی ہلری کلنٹن ریلیز میں نہیں آتا ہے - کیوں کہ وہ اس کی وجہ سے ہے اور ذہنی طور پر ILL. کون سڑکوں اور پلوں کے بارے میں ڈیمینٹیا اسکریچ کے ساتھ ایک کمیونسٹ دیکھنا چاہتا ہے؟ ہلری چھپنے سے آخری طور پر ایمرجڈ ہوئی ہے ، ووٹر فراڈ کے ذریعے انتخابی انتخابات 2016 میں چوری کرنے کے وقت میں بس ہے۔ لیکن کیا وہ امریکی عوام پر یقین کریں گے وہ â € œWONâ € ؟؟ ہلری E P ایس پیٹیٹک ٹنی ریلی کروڈس دیکھنے کے بعد؟ وہ انتخاب پر زور دیتا ہے ، اس سے پہلے کہ وہ اس کے ریلیوں کو بہتر بنانے کے لئے بہتر کام کرے۔ ہلاری € E ایس آئبل جا ئیں گے
