# Supplementary material for: Supervised ensemble learning methods towards automatically filtering Urdu fake news within social media
Source: PeerJ Comput Sci. 2021 Mar 9;7:e425. doi: 10.7717/peerj-cs.425 (PMC7959660; doi:10.7717/peerj-cs.425)
Supplement: Supplemental Information 1 — News articles are in the .txt file format to read and process by machine learning code. [file peerj-cs-07-425-s001.zip › UFN/0/215.txt]

پڑوسیوں نے مسلم گھر پر دھواں دھواں لیا ، وہ ونڈو میں کیا دیکھتے ہیں ، خوفناک ہے - اس بات کا اشتراک کریں: 43 سالہ یارغال عبد الباراتی کو اس کے بعد گرفتار کیا گیا جب تفتیش کاروں کو اس کے گھر میں آگ لگنے کے بارے میں کچھ گھبرا گیا۔ جب پڑوسی عجیب و غریب شور اور مسلمان خاندان کے گھر سے آنے والے دھوئیں کی خوشبو سے جاگ اٹھے ، تو یہ دیکھنے کے لئے جلدی سے وہاں پہنچ گئے کہ کیا ہو رہا ہے۔ تاہم ، جیسے ہی انہوں نے کھڑکی میں دیکھا ، انہوں نے فورا. ہی ناقابل بیان خوفناک دہشت گردی کے بارے میں حکام کو آگاہ کیا۔ اس سے کوئی فرق نہیں پڑتا ہے کہ مسلمان کتنے گھناؤنے جرائم کرتے ہیں ، مذہب کی پہلے سے ہی ناجائز ساکھ کو بچانے کے لئے ہمیشہ ایک بائیں بازو کی فکر مند رہتی ہے جو ان کے اعتراف کا مطالبہ کرتی ہے۔ لہذا ، جب ایک مسلمان شخص نے آسٹریلیا کے نواحی مضافاتی محلے کے وسط میں اپنے بہیمانہ منصوبے انجام دیئے ، تو اس کے پڑوسی "حیرت زدہ" تھے؟ یہ جاننے کے لئے کہ دنیا کے سب سے زیادہ مہلک مذہب کا پیروکار اس قدر وحشی ہوسکتا ہے۔ ڈیلی ٹیلی گراف نے اطلاع دی ہے کہ سڈنی کے رہائشی 18 اکتوبر کی صبح 3:30 بجے اٹھے تھے کہ خون میں گھومنے والی چیخیں اور گھنے دھواں ہوا بھر رہے تھے۔ وہ ایک 43 سالہ افغان مہاجر عبد البراتی کو تلاش کرنے باہر پہنچے ، جس نے اپنے گھر میں بھڑکتی ہوئی آگ کو بجھانے کی نصف دل کی کوشش میں نلکے سے پانی استعمال کیا۔ فوری طور پر ، ان کی نگاہیں سونے کے کمرے کی کھڑکی کی طرف کھینچی گئیں جہاں ان کی اہلیہ ، 30 سالہ عدیلہ ، پین پر ٹیک رہی تھی اور اذیت میں چیخ رہی تھی جب وہ آہستہ آہستہ جل کر ہلاک ہوگئی۔ اس کی جان بچانے کے لئے شدت سے لڑکھڑاتے ہوئے ، پڑوسیوں نے عبد کو بتایا کہ وہ اس کی بیوی کو گھر سے نکالنے میں مدد کرنے کی کوشش کر رہے ہیں۔ قریب قریب ، اس نے انھیں بتایا کہ سب کچھ â â âfineâ € ؟؟ اور یہ کہ ان کو ان کی مدد کی ضرورت نہیں سوائے فائر ڈیپارٹمنٹ کو فون کرنے کے۔ زیادہ دیر نہیں گزرا جب خوف زدہ رہائشیوں نے عقیلہ کی زندگی کے آخری چند سیکنڈوں کو دیکھنے کے لئے مجبور کیا کہ انہیں احساس ہوا کہ یہ سب عبد اللہ کے منصوبے کا حصہ ہے۔ محکمہ فائر فائر نے آگ بجھانے کے بعد ، عبد کو گرفتار کر کے قتل کا الزام لگایا۔ ڈیلی میل کی خبروں کے مطابق ، تفتیش کاروں کو فوری طور پر پتہ چلا کہ مہاجر نے اپنی نوجوان بیوی کو ان کے بیڈ روم میں بند کر دیا ہے ، ان کے 6 سالہ اور 9 سالہ بیٹےوں کو ہٹا دیا ہے اور اس املاک کو آگ لگا دی ہے۔ عبد نے پھر آگ بجھانا کا ڈرامہ کیا جب پیٹریفائیڈ تماشائیوں نے اس کی غریب بیوی کو جلتے ہوئے دیکھا۔ اس سے بھی زیادہ حیرت کی بات یہ ہے کہ دونوں بچے سامنے والے لان میں بھی تھے کہ ان کی والدہ شعلوں میں لگی ہوئی تھیں۔ پڑوسی اور باراتی کے دو جوان بیٹے ، جن کی عمریں 6 اور 9 سال ہیں ، بیٹے کو بیڈ روم کی کھڑکی سے عدیلہ کو جلتے ہوئے موت کے گھاٹ اتارتے ہوئے دیکھتے رہے۔ lady € âœ وہاں € ™ ایک عورت چیخ چیخ کر رہی ہے ، لیکن جب میرا شوہر اس کو بیدار کرنے کے لئے پہنچا تو چیخ و پکار پہلے ہی رک گئی ، â €؟ نیوز ڈاٹ کام ڈاٹ او کے مطابق ، منی چن نے چینل 9 کو بتایا۔ "میرے شوہر نے اس شخص کی مدد کرنے کی کوشش کی ، اس نے کہا ،" کیا آپ کو مدد کی ضرورت ہے؟ "انہوں نے کہا ،" نہیں ، نہیں ، صرف فائر اسٹیشن کو کال کریں "اور پھر میرے شوہر نے کہا کہ دونوں بچے باہر نکل آئے اور اس شخص نے کہا - "ہم ٹھیک نہیں ہیں۔" ؟ ہم توقع کرتے ہیں کہ لبرل ماہر نفسیات پوری قوت سے سامنے آئیں گے ، یا تو اس سلوک کو œ € œ asalâalâusingâ âœââââââââââââââââââââââââââââââââââââ€€€€€€€€€€€€€€€€€€€€€€€€€€€€€€€€€€€€€€€€€€€€ as€€€€€€€€€€€€€€€€€€€€€€€€€€€€€€€€€€€€€€€€€€€€€€€€€€€€€€€ سے معافی مانگنا ہے۔ یا اسلام سے اس کے رشتوں کی واضح تردید کرتے ہیں۔ یقینا. ، اگر یہ آسٹریلیا کے بجائے کسی شرعی ملک میں ہوتا ، تو معاملات بہت مختلف انداز میں چلتے۔ اس ماہ کے شروع میں ، ایک پاکستانی مسلمان باپ نے اپنی بیٹی کے قتل پر معافی مانگی جب شرعی عدالت نے اسے اس نوجوان خاتون کے غیرت کے نام پر قصوروار ٹھہرایا۔ ڈیلی پاکستان کے مطابق ، ملک کے اسلامی قانون کے مطابق ، فقیر محمد کو کرن بی بی اور غلام عباس کو نا منظورہ تعلقات کی بنا پر گولی مار کر ہلاک کرنے کے بعد بری کردیا گیا ، روزنامہ پاکستان کے مطابق۔ شریعت قانون سازی کے مطابق ، اگر مقتول کے اہل خانہ نے معاف کر دیا اور عذر کردیا تو قاتل اپنے جرم سے پوری طرح معاف ہوسکتا ہے۔ اس طرح کی بہت ساری صورتوں میں ، کنبہ کے افراد اپنے بے غیرتی رشتہ داروں کو قتل کرنے پر معافی مانگتے ہیں۔ "مقتول ، کرن بی بی ، میری اصل بیٹی تھی۔ وہ اس کے قتل کے وقت اسپنسر تھی۔ مقتول کے والدہ بشریٰ بی بی اور میرے سوا کوئی دوسرا قانونی وارث نہیں ہے ، â € ؟؟ محمد نے عدالت کو بتایا۔ . € œ میں نے اللہ تعالی کے نام پر ملزموں کو معاف کردیا ، اور ان کی بریت سے مجھے کوئی اعتراض نہیں ہے۔ میں اپنا قصاص (انتقامی) اور دیت (خون کا پیسہ) بھی معاف کرتا ہوں ۔â â ؟؟ اگرچہ غیر قانونی ہلاکتوں میں قاتلوں کو معاف کرنے کی 2015 میں منظور شدہ قانون سازی کی گئی ہے ، لیکن اسلامی قانون نے پاکستان میں بالادست حکمرانی کی ہے ، اور پھر بھی بہت سارے مسلمان قاتلوں کو اسکوٹ فری سے چلنے کی اجازت ہے۔ مزید یہ کہ اسلام کی متشدد نوعیت کو ثابت کرتے ہوئے ، جو باپ اچھے اسلامی اسباب کے بغیر اپنے ہی بچوں کا قتل کرتے ہیں ، انھیں زیادہ سفاکانہ سزائیں دی جاتی ہیں۔ اسی وقت جب محمد خود معاف کر رہا تھا ، خالد محمود کو اپنی 12 سالہ بیٹی کو کامل روٹی نہ بنانے کے سبب قتل کرنے پر موت کی سزا سنائی گئی۔ اگر صرف محمود ہی عدالت میں یہ کہتے کہ اس نے اللہ کو لعنت بھیجنے کی وجہ سے اس بچے کا قتل کیا تو وہ خود بھی معاف کر سکتا ہے۔ اچھے مسلمان دنیا میں کہیں بھی ایک ساتھ نہیں رہ سکتے کیونکہ جب تک وہ اپنے مذہب پر عمل پیرا ہونے کی کوشش کر رہے ہیں ، انہیں دوسرے تمام قوانین ، مذاہب اور ثقافتوں کے خاتمے کا مطالبہ کرنا چاہئے جب تک کہ ان کا نظریہ اعلی حکمرانی نہیں کرتا ہے۔ یہ حیرت کی کوئی بات نہیں کہ بہت سے مغربی باشندے جب بھی قرآن کے حکم کے مطابق کام کرتے ہیں تو اسے حیرت زدہ محسوس ہوتا ہے۔
