# Supplementary material for: Supervised ensemble learning methods towards automatically filtering Urdu fake news within social media
Source: PeerJ Comput Sci. 2021 Mar 9;7:e425. doi: 10.7717/peerj-cs.425 (PMC7959660; doi:10.7717/peerj-cs.425)
Supplement: Supplemental Information 1 — News articles are in the .txt file format to read and process by machine learning code. [file peerj-cs-07-425-s001.zip › UFN/0/216.txt]

مشرق وسطی کے بحران ٹرمپ کے وارث ابھی تک اسے چوس سکتے ہیں - یہاں انز جائزہ سے دلچسپ بات ہے ... وصول کنندہ کا نام وصول کنندہ ای میل => America € America امریکہ کو عظیم بنائیں Donald Donald ڈونلڈ ٹرمپ کے انتخاب کا نعرہ تھا ، لیکن ان کی فتح کا فوری اثر امریکہ کو کم کرنا ہے دنیا میں ایک طاقت دو وجوہات کی بناء پر: امریکی وقار اور اثر و رسوخ کو بین الاقوامی سطح پر ایک عام عقیدے سے نقصان پہنچے گا کہ امریکہ نے ابھی ایک لی dangerousر کو اپنے لیڈر کے طور پر منتخب کیا ہے۔ یہ تاثر وسیع پیمانے پر ہے ، لیکن اس کی جڑ بہت گہری نہیں ہے اور ممکن ہے کہ یہ عارضی ہو ، کیونکہ انتخابی مہم کے دوران ٹرمپ کے ڈیموگجک رسوں سے ہوا ہے۔ بیرونی ممالک کے ساتھ تعلقات کے بارے میں خاص طور پر مبہم تھے اور کم سے کم امکان ہے کہ وہ مستقبل کی پالیسی کے لئے راہنمائی فراہم کرے۔ سپر پاور کی حیثیت سے امریکہ کی حیثیت کے لئے طویل مدتی میں زیادہ نقصان دہ امکان یہ ہے کہ امریکہ اب پہلے سے کہیں زیادہ گہری منقسم معاشرہ ہے۔ ٹرمپ نے انفرادیوں اور برادریوں demon izing won "میکسیکو ، مسلمان ، لاطینیہ - اور شیطان کو دھمکیاں دے کر انتخابات میں کامیابی حاصل کی اور ان کا تصادم کی سیاست کا مقابلہ ختم ہونے والا نہیں ہے۔ زبانی تشدد مستقل طور پر حد سے زیادہ گرم سیاسی ماحول پیدا کرتا ہے جس میں جسمانی تشدد ایک آپشن بن جاتا ہے۔ اسی وقت ، انتخابی مہم تقریبا exclusive خصوصی طور پر امریکی گھریلو سیاست پر مرکوز رہی جس میں رائے دہندگان بیرون ممالک کے واقعات میں کم دلچسپی لیتے تھے۔ اس میں تبدیلی کا امکان نہیں ہے۔ پوری دنیا کی حکومتیں خود یہ دیکھ سکتے ہیں ، حالانکہ اس سے وہ واشنگٹن اور نیویارک میں اپنے سفارتی عملے کو انجانے میں نہیں روکیں گے کہ اس خبر پر غلبہ حاصل کرنے کی مذمت کرنے والے ٹرمپ کے بیانات کتنے دور تھے۔ چند گھنٹوں کے لئے ایجنڈا۔ خوش قسمتی سے ، اس کے اعلانات اتنے اون تھے کہ انہیں اب اور اس کے افتتاح کے مابین آسانی سے دھچکا لگایا جاسکتا ہے۔ خارجہ پالیسی کے حقیقی عہدے صرف اس صورت میں سامنے آئیں گے جب ٹرمپ کابینہ کی تشکیل کے بعد ہی یہ واضح ہوجائے گا کہ انچارج کون ہوگا۔ لیکن ، اگر آئندہ کی پالیسیاں انجان ہی رہ جاتی ہیں تو ، معاشی مقبولیت اور تنہائی کے ساتھ مل کر انتہائی چارجڈ امریکی قوم پرستی عام لہجے کو متعین کرے گی۔ ٹرمپ نے ہمیشہ امریکیوں کو غیر ملکی ممالک کی گھناؤنی سازشوں کا نشانہ بناتے ہوئے پیش کیا ہے جنہیں پہلے کسی نااہل خود خدمت کرنے والے امریکی اشرافیہ کی طرف سے حقیقی مزاحمت کا سامنا نہیں کرنا پڑا۔ اس نوعیت کی جارحانہ قوم پرستی ٹرمپ کے لئے منفرد نہیں ہے۔ ترکی سے لے کر فلپائن تک کے ممالک میں پوری دنیا میں قوم پرستی نے ایک حیرت انگیز جنم لیا ہے۔ یہ برطانیہ ، فرانس ، جرمنی میں احتجاج کے لئے ایک کامیاب گاڑی بن چکی ہے۔ آسٹریا اور مشرقی یورپ۔ اگرچہ ٹرمپ کو اکثر ایک حیرت انگیز امریکی رجحان کے طور پر پیش کیا جاتا ہے ، لیکن ان کی عوامی قوم پرستی برطانیہ میں بریکسیٹ مہم چلانے والوں یا ترکی میں صدر رجب طیب اردگان کی شاونزم کے ساتھ خاصی مشترک ہے۔ اس میں سے بیشتر کو حب الوطنی کے بم دھماکے کے طور پر چھوڑا جاسکتا ہے ، لیکن تمام معاملات میں نسل پرستی اور شیطانیت کی سنگماری کا سامنا کرنا پڑتا ہے ، چاہے اس کا رخ امریکہ میں غیر قانونی تارکین وطن ، برطانیہ میں پناہ کے متلاشی یا جنوب مشرقی ترکی میں کردوں کے خلاف کیا جائے۔ حقیقت میں ، ٹرمپ نے انتخابی مہم کے دوران امریکی خارجہ پالیسی میں بنیادی تبدیلی کے لئے بہت کم تجاویز پیش کیں ، ایک طرف یہ کہتے ہوئے کہ وہ ایران کے ساتھ اپنے جوہری پروگرام agreement out on پر ہونے والے معاہدے کو خارج کردیں گے حالانکہ اس کے عملے کے بارے میں اب اس کی وضاحت بہت کم ہے۔ ، صرف یہ کہتے ہوئے کہ معاہدہ کو صحیح طور پر نافذ کیا جانا چاہئے۔ کوئی بھی واقعتا نہیں جانتا ہے کہ کیا ٹرمپ اوبامہ سے پاکستان اور نائیجیریا کے مابین ایسے ممالک کے ساتھ کوئی مختلف سلوک کریں گے جہاں کم از کم سات جنگیں چل رہی ہیں۔ - افغانستان ، عراق ، شام ، یمن ، لیبیا ، صومالیہ اور جنوبی سوڈان - بھی۔ چار سنگین شورشوں کے طور پر۔ سب سے سنگین جنگیں جن میں امریکہ پہلے ہی عسکری طور پر ملوث ہے وہ عراق اور شام میں ہیں اور یہاں مہم کے دوران ٹرمپ کے تبصرے بتاتے ہیں کہ وہ اسیس کو تباہ کرنے پر توجہ دے گا ، فوج سے زیادہ ملوث ہونے کے خطرے کو تسلیم کرے گا اور کسی طرح کی تلاش کرے گا۔ تنازعہ میں اگلے سب سے بڑے کھلاڑی کی حیثیت سے روس کے ساتھ تعاون کا۔ یہ اس سے ملتا جلتا ہے جو پہلے سے ہورہا ہے۔ شام میں ہلیری کلنٹن کے ارادے ، اگرچہ مکمل طور پر کبھی مرتب نہیں کیے جاتے تھے ، ٹرمپ کے مقابلے میں ہمیشہ مداخلت پسندانہ ثابت ہوتے ہیں۔ ان کے ایک سینئر مشیر نے کھل کر آئیسس پر حملے کو کم ترجیح دینے اور صدر بشار الاسد سے چھٹکارا پانے کے لئے زیادہ کی تجویز پیش کی۔ اس مقصد کے لئے ، امریکہ نواز عسکریت پسند اعتدال پسندوں کی ایک تیسری قوت کو اٹھانا تھا جو آخر کار اسیس اور اسد دونوں کو لڑے گا اور شکست دے گا۔ شاید یہ خیالی تصور کبھی بھی پورا نہ ہوتا ، لیکن حقیقت یہ ہے کہ اسے کبھی بھی کرنسی دی گئی تھی ، اس بات کی نشاندہی کرتی ہے کہ کلنٹن واشنگٹن میں خارجہ پالیسی کی اسٹیبلشمنٹ کی سب سے زیادہ مردہ پانی میں روایتی دانشمندی کے ساتھ تھا۔ صدر اوبامہ نے اپنی سیاسی اور عسکری طاقت سے زیادہ بحرانوں کو بھڑکایا بغیر ، مشرق وسطی اور اس سے آگے ، امریکہ کیا کرسکتا ہے اور کیا نہیں کرسکتا ، اس کے بارے میں ایک بہت زیادہ شدید احساس پیدا کیا۔ اس کی طاقت نائن الیون کے بعد عراق اور افغانستان میں امریکی مداخلت سے پہلے کے مقابلے میں کم ہوسکتی ہے ، لیکن یہ اب بھی کسی بھی دوسرے ملک سے کہیں زیادہ ہے۔ فی الحال ، یہ امریکہ ہے جو عراق اور شام کی متعدد جماعتوں کی ایک بڑی تعداد کے ذریعہ موصل اور رققہ میں آئیس کے آخری گڑھوں کے خلاف کارروائی کو کامیابی کے ساتھ ہم آہنگ کررہا ہے۔ یہ بات کبھی بھی واضح نہیں ہوسکی کہ کلنٹن کی سلامتی والے علاقوں کی تجاویز کو کس کو سنجیدگی سے لینا چاہئے تھا؟ اور اسی وقت اسیس اور اسد کا مقابلہ کرنے کی کوشش کر رہا تھا ، لیکن 2003 میں عراق حملے کے بعد سے مشرق وسطی میں ہونے والے واقعات کے بارے میں ان کے فیصلوں نے ان تمام غلط تصورات کی تجویز پیش کی تھی جو ممکن تھا۔ ٹرمپ کی جبلتیں عام طور پر کم باخبر لیکن اکثر ہوشیار نظر آتی ہیں ، اور ان کی جیلوں کا مشرق وسطی سے کوئی تعلق نہیں ہے۔ ماضی کے امریکی رہنماؤں نے بھی ایسا ہی محسوس کیا ہے ، لیکن وہ عام طور پر کسی نہ کسی طریقے سے اس کے بحرانوں میں گھسیٹے جاتے ہیں ، اور پھر وہ کیسے انجام دیتے ہیں ایک قائد کی حیثیت سے ان کے اصل معیار کی آزمائش بن جاتی ہے۔ یہ خطہ گذشتہ پانچ امریکی صدور میں سے تین کے لئے سیاسی قبرستان رہا ہے: جیمی کارٹر کو ایرانی انقلاب کے نتائج سے تباہ کیا گیا تھا۔ ایران - کانٹرا اسکینڈل سے رونالڈ ریگن شدید طور پر کمزور ہوگئے تھے۔ اور جارج ڈبلیو بش کے عہدے کے برسوں کو خاص طور پر عراق پر اس کے حملے سے پیش آنے والی تباہیوں کے لئے یاد کیا جائے گا۔ باراک اوباما خوش قسمت اور زیادہ سمجھدار تھے ، لیکن انہوں نے 2014 میں موصل پر قبضہ کرنے تک اسیس کے عروج کو پوری طرح سے کم سمجھا۔ (مصنف یا نمائندے کی اجازت سے دی انڈیپنڈنٹ سے دوبارہ طباعت) اور جارج ڈبلیو بش کے عہدے کے برسوں کو خاص طور پر عراق پر اس کے حملے سے پیش آنے والی تباہیوں کے لئے یاد کیا جائے گا۔ باراک اوباما خوش قسمت اور زیادہ سمجھدار تھے ، لیکن انہوں نے 2014 میں موصل پر قبضہ کرنے تک اسیس کے عروج کو پوری طرح سے کم سمجھا۔ (مصنف یا نمائندے کی اجازت سے دی انڈیپنڈنٹ سے دوبارہ طباعت) اور جارج ڈبلیو بش کے عہدے کے برسوں کو خاص طور پر عراق پر اس کے حملے سے پیش آنے والی تباہیوں کے لئے یاد کیا جائے گا۔ باراک اوباما خوش قسمت اور زیادہ سمجھدار تھے ، لیکن انہوں نے 2014 میں موصل پر قبضہ کرنے تک اسیس کے عروج کو پوری طرح سے کم سمجھا۔ (مصنف یا نمائندے کی اجازت سے دی انڈیپنڈنٹ سے دوبارہ طباعت)
