# Supplementary material for: Supervised ensemble learning methods towards automatically filtering Urdu fake news within social media
Source: PeerJ Comput Sci. 2021 Mar 9;7:e425. doi: 10.7717/peerj-cs.425 (PMC7959660; doi:10.7717/peerj-cs.425)
Supplement: Supplemental Information 1 — News articles are in the .txt file format to read and process by machine learning code. [file peerj-cs-07-425-s001.zip › UFN/0/218.txt]

جو جیم برون نے ہالی ووڈ کے بے شرم اور سیاسی سچائی پر زیرک حملہ - جھوٹ کی مستقل انتظامیہ کے ذریعہ ، میڈیا کے کٹھ پتلی جنگیں تیار کرتے ہیں ، انتہائی دولت مندوں کی حفاظت کرتے ہیں اور جمہوریت کو ختم کرتے ہیں۔ جو گیمبرون â € œ ہمیں نان فکشن پسند ہے ، اور ہم فرضی اوقات میں رہتے ہیں۔ ہم اس وقت میں رہتے ہیں جہاں ہمارے پاس فرضی انتخابات کے نتائج سامنے آتے ہیں جو ایک فرضی صدر کا انتخاب کرتے ہیں۔ ہم ایسے وقت میں رہتے ہیں جہاں ہمارے پاس ایک شخص فرضی وجوہات کی بناء پر ہمیں جنگ کے لئے بھیج رہا ہے۔ چاہے یہ ڈکٹ ٹیپ کا افسانہ ہو یا فرضی سنتری کا انتباہ ، ہم اس جنگ کے خلاف ہیں ، مسٹر بش.â €؟ â؟ اس کا سال ایک ایسے اہم موڑ کی علامت ہوسکتی ہے ، جہاں اخلاقی دیوالیہ پن سب کے لئے ننگا تھا۔ میں ہلیری کلنٹن کے لئے برنی سینڈرز کے پلٹ فلاپ کی بات کررہا ہوں ، پیش گوئی کی جانے والی بیت اینڈ سوئچ ، جس کا ڈیموکریٹس حقیقی وقت میں کبھی تصور بھی نہیں کرتے تھے۔ ہم میں سے باقی لوگوں نے اسے اتنی بار دیکھا ہے کہ یہ روش معمول کے مطابق آپریٹنگ طریقہ کار بن چکی ہے۔ ایک خاص طور پر قابل ذکر معاملہ سارہ سلور مین (بائیں) ہے ، جو گندے منہ والے مزاح نگار ہیں ، جنہوں نے اصل میں برنی کو چیمپیئن کیا تھا۔ لیکن وہ جلدی سے ہلیری کے لاک اسٹپ میں گر گئیں۔ سلور مین کے پاس اتنی جان تھی کہ وہ جاکر امریکہ کو ڈانٹ دیتا ہے کہ وہ اس امیدوار کی حمایت کرے جس کے خلاف ابھی وہ مقابلہ کررہی تھی ، اور جس نے اصل میں ڈی این سی میں بیک روم کے سودوں کے ذریعہ اور اپنے ووٹنگ مشین ہیکنگ کے ذریعہ اپنے ہی امیدوار سے نامزدگی چوری کی تھی . چور کو کسی وجہ سے جیل میں ڈالنے کے بجائے اس کا بدلہ دیا گیا ، جس میں ہالی ووڈ کی بالکل صفر دلچسپی ہے ، گویا ایسا نہیں ہوا۔ وہ فوری طور پر ہم سب کو ڈونلڈ ٹرمپ کے بارے میں 24/7 کے بارے میں حیرت زدہ کرنے کے لئے آگے بڑھے۔ اورویل نے اسے بہتر نہیں لکھا ہے۔ ہالی ووڈ میں سیاسی فلسفہ اور خاص طور پر اس صدارتی دوڑ کے بارے میں انتہائی پیچیدہ تفہیم ہے: 1. ٹرمپ برا 2. ہلیری عورت 3. نام نہاد es € es لیزر ایول €؟ ڈبلیو ای کو ، جو پڑھے لکھے ہیں ، انہیں تسلیم کرنا چاہئے کہ ہلیری کلنٹن کی شام کے دوران عالمی جنگ 3 میں اضافے کی بار بار کی جانے والی دھمکیوں کی وجہ سے وہ ممکنہ طور پر زیادہ سے زیادہ برائی کے طور پر چھوڑ دیتے ہیں ، اور کم ہی نہیں۔ جیوری بہت باہر ہے. old € old گولڈ واٹر گرل €؟ ہلیری روڈھم کلنٹن کے پاس امریکہ کی ہر جارحانہ جنگ کی حمایت کرنے اور کسی کی مخالفت کرنے کا لمبا ریکارڈ نہیں ہے۔ ہوسکتا ہے کہ وہ اب تک 20 لاکھ سے زیادہ انسانوں کی ہلاکتوں میں حصہ لے چکی ہے ، صرف ان ہلاکتوں کی تعداد تین ممالک عراق ، شام اور لیبیا سے حاصل کی جاسکتی ہے۔ کوئی شخص اپنے مزید آدھے ملین عراقی بچوں کو بھی شامل کرنے کا انتخاب کرسکتا ہے جو اپنے شوہر کی آٹھ سال کی پابندیوں کے نتیجے میں ہلاک ہوگئے تھے۔ میں نے 2000 میں ڈیموکریٹس کے لâ ہالی ووڈ کی بے وقوفانہ حمایت کو دیکھا ، جب میں نے اس حیرت انگیز طور پر بدعنوان پارٹی کو روک دیا اور خوشی خوشی امریکی امریکی ہیرو رالف نادر کو ووٹ دیا ، جس کی کوششوں سے زندگیاں بچ گئی ہیں۔ ڈیموکریٹک رینک اور فائل کے ڈائی ہارڈ وینرس ابھی بھی یہ غلط دعویٰ کرتے ہیں کہ بڑے برے رالف نے ڈوبیا بش کو الیکشن دیا ، جب پڑھنے کی اہلیت رکھنے والا کوئی بھی یہ دیکھ سکتا ہے کہ فلوریڈا کے بیلٹ کی جائز گنتی روکنے والی عدالت عظمیٰ ہی تھی۔ بشی کے بھائی جیب کو شامل کریں ، جس نے اقلیتی ووٹرز کو تقریبا nearly دو لاکھ ووٹوں کی فہرستوں سے پاک کیا۔ لیکن تیسرے فریق پر حملہ کرنے اور جمہوریت کو خود سے فائدہ اٹھانے کی کوشش کرنے کی ذہانت کی حکمت عملی جاہلوں (غالبا Dem ڈیموکریٹس کی اکثریت) میں برقرار ہے۔ یہ ڈیزائن کے ذریعہ ہے؛ یہ وہ کون ہیں وہ جمہوریت پر یقین نہیں رکھتے ، کیونکہ ارب پتی افراد جو ان کو فنڈ دیتے ہیں وہ کسی ایسی جمہوریت پر یقین نہیں رکھتے جس پر وہ قابو نہیں پاسکتے ہیں۔ لیکن تیسرے فریق پر حملہ کرنے اور جمہوریت کو خود سے فائدہ اٹھانے کی کوشش کرنے کی ذہانت کی حکمت عملی جاہلوں (غالبا Dem ڈیموکریٹس کی اکثریت) میں برقرار ہے۔ یہ ڈیزائن کے ذریعہ ہے؛ یہ وہ کون ہیں وہ جمہوریت پر یقین نہیں رکھتے ، کیوں کہ ارب پتی افراد جو ان کو فنڈ دیتے ہیں کسی بھی جمہوریت پر یقین نہیں رکھتے جس پر وہ قابو نہیں پاسکتے ہیں۔ جارج ڈبلیو بش کی صدارت کی چوری سے ڈیموکریٹس کے ساتھ ساتھ ریپبلکن کے اخلاقی دیوالیہ پن کو بے نقاب کرنے میں مدد ملی۔ جب بش نے عراق کے بارے میں جھوٹ بولا تو ، ہیلری کلنٹن وہیں تھیں جہاں ان کے ساتھ زیور اور آزادانہ سلوک کیا گیا تھا! انہوں نے دعوی کیا کہ عراق میں عدم موجودگی کے بڑے پیمانے پر تباہی پھیلانے والے ہتھیار؟ €؟ ہونا â € isundisputes.â € ؟؟ اس کے جھوٹ نے جنگ کو کانگریس کو بیچنے میں مدد دی ، جارحیت کی جنگ: نازیوں نے کیا کیا اور نیورمبرگ میں لٹکا دیا گیا۔ جارحانہ جنگ اور بین الاقوامی قانون کو ختم کرنے میں اس کا کردار گہرا جرائم ، سنگین جنگی جرائم ہیں۔ امریکی جج رابرٹ جیکسن کے الفاظ میں۔ جب مٹھی بھر ڈیموکریٹس نے ان جنگوں سے متعلق جرائم کے ساتھ ساتھ تشدد اور کوریج کو روکنے کے لئے بش جنتا پر مواخذہ کرنے کی کوشش کی تو یہ ڈیموکریٹ نینسی پیلوسی ہی تھا جس نے اعلان کیا کہ "امپیچمنٹ میز سے دور ہے۔" مجرمانہ ملی بھگت ، جرائم کو بغیر کسی استحکام کے کھڑے ہونے کی اجازت دینا ، انھوں نے یہی کیا۔ امریکی وفاقی حکومت نے جنگی جرائم کے بین الاقوامی جرائم کے تحفظ کے لئے کام کیا ہے۔ جمہوریت پسندوں نے قانون کی حکمرانی کو جو نقصان پہنچایا وہ ریپبلکن کے برابر ہے۔ سابقہ ​​کے پاس آئین کا دفاع کرنے کی اخلاقی اور قانونی ذمہ داری تھی ، انھوں نے اپنے عہدوں کا حلف اٹھایا ، لیکن رضاکارانہ طور پر اس سے انکار نہیں کیا۔ انٹرنیٹ نے اچھ andے اور برے دونوں کو معلومات کے ساتھ پوری دنیا میں سیلاب کی مدد کی ، لیکن دونوں فریقوں کے جرائم ان کے لئے دھل جانا مشکل ہوگیا کہ اب گوگل نے تمام ویب تلاش کرنے والوں کو برابر کردیا۔ آج ، چیزوں نے مضحکہ خیز کے دائروں میں تیزی لائی ہے۔ سی این این نے حال ہی میں ایک کانگریسی مین کو وسط جملے میں لفظ ik œ ik وکیلیکس.â € بولنے کے لئے منقطع کردیا۔ اختلاف رائے سے متعلق یہ سوویت طرز کا دعویٰ ایک معاشرے میں بھی ایک جھٹکا دینے والا ہے ، جس نے یہ سب کچھ دیکھا ہے۔ میڈیا ، جس کا زیادہ تر لوگوں پر اعتماد ہے ، اگرچہ اس مسئلے کا صرف ایک پہلو ہے۔ امریکیوں نے اپنے خیالات کو مذاق کے سروں سے اتنا ہی حاصل کیا جتنا مستحکم ٹیلی پروپٹر قارئین سے۔ ٹاک شوز اور کامیڈی اسکیٹس ناظرین کی ہر حد تک تشہیر کرتے ہیں جتنا واشنگٹن پوسٹ یا نیو یارک ٹائمز کرتے ہیں۔ مشہور شخصیت کی توثیق کرنے سے اہمیت حاصل ہوتی ہے۔ حال ہی میں ایسی دستاویزات سامنے آئیں جو اولیور کی ہلری کے لئے ہلچل تیار کرنے کی خواہش کی تصدیق کرتی ہیں۔ اور وہ نام نہاد اراکین کے درمیان تنہا نہیں ہے œ â تجربہ کار â؟ مزاح نگار بل مہر طویل عرصے سے ایک ڈیموکریٹک پارٹی کے وفادار رہے ہیں ، اور حال ہی میں ایمی شمری - اپنے تمام اسمارٹ اور اسٹیٹس مخالف جمہوریہ کے لئے - ہلیری کے لئے سختی سے سامنے آئیں۔ شمر ہلیری کے آپشن کی اصل نوعیت کے بارے میں بے نقاب اور بخوبی ہوسکتا ہے ، لیکن اولیور کو اتنی آسانی سے معاف نہیں کیا جاسکتا ہے۔ ان پروگراموں پر محظوظانہ نظر ڈالنے سے یہ بات سامنے آسکتی ہے کہ آج ہالی ووڈ میں جمہوریت موجود نہیں ہے۔ تمام آوازوں کی نمائندگی نہیں کی جاتی ہے۔ اقلیتی امیدواروں کو ہوا کا وقت نہیں مل سکتا ، ان سے انٹرویو نہیں کیا جائے گا ، اور صرف غیر موجودگی میں ہی طنز کیا جائے گا جیسا کہ جان اولیور کے حالیہ گستاخانہ ہٹ ٹکڑے کے مطابق گرین پارٹی کے امیدوار جل اسٹین ، جو بزدل اقدام ہیں۔ شرمناک۔ لیکن اولیور تنہا سے بہت دور ہے۔ میں نے انھیں اس لئے الگ کردیا کیونکہ وہ بہتر جانتا ہے اور وہ گرین پارٹی اور اس کی مستقل جنگ ، سلطنت اور صنعتی ماحولیاتی ماحول کے واضح متبادل کے ساتھ انصاف کرسکتا تھا۔ لیکن اس سے وہ ذاتی طور پر ہالی ووڈ کے سیاسی اتفاق رائے کا جائزہ لینے کے لئے کہاں رہ جاتا؟ کہیں بھی صدارتی امیدوار جِل اسٹین کا استقبال نہیں ، وہ مباحثے کے مرحلے پر نہیں جہاں وہ تعلق رکھتے ہیں ، نہ روزانہ پف شوز پر ، نہ ہی تیز مزاحی انٹرویو شوز پر ، اور نہ ہی ایس این ایل میں۔ یہ کمبل سنسرشپ کافی واضح ہے ، اور واضح طور پر اس نظام کا حصہ اور پارسل جو ڈیموکریٹس کے حق میں دھاندلی میں دھڑا دھڑا ہے اس سے کوئی فرق نہیں پڑتا ہے کہ وہ کون ہیں ، اور نہ ہی ان کی ریپ کی چادریں کتنی دیر تک باقی رہتی ہیں۔ ہالی ووڈ کی حکمت عملی اتنی ہی سادہ لوح ہے جتنی آسانی سے اس کے ذریعہ پروگرام کیا جاتا ہے۔ وہ بوگی مین کی طرف انگلی سے اشارہ کرتے ہیں ، جو اس سال ڈونلڈ ٹرمپ ہوتا ہے ہر دور ایک ہی ہوتا ہے۔ یہ بری رومنی تھا ، بری میک کین اور شیطان بش جونیر۔ منظم انداز میں ، پوری صنعت دشمنوں کا سفر طاری کرلیتی ہے ، اور اسی طرح یہ یقینی بناتا ہے کہ ان کے اپنے امیدوار کے جرائم کبھی بھی روشنی نہ اٹھائیں۔ یہ چال ہے۔ تازہ ترین ریپبلکن کے مقابلے میں تیار کردہ ان خیالوں میں وہ ڈیموکریٹک نامزد امیدوار کی پوری مجرمانہ تاریخ کو چھوڑ دیتے ہیں ، مثال کے طور پر وہ کس طرح پہلی بار نامزدگی چوری کرتی ہے ، اور وہ ان تمام غیر مجرم متبادلات کا ذکر کرنے سے گریز کرتے ہیں ، جنہیں وال اسٹریٹ کے ذریعہ خراب نہیں کیا گیا ہے۔ فوجی - صنعتی - کمپلیکس ، اور غیر ملکی ظالم۔ یہ تیار کردہ ہسٹیریا اسٹریٹجک ہے ، اور یہ ایک غلط ڈائکوٹومی ہے۔ جعلی دو امیدواروں کی واحد انتخاب سے ہالی ووڈ کبھی بھی پوچھ گچھ نہیں کرتا ہے۔ ایسا کرنے سے کسی کی بازگشت ، ایک غیر ہم آہنگ ، آزاد مفکر کے طور پر نشان زد ہوگا۔ آپ چارلی شین ، گیری بسی ، کی پسند سے منسلک ہوجائیں گے۔ روزین بار ، اور رینڈی قائد۔ یہ ہم آہنگی سماجی کنٹرول کا ایک طریقہ کار ہے ، اور یہ ہنسنے والی بات نہیں ہے۔ میں کاکیستورسی کا لفظ زیادہ دیر تک استعمال کرتا ہوں ، بدترین حکمرانی کرتا ہوں۔ اس دھاندلی والے نظام میں صرف بدترین ، بدترین ، سب سے بڑے جھوٹے ہی اٹھ سکتے ہیں۔ ایک اور باقاعدہ مطالعہ نے اسے â ig œ اولگارکی ، â €؟ لیکن مجھے ڈھونڈنے والی اصطلاح ملتی ہے۔ دیانتدار اور اخلاقیات کو برقرار رکھنے کے لئے بے شمار سطحوں پر بہت دھاندلی کی گئی ہے۔ اگر یہ ہالی ووڈ آپ کے لئے کوئی پریشانی نہیں ہے تو آپ واقعی ایک خیالی کہانی میں جی رہے ہیں: مائیکل مور کے افسانوی اوقات چل رہے ہیں۔ ms € œ ڈیمز کیا آپ ترقی پسند تعلیمی ہیومنسٹ 2 سے رجعت پسند کارپوریٹ جنگجو سے اوباما کے منتقلی کے بارے میں کچھ سوچتے ہیں؟ € € ؟؟ جو گیمبرون ایک مصنف اور آزاد فلم ساز ہے۔ وہ جاری سیاسی جرائم کے ثبوتوں کو محفوظ کرنے کے لئے سیاسی فلم بلاگ شائع کرتا ہے۔ بونس کی خصوصیت: اصل میں فروری 20 ، 2013 پر پوسٹ کیا گیا JEE GIAMBRONE H लीवुड کے ساتھ یہ دکھاوا کرنا پسند ہے کہ جب وہ ہوں تو معاملات سیاسی نہیں ہوتے ہیں۔ یہ دو طرفہ قوم پرست داستان ہے کہ اگر دونوں کارپوریٹ پارٹیاں سلطنت کے لئے خوشی منانے پر راضی ہوجاتی ہیں تو ہر ایک سلطنت کی خوشی مناتا ہے۔ یہ اب بہت خراب ہوچکا ہے کہ آسکر اور رائٹر گلڈ اسکرین رائٹنگ ایوارڈ جیسی ریس ایک سی آئی اے پروپیگنڈہ فلم اور ایک اور سی آئی اے پروپیگنڈہ فلم کے مابین سخت مقابلہ ہیں۔ پہلی فلم ایرانیوں کو بدظن کرنے اور اگلی عالمی جنگ کا منظر نامہ ترتیب دینے میں مدد کرتی ہے ، جبکہ دوسری فلم دھوکہ دہی سے سرکاری طور پر منظور شدہ تشدد کے جرائم کی تاثیر کو فروغ دیتی ہے۔ اگر کبھی ہالی ووڈ / ملٹری-انڈسٹریل - کمپلیکس کی شدید نفرت اور مسترد کرنے کا وقت آتا تو ایسا ہی لگتا ہے (contact@oscars.org)۔ نومی بھیڑیا نے زیرو ڈارک تیس کے تخلیق کاروں بیگلو اور بوئل کا موازنہ نازی فلمساز لینی رائفنسٹاہل (ٹرومف آف دی وِل) سے کیا۔ یہ ، میرے نزدیک ، لینی رفنسٹاہل کے نامناسب ناگوار لگتا ہے۔ اچھے جرمن فلمساز نے کبھی بھی دھوکہ دہی کے ذریعہ تشدد کو فروغ نہیں دیا۔ اور نہ ہی ٹرومف نے جنگ کی اذان دی تھی۔ یہ فلم محض جرمن حب الوطنی اور طاقت کا اظہار تھا ، پہلی جنگ عظیم کی راکھ سے جنم لینے والی۔ پروپیگنڈے کی موجودہ کپٹی فصل ، جیسا کہ سی آئی اے کی جانب سے اسامہ بن لادن کو تشدد سے نکالنے کے بارے میں تلاش کرنے کے بارے میں غیر حقیقی مناظر کی افشاء کی جارہی ہے۔ رائفنسٹاہل کے سامنے اور ہٹلر کی قیادت کو صریح خراج عقیدت سے زیادہ نقصان دہ اور کم دفاعی۔ زیرو ڈارک تریٹی اسکینڈل کو اب تک عام طور پر علم ہونا چاہئے ، لیکن سینیٹ کی سلیکٹ کمیٹی برائے انٹلیجنس نے سونی پکچرز کو اس کے بارے میں لکھا تھا: e € e ہم سمجھتے ہیں کہ اس فلم میں اس کی تجویز میں زبردست غلط اور گمراہ کن ہے کہ اذیت کے نتیجے میں ایسی اطلاعات سامنے آئیں جس کی وجہ سے اسامہ بن لادن کا مقام معلوم ہوا € ¦ اس کے بجائے ، سی آئی اے نے کورئیر کی موجودگی کا پتہ چلا ، اس کا اصلی نام اور اس کا مطلب غیر متعلقہ ہے۔ سی آئی اے حراست اور تفتیشی پروگرام میں۔ € ؟؟ فلم بینوں کو یہ موقع ملا تھا کہ وہ پہلے اسٹینڈ اکاؤنٹس on پر انحصار کرنے کی بجائے اس معاملے کو مزید مکمل طور پر تلاش کریں۔ سینٹرل انٹیلی جنس ایجنسی کے اندر خود ، اور / یا ان کے اتحادیوں پر تشدد کرنے والوں کی۔ قابل ذکر بات یہ ہے کہ تشدد کرنے والے سنگین اور جنگی مجرم ہیں۔ جو لوگ اپنے جرائم کے بارے میں جانتے ہیں اور ان کو چھپانے میں مدد کرتے ہیں وہ تشدد کی سازش کے مرتکب ہیں۔ اس طرح ، یہ خود پریوں کی کہانیوں نے جو غیر قانونی تشدد کے نتیجے میں مطلوبہ نتائج (بن لادن) کو جنم دیا ، جنگی مجرموں کو قانونی چارہ جوئی سے بچانے کے محرک کے ساتھ الجھا دیا گیا ہے۔ کامیاب اذیت کا یہ دعوی نہ صرف قصورواروں کو قانونی قانونی کارروائی سے روکنے میں مدد کرتا ہے ، بلکہ آئندہ بھی تشدد کی مزید مجرمانہ کاروائیوں کو فروغ دینے میں مدد کرتا ہے۔ ایک بار سینیٹ کے ذریعہ سرخ پرچم کا یہ مسئلہ اٹھایا گیا تو ، فلم بین اس پر دوسری نظر ڈال سکتے تھے کہ انہوں نے اسکرینوں میں کیا کیا تھا اور اپنے مواد کی سچائی اور اس کے دنیا کو جس طرح فروخت کیا جارہا تھا اس کا دوبارہ جائزہ لیا جاسکتا ہے۔ اس کے بجائے وہ دوگنا ہوگئے۔ بیجیلو اور بوئل اس کو دونوں راستوں سے چاہتے ہیں ، دستاویزی فلم for œ œ حقیقت پسندی € ؟؟ کے لئے سی آئی اے کہانی سنانے والوں تک غیر معمولی رسائی؟ بن لادن کو پھانسی دینے کے بارے میں بتانا ، لیکن وہ یہ دعوی کرنے کے لئے بھی لائسنس چاہتے ہیں کہ یہ محض ایک فلم ہے اور اس وجہ سے وہ اپنی تمام آزادیاں لے سکتے ہیں جو ان کی خوشنودی ہیں۔ جیسکا چیستین ، جو سرکاری ملازمت کرنے والے / قاتل کا کردار ادا کرتی ہے ، جو مبینہ طور پر اسامہ بن لادن بھی واقع ہے ، نے کہا: مجھے سینیٹ کی کمیٹی کے سامنے بلایا جانے سے خوفزدہ ہے my my میری رائے میں ، یہ ایک بہت ہی درست فلم ہے۔ مختصر طور پر ، یہ زیرو ڈارک تیس کا دفاع ہے۔ یہ ایک بہت ہی سورس شدہ â € œ انتہائی درست فلم ہے ، € €؟ لیکن ہم اپنی تمام آزادیاں لے سکتے ہیں کیونکہ یہ ایک دستاویزی فلم نہیں ہے ، اور اس طرح اگر ہم سی آئی اے میں پیشہ ور جھوٹے لوگوں کے جھوٹ پر مبنی تشدد کا مقدمہ بناتے ہیں تو افوہ۔ مارک بوئل نے نیو یارک فلم تنقید کے سرکل میں سینیٹ کی انٹلیجنس کمیٹی کا مذاق اڑانے کے لئے اس حد تک آگے بڑھا: "اگر کوئی پوچھے تو ، ہم فلم کے ساتھ کھڑے ہیں" بظاہر ، فرانسیسی حکومت لیس مس کی تحقیقات کرے گی۔ € ؟؟ تصویر کے بارے میں کوئی بھی تنازعہ اس کے باکس آفس پر مددگار ثابت ہوتا ہے ، کیوں کہ زیادہ باخبر افراد اس کے بارے میں سنتے ہیں۔ بڑی تعداد میں لوگوں کو تشدد پر گمراہ کرنے ، تشدد کو قبول کرنے ، کسی خفیہ مجرمانہ ریاست کو قبول کرنے کے نتیجے میں جو فلمی تخلیق کاروں کو سزا کے ساتھ زیادتی کا سامنا کرنا پڑتا ہے اس کے نتیجے میں خود فلم بینوں کو کوئی جرمانہ نہیں اٹھانا پڑتا ہے۔ فلم میں کیتھرین بیگلو کا جھنڈا دفاع: ان لادینوں کو عام امریکیوں نے شکست دی جو کبھی کبھی اخلاقی خطوط کو عبور کرتے ہوئے بہادری سے لڑتے تھے ، جنہوں نے بڑی محنت اور جان بوجھ کر کام کیا تھا ، جس نے اپنے آپ کو سب کی مدد کی تھی۔ اس قوم کے دفاع کے لئے ، زندگی اور موت میں ، فتح اور شکست دونوں میں۔ â ؟؟ (اصل میں زور دینا) آخر میں اچھی پروپیگنڈا کی تدبیر ان لوگوں کے برابر جو who who all سب کو اپنے آپ کو بخشا کرتے ہیں €؟ اور â € âdeathâ € ؟؟ ان افراد کے ساتھ جو کبھی کبھی اخلاقی خطوط کو عبور کرتے ہیں۔ â ؟؟ ہر کوئی گندا ہے۔ آپ دیکھئے. تمام ہیرو اذیت دینے والے ہیں۔ تو یہ ٹھیک ہے۔ سینیٹ کی جانب سے اپنی فلم میں جھوٹے تشدد کے نتائج ڈالنے کے لئے بلایا جانے کے بارے میں بیگلولو کا آدھے گستاخانہ ردعمل ، یہ کہنا ہے کہ: however € œ تاہم ، سبھی جانتے ہیں کہ ، شکار کے ابتدائی برسوں میں ملازمت کی جاتی تھی۔ اس کا مطلب یہ نہیں ہے کہ بن لادن کی تلاش کی کلید یہی تھی۔ اس کا مطلب ہے کہ یہ اس کہانی کا ایک حصہ ہے جسے ہم نظرانداز نہیں کرسکتے ہیں۔ جنگ ، ظاہر ہے کہ ، یہ خوبصورت نہیں ہے ، اور ہم اخلاقی نتائج سے پاک اس فوجی کارروائی کو پیش کرنے میں دلچسپی نہیں رکھتے تھے۔ (زور شامل) نظر انداز کریں؟ اس کی استدلال سے ، چونکہ سنٹرل انٹیلی جنس ایجنسی نے لوگوں پر تشدد کیا ، لہذا اسے کسی نہ کسی طرح پلاٹ میں فٹ کرنے کی ضرورت تھی ، چاہے وہ تفتیش سے متعلق ہو یا نہیں۔ اس کا عذر ہے۔ اس سے کوئی فرق نہیں پڑتا کہ یہ مناظر من گھڑت ہیں اور بن لادن کے کورئیر کے بارے میں اصل اشارے کہیں اور (الیکٹرانک نگرانی ، انسانی ذہانت ، غیر ملکی خدمات) سے آئے ہیں۔ بیجلو نے چارلی روز کو جب تشدد کے بارے میں ایک ہی سوال پوچھا تو بتایا: œ € œ ٹھیک ہے مجھے لگتا ہے کہ سچی کہانی سنانا ضروری ہے ۔â € ؟؟ بدقسمتی سے ، جب سینیٹ کی تفتیش کا سامنا کرنا پڑتا ہے ، تو حقیقت تیزی سے پیچھے والی نشست لیتا ہے۔ بیگلو نے اب جو سچائی سے پیوست کیا ہے وہ یہ ہے کہ ، انٹیلیجنس کی تلاش کے حقائق اور تفصیلات پر تجربے کرنے والوں سے سخت اختلاف ہے اور بلاشبہ یہ بحث جاری رہے گی۔ کیتھرین بیگلو کے نزدیک ، حقیقت یہ ہے کہ نام نہاد "تجربہ" œ؟ اس نے اس کی حمایت کی ہے کہ ان کے ساتھ ان کے جرائم کی تصویر کشی میں ذاتی مفاد کے ساتھ اذیت دینے والے مجرم ہیں۔ وہ پورے معاملے کو بطور "b œdebate.â €" قرار دے سکتی ہے؟ شاید اب اسے کوئی سچی کہانی سنانا ضروری نہیں ہے؟ â € ؟؟ کیتھرین بیگلو سامراجی ریاست کے لئے شلنگ کے ذریعہ محفوظ مقام پر روشنی ڈال رہی ہیں۔ کیتھرین بیگلو ، امریکہ کی لینی رائفن اسٹال ، دعویٰ کرتا ہے کہ زیرو ڈارک تیس نے â true true ایک سچی کہانی سنائی ، â €؟ یہاں تک کہ جب یہ اس بات کا ثبوت ہے کہ یہ جھوٹ ہے۔ وہ ناقابل فراموش ہے اور اس کے پروپیگنڈے کی حوصلہ افزائی کرتی حقیقی دنیا سے مکمل طور پر طلاق دے دی ہے۔ اگر یہ فلم گھر کا بہترین تصویر آسکر لیتی ہے تو ، اسے سفاکانہ ، فریب دہندگان ، زوال پذیر اور غیر اخلاقی سلطنت کے سب سے اوپر کی چیری کا کام کرنا چاہئے ، اور اس حقیقت کو باقی دنیا میں اشارہ کرنا چاہئے۔ اگر یہ مبینہ طور پر â œ â Bestâ € ؟؟ امریکہ کا ، پھر ہم واقعی ختم ہو گئے۔ جہاں تک بین افلیکس آرگو کی بات ہے تو ، اس کے گناہ اتنے آسانی سے ظاہر نہیں ہوسکتے ہیں۔ دونوں فلموں میں حیرت انگیز سینٹرل انٹلیجنس show œ ہیروœ show ؟؟ امریکی مفادات کو مزید آگے بڑھانے اور سامراجی مسائل کی دیکھ بھال کے لئے کام کرنا۔ ارگو منظر نامہ ایک ہٹ کی بجائے ، بچاؤ ہے۔ مسئلہ یہ ہے کہ ایران ، 1953 میں اسی سی آئی اے کے ذریعہ اس کی نوزائیدہ جمہوریت کے قتل کے بعد ، ایک خونخوار آمریت میں ڈوبا ہوا ملک ، اب برا آدمی ہے۔ اس کے واضح طور پر دو رخ ہیں اور یہ فلم ان لوگوں کے ساتھ ہے جنہوں نے ایران میں جمہوریت کو تباہ کیا اور اس کے تیل اور اس کی تصنیف خانوں پر قابو پانے کے لئے ایک ناجائز بادشاہ کی تجویز پیش کی۔ جب یہ استبداد بادشاہ جس کی خفیہ پولیس نے سی آئی اے کی مدد اور تربیت سے سیاسی حزب اختلاف - کو غائب کردیا ، تشدد کا نشانہ بنایا اور قتل کیا ، تو ہمیں ان سب کو نظرانداز کرنے کی ضرورت ہے ، کیونکہ امریکہ ہمیشہ ہی اچھا ہے۔ ہم اپنے لوگوں کو بچاتے ہیں۔ ہم اپنی جانوں کو خطرہ بناتے ہیں ، اور ہم اپنے لوگوں کی مدد کے لئے وسیع پیمانے پر تخلیقی منصوبے تیار کرتے ہیں۔ ہم بہادر اور فاتح بمقابلہ دنیا کے کمتر جنگلی آنکھوں والے پارسی اور عرب ہیں۔ اب مجھے یقین ہے کہ وہاں ایک حقیقی کہانی ہے ، اور صورتحال یہ بتانے کے لئے مناسب ہے ، لیکن سیاسی تناظر میں انتہائی حساسیت کی ضرورت ہوگی۔ جینیفر ایپس نے جیسے کہا: Iran € œâ € ¦ [T] وہ ایران جس کو ہم [ارگو] نیوز کلپس میں دیکھتے ہیں اور جن ڈراموں کو ہم دیکھتے ہیں وہ ایران سب ایک ہی سطحی سطح پر ہیں: سمجھ سے باہر ، کنٹرول سے باہر ہارڈز جس میں نری این ہے ، انفرادی یا عقلی سوچ کا اظہار â € ¦ لیکن ہم کبھی بھی اس انقلاب میں پردے کے پیچھے نہیں جاتے ہیں۔ (بجائے اس کے کہ ایفلک اور اسکرین رائٹر کرس ٹیریو کا دلبرداشتہ تاریخی تعارف جلد ہی دیواروں پر طوفان برپا کرنے والی دیوار ، چادر پہنے ہوئے خواتین کی کل رائفل ، اور نیوز کیمرا میں چیخنے والی بنشیوں کی طاقت سے حیرت زدہ ہے۔) "مسئلہ یہ ہے کہ دیکھنے والے ان کے چومسکی یا ولیم بلم پہلے ہی نہیں جانتے ہیں کہ وہ [ارگو] بدلاؤ سے باہر نکلنے نہیں جا رہے ہیں ، یہ میرے خیال سے کہیں زیادہ پیچیدہ ہے۔ "€؟ اس کے بجائے ، وہ اپنے خوف اور تعصبات کی تصدیق کے ساتھ چھوڑیں گے: یہ کہ مشرق وسطی کے لوگوں نے دہشت گردی پیدا کردی ہے ، امریکیوں کو لازمی طور پر پولیس کا پولیس اہلکار بننا چاہئے ، اور ایرانیوں پر اعتماد نہیں کیا جاسکتا کیونکہ وہ امریکہ سے نفرت کرتے ہیں۔ go € ¦ ارگو نے انفرادی ایرانیوں کو تقریبا مکمل طور پر نظر انداز کردیا۔ اس کی ایک پوری ثقافت کی تصویر نہ تو بہتر ہے اور نہ ہی نفیس۔ اور یہ ایک آسان ، مانیچین نقطہ نظر کو تقویت دیتا ہے۔ â ؟؟ کافی کہا؟ تو آرگو اور زیرو ڈارک تیس کو یہ سارے ایوارڈ کیوں مل رہے ہیں؟ کیا اعزاز دینے والے ادارے اتنے اچھ patriے محب وطن افراد سے بھرا پڑے ہیں جو یقین رکھتے ہیں کہ امریکہ نواز فلمیں دھوکہ دہی اور استثنیٰ کے ساتھ شیطان بناسکتی ہیں ، تاکہ وہ ان طریقوں کی حمایت کا ایک متناسب پیغام بھیجنا چاہیں؟ کیا اب ہائپر نیشنلسٹ پروپیگنڈہ جاری ہے؟ باراک اوباما کے عروج کے ساتھ ، امریکہ میں اب جنگ میں اخلاقی جنگ کے بارے میں کوئی خاص آواز نہیں ہے۔ ہموار گفتگو کرنے والے اوباما نے اخلاقیات ، اخلاقیات ، قانون اور حقوق کو ختم کیا ہے۔ سلطنت ملامت سے پرے ہے کیونکہ اوباما اسے چلا رہے ہیں۔ تو لبرل مرکز / بائیں کچھ نہیں کہتے ہیں۔ ڈیموکریٹس کی خالی باتوں اور جاہل تعریفوں کے سوا کچھ نہیں۔ جب ہم بات کرتے ہیں تو خفیہ طور پر قتل کو مجرم قرار دیا جا رہا ہے۔ صرف افریقہ میں فتح کی نئی خفیہ جنگوں کو بڑھانے کے لئے ، بش کی جنگوں کو عوامی سطح پر چھوٹا جارہا ہے۔ صرف اسلوب جارج ڈبلیو کے بعد کوئی خاطر خواہ چیز نہیں بدلی۔ ایک وقت تھا جب کسی کو سی آئی اے پر بھروسہ نہیں تھا۔ ہیرو سے دور ، وہ صدر جان ایف کینیڈی ، اور صدارتی امیدوار رابرٹ کینیڈی کے قتل کے اصل مشتبہ افراد تھے۔ اگر بلند آواز میں مخالفت نہیں کی گئی تو ، دہشت گردوں کی سی آئی اے کی حمایت معروف ہے۔ اس ایجنسی نے کیوبا کے جلاوطنی کیوبا کے اندر دہشت گردی کی کارروائیوں کے لئے سرپرستی کی ہے۔ اس کے فینکس پروگرام نے ویتنامی دیہاتیوں کو ہزاروں افراد کے اغواء اور قتل کیا ، اور مبینہ کمیونسٹ ہمدردی کے الزام میں انہیں تشدد کا نشانہ بنایا اور قتل کیا۔ سی آئی اے نے ایران سے گوئٹے مالا سے چلی تک جمہوریت کا تختہ پلٹ دیا ، اور وہ نکاراگوا کے خلاف دہشت گردی کی جنگ لڑنے میں اہم کردار تھا جو "منقسمہ" نامی منشیات سے چلنے والے کرائے کے دہشت گردوں کو ملازمت دے کر تھا۔ جب 70 کی دہائی کے وسط میں چرچ کمیٹی نے ایجنسی کی تحقیقات کی تو بہت ساری گندی دھوئیں نشر کی گئیں۔ ایجنسی کو ایک وقت کے لئے بندھا ہوا تھا۔ قتل کو تکنیکی طور پر غیر قانونی بنایا گیا تھا۔ 1980 کی دہائی میں ، سی آئی اے نے افغانستان میں سوویت یونین کے خلاف اسامہ بن لادن جیسے بنیاد پرست اسلامی جہادیوں کو رقم اور اسلحہ دے کر اور پاکستان میں ایک انٹیلیجنس / فوجی عفریت تیار کیا ، جسے آئی ایس آئی کے نام سے جانا جاتا تھا ، کے ذریعے پراکسی جنگ لڑی۔ اربوں ڈالر کے امریکی ٹیکس کی رقم ، اور سعودی تیل کے پیسوں کے ساتھ ، پاکستانیوں کو عسکریت پسند گروپوں کو پورے خطے میں کام کرنے کے لئے ایک مرکزی مرکز کے طور پر تیار کیا گیا۔ پاکستان وہ جگہ ہے جہاں اسامہ بن لادن نے مبینہ طور پر اپنی زندگی کے آخری عشرے تک پاکستانی فوجی اکیڈمی سے آدھا میل دور گذار لیا۔ سی آئی اے آج شام بھر میں دہشت گردی کی دھندلاہٹ کا ایک معاون ہے۔ یہ انتہا پسند اسلامی جہادیوں کے لئے اسلحہ اور پیسہ اسی طرح مہیا کرتا ہے جیسا کہ 1980 کی دہائی میں افغانستان میں ہوا تھا۔ 2011 میں اس نے لیبیا کے خلاف جنگ میں امن کے خلاف حصہ لیا جس میں لیبیا کے اسلامی فائٹنگ گروپ کی جانب سے ایک ہی طرح کی سرگرمی کی گئی تھی۔ ایل آئی ایف جی نے قادیفی کے خاتمے کے بعد اپنے جنگجوؤں کو شام بھیج دیا ہے تاکہ شام کی ریاست کے خلاف نسل کشی کی گوریلا جنگ میں مدد کے ل. ، عام شہریوں کے ساتھ ساتھ شام بھیجا جائے۔ سی آئی اے ان سرگرمیوں میں معاونت کرتی ہے۔ لیکن یقینا وہ متاثرین امریکی نہیں ہیں۔ تو اس میں سے کوئی بھی گنتی نہیں ہے۔ Cold € œâ € Cold کیا ہمارے لئے سرد جنگ سی آئی اے کے ایجنٹوں کی تصاویر کو بے لوث کرنے والوں کی حیثیت سے رکھنا صحتمند ہے؟ € € ؟؟ Jen Jen "جینیفر ایپس نوٹ: ایڈیٹرز کے ذریعہ تمام تصویری عنوانات ، مکمل قیمتیں اور تجارتی ، نہ کہ مصنف ہمارے پسندیدہ گروپ پر انحصار کرتے ہیں اور اس بات کا حق تصنیف کرتے ہیں کہ فیس بک گروپ انسٹال ہے اس کے بارے میں جیو آرومیکل مصنف کی کتاب ہے۔ طنز۔ وہ پولیٹیکل فلم بلاگ میں ترمیم کرتا ہے ، جو گذارشات کا خیرمقدم کرتا ہے۔ polfilmblog at gmail. تبصرہ کرنے والوں کے لئے نوٹ حالیہ ماضی میں ہیکنگ کے شدید حملوں کی وجہ سے جس نے ہماری سائٹ کو گردش میں نمایاں نقصان کے ساتھ 11 دن تک نیچے لایا ، ہم اپنے تبصروں میں انتہائی احتیاط برتتے ہیں کیونکہ تبصرہ خانہ اہم شریانوں میں سے ایک رہا ہے۔ بدنیتی پر مبنی کوڈ لگائیں۔ اس وجہ سے تبصرے فوری طور پر ظاہر نہیں ہوسکتے ہیں ، لیکن یقین دلائیں کہ اگر آپ ایک جائز تبصرہ نگار ہیں تو آپ کی رائے 24 گھنٹوں کے اندر شائع کردی جائے گی۔ اگر آپ کا تبصرہ ظاہر ہونے میں ناکام رہتا ہے ، اور آپ براہ راست ہم تک پہنچنا چاہتے ہیں تو ، ہمیں ای میل پر بھیجیں: edit@greanvillepost.com ہم اس تکلیف کے لئے معذرت خواہ ہیں۔ = آج سبسکرائب کریں! کچھ بھی نہیں ہارنا ، حاصل کرنے کے لئے کچھ بھی نہیں۔ = مفت â € ¢ Safe â € ¢ انمول ہے اگر آپ ہمارے مضامین کی تعریف کرتے ہیں تو ، صحیح کام کریں اور سبسکرائب کرکے ہمیں بتائیں۔ یہ مفت ہے اور اس کا مطلب یہ ہے کہ آپ کے لئے کبھی کوئی ذمہ داری عائد نہیں ہوگی۔ ہم صرف ان اہم مواقع پر اپنے انتہائی وفادار قارئین تک پہنچنے کے لئے ایک راستہ چاہتے ہیں جب ان کا ان پٹ ضروری ہوتا ہے۔ اس کے بدلے میں آپ کو ہمارے ای میل نیوز لیٹر نے ہفتہ میں کئی بار گرین ویل پوسٹ کا بہترین مرتب کیا۔ اگر آپ چاہیں تو اس پوسٹ کو پرنٹ کریں۔ اس کا اشتراک: edit@greanvillepost.com ہم اس تکلیف پر معذرت خواہ ہیں۔ = آج سبسکرائب کریں! کچھ بھی نہیں ہارنا ، حاصل کرنے کے لئے کچھ بھی نہیں۔ = مفت â € ¢ Safe â € ¢ انمول ہے اگر آپ ہمارے مضامین کی تعریف کرتے ہیں تو ، صحیح کام کریں اور سبسکرائب کرکے ہمیں بتائیں۔ یہ مفت ہے اور اس کا مطلب یہ ہے کہ آپ کے لئے کبھی کوئی ذمہ داری عائد نہیں ہوگی۔ ہم صرف ان اہم مواقع پر اپنے انتہائی وفادار قارئین تک پہنچنے کے لئے ایک راستہ چاہتے ہیں جب ان کا ان پٹ ضروری ہوتا ہے۔ اس کے بدلے میں آپ کو ہمارے ای میل نیوز لیٹر نے ہفتہ میں کئی بار گرین ویل پوسٹ کا بہترین مرتب کیا۔ اگر آپ چاہیں تو اس پوسٹ کو پرنٹ کریں۔ اس کا اشتراک: edit@greanvillepost.com ہم اس تکلیف پر معذرت خواہ ہیں۔ = آج سبسکرائب کریں! کچھ بھی نہیں ہارنا ، حاصل کرنے کے لئے کچھ بھی نہیں۔ = مفت â € ¢ Safe â € ¢ انمول ہے اگر آپ ہمارے مضامین کی تعریف کرتے ہیں تو ، صحیح کام کریں اور سبسکرائب کرکے ہمیں بتائیں۔ یہ مفت ہے اور اس کا مطلب یہ ہے کہ آپ کے لئے کبھی کوئی ذمہ داری عائد نہیں ہوگی۔ ہم صرف ان اہم مواقع پر اپنے انتہائی وفادار قارئین تک پہنچنے کے لئے ایک راستہ چاہتے ہیں جب ان کا ان پٹ ضروری ہوتا ہے۔ اس کے بدلے میں آپ کو ہمارے ای میل نیوز لیٹر نے ہفتہ میں کئی بار گرین ویل پوسٹ کا بہترین مرتب کیا۔ اگر آپ چاہیں تو اس پوسٹ کو پرنٹ کریں۔ اس کا اشتراک: ہم صرف ان اہم مواقع پر اپنے انتہائی وفادار قارئین تک پہنچنے کے لئے ایک راستہ چاہتے ہیں جب ان کا ان پٹ ضروری ہوتا ہے۔ اس کے بدلے میں آپ کو ہمارے ای میل نیوز لیٹر نے ہفتہ میں کئی بار گرین ویل پوسٹ کا بہترین مرتب کیا۔ اگر آپ چاہیں تو اس پوسٹ کو پرنٹ کریں۔ اس کا اشتراک: ہم صرف ان اہم مواقع پر اپنے انتہائی وفادار قارئین تک پہنچنے کے لئے ایک راستہ چاہتے ہیں جب ان کا ان پٹ ضروری ہوتا ہے۔ اس کے بدلے میں آپ کو ہمارے ای میل نیوز لیٹر نے ہفتہ میں کئی بار گرین ویل پوسٹ کا بہترین مرتب کیا۔ اگر آپ چاہیں تو اس پوسٹ کو پرنٹ کریں۔ اس کا اشتراک
