# Supplementary material for: Supervised ensemble learning methods towards automatically filtering Urdu fake news within social media
Source: PeerJ Comput Sci. 2021 Mar 9;7:e425. doi: 10.7717/peerj-cs.425 (PMC7959660; doi:10.7717/peerj-cs.425)
Supplement: Supplemental Information 1 — News articles are in the .txt file format to read and process by machine learning code. [file peerj-cs-07-425-s001.zip › UFN/0/219.txt]

اجارہ داری کے لئے بازار نہیں ، حکومت کو الزام لگائیں - اجارہ داری کارپوریٹ انضمام اور â € oshostilâ € ؟؟ کے لئے بازار نہیں ، حکومت کو الزام لگائیں۔ تحویل میں لے جانے والے افراد معاشی کارکردگی کو فروغ دے سکتے ہیں از رون پال - یکم نومبر 2016 ان خدشات کے نتیجے میں کچھ نے وقت وارنر کے حریف اور صارفین دونوں کو بچانے کے لئے انضمام کو روکنے کے لئے حکومتی کارروائی کا مطالبہ کیا۔ نہیں ، میں ٹائم وارنر کے حالیہ اعلان کردہ اے ٹی اینڈ ٹی میں ضم ہونے کے منصوبے کے بارے میں بات نہیں کر رہا ہوں ، لیکن 2000 میں ٹائم وارنر کے انٹرنیٹ دیو (اے ایل) کے ساتھ انضمام کا ردعمل۔ سب کو کچلنے والا لیویتھن پیدا کرنے سے دور حریف ، اے او ایل ٹائم وارنر انضمام ایک دہائی سے بھی الگ ہو گئے۔ اے او ایل ٹائم وارنر کی ناکامی اس بات کا ثبوت دیتی ہے کہ یہاں تک کہ اگر سب سے بڑی کمپنیاں بازار میں کھلی کھلی موجود ہیں تو مقابلہ کا خطرہ ہیں۔ اے او ایل ٹائم وارنر ناکام رہا کیونکہ صارفین نے انہیں کم قیمت اور / یا بہتر معیار کی پیش کش کے حریف کے لئے چھوڑ دیا۔ کارپوریٹ انضمام اور â € oshostilâ € ؟؟ ٹیک اوور ناکارہ انتظام اور بورڈ آف ڈائریکٹرز کو ختم کرکے معاشی کارکردگی کو فروغ دے سکتا ہے۔ یہ منیجر اور بورڈ ممبر اکثر صارفین کو سستی ، معیاری مصنوعات مہیا کرکے سرمایہ کاروں کو زیادہ سے زیادہ منافع فراہم کرنے کے بجائے اپنے مفادات کے فروغ کے لئے مل کر کام کرتے ہیں۔ اس طرح ، ایسے قوانین جو "osœosœosososososososos" کو لانچ کرنے میں دشواری کا باعث بنتے ہیں؟ قبضے سے وسائل کے غیر موثر استعمال کو فروغ ملتا ہے اور سرمایہ کاروں ، کارکنوں اور صارفین کو نقصان ہوتا ہے۔ اجارہ داری اور کارٹیل بازار کی نہیں حکومت کی تخلیقات ہیں۔ مثال کے طور پر، میڈیا پر کچھ بڑی کمپنیوں کا غلبہ ہونے کی وجہ یہ ہے کہ جب تک وہ وفاقی منظوری حاصل نہیں کرتے اور فیڈرل لائسنسنگ فیس ادا نہیں کرتے ہیں تب تک کوئی بھی ٹیلیویژن یا ریڈیو اسٹیشن چل نہیں سکتا ہے۔ اسی طرح ، کسی بھی کیبل کمپنی کو چلانے کے خواہشمند کو نہ صرف وفاقی قواعد و ضوابط کی پابندی کرنی ہوگی ، انہیں لازمی طور پر کسی فرنچائز œ پر دستخط کریں گے؟ ان کی مقامی حکومت کے ساتھ معاہدہ۔ خوش قسمتی سے ، انٹرنیٹ نے امریکیوں کو حکومت کے لائسنس یافتہ لاپڈگس کے ذریعہ بند کردہ خبروں اور آئیڈیوں تک زیادہ سے زیادہ رسائی فراہم کی ہے جو œ œ âmainstreamœ € ؟؟ میڈیا۔ یہی وجہ ہے کہ اتنے سارے سیاست دان ویب کو ریگولیٹ کرنے میں بے چین ہیں۔ سرکاری ٹیکس اور ضوابط کسی صنعت میں مسابقت کو محدود کرنے کا موثر ذریعہ ہیں۔ بڑی کمپنیاں سرکاری قواعد و ضوابط کی تعمیل کرنے کے اخراجات برداشت کرسکتی ہیں ، ایسے اخراجات جو ان کے چھوٹے حریف کو معذور کرتے ہیں۔ بڑے کاروباری لابیوں کی خدمات حاصل کرنے کا بھی متحمل ہوسکتے ہیں تاکہ یہ یقینی بنایا جا سکے کہ نئے قوانین اور ضوابط بڑے کاروبار کو پسند کرتے ہیں۔ بڑے کارپوریشنوں کو فائدہ اٹھانے والے قواعد و ضوابط کی مثالوں میں فوڈ اینڈ ڈرگ ایڈمنسٹریشن (ایف ڈی اے) کے قواعد شامل ہیں جو نئی دوائی تیار کرنے کے اخراجات بڑھاتے ہیں ، اور ساتھ ہی صارفین کو دواسازی کے قدرتی متبادل کے بارے میں جاننے کی صلاحیت کو بھی محدود کرتے ہیں۔ ایک اور مثال ڈوڈ-فرینک قانون سازی ہے ، جس نے اپنے کمزور حریفوں کو نقصان پہنچاتے ہوئے بڑی مالی انتباہی قوت کو تقویت بخشی ہے۔ ان آن لائن خریداریوں پر صارفین کو ریاست سے باہر کا سیلز ٹیکس ادا کرنے پر مجبور کرنے والی قانون سازی کا ایک کلاسک کیس ہے جو حکومت کو سیاسی طور پر طاقتور حریفوں کو نقصان پہنچانے کے لئے استعمال کرنے کی کوشش کر رہا ہے۔ اس قانون سازی کو بڑے اینٹوں اور مارٹر اسٹوروں اور انٹرنیٹ خوردہ فروشوں کے ذریعہ آگے بڑھایا جا رہا ہے جو چھوٹے حریفوں پر حکومت سے عطا کردہ فائدہ کے خواہاں ہیں۔ فیڈرل ریزرو کی افراط زر کی مالیاتی پالیسی کے ذریعہ کاروبار اور سرمایہ کاروں کو بھیجے گئے مسخ شدہ سگنلوں سے بہت سارے ناکام انضمام اور حصول کا نتیجہ ہے۔ شاید اس کی سب سے مشہور مثال اے او ایل ٹائم وارنر فیاسکو ہے ، جو فیڈ سے بنے ڈاٹ ڈاٹ کام کے بلبلے کا براہ راست نتیجہ تھا۔ آزاد بازار میں ، کاروبار کے مابین ملنے سے صارفین نئی مصنوعات اور قیمتوں میں کمی سے فائدہ اٹھاتے ہیں۔ کوئی بھی کاروبار جو اعلی قیمت وصول کرتے ہیں یا غیر معیاری مصنوعات پیش کرتے ہیں ان صارفین کو جلد ہی کم قیمت اور / یا اعلی معیار کی پیش کش والے کاروبار سے مقابلہ کرنا پڑے گا۔ اجارہ داری صرف اس صورت میں موجود ہے جب حکومت اچھی طرح سے جڑے ہوئے کرونی سرمایہ داروں کے حق میں کھیل کے میدان کو جھکائے۔ لہذا ضرورت سے زیادہ کارپوریٹ طاقت کے بارے میں فکر مند افراد کو قواعد و ضوابط ، ٹیکسوں کی تردید میں آزاد بازار کے حامیوں کو شامل کرنا چاہئے۔ اور سبسڈیز جو سیاسی طور پر طاقتور کاروباروں کو فائدہ پہنچاتے ہیں۔ سب سے اہم مرحلہ فیڈرل ریزرو کو ختم کرکے بوم بسٹ بزنس سائیکل کو ختم کرنا ہے۔
