# Supplementary material for: Supervised ensemble learning methods towards automatically filtering Urdu fake news within social media
Source: PeerJ Comput Sci. 2021 Mar 9;7:e425. doi: 10.7717/peerj-cs.425 (PMC7959660; doi:10.7717/peerj-cs.425)
Supplement: Supplemental Information 1 — News articles are in the .txt file format to read and process by machine learning code. [file peerj-cs-07-425-s001.zip › UFN/0/22.txt]

بے گھر عورت ٹرمپ کے واک آف فیم اسٹار کو پرتشدد بائیں بازوؤں سے تحفظ فراہم کرتی ہے - بے گھر عورت ٹرمپ کے واک آف فیم اسٹار کو تشدد پسند بائیں بازوؤں سے تحفظ فراہم کرتی ہے "میں یہاں رہ کر اسے دیکھوں گا ، اور یقینی بنائے کہ کوئی بھی اس کو ہاتھ نہیں لگائے گا۔" کرس میناہن | انفارمیشن لبریشن - 28 اکتوبر ، 2016 تبصرے طاقتور ویڈیو میں ایک بے گھر عورت ڈونلڈ ٹرمپ کے واک آف فیم اسٹار کی حفاظت کر رہی ہے جس کے مجرم بائیں بازو کی طرف سے توڑ پھوڑ کی گئی ہے۔ گیٹ وے پنڈت کی اطلاع کے مطابق ، خاتون کو ایک سائن ان پڑھتے ہوئے دیکھا گیا: ents œ M20 ملین غیر قانونی اور امریکی خیموں میں سڑکوں پر سوتے ہیں۔ ووٹ دیں ٹرمپ.â € ؟؟ اسی دن اس کی مرمت کی گئی۔ پرسوں ، یہ بے گھر ٹرمپ حامی اس کی حفاظت کے لئے گیا۔ میں یہاں رہ کر اسے دیکھوں گا ، اور اس بات کو یقینی بنائے کہ کسی کو بھی اس کا ہاتھ نہ لگے ، â €؟ اسے کہتے کہتے سنا گیا۔ بے گھر ٹرمپ کے حامی محافظ @ ریئل ڈونلڈٹرمپ کے ہالی ووڈ بلوڈوڈ پر اسٹار سب ایس جے ڈبلیوز کے خلاف # بیسڈسینٹینیل # MAGA3X https: // t. co / BjGcFO0du5؟ pic.twitter.com/nrMqnbW5UK â Peter ”پیٹرڈوک MAGA3XðŸ ºðŸ ‡ ‡ ¸ (@ پیٹر ڈوکیفوٹو) 27 اکتوبر ، 2016 کو پیرسکوپ پر شیئر کردہ ویڈیو میں نفرت انگیز بائیں بازو کی جماعتوں نے ٹرمپ کی حمایت کرنے پر اس عورت کی توہین اور حملہ کرنے کا مظاہرہ کیا ہے۔ یوٹیوب پر پوسٹ کی گئی اس مختصر ویڈیو میں ، ایک ناراض سیاہ فام آدمی اس کے چہرے پر چیخ چیخ کر اس سے پوچھ رہا ہے: you € you کیا آپ جانتے ہیں کہ آپ کی وفاقی حکومت بھی ایف *** حکومت کی پارٹی نہیں ہے؟ â € ؟؟ â € œ کیا آپ جانتے ہیں؟ â € ؟؟ وہ پوچھتا ہے۔ "نہیں ، میں ایسا نہیں سوچتا تھا ، â € ؟؟ وہ کہتے ہیں. â € e ہیلو ، â € ؟؟ مجمع میں شامل ایک اور خاتون اتفاق سے چیخ رہی ہے۔ eyes € your آنکھیں کھولیں ، â €؟ وہ کہتی ہے. اگر کسی کو خبر نہیں ہے تو ، وفاقی حکومت حکومت کا حصہ ہے۔ جبکہ ہلیری کلنٹن لاکھوں غیر ملکیوں کو غریب ترین امریکیوں سے نوکری اور فلاح و بہبود لانا چاہتی ہیں ، ڈونلڈ ٹرمپ ہماری اپنی مدد کرنا چاہتے ہیں اور امریکیوں کی ضروریات کو اولین بنانا چاہتے ہیں۔ نیوزلیٹر سائن اپ کریں تازہ ترین بریکنگ نیوز اور خصوصی باتیں ایلکس جونز اور انفوفارس عملہ سے حاصل کریں۔ متعلقہ مضامین
