# Supplementary material for: Supervised ensemble learning methods towards automatically filtering Urdu fake news within social media
Source: PeerJ Comput Sci. 2021 Mar 9;7:e425. doi: 10.7717/peerj-cs.425 (PMC7959660; doi:10.7717/peerj-cs.425)
Supplement: Supplemental Information 1 — News articles are in the .txt file format to read and process by machine learning code. [file peerj-cs-07-425-s001.zip › UFN/0/220.txt]

ونڈو کے ذریعہ ڈرائیو پر نوبل ایوارڈ دینے کیلئے گاجر ٹاپ - جمعہ ، 4 نومبر 2016 ، نوبل پرائز وصول کرنے والے اپنے ایوارڈ حاصل کرنے کے لئے ونڈو کے ذریعہ ڈرائیو پر جا سکیں گے۔ لاکھوں ڈالر قرض وصول کرنے کے بعد ، نوبل انعام کمیٹی کافی شاپنگ کے ذریعہ کیروٹ ٹاپ کے زیر اہتمام ایک ویب کاسٹ کے حق میں ایک شاہانہ ایوارڈ کی تقریب سے دستبردار ہوگی۔ نوبل کمیٹی کے سربراہ جورجن مائکلیبسٹ اس سال کے ایوارڈ تقریب کے لئے فارمیٹ کے ذریعہ نئی ڈرائیو کے ساتھ سوپر میکس کے لئے مارکیٹنگ میں اپنے تجربے کو پیش کررہے ہیں۔ انہوں نے اس فیصلے کی وضاحت اس وقت کی جب انہوں نے ڈیلی مول کے رپورٹر رینس پیننگ سے بات کی۔ "یہ ایک دہائی میں پہلا سال ہوگا جب ہم پیسہ نہیں کھوتے ہیں: ویب کاسٹ نے ہمارے لئے تقریبا nothing کچھ بھی نہیں خرچ کیا اور کیمسٹری میں نوبل انعام کے بدلے کیروٹ ٹاپ نے ایم سی ایوارڈ کی تقریب سے اتفاق کیا ہے۔ اور میزبان کی حیثیت سے گاجر ٹاپ کا ہونا بھی ہے۔ پہلے سے ہی ہمیں مشتھرین کے ساتھ فروغ دینے کے لئے۔ مائکلیبسٹ نے مزید وضاحت کی: "نامزد امیدوار این کے اسٹاک ہوم میں پارکنگ میں رہتے ہوئے ویب کاسٹ کو آگے بڑھا سکیں گے ، اور فاتح اپنے ایوارڈ حاصل کرنے کے لئے کھوکھلی کھڑکی پر چلے جائیں گے۔" جب پیننگ نے پوچھا کہ کیا نوبل کا پورا آپریشن کیوسک پر چلا جارہا ہے تو ، مائکلیبسٹ نے اس سوال کو بیوقوف قرار دیتے ہوئے مسترد کردیا۔ "آپ جانتے ہو ، یہ پوچھنا سنجیدہ نہیں ہے کہ کیا ہم اپنے دفاتر کو کیوسک میں رکھے ہوئے ہیں ، یقینا ہمارا پورا عملہ کھوکھلی جگہ پر فٹ نہیں ہوگا۔ ان لوگوں کے لئے جو تجسس مند ہیں ، ہم اپنے کیمپنگ خیمے میں اپنے دفتر کی جگہ برقرار رکھنا جاری رکھیں گے۔ ٹام شوئلر کے گھر کے باہر۔ " اس رپورٹر نے نئی ٹمٹم کے بارے میں بات کرنے کے لئے گاجر ٹاپ کے ساتھ ملاقات کی۔ میں نے اس کے ساتھ لاس ویگاس کے ڈریسنگ روم میں اس کے ساتھ چند منٹ گزارے تھے جب اس کے معاونین نے اسے راتوں کے شو کے لئے تیار کیا تھا۔ "میں سویڈن جانے کا انتظار نہیں کرسکتا ،" سکاٹ تھامسن نے کہا (گاجر ٹاپ) s اصلی نام) "میں پوشیدہ ہوسکتا ہوں ، تم جانتے ہو ، میں وہاں ادرک کی طرح کھڑا نہیں ہوتا ہوں۔" جب ویب کاسٹ کے لئے معاونت کے بارے میں پوچھا گیا تو ، پیارے نارنجی نے چھلانگ لگائی اور کھلونے کے خانے سے کچھ شیشیوں اور بوٹین ٹارچ کو پکڑ لیا۔ "اوہ ، ہاں! چونکہ میرا نوبل انعام کیمسٹری میں ہے ، اس لئے میں اپنا میتھ لیب جونیئر لے رہا ہوں۔ â m کیمسٹری سیٹ ، مجھے کچھ بھی اڑا دینے کی صورت میں شو کے اختتام پر شاید اس کو بچانا چاہئے!" "اور یقینی طور پر میں اپنی نوکیلی جار لا رہا ہوں!" جس مقام پر تھامسن نے اس رپورٹر کو کریڈٹ کارڈ ریڈر کے ساتھ ایک اصل گلاس کا برتن دکھایا ، جس میں اس میں شامل تھا۔ ایکس رونڈا اسپیکس ڈے بنائیں - اس کہانی کو پانچ انگوٹھوں کو دیں (رجسٹر کرنے کی ضرورت نہیں ہے ، انگوٹھے بالکل نیچے ہیں!) کھلونے کے خانے سے پیاری سنتری نے اچھل کر کچھ شیشے اور بیوٹین ٹارچ پکڑ لیا۔ "اوہ ، ہاں! چونکہ میرا نوبل انعام کیمسٹری میں ہے ، اس لئے میں اپنا میتھ لیب جونیئر لے رہا ہوں۔ â m کیمسٹری سیٹ ، مجھے کچھ بھی اڑا دینے کی صورت میں شو کے اختتام پر شاید اس کو بچانا چاہئے!" "اور یقینی طور پر میں اپنی نوکیلی جار لا رہا ہوں!" جس مقام پر تھامسن نے اس رپورٹر کو کریڈٹ کارڈ ریڈر کے ساتھ ایک اصل گلاس کا برتن دکھایا ، جس میں اس میں شامل تھا۔ ایکس رونڈا اسپیکس ڈے بنائیں - اس کہانی کو پانچ انگوٹھوں کو دیں (رجسٹر کرنے کی ضرورت نہیں ہے ، انگوٹھے بالکل نیچے ہیں!) کھلونے کے خانے سے پیاری سنتری نے اچھل کر کچھ شیشے اور بیوٹین ٹارچ پکڑ لیا۔ "اوہ ، ہاں! چونکہ میرا نوبل انعام کیمسٹری میں ہے ، اس لئے میں اپنا میتھ لیب جونیئر لے رہا ہوں۔ â m کیمسٹری سیٹ ، مجھے کچھ بھی اڑا دینے کی صورت میں شو کے اختتام پر شاید اس کو بچانا چاہئے!" "اور یقینی طور پر میں اپنی نوکیلی جار لا رہا ہوں!" جس مقام پر تھامسن نے اس رپورٹر کو کریڈٹ کارڈ ریڈر کے ساتھ ایک اصل گلاس کا برتن دکھایا ، جس میں اس میں شامل تھا۔ ایکس رونڈا اسپیکس ڈے بنائیں - اس کہانی کو پانچ انگوٹھوں کو دیں (رجسٹر کرنے کی ضرورت نہیں ہے ، انگوٹھے بالکل نیچے ہیں!)
