# Supplementary material for: Supervised ensemble learning methods towards automatically filtering Urdu fake news within social media
Source: PeerJ Comput Sci. 2021 Mar 9;7:e425. doi: 10.7717/peerj-cs.425 (PMC7959660; doi:10.7717/peerj-cs.425)
Supplement: Supplemental Information 1 — News articles are in the .txt file format to read and process by machine learning code. [file peerj-cs-07-425-s001.zip › UFN/0/221.txt]

گاؤس پبلیوس: ٹی پی پی نے ایک طاقتور دشمن اٹھا لیا - بلیک لائڈز کا معاملہ - مارک وارنر ، ورجینیا رون وائیڈن ، اوریگون ، کانگریس کے دونوں ایوانوں میں ، یہ مارجن کا سب سے اچھا حصہ تھے۔ ایوان میں 218 ہاں ووٹ اور سینیٹ میں 60 ہاں ووٹ ، ہر معاملے میں ، گزرنے کے لئے بالکل کم از کم مطلوبہ ضروری ہے۔ یہ ind € âtradeâ how کتنا زہریلا ہے اس کا ایک اور اشارہ بل ہے کسی ڈیموکریٹ کو اس کو چھونے کی جرات نہیں ہوئی جو نہیں کرنا چاہتا تھا اور نہ ہی کرنا چاہتا ہے۔ بلیک لائفز معاملہ اور ٹی پی پی اور اب ٹی پی پی اس سے بھی زیادہ زہریلا ہوچکا ہے ، چونکہ بلیک لیوز میٹر (بی ایل ایم) سماجی انصاف کی تحریک نے ٹی پی پی مخالف پوزیشن کی حمایت کی ہے۔ پولیٹیکو پرو کے پاس یہ ہے (ذیلی ضرورت؛ میرا زور): اوبامہ کا تازہ ترین ٹی پی پی کا دشمن: بلیک لائفز کا معاملہ از اینڈریو ہانا پیر ، 31 اکتوبر ، 2016 اوبامہ انتظامیہ کو ایک غیر متوقع طور پر مخالف کا سامنا کرنا پڑے گا کیونکہ اس کے نتیجے میں کیا ہوسکتا ہے۔ ٹرانس پیسیفک پارٹنرشپ کے خلاف ایک بلاک بسٹر لنگڑا بتھ لڑائی: بلیک لیوز مٹر موومنٹ گروپ â € "افریقی نژاد امریکیوں پر پولیس فائرنگ کے مظاہروں کے لئے سب سے زیادہ معروف ہے۔" معاشی معاملات پر اس کی بڑھتی ہوئی توجہ کے حصے کے طور پر ایشین پیسیفک تجارتی معاہدے کے میدان میں شامل ہوچکا ہے ، اس معاہدے کا مقابلہ کرنا نسلی ناانصافی کا باعث بنے گا۔ . یہ گذشتہ تجارتی معاہدوں کو فیکٹریوں کی بندش سے جوڑتا ہے جس نے سیاہ فام کارکنوں کو غیر متناسب تکلیف پہنچائی ہے اور کالی غربت میں اضافہ ہوا ہے۔ کانگریس کو لنگڑا بتھ کے دوران ٹی پی پی سے نمٹنے کے ل should ، اس کی شمولیت مٹھی بھر متلعل ڈیموکریٹس کے ووٹوں پر اثر انداز ہوسکتی ہے۔ "وہ گروپس ہیں جو اپنی باتوں پر بہت زیادہ توجہ دینے جا رہے ہیں ، خاص طور پر کانگریس کے سیاہ کاک ، € €؟" بل رینشچ ، جو سیلسنسن سینٹر کے ایک ساتھی اور تجارتی ووٹ کے قریبی نگران ہیں۔ صرف 28 ہاؤس ڈیموکریٹس کے ایک چھوٹے سے گروپ نے صدر کو ٹی پی پی مکمل کرنے کا فاسٹ ٹریک اتھارٹی دینے کے حق میں ووٹ دیا ، کانگریسی بلیک کاکس کے تین ممبران بشمول: گریگوری میککس (ڈی این وائی) ، ایڈی برنیس جانسن (ڈی ٹیکساس) اور ٹیری سیول (ڈی-الا.)۔ ریپبلکن میا لیو آف یوٹاہ کے چوتھے سیاہ فام نے ، نے بھی فاسٹ ٹریک اتھارٹی کو ووٹ دیا۔ صدارتی انتخابی مہم کے ذریعہ تجارتی مخالف جذبات کو بخار کی کھدائی میں ڈالنے کے بعد ، ان کے ووٹوں کو معاہدہ pass € "کی منظوری کی کلید سمجھا جاتا ہے اور یہ معاہدہ توثیق رائے دہندے پر آنے پر صدر کو چھوڑنے کے لئے سب پر دباؤ ڈال رہا ہے۔ دکھاوے کی وجہ ، ظاہر ہے ، ٹی پی پی کی حمایت ایک بڑی وراثت œ œ €वंत€ œ ؟؟ کی حمایت ہے؟ پہلے سیاہ فام صدر کے ذریعہ مثال کے طور پر ، ڈیموکریٹک پلیٹ فارم کمیٹی کے کلنٹن کے حامی اراکین ، نے اس بنیاد پر ٹی پی پی کے بارے میں کسی واضح زبان کے خاتمے کے خلاف مزاحمت کی کہ پارٹی کو اپنے صدر کی حمایت کرنی ہوگی۔ ڈیموکریٹس نے دونوں جمہوری صدارتی امیدواروں کے اس حقیقت کے باوجود ، ڈیموکریٹک قومی کنونشن پلیٹ فارم کمیٹی کے پلیٹ فارم میں TPP کے خلاف کھڑے ہونے پر پارٹی اتحاد کو ترجیح دی۔ ٹی پی پی کے خلاف پوزیشنیں لی ہیں۔ یہ کوشش ناکام ہوگئی کیونکہ ہلیری کلنٹن اور ڈی این سی کی چیرو وومین ڈیبی وسر مین شولتز کے مقرر کردہ ممبران نے دعوی کیا ہے کہ جب صدر براک اوبامہ اس معاہدے پر بھرپور یقین رکھتے ہیں تو ٹی پی پی کی مخالفت کرنا نا مناسب ہے۔ تاہم ، تجارتی معاہدے کے خلاف مستحکم موقف اختیار کرنے سے قبل پارٹی اتحاد کو قائم کرنے سے ، کلنٹن کے لئے ٹی پی پی کی حمایت کرنے کے لئے واپس جانے کا دروازہ کھلا چھوڑ دیا گیا تھا ، یہی معاملہ اس وقت تھا جب وہ سکریٹری مملکت تھیں۔ انہوں نے کہا کہ یہ سمجھنا میرے لئے مشکل ہے کہ سکریٹری کلنٹن کے مندوبین پارٹی کے پلیٹ فارم میں سیکریٹری کلنٹن کے عہدوں کے پیچھے کیوں نہیں کھڑے ہیں؟ جمہوری صدارتی امیدوار برنی سینڈرز نے کہا۔ یہاں تک کہ پلیٹ فارم کمیٹی کی کرسی ، نمائندہ ای جے کمنگز [تجارتی امور میں عام طور پر ترقی پسند] نے قرارداد کے خلاف ووٹ ڈالنے کا انتخاب کیا۔ اس نے بھی تجارتی معاہدوں کو ووٹ نہ دینے کی بات کی۔ میں ریاستہائے متحدہ کے صدر کو کم کرنے کے لئے اپنی میعاد ختم ہونے کے بعد کچھ بھی نہیں کرنا چاہتا ہوں۔ میں صرف یہ کرنے نہیں جا رہا ہوں۔ اور یہ کہاں میں کھڑا ہوں ، â €؟ کمنگس نے اعلان کیا۔ بہرحال ان میں سے بیشتر لوگوں کے لئے پہلے سیاہ فام صدر کی حمایت کرنا ہی دکھاوا کرنے کی وجہ ہے۔ اصل وجہ مختلف ہے اور غیر متوقع نہیں money money ”پیسہ اور ہر وہ چیز جو پیسہ خرید سکتی ہے۔ ڈیموکریٹک پارٹی جیسا کہ اس وقت تشکیل دیا گیا ہے کارپوریٹ اور بڑی دولت والے ڈالر کے آتش فش کو اپنے ذخیروں میں چالو کرنے کے ل to موجود ہے۔ اس بہاؤ کی مخالفت کرنے سے آپ and € and سینڈرز ٹریٹمنٹ ، â €؟ لیکن میں یہ کہنے میں کوئی نئی پھلیاں نہیں چھڑا رہا ہوں۔ بلیک لائفز میٹر کا یہ اقدام دکھاوے کی وجہ کو دور کرتا ہے اور اس طرح کچھ کیریئر کو خطرہ میں ڈال دیتا ہے۔ اس وقت BLM کی اعلی مرئیت ہے۔ یہ نتیجہ دیکھنے کے قابل ہوگا ، اصل ٹی پی پی کا ووٹ ، کیونکہ بعد میں یہ نتیجہ نکلا ہے۔ لیم ڈک میں کیا دیکھنا ہے جب ایک بار ڈیموکریٹس یہ جان لیں کہ کانگریس کے ہر ایوان میں کتنے ریپبلکن ان کی قیادت سے ناکارہ ہوجائیں گے (وہاں گذشتہ بار 50 ہاؤس ریپبلیکن انحراف کے علاوہ چھ ووٹ نہیں دے رہے تھے ، اور پانچ سینیٹ کو نظرانداز کرنے کے علاوہ دو ووٹ نہیں دے رہے تھے) ، وہ جانتے ہیں کہ کتنے ڈیموکریٹس کو ٹیم کے ل one one € ایک مقابلہ لینا پڑے گا؟ P € "TPP پر ہاں میں ووٹ دیں لہذا دوسرے کی حفاظت کے ل others شہرت رکھنے والے افراد (جیسے چک شمر اور نینسی پیلوسی) کو یہ کام نہیں کرنا پڑتا ہے۔ اس بار سینیٹ میں ٹی پی پی پاس کرنے کے لئے درکار نمبروں میں تبدیلی آئی ہے۔ وہاں اب صرف 51 ووٹوں کی ضرورت ہے (اس کا مطلب یہ ہے کہ اس کا کیا حصہ ہے)۔ سینیٹ میں 50 ووٹ نہ لینا کوئی ناممکن کام نہیں ہے ، لیکن ری پبلکنوں کے ووٹ ڈالنے کے طریقہ کار پر منحصر ہے ، جیسا کہ چار ڈیموکریٹس €؟ جیسے رون وائیڈن گزرنے کی ضمانت دے سکتا ہے۔ تو ٹی پی پی کے لئے سب سے بڑا خطرہ ایوان میں ہے۔ کیا ڈیموکریٹس ایک بار پھر 28 کارپوریٹ ووٹوں کی طرح کچھ جمع کرسکتے ہیں؟ کون سے ڈیموکریٹس دوسری بار زوال کو منتخب کریں گے؟ رون کنڈ جیسے کارپوریشن بے تابی سے عمل کریں گے۔ لیکن کیا ارل بلومینویر (بو ٹائ سائیکل والا آدمی)؟ کیا سی بی سی کے ممبر سیویل اور جانسن کے ساتھ ، بی ایل ایم ان کے خلاف سخت لابنگ کریں گے؟ یا دوسرے ہاؤس ڈیموکریٹس کو ضرورت پڑنے کی ضرورت ہوگی (اور تیار ہے) تاکہ پیلوسی ٹی پی پی کو لائن میں منتقل کرسکے؟ ایک بار پھر ، فاسٹ ٹریک نے صفر ووٹوں کے ساتھ ایوان کو بخشا۔ کیا ہوگا اگر ٹرمپ کی شکست کے نتیجے میں اسپیکر ریان کی مخالفت میں ریپبلکن حزب اختلاف including € ”جس میں 50 سے زیادہ پھول جائیں؟ یہ بہت قریب سے ووٹ ہوسکتا ہے۔ ٹی پی پی ، اوباما کی وراثت اور سابق صدر کی حیثیت سے ان کی زندگی کے لئے راہ راست۔ مذکورہ بالا کے تحت پولیٹیکو مضمون نے اوباما کی میراث کے بارے میں مددگار طور پر نوٹ کیا ہے: اگر کانگریس کے ذریعے کامیابی کے ساتھ دھکیل دیا گیا تو ، تجارتی معاہدے کی توثیق اوباما کے دور صدارت کے قانون سازی کا آخری اہم حصہ ہوگی۔ اوباما کے پہلے سیاہ فام صدر کی حیثیت سے سیاہ فام قانون سازوں اور کارکنوں کو اس کی شکست دینے میں مدد مل سکتی ہے۔ President â œ یہ صدر اوباما کی میراث کا حصہ ہے ، € â؟ [سی بی سی ممبر گریگوری] میکس نے کہا۔ کیا بارک اوباما اپنی وراثت کی خواہش کے ساتھ ساتھ اپنی ورثہ کی لائبریری اور بنیاد بھی حاصل کریں گے؟ نیویارک ٹائمز نے چند ہفتے قبل ہمیں اوبامہ کے مستقبل کے منصوبوں اور ضروریات کے بارے میں بتایا تھا: عوامی طور پر ، مسٹر اوباما اپنے مستقبل کے بارے میں بہت کم عجلت کا مظاہرہ کرتے ہیں۔ نجی طور پر ، وہ اسی متشدد نظم و ضبط اور فنڈ اکٹھا کرنے کی خواہش کے ساتھ اپنے عہدے سے فارغ ہونے کی تیاری کر رہا ہے جو 2008 کی مہم کی خصوصیات تھی جس نے انہیں وائٹ ہاؤس پہنچایا۔ پچھلے فروری میں طویل عرصے سے عشائیہ ، وہائٹ ​​ہاؤس کے اندر اور باہر بطور صدر وقوع پذیر ہونے والی ایک عملی کوشش کا حصہ ہے ، خاتون اول اور اعلٰی امدادی کارکنوں کے ایک کیڈر کے بعد ایک پوسٹ سیزنل انفرااسٹرکچر اور اوقاف کا نقشہ تیار کیا گیا ہے جس کا ان کے تخمینے کے مطابق زیادہ تر cost 1 بلین لاگت آسکتی ہے۔ رات کے کھانے کے بعد صدر کے معاونین نے مہمانوں میں سے کسی کو لائبریری کی شراکت کے لئے نہیں پوچھا ، لیکن دسترخوان پر موجود متعدد افراد آئندہ بھی امدادی کارکن ہوسکتے ہیں۔ مسٹر اوباما نے اب تک 12 عطیہ دہندگان سے 5.4 ملین ڈالر جمع کیے ہیں ، تحائف کے ساتھ جس میں 100،000 سے 1 ملین ڈالر تک کے تحائف ہیں۔ شکاگو کے ایک بزنس مین مائیکل جے ساکس نے 666،666 ڈالر دیئے۔ کمیونٹی کے اخبارات اور ریڈیو اسٹیشنوں کے مالک شکاگو میں مقیم نیوزویب کارپوریشن کے بانی فریڈ ایچنر نے ایک ملین ڈالر کی امداد دی۔ ایک نجی ایکوئٹی ایگزیکٹو ، مارک ٹی گیلوگلی اور ایک ٹیکنالوجی کے کاروباری جیمز ایچ سائمنس ، لائبریری کی ترقی کی نگرانی کے لئے قائم کردہ ایک فاؤنڈیشن میں ہر ایک نے 40 340،000 کا تعاون کیا۔ فاؤنڈیشن کے عہدیداروں نے کہا کہ عطیات کے لئے اصل دباؤ ، مسٹر اوباما کے وائٹ ہاؤس چھوڑنے کے بعد آئے گا۔ ایک سینئر مشیر ، شیلاگ مرے وائٹ ہاؤس کے اندر مسٹر اوباما کے مستقبل پر دھیان رکھنے اور بحرانوں کو چھوڑ کر ، ان کے آخری 17 ماہ کے عہدے پر رہنے کی کوششوں کی نگرانی کرتے ہوئے ، اپنی زندگی کی راہنمائی کی حیثیت سے بحیثیت سابق صدر -صدر . "سابق صدر کی حیثیت سے ان کی زندگی کا ایک راہ راست۔ â ؟؟ مجھے لگتا ہے کہ آپ 2008 کے ٹریڈ مارک کے بعد ، آپ اسے فون کرسکتے ہیں ، hope œ - جو بھی امید اور تبدیلی کی تلاش میں ہے؟ واقعی دلچسپ وقت. 0 0 0 0 0 0 اس کے 2008 کے ٹریڈ مارک کے بعد ، hope œ œ جو بھی امید اور تبدیلی کی تلاش میں ہے؟ €؟ واقعی دلچسپ وقت. 0 0 0 0 0 0 اس کے 2008 کے ٹریڈ مارک کے بعد ، hope œ œ جو بھی امید اور تبدیلی کی تلاش میں ہے؟ €؟ واقعی دلچسپ وقت
