# Supplementary material for: Supervised ensemble learning methods towards automatically filtering Urdu fake news within social media
Source: PeerJ Comput Sci. 2021 Mar 9;7:e425. doi: 10.7717/peerj-cs.425 (PMC7959660; doi:10.7717/peerj-cs.425)
Supplement: Supplemental Information 1 — News articles are in the .txt file format to read and process by machine learning code. [file peerj-cs-07-425-s001.zip › UFN/0/222.txt]

داؤش کی نگرانی کے لئے فرانسیسی فوجی تربیت دے رہے ہیں - داؤس وولٹیئر نیٹ ورک کی نگرانی کے لئے فرانسیسی فوجیوں کی تربیت | 27 ستمبر ، 2016 فرانسیسی ایسپÃ اول اطالوی ڈوش ٹرکی نے 22 ستمبر 2016 کو ، سامور (فرانس) کے نواح میں سینٹ فلورنٹ کے چرچ سے دور نہیں ایک ترک شدہ ٹرگلوڈائٹ پناہ کے آس پاس کی صفائی کے دوران ، کارکنوں کے ایک گروپ نے تینوں افراد کو دیکھا۔ مرد سفید فام وین میں جلدی سے بھاگ رہے ہیں۔ غار میں داخل ہوکر انہوں نے ویڈیو کا سامان اور ایک جنریٹر نیز عرب زبان میں اخبارات اور داش کے جھنڈے برآمد ک discovered۔ سامور کے ملٹری اسکولوں کے کمانڈنگ آفیسر ، جنرل آرنود نیکولازو ڈی برمن نے نہ صرف آبادی کی پریشانی کو روکنے کے لئے ، بلکہ پولیس ، جنڈرمیری اور ذیلی علاقے ، جنرل ارناؤڈ نیکولازو ڈی برمن نے بھی اعلان کیا کہ یہ افراد دہشت گرد نہیں تھے ، بلکہ ایک طالب علم تھے۔ بین القوامی مرکز برائے نیوکلیئر ، حیاتیاتی ، کیمیکل اور ریڈیولوجیکل ڈیفنس (سی آئی اے این بی سی آر) کی تربیت مشق۔ اگر ایسی صورتحال ہوتی تو ، موجودہ ایمرجنسی کے وسط میں ، سی آئی اے این بی سی آر اس مشق کے لئے نوٹیفکیشن کے قواعد کی خلاف ورزی کرسکتا تھا ، جو یہ مشق شروع ہونے سے پہلے مختلف مقامی حکام کو منتقل کردی جانی چاہئے تھی۔ اس کے علاوہ ، یہ جاننا آسان نہیں ہے کہ دریافت کیا گیا سامان کس طرح سے جوہری ، ریڈیولاجیکل ، حیاتیاتی اور کیمیائی دفاع میں مشقوں کے لئے مفید ثابت ہوسکتا ہے۔ اسی عمارتوں میں جیسے سیمور میں سی آئی اے این بی سی آر اسکول انٹلیجنس اور بین آرمی لڑائی میں مہارت حاصل ہیں۔ 2011 میں شام میں ہونے والے واقعات کے آغاز ہی سے ہی فرانسیسی افواج کی موجودگی کا ذکر کیا جارہا ہے۔ 2012 میں ، 19 فرانسیسی فوجی جنھیں قیدی بنایا گیا تھا ، کو لبنانی سرحد پر ، آرمی چیف آف اسٹاف ، ایڈمرل کے حوالے کردیا گیا۔ ‰ ڈوور گیلاد ، دوسرے فوجیوں کے ساتھ جو بابا عمرو کی امارت اسلامیہ کی نگرانی کرتے ہیں۔ متعدد مقامات پر ، خاص طور پر سنnیہ میں ، 2013 میں فرانسیسی فوجیوں کی ہلاکت کی تصدیق کی گئی تھی۔ جب کہ فرانس نے 2014 میں ، داؤش کے خلاف القائدہ کی حمایت کی تھی ، لیکن خود ہی خلافت میں فرانسیسی افسران کی موجودگی کی طرف سے اس کی تصدیق کی گئی ہے 2016 میں متعدد گواہان۔ نومبر 2014 میں ، پینٹاگون نے اعلان کیا کہ اس نے سمردا میں ڈی جی ایس ای (سمت GÃ Ã nÃ © rale de la SÃ curitÃ © ExtÃ © rieure) کے ایک ایجنٹ کو ہلاک کیا تھا - ایجنٹ ، ڈیوڈ ڈریجن تھا القاعدہ کے اندر کام کرتے ہوئے ، جبکہ فرانسیسی وزیر دفاع نے متاثرہ شخص سے کسی بھی قسم کے تعلقات کی تردید نہیں کی۔ اس کے بعد ، امریکی پریس نے تصدیق کی کہ ڈیوڈ ڈریگون نے محمد میرا (ٹولوز اور مونٹاؤبان میں دہشت گرد حملے) ، اور کوچی بھائیوں (چارلی ہیبڈو پر حملہ) کی تربیت حاصل کی تھی۔ فرانس نے کبھی بھی باضابطہ طور پر یہ تسلیم نہیں کیا ہے کہ شام میں زمین پر فوجیں موجود ہیں ، اگرچہ اس نے اعتراف کیا ہے کہ وہ وہاں مشترکہ ہیڈ کوارٹر اتحادی اسپیشل فورسز کے ساتھ مشترک ہے۔ ترجمہ پیٹ کمبرلے
