# Supplementary material for: Supervised ensemble learning methods towards automatically filtering Urdu fake news within social media
Source: PeerJ Comput Sci. 2021 Mar 9;7:e425. doi: 10.7717/peerj-cs.425 (PMC7959660; doi:10.7717/peerj-cs.425)
Supplement: Supplemental Information 1 — News articles are in the .txt file format to read and process by machine learning code. [file peerj-cs-07-425-s001.zip › UFN/0/223.txt]

آئیے 2016 کو آخری لامتناہی امریکی الیکشن بنائیں - بس اتنا ہی کافی ہے اگر ہم واقعی میں اپنے انتخابی عمل کے بدترین اثرات کے بارے میں کچھ کرنا چاہتے ہیں تو اس کے محض اس سے کم فائدہ اٹھاتے ہوئے شروعات کریں۔ آپ کو لگتا ہے کہ ہلیری کلنٹن ، ہمیشہ ، ہمیشہ کے لئے صدر کے عہدے پر چل رہی ہیں لیکن تکنیکی طور پر انہوں نے اپنی مہم کا آغاز پچھلے سال 12 اپریل کو ، 18 ماہ قبل کیا تھا۔ ڈونلڈ ٹرمپ نے وائٹ ہاؤس کے لئے اپنی بولی 15 مہینے پہلے مزید روک تھام کے بعد شروع کی تھی۔ لیکن اگر آپ حقیقی برعکس چاہتے ہیں تو ، بحر اوقیانوس کو عبور کریں۔ میں نے ایک بار برطانیہ میں انتخابات کروائے تھے ، جہاں مہم کی مخصوص لمبائی 18 یا 15 ماہ نہیں بلکہ چار یا پانچ ہفتوں میں ہوتی ہے۔ دیکھو ، مجھے یہ آئین ، آزاد تقریر اور ان سب کے بارے میں ملا ہے۔ مجھ پر یقین کریں: حالیہ (ish) تارکین وطن کی حیثیت سے ، سلیکن ویلی میں مقیم ، نے اسٹینفورڈ میں تعلیم دی اور یہاں کاروبار شروع کیا ، مجھے مذہب کی تبدیلی کا سارا جوش ہے۔ میں واقعتا think سوچتا ہوں کہ امریکہ زمین پر سب سے بڑی قوم ہے ، اور میں اس کا حصہ بننے کے قابل ہونے کے لئے بہت خوش قسمت محسوس کرتا ہوں۔ لیکن کیا ہم صرف ایک لمحہ کے لئے انتخابی عمل کے بارے میں بات کر سکتے ہیں؟ کیا اس ملک میں کوئی ایک بھی فرد ہے جو آج سے ایک سال پہلے کے مقابلے میں ٹرمپ اور کلنٹن کے مابین انتخاب کرنے میں بہتر محسوس ہوتا ہے؟ ہم نے ان امیدواروں کے بارے میں کیا سیکھا ہے جو ہم مزدوری کے دن سے نو ہفتوں کے دوران نہیں ڈھونڈ سکے۔ نو ہفتوں میں یوکے میں عام انتخابات کی مہم کی لمبائی دوگنا ہے۔ میں یہ نہیں کہہ رہا کہ برطانوی جمہوریت کامل ہے ، لمبا سفر نہیں۔ لیکن کم از کم خامیاں آبادی پر مستقل بنیادوں پر نہیں آتی ہیں۔ لوگوں کو ابھی میں انتخاب کے بارے میں کہتے ہوئے سب سے عام بات یہ ہے کہ â € lease براہ کرم اسے ختم ہونے دو! let € ؟؟ یقینا ، آپ یہ بحث کر سکتے ہیں کہ اس کی وجہ اس عمل کی لمبائی نہیں ہے ، لیکن اس بار بڑی پارٹی کے نامزد امیدواروں کی انوکھی نوعیت کی نوعیت ، اور حقیقت یہ ہے کہ غیرمعمولی طور پر ، وہ دونوں دوڑ میں آنے سے پہلے ہی امریکی عوام کے لئے معروف تھے۔ اگر دو نسبتا o غیر واضح امیدواروں کو نامزد کیا گیا ہوتا تو ، شاید عوام کی طرف سے درد کی چیخیں اتنا ہی پریشان نہ ہوں گی۔ اس سوال کے اور بھی بہت کچھ ہیں ، اگرچہ ، کسی بھی وقت کسی بھی انفرادی سیاستدان سے واقفیت یا توہین آمیز سلوک کے مقابلے میں۔ امریکہ میں انتخابی مہموں کی لمبائی ہمارے جمہوری نظام میں حقیقی ، ساختی پریشانیوں کا سبب بنی ہے ، اس سے قطع نظر کہ امیدوار کون ہیں۔ سب سے پہلے ، قریب مستقل مہموں میں ملوث بے لگام اشاعت ہائپر فریق کی شراکت میں شراکت کرتا ہے جو عوامی پالیسی کے امور پر معقول بحث کو تیزی سے مشکل بنا دیتا ہے۔ ایک ایسا ماحول جہاں کوئی بھی نصف سوچ رکھنے والا تبصرہ فوری طور پر راتوں رات آن لائن حملے کا اشتہار ڈھونڈ سکتا ہے وہ ہے جو سیاستدانوں کو مسئلے کو حل کرنے سے پہلے معاملات کو آگے بڑھانے کے لئے اکساتا ہے ، اور یہ اچھا نہیں ہے۔ مثال کے طور پر ، میں غربت اور عدم مساوات سے نمٹنے کے لئے ایک بہترین طریقہ میں ابتدائی مداخلت اور والدین کی حمایت کی اہمیت پر ہلیری کلنٹن کے زور سے متفق ہوں۔ لیکن اگر ان کا انتخاب ہوتا ہے تو میں توقع کرتا ہوں کہ ان کی انتظامیہ اس ترجیح کو تباہ کن انداز میں پرانے زمانے ، اوپر سے نیچے ، بیوروکریٹک انداز میں اپنائے گی جو ناکامی کے خاتمے کا سبب بنے گی۔ کسی بھی پارٹی کا کوئی امیدوار یہ نہیں کہہ سکتا تھا: اس نے بھی کسی عہدے کی اہمیت نہیں رکھی۔ کانگریس کے زیادہ تر ممبران اپنی اگلی انتخابی مہم کے لفظی لفظی طور پر اس کے خاتمے کے ایک دن بعد ہی شروع کرچکے ہیں ، آپ کو ان میں سے کسی کو بھی â œ nyœnynynynynynynynynynynynyœœœœœœœœœœ like like like like like like like like like like like like like like like like like like like like like like like like like like like like like like like like like like like like like€€€€€€€€€€€€€€€€€€€€€€€€€€€€€€ سے کہیں آگے بڑھتے ہوئے نہیں دیکھا جائے گا۔ یا خواتین پر œ € œ خدا â € ؟؟ ایک شروعات کے لئے ، اس کا مطلب یہ ہے کہ ان لوگوں کے لئے مشکل ہے جو دولت مند نہیں ہیں اپنے لئے دفتر چلائیں۔ کس کے پاس منتخب ہونے کے لئے دو سال کی چھٹی لینے کا وقت اور وسائل ہیں؟ امیر لوگ ، وہ کون ہے۔ یہ تعجب کی بات نہیں ہے کہ کانگریس میں ارب پتی افراد کا تناسب ہر وقت بلند ہے۔ اس کے علاوہ ، طویل سیاسی مہموں کا خرچ نظامی بدعنوانی کا براہ راست عنصر ہے جو امریکی جمہوریت کی ایک قابل ذکر خصوصیت ہے۔ در حقیقت ، اگر آپ یہ دیکھیں کہ حقیقت میں کانگریس اور ریاستی قانون سازوں میں کیا ہوتا ہے تو ، یہ بحث کرنا مشکل ہے کہ امریکہ جمہوری لفظ کے کسی بھی معنی خیز معنی میں ہے۔ یہ ایک ڈونراکیسی ہے ، جہاں انتخابی مہموں کے مالی اعانت کارآمد وہ سیاسی نظام سے مطلوبہ نتائج خریدتے ہیں۔ منظم لیبر کے کردار پر بھی نظر ڈالیں ، مہم کا انفراسٹرکچر فراہم کریں ، رضاکار ، ووٹ کی کارروائیوں سے باہر نکلیں۔ اس میں سے کسی کو بھی انتخابی مہم میں مالیاتی اصلاحات کا احساس نہیں ہوگا۔ اور پھر دیکھیں کہ یونینوں کو اس کے بدلے میں کیا فائدہ ہوتا ہے: میری آبائی ریاست کیلیفورنیا میں ، سرکاری اسکولوں اور ریاستی یونیورسٹیوں پر اخراجات کم کرنے کے دوران اصلاحی افسران کے معاوضے میں اضافے والے بجٹ۔ جانے کا راستہ ، ترقی پسند! سچ تو یہ ہے کہ اگر کلنٹن جیت جاتا ہے ، اور کسی معجزہ کے ذریعہ مہم فنانس ریفارم کے کچھ نسخوں پر بھی اثر ڈالتا ہے تو ، واشنگٹن ڈی سی میں مختلف لابسٹ ، بلڈ سسکرز ، سلیج بیگ اور دیگر ہینگرس راحت کی سانس لیں گے کیونکہ وہ جانتے ہیں کہ ان کے ل، ، ہماری قوم کے دارالحکومت میں زندگی پہلے کی طرح بدعنوانی کے ساتھ چلتی رہے گی۔ نہیں ، اگر ہم واقعی میں اپنے انتخابی عمل کے بدترین اثرات کے بارے میں کچھ کرنا چاہتے ہیں تو ، اس کے محض اس سے کم فائدہ اٹھاتے ہوئے شروعات کریں۔ آلودگی پر قابو پانے کی طرح سوچئے: اس سے مسئلہ دور نہیں ہوتا ہے ، لیکن یہ دنیا کو تھوڑا کم زہریلا بنا دیتا ہے۔ انتخابی مہموں کو یکسر قصر کرنا سیاسی چندہ دینے کے قانون کو تبدیل کرنے سے زیادہ چاندی کی گولی نہیں ہے۔ لیکن یہ ایک بہت بڑا فرق پائے گا ، اور اس پر عمل درآمد آسان ہونے کا فائدہ ہے۔
