# Supplementary material for: Supervised ensemble learning methods towards automatically filtering Urdu fake news within social media
Source: PeerJ Comput Sci. 2021 Mar 9;7:e425. doi: 10.7717/peerj-cs.425 (PMC7959660; doi:10.7717/peerj-cs.425)
Supplement: Supplemental Information 1 — News articles are in the .txt file format to read and process by machine learning code. [file peerj-cs-07-425-s001.zip › UFN/0/224.txt]

8 نومبر (آخر میں) یہاں ہے: انتخابات کے یوم خلاصہ وسائل کی ایک گائیڈ - مشترکہ خوابوں کے ذریعہ قومی انتخابی سیزن کے بعد جو بہت سے لوگوں کو "فیصلہ کن" کہا جاتا ہے؟ اور جہاں ہیلری کلنٹن اور ڈونلڈ ٹرمپ کے مابین مقابلے کی وضاحت کرنے کا رحجان آمیز جملہ بن گیا
