# Supplementary material for: Supervised ensemble learning methods towards automatically filtering Urdu fake news within social media
Source: PeerJ Comput Sci. 2021 Mar 9;7:e425. doi: 10.7717/peerj-cs.425 (PMC7959660; doi:10.7717/peerj-cs.425)
Supplement: Supplemental Information 1 — News articles are in the .txt file format to read and process by machine learning code. [file peerj-cs-07-425-s001.zip › UFN/0/225.txt]

بحران کا اناٹومی اور امریکی سلطنت کا زوال - بحران کی اناٹومی اور امریکی سلطنت کا زوال پیش کیا گیا ڈینی ہیفونگ نے منگل کو ، 11/08/2016 - 12:18 ٹویٹ ویجیٹ ڈینی ہیفونگ کے اس بحران کی متعدد جہتیں ہیں جو امریکی سامراج کو متاثر کرتی ہیں۔ حالیہ انتخابات حکمران جماعتوں کے لئے قانونی حیثیت کے بحران کا ثبوت ہیں۔ امریکیوں کو ایک ایسی حکومت سے جلاوطن کردیا گیا ہے جو اپنے ہر شہری - اور پوری دنیا میں بھی جاسوسی کرتی ہے۔ œ œ œ بے روزگاری ، غربت ، نسل پرستانہ ریاست جبر اور جنگ سبھی نظاموں کی پیش کش ہے۔ 40 سالہ معاشی بحران سے بچنے سے قاصر ، امریکہ اس کے بجائے اپنے حریفوں کی تباہی کا منصوبہ بناتا ہے۔ بحران کے اناٹومی اور امریکی سلطنت کے زوال کا ڈینی ہیفونگ by œ opp مظلوم طبقات کی بڑی اکثریت ، خاص طور پر سیاہ فام کارکنان ، نے دیکھا کہ صنعتی بعد کے معاشرے میں ان کی مزدوری ڈسپوز ایبل ہو گئی ہے۔ چاہے کوئی معاشی تجزیہ کرے ، امریکی سامراج کے فوجی ، یا سیاسی شعبے ، ایک چیز بہت واضح ہے۔ ریاستہائے متحدہ کا بہت ہی تانے بانے گہرے بحران کا شکار ہیں۔ اس بحران کو بڑے پیمانے پر اس کے تحت رہنے والے محنت کش اور مظلوم لوگوں کی اکثریت غلط فہمی میں مبتلا ہے۔ لیکن ایک سپیکٹر امریکہ کو پریشان کرتا ہے اور یہ ہالی ووڈ کی خوفناک فلموں کی طرح کچھ نہیں ہے۔ اس قیاس آرائی کا امکان ہے کہ عوام بحران کی مخالفت کی شعوری قوت بن کر اس پر حکومت کرنے والے سرمایہ دارانہ سلطنت کے نظام کو ختم کرنے کی کوشش کریں گے۔ معاشی لحاظ سے بحرانوں کے بارے میں حقیقی طور پر سوچا جاتا ہے۔ سرمایہ داری کی معاشی بنیاد واقعتا prot طویل معاشی بحران سے دوچار ہے۔ امریکی سرمایہ دارانہ معیشت ، اور یوں عالمی سرمایہ دارانہ معیشت اس کے ہپ پر کھڑی ہوگئی ، سن 1970 کی دہائی کے وسط سے وسط میں جمود کے دور میں داخل ہوگئی۔ اس کے نتیجے میں پیداوار میں سست روی تھی جس کی مدد سے بڑھتی ہوئی اجارہ داری ، مالیات اور نظام کی تکنیکی صلاحیت میں اضافہ ہوا۔ سرمایہ دارانہ منافع کا ذریعہ ، مزدور ، اب ایک ایسے اوزار کے ذریعہ استحصال کیا جارہا ہے جس سے نظام کی منافع میں استحصال نہ ہوسکے۔ سرمایہ دارانہ نظام کے وقفے وقفے سے پیداوار میں اضافے کے خاتمے اور اس کے تحت استعمال ہونے والے تمام کارکنوں پر مکمل اور مکمل حملہ کے بعد سے اس کی خاصیت ہوتی ہے۔ ages € œ تقریبا چار دہائیوں سے اجرت کم ہوئی ہے یا جمود کا شکار ہے۔ € ؟؟ بحران کے حالات خود بولتے ہیں۔ اس معاملے کے لئے امریکہ اور پوری مغربی دنیا کے مزدوروں نے حالات کو تیزی سے خراب ہوتے دیکھا ہے کیونکہ سرمایہ دارانہ نظام نے پیداواری سست روی کا سامنا کرتے ہوئے زیادہ سے زیادہ منافع حاصل کرنے کی کوشش کی ہے۔ بین الاقوامی سطح پر بہتر معاہدے کے ل. آزاد تجارت کے معاہدوں جیسے نافٹا نے کارپوریشنوں کو ملکی سطح پر پیداوار کو ختم کرنے کی آزادی دی ہے۔ تقریبا چار دہائیوں سے اجرت میں کمی یا مستحکم ہے۔ بے روزگاری لاکھوں افراد کی زندگی کا مستقل استحکام بن چکی ہے اور امریکہ میں دو میں سے ایک فرد غریب یا "قریب تر غریب" سمجھا جاتا ہے۔ اس وقت ، امریکہ ایک کم اجرت والی سرمایہ دارانہ معیشت ہے جس کی خدمت خدمت پر مبنی ، غیر یقینی ملازمت پر ہے۔ ان شرائط میں موروثی امتیاز میں نسل پرستی کا ایک بڑا حصہ رہا ہے۔ سیاہ امریکہ اور وائٹ امریکہ کے مابین دولت کا فرق شہری حقوق کے دور میں اس سے کہیں زیادہ ہے۔ نہ صرف سیاہ فام امریکہ ہی 2008 کے بحران کا باعث بننے والے شکاری قرض دینے والوں کی نسل پرستی کی رہائشی پالیسیوں کا نشانہ رہا ہے ، لیکن نجکاری اور کفایت شعاری کا بوجھ براہ راست سیاہ فام خاندانوں کا ہے۔ مثال کے طور پر ، ہیج فنڈز نے ورکنگ کلاس بلیک کمیونٹیز کو گنی سور کے طور پر استعمال کیا ہے تاکہ بڑے پیمانے پر اسکولوں کی بندشوں اور اساتذہ کی چھٹیوں کے ساتھ ساتھ چارٹر اسکولوں کی توسیع کی جانچ کی جاسکے۔ ٹیچ فار امریکہ کے کور ارکان کی زیادہ تر سفید آبادی کے نتیجے میں ہزاروں سیاہ فام اساتذہ اپنی ملازمت سے ہاتھ دھو بیٹھے ہیں۔ Black € Black بلیک امریکہ اور وائٹ امریکہ کے مابین دولت کا فرق شہری حقوق کے دور میں اس سے کہیں زیادہ ہے۔ تاہم ، معاشی عینک کے ذریعے سرمایہ داری کے بحران کو سمجھنا کافی نہیں ہے۔ بحران کی متعدد شکلیں ہیں۔ ریاستی جابرانہ سرگرمیاں زیادہ واضح ہو چکی ہیں ، خاص طور پر دہشت گردی کے خلاف جنگ کے بعد۔ خاص طور پر مظلوم برادریوں کی اکثریت کے طور پر نسل پرستانہ جبر شدت اختیار کر گیا ہے ، خاص طور پر سیاہ فام کارکنوں نے دیکھا ہے کہ صنعتی بعد کے معاشرے میں ان کی مزدوری ڈسپوز ایبل بن جاتی ہے۔ پورے ملک میں قانون نافذ کرنے والے اداروں کے ذریعہ ہر سال لگ بھگ 1100 سیاہ فام امریکی مارے جاتے ہیں۔ سیاہ فام اور دیسی عوام کے خلاف جنگ جس نے ریاستہائے متحدہ کی بنیاد رکھی وہ صرف اور زیادہ سنگین ہوگئی ہے ، اس بات کا ثبوت دنیا کے ہر آٹھ قیدیوں میں سے ایک سیاہ فام امریکی ہے۔ ڈکوٹا ایکسیس پائپ لائن جدوجہد سے ظاہر ہوا ہے کہ مقامی لوگوں پر مجبور حراستی کیمپ بھی بحرانوں سے دوچار نظام کے منافع بخش خیموں سے محفوظ نہیں ہیں۔ اور ہر امریکی اس بات کی ضمانت دے سکتا ہے کہ شہری آزادیاں ماضی کی بات ہیں۔ NSA ، FBI ، اور انٹیلی جنس برادری کے باقی افراد پوری آبادی کے میل اور فون آلات تک رسائی رکھتے ہیں۔ بڑے پیمانے پر نگرانی کرنے والا ڈریگنٹ کسی کو بھی جوابدہ نہیں ہے لیکن حکمران طبقہ امریکی ریاست کو اجازت دیتا ہے کہ جو بھی اس بحران کے حالات کا مقابلہ کرے اس پر ٹیبز رکھے۔ گھر میں جنگ بالآخر پوری دنیا میں وسیع تر جنگ کی عکاسی ہوتی ہے۔ امریکی سرمایہ دارانہ نظام ایک عالمی نظام ہے جس میں انسانی تاریخ کی سب سے بڑی فوجی ریاست ہے۔ یوں جنگ نے نظام کے بحران کے جواب میں ایک اہم کردار ادا کیا ہے۔ امریکی فوج پوری دنیا میں نو استعمار اور سرمایہ دارانہ استحصال کے نفاذ کے طور پر کام کرتی ہے۔ یہ امریکی افریقی کمانڈ (AFRICOM) کے ذریعے ہر افریقی ریاست میں پھیل گیا ہے۔ امریکی فوجی ریاست ، یوکرین میں فاشزم اور سعودی عرب اور قطر جیسے مقامات پر بنیاد پرست اسلام کی حمایت کرتی رہتی ہے۔ اس نے صرف گذشتہ دہائی میں متعدد ممالک کو غیر مستحکم کیا ہے ، جن میں عراق ، افغانستان اور لیبیا شامل ہیں۔ امریکہ نے نیٹو ، اسرائیل اور ترکی کے ساتھ مل کر روس اور چین کو فوجی طور پر گھیرے میں لینے اور شام میں ہونے والے قتل عام کے ذمہ دار دہشت گرد گروہوں کی سرپرستی کے لئے تعاون کیا ہے۔ imp € امریکی سامراجی نظام کو کسی بھی طرح سے عالمی سرمائے کی توسیع پر پیش گوئی کی گئی ہے ، جس میں کارپوریٹ لوٹ مار کا راستہ صاف کرنے کے لئے استعمال فوجی طاقت بھی شامل ہے۔ لیکن امریکی فوج بھی بحران کا شکار ہے۔ یہ ایک مایوس کن عہدے اور فائل اور روس اور چین کے ساتھ عالمی محاذ آرائی کی ناگزیر ہونے کی وجہ سے دوچار ہے اگر یہ موجودہ راستہ جاری رہا تو۔ ایک مستحکم عالمی سرمایہ دارانہ معیشت کے مطالبات اور محنت کش عوام کی کثیر تعداد میں بڑھتی ہوئی استحصال سے تقدیر بدلے جانے کا کوئی امکان نہیں ہے۔ امریکی سامراجی نظام کی پیش گوئی کسی بھی طرح سے عالمی سرمائے میں توسیع پر کی جاسکتی ہے ، کارپوریٹ لوٹ مار کے لئے راستہ صاف کرنے کے لئے استعمال فوجی طاقت بھی شامل ہے۔ اس وقت جاری عالمی طاقت کو روکنے کے لift امریکی فوجی ریاست نے سائز اور تشدد دونوں میں اضافہ کیا ہے۔ روس اور چین امریکی عالمی تسلط کے لئے پہلے چیلینج بن گئے ہیں۔ چین کی معیشت جلد سوویت یونین کے خاتمے سے امریکا اور روس کی بحالی سے کہیں آگے نکل جائے گی جس نے پوتن کی زیرقیادت قوم کو عالمی امور میں ایک اہم عنصر کے طور پر واپس عالمی منظر نامے پر مجبور کردیا۔ یہ دونوں طاقتیں معاشی اور عسکری دونوں لحاظ سے قریب تر ہوتی جارہی ہیں۔ اس نے معاشی زوال کے دوران امریکی حکمران طبقے کو تیزی سے گھبرایا ہے۔ تسلط برقرار رکھنے کے لئے ، امریکی فوجی ریاست نے دنیا کے ہر خطے میں لامتناہی جنگ کے ذریعے دنیا کو بھڑکا دیا جو روس اور چین کے ساتھ تعلقات کو تلاش کرنے کی ہمت رکھتا ہے۔ اس مقام پر، امریکی سامراجی نظام مشرق میں اپنے نام نہاد حریفوں کے ساتھ کسی بھی طرح پرامن طور پر مقابلہ نہیں کرسکتا۔ نظام کے تضادات بے قابو ہوگئے ہیں۔ بے روزگاری ، غربت ، نسل پرستانہ ریاستی جبر اور جنگ سبھی نظام کی پیش کش ہے۔ ایک اور معاشی تباہی افق پر ہے۔ بحران عالمی سرمایہ داری نظام کی مستقل مہم میں شامل ہے تاکہ عالمی پریشانی کے عالم میں منافع جمع ہوسکے۔ انتخابات سے قطع نظر امریکی سامراج اور سلطنت کا زوال تبدیل نہیں ہوگا۔ جس چیز کو تبدیل کرنے کا یقین ہے وہ اس زوال کا بڑے پیمانے پر ردعمل ہے کیونکہ سلطنت کی گرفت میں زندگی زیادہ سے زیادہ ناقابل برداشت ہوجاتی ہے۔ ڈینی ہیفونگ بوسٹن کے علاقے میں ایشیائی کارکن اور سیاسی تجزیہ کار ہیں۔ اس پر [ای میل محفوظ] پہنچا جاسکتا ہے نظام کے تضادات بے قابو ہوگئے ہیں۔ بے روزگاری ، غربت ، نسل پرستانہ ریاستی جبر اور جنگ سبھی نظام کی پیش کش ہے۔ ایک اور معاشی تباہی افق پر ہے۔ بحران عالمی سرمایہ داری نظام کی مستقل مہم میں شامل ہے تاکہ عالمی پریشانی کے عالم میں منافع جمع ہوسکے۔ انتخابات سے قطع نظر امریکی سامراج اور سلطنت کا زوال تبدیل نہیں ہوگا۔ جس چیز کو تبدیل کرنے کا یقین ہے وہ اس زوال کا بڑے پیمانے پر ردعمل ہے کیونکہ سلطنت کی گرفت میں زندگی زیادہ سے زیادہ ناقابل برداشت ہوجاتی ہے۔ ڈینی ہیفونگ بوسٹن کے علاقے میں ایشیائی کارکن اور سیاسی تجزیہ کار ہیں۔ اس پر [ای میل محفوظ] پہنچا جاسکتا ہے نظام کے تضادات بے قابو ہوگئے ہیں۔ بے روزگاری ، غربت ، نسل پرستانہ ریاستی جبر اور جنگ سبھی نظام کی پیش کش ہے۔ ایک اور معاشی تباہی افق پر ہے۔ بحران عالمی سرمایہ داری نظام کی مستقل مہم میں شامل ہے تاکہ عالمی پریشانی کے عالم میں منافع جمع ہوسکے۔ انتخابات سے قطع نظر امریکی سامراج اور سلطنت کا زوال تبدیل نہیں ہوگا۔ جس چیز کو تبدیل کرنے کا یقین ہے وہ اس زوال کا بڑے پیمانے پر ردعمل ہے کیونکہ سلطنت کی گرفت میں زندگی زیادہ سے زیادہ ناقابل برداشت ہوجاتی ہے۔ ڈینی ہیفونگ بوسٹن کے علاقے میں ایشیائی کارکن اور سیاسی تجزیہ کار ہیں۔ اس پر [ای میل محفوظ] پہنچا جاسکتا ہے عالمی بدحالی کے عالم میں منافع جمع کرنے کے لئے مستقل مہم۔ انتخابات سے قطع نظر امریکی سامراج اور سلطنت کا زوال تبدیل نہیں ہوگا۔ جس چیز کو تبدیل کرنے کا یقین ہے وہ اس زوال کا بڑے پیمانے پر ردعمل ہے کیونکہ سلطنت کی گرفت میں زندگی زیادہ سے زیادہ ناقابل برداشت ہوجاتی ہے۔ ڈینی ہیفونگ بوسٹن کے علاقے میں ایشیائی کارکن اور سیاسی تجزیہ کار ہیں۔ اس پر [ای میل محفوظ] پہنچا جاسکتا ہے عالمی بدحالی کے عالم میں منافع جمع کرنے کے لئے مستقل مہم۔ انتخابات سے قطع نظر امریکی سامراج اور سلطنت کا زوال تبدیل نہیں ہوگا۔ جس چیز کو تبدیل کرنے کا یقین ہے وہ اس زوال کا بڑے پیمانے پر ردعمل ہے کیونکہ سلطنت کی گرفت میں زندگی زیادہ سے زیادہ ناقابل برداشت ہوجاتی ہے۔ ڈینی ہیفونگ بوسٹن کے علاقے میں ایشیائی کارکن اور سیاسی تجزیہ کار ہیں۔ اس پر [ای میل محفوظ] پہنچا جاسکتا ہے
