# Supplementary material for: Supervised ensemble learning methods towards automatically filtering Urdu fake news within social media
Source: PeerJ Comput Sci. 2021 Mar 9;7:e425. doi: 10.7717/peerj-cs.425 (PMC7959660; doi:10.7717/peerj-cs.425)
Supplement: Supplemental Information 1 — News articles are in the .txt file format to read and process by machine learning code. [file peerj-cs-07-425-s001.zip › UFN/0/226.txt]

معاشی بحران کی تیاری کے 7 طریقے - بل وائٹ 7 نومبر ، 2016 اقتصادی بحران کی تیاری کے 7 طریقے بطور مثال ماضی کے معاشی خاتمے کو استعمال کرتے ہوئے ، ہم دیکھ سکتے ہیں کہ لوگوں کے طرز زندگی ڈرامائی انداز میں تبدیل ہوئے۔ یہاں تک کہ ان لوگوں نے بھی جو اپنی ملازمتوں اور کاروبار کو برقرار رکھنے میں کامیاب رہے ان کو صرف زندہ رہنے کے قابل ہونے کے ل their اپنے جھوٹ میں بنیاد پرست ایڈجسٹمنٹ کرنا پڑیں۔ ہمارے یہاں یہ سوچنے کی کوئی وجہ نہیں ہے کہ ریاستہائے متحدہ میں ، ارجنٹائن سے کہیں زیادہ معاملات امریکہ سے مختلف ہوں گے۔ حقیقت میں ، وہ بہت خراب ہونے کا خاتمہ کرسکتے ہیں۔ اس کی وجہ سے میں یہ کہتا ہوں کہ اس سے بھی بدتر ہوسکتا ہے یہ ہے کہ ریاستہائے متحدہ کو ضمانت دینے کے لئے کوئی نہیں ہوگا ، جیسا کہ دوسرے ممالک کے ساتھ کیا گیا ہے۔ ہم 2009 کے مکانات کے خاتمے سے جانتے ہیں کہ امریکی معیشت میں جو بھی منفی واقع ہوتا ہے اس کا دنیا بھر میں اثر پڑتا ہے۔ چونکہ دوسرے ممالک بھی تکالیف کا خاتمہ کریں گے ، اس لئے کوئی راستہ نہیں ہے کہ وہ ہماری مدد کریں گے۔ لبرلز نے ہمارے ملک کی پریشانیوں کو سنبھالنے کے لئے دولت مندوں کی دولت کو دوبارہ تقسیم کرنے کے خیال پر زور دیا ہے۔ میں اس وقت اخلاقیات یا نظریے پر بات کرنے نہیں جا رہا ہوں۔ لیکن میں یہ کہوں گا: اگر آپ ریاست ہائے متحدہ امریکہ کے 100 سب سے امیر لوگوں کی ساری دولت کو لے کر اس میں شامل ہوجاتے تو یکم جنوری سے ٹیکس کے دن تک ہماری وفاقی حکومت کے بلوں کی ادائیگی نہیں ہوتی۔ یقینا ، چونکہ ان کی دولت واقعی نقد رقم میں نہیں ہے ، بلکہ جائیدادوں اور کمپنیوں کی ملکیت میں ہے ، اس لئے حکومت کے اخراجات یا قرضوں کی ادائیگی کے لئے اس کا استعمال کرنے کا کوئی طریقہ نہیں ہے۔ دوسری چیز جو ریاست ہائے متحدہ امریکہ میں اس تباہی کو خراب بنا سکتی ہے وہ یہ ہے کہ زیادہ تر امریکی ہمارے تمام تر راحتوں کے بغیر زندگی بسر کرنے کے لئے تیار نہیں ہیں۔ اگر آپ دوسرے ممالک جاتے ہیں تو ، لوگ خود کام کرنے کے زیادہ عادی ہوجاتے ہیں ، بجائے معاشرے کو ان کی توقع کرنے کی۔ وہ بنیادی چیزیں کرنا جانتے ہیں جیسے ہاگ کو ذبح کرنا اور ایک مرغی کو چھیننا۔ ایسی چیزیں جو اوسط امریکی کے پاس نسلوں تک نہیں کرنا پڑتیں۔ یہاں طرز زندگی میں متعدد تبدیلیاں ہیں جو آپ کے کنبے کو خستہ حالی سے بچنے کے لئے تیار رہنے میں مدد فراہم کرسکتی ہیں: اپنے گھر کا معاوضہ ادا کرنا معاشی بحران میں خطرناک ہے۔ اگر آپ کے گھر میں ادائیگی کے ل enough آپ کے پاس اتنی آمدنی نہیں ہوتی ہے تو آپ اسے آسانی سے کھو سکتے ہیں۔ اس سے کوئی فرق نہیں پڑتا ہے کہ آپ کتنے تیار ہیں ، اگر آپ کے پاس اپنا گھر نہیں ہے تو آپ پریشانی میں پڑجائیں گے۔ اپنے گھر کے رہن کو جلد ادائیگی کے ل for بہت ساری حکمت عملی ہیں۔ میں ان میں داخل نہیں ہو سکا ، کیوں کہ یہ واقعی ذاتی مالی معاملات کی کتاب نہیں ہے۔ آپ متعدد جگہوں پر اپنے گھر کو جلدی ادائیگی کرنے کے متعلق ضروری معلومات حاصل کرسکتے ہیں۔ میں اس موضوع پر ڈیو رمسی کی تعلیمات کو دیکھنے کی انتہائی سفارش کرتا ہوں۔ ایک اور آپشن جس پر آپ غور کرنا چاہتے ہو وہ ہے سائز کو گھٹا دینا۔ اپنے موجودہ گھر کو بیچ کر اور کسی چھوٹی چیز میں منتقل ہوکر ، آپ اپنے رہن کی ادائیگی یا اس سے بھی اپنے رہن کی لمبائی کو کم کرسکیں گے۔ اس سے آپ کو اپنے رہن سے جلد جان چھڑانے میں مدد ملے گی۔ اس سے پہلے کہ آپ اس کو ادا کرنے کا انتظام کرلیں (جس کا امکان بہت زیادہ ہے) معاشی حادثے کی صورت میں ، آپ کی ادائیگی چھوٹی ہوگی جس کی وجہ سے آپ کو ادائیگی کرتے رہنا آسان ہوجائے گا۔ دوسرے تمام قرضوں کی ادائیگی کوئی بھی قرض ایک ذمہ داری ہے ، جو اپنے کنبہ کی مالیہ دوسروں کو غلام بناتا ہے۔ اپنے بقایا قرض کی ادائیگی کرکے ، آپ قرض دہندگان کے ل the خطرہ کو ختم کرتے ہیں جو آپ کے پاس ہے۔ اگرچہ دیگر قرض اتنا اہم نہیں ہے جتنا آپ کے گھر کے رہن سے ہے ، لیکن اس کا ادائیگی آپ کے رہن سے جلدی ادائیگی کرنا آسان بنا سکتا ہے۔ اپنے قرض کی ادائیگی آپ کے ماہانہ زندگی کے اخراجات کو بھی کم کردیتی ہے ، زیر التوا حادثے یا آپ کے کنبے کے ذریعہ کی جانے والی کسی دوسری سرگرمی کی تیاری میں مزید پیسہ آزاد کردیتا ہے۔ امریکیوں کی اکثریت پر بہت زیادہ قرض ہے ، جو ان کے اختیارات اور ان کے فیصلوں پر بہت حد تک محدود ہے۔ بجلی کے بغیر کام کرنا سیکھیں اتنا ہمارا جدید طرز زندگی بجلی پر منحصر ہوتا ہے۔ ہم اسے لفظی ہر چیز کے لئے استعمال کرنے کے عادی ہیں۔ ہمارے کھانے کو محفوظ رکھنے سے لے کر ہمارے تفریح ​​تک۔ تاہم ، اقتصادی خرابی کے اوقات میں بجلی کا نقصان ایک عام مسئلہ ہے۔ اوہ ، بجلی شاید باہر نہیں نکل جاوے تے باہر رہ جاوے ، پر آپ خدمت دے بہت سارے رکاوٹاں تے اعتماد کرسکتے ہین۔ جب خدمت ختم ہوجاتی ہے تو ، بہت ساری چیزیں جو ہم اپنے لئے لے جاتے ہیں وہ بھی ختم ہوجاتی ہیں۔ کھانا ذخیرہ کرنے اور پکانے کی ہماری صلاحیت سے سمجھوتہ کیا گیا ہے ، نیز ہماری کام کرنے کی صلاحیت بھی۔ لائٹنگ ختم ہوگئی ، اسی طرح ہمارے بیشتر مواصلات بھی۔ بہت سارے لوگوں کے لئے ، بجلی کے ضائع ہونے کا مطلب ہے کہ کام کرنے کے قابل نہ ہونے کا بھی۔ آپ اپنی زندگی میں ہر اس کام کے ل For جو بجلی سے چلنے والی ہے ، آپ کو متبادل کی ضرورت ہے۔ اس کا مطلب ہے کہ کچھ ایسا ہونا جس سے آپ اسی کام کو استعمال کرسکتے ہو ، اگر بجلی ختم ہوجائے۔ کچھ معاملات میں ، آپ اس کام کے بغیر کام کرنے کے قابل ہوسکتے ہیں ، لیکن آپ کو اس کا تجزیہ کرنے اور اس پرعزم کرنے کی ضرورت ہے ، اسے محض مفروضے کے طور پر قبول نہیں کرنا۔ اپنے بجٹ کو دوبارہ کریں شاید آپ مالی خرابی کی تیاری کے ل do بہترین کاموں میں سے ایک آپ کے بجٹ کو دوبارہ کرنا ہے ، جس سے زیادہ سادگی سے متعلق طرز زندگی کا قیام عمل میں آتا ہے۔ امکانات ہیں ، جب معاشی خاتمہ ہوتا ہے تو ، آپ کو اس زندگی میں مزید جداگانہ زندگی گذارنی ہوگی۔ وقت سے پہلے اسے قائم کرکے ، آپ نہ صرف اپنے آپ کو اور اپنے کنبہ کو تربیت دیتے ہیں کہ آپ اپنے پیسوں کے استعمال کے بارے میں زیادہ محتاط رہیں ، بلکہ آپ رقم کی بچت بھی کرسکتے ہیں جس کے بعد آپ ضروری سامان خریدنے اور ذخیرہ کرنے کے لئے استعمال کرسکتے ہیں۔ آج بہت سے لوگ پے چیک سے لے کر پے چیک تک رہتے ہیں۔ اس کا مطلب یہ نہیں ہے کہ وہ اگرچہ اپنے پیسوں کو سمجھداری کے ساتھ استعمال کررہے ہیں۔ ان کے بجٹ میں ہفتے میں تین بار کھانے پینے ، اپنے موبائل فون پر ہر ماہ $ 400 اور تفریح ​​پر ہر ماہ $ 300 خرچ کرنا شامل ہے۔ اس کے باوجود وہ کچھ بنیادی ہنگامی سامان خریدنے کے ل enough اتنے پیسے نہ ملنے کی شکایت کرتے ہیں۔ بہت ساری جگہیں ایسی ہیں جہاں اوسط کنبہ اپنی ضرورت سے زیادہ خرچ کرتا ہے۔ نئی کاریں خریدنا ایک اور ہے۔ بینک اور آٹو انڈسٹری ایسے خاندانوں سے بہت زیادہ رقم کما لیتے ہیں جو ایک وقت میں دو کاروں پر ادائیگی کر رہے ہیں۔ کچھ لوگوں کے لئے ، ان کی مشترکہ کار کی ادائیگی ان کے گھر کی ادائیگی سے زیادہ ہے۔ جبکہ قابل بھروسہ گاڑیاں ایک ضرورت ہیں ، ہر ماہ دو کاروں کی ادائیگی کرنا نہیں ہے۔ بہتر ہے کہ پرانی کاریں خریدیں اور ان کو زیادہ ادائیگی نہ کی جائے۔ صحت مند کھا لو صحت مند کھانا مالی خرابی کی تیاری کا حصہ کیسے ہوسکتا ہے؟ آسان؛ ہم میں سے بیشتر مہنگی چیزیں جنک فوڈ کھاتی ہیں۔ بحیثیت قوم ، ہم تیار کھانوں ، سنیک کھانے اور مٹھائی پر خوش قسمتی خرچ کرتے ہیں۔ جب مالی خرابی آجائے گی تو ، آپ شاید اس سارے ردی کو برداشت نہیں کرسکیں گے۔ آپ زیادہ آسان غذا کھا لیں گے ، جو زیادہ تغذیہ بخش ہیں۔ ایک ہی وقت میں ، وہ تمام جنک فوڈ کھانا آپ کی صحت کے لئے اچھا نہیں ہے۔ طبی اخراجات بہت زیادہ ہوسکتے ہیں ، خاص طور پر ان لوگوں کے لئے جنہوں نے صحت مند کھانے کو نظرانداز کیا ہے۔ اگرچہ یہ تھوڑا سا انتہائی سخت لگتا ہے ، لیکن صحت مند کھانا زندگی اور موت کے مابین فرق بنا سکتا ہے ، آپ کو جان لیوا میڈیکل پریشانی سے بچانے میں مدد فراہم کرکے۔ شکل میں حاصل کریں یہ صحت مند کھانے میں ہاتھ سے جاتا ہے۔ جو لوگ اچھی جسمانی حالت میں ہیں انہیں طبی دشواریوں کا امکان بہت کم ہوتا ہے ، خاص طور پر ہائی بلڈ پریشر ، ذیابیطس اور ہائی کولیسٹرول۔ یہ سب جان لیوا بن سکتے ہیں۔ تاہم ، اس کا ایک اور حصہ بھی ہے۔ یعنی ، اپنے جسم کو بقا کی جسمانی سختیوں کے لئے تیار کرنا۔ تمام تر جدید سہولیات کے بغیر زندگی بسر کرنے کے ل them ان کے ساتھ رہنے سے کہیں زیادہ جسمانی کام کی ضرورت ہوتی ہے۔ اسی وجہ سے ہم میں سے بہت ساری شکل سے باہر ہیں۔ ہم مشینوں کو وہ کام کرنے کی اجازت دینے کے عادی ہوچکے ہیں جو ہم خود کرتے تھے۔ ہم نرم ہوجاتے ہیں۔ ہم میں سے بہت سارے جدید مشینوں کے بغیر زندہ رہنے کے لئے ضروری جسمانی کام نہیں کر سکتے ہیں۔ یکساں ذہنیت والے لوگوں کو تلاش کریں بقا اور تیاری پر بہت سے ماہرین دوسرے ہم خیال افراد کے ساتھ مل کر بینڈ کرنے اور پریپنگ کمیونٹی بنانے کی سفارش کرتے ہیں۔ خیال یہ ہے کہ کسی تباہی کے نتیجے میں ، برادری ایک جگہ جمع ہوکر رہ کر کام کریں گی۔ ٹیم کے ہر ممبر کی اپنی انوکھی صلاحیتوں کی بنا پر ذمہ داری کا ایک تفویض علاقہ ہوگا۔ پریپنگ کمیونٹی میں مل کر کام کرنے کے بہت سے فوائد ہیں۔ صحیح طبقہ آپ کے بچنے کے امکانات بڑھا سکتا ہے۔ تاہم ، غلط آدمی شدید پریشانیوں کا سبب بن سکتا ہے ، لوگ گروپ چھوڑ کر اور زیادہ تر سامان اپنے ساتھ لے جاتے ہیں۔ محتاط رہیں کہ آپ کس گروپ میں شامل ہوں گے ، لوگوں کے اخلاق اور شخصیات کی تحقیقات کریں ، اس بارے میں باخبر فیصلہ کریں تاکہ یہ گروپ ایک دوسرے کی مدد کے لئے اکٹھا رہے گا ، یا ایک دوسرے سے خود غرضی بن کر چوری کریں۔ ہمارے آباؤ اجداد سخت اوقات سے زندہ رہے اور اگر دنیا کو کسی سانحے کا سامنا کرنا پڑتا ہے تو ان کے راز انتہائی غدار حالات میں آپ کو زندہ رکھنے میں مدد فراہم کرسکتے ہیں۔ بقا کے لئے بل وائٹ. 155 کل ​​ملاحظات ، 155 خیالات آج
