# Supplementary material for: Supervised ensemble learning methods towards automatically filtering Urdu fake news within social media
Source: PeerJ Comput Sci. 2021 Mar 9;7:e425. doi: 10.7717/peerj-cs.425 (PMC7959660; doi:10.7717/peerj-cs.425)
Supplement: Supplemental Information 1 — News articles are in the .txt file format to read and process by machine learning code. [file peerj-cs-07-425-s001.zip › UFN/0/227.txt]

14 دن کرنے کے لئے 14 دن ، اگر ہلیری کی طرف سے انتہائی زیادتی کی توقع ہے - تازہ کاری: ہلاری کلینٹن ایف بی آئی کے ذریعہ ایک بار پھر سرمایہ کاری کے تحت ہے۔ اگر وہ سزا یافتہ ہے تو ، اس کے عوام انتخاب کے خلاف ایک سائبر حملہ شروع کردیں گے اور روسیوں پر الزام لگائیں گے۔ ہلاری نے بہت سے وقت ضائع کیے ہیں۔ اگر یہ ہو رہا ہے تو ، آپ کو اپنی تیاری کرنا چاہئے۔ اگر ہلاری اسکائٹس ، پھر ، ہم صرف کھوئے ہوئے تمام ہیل کو چھوٹا کرنے کے لئے صرف ایک مختصر ونڈو رکھیں گے۔ براہ کرم ابھی تیار کریں! کامن سینس شو نے کل انتخابات میں جیتنے سے قطع نظر ، وسیع پیمانے پر تشدد کے امکانات کے سلسلے میں ایک انتباہ جاری کیا۔ ہوسکتا ہے کہ نومبر میں یہ تشدد ڈرامائی نہ ہو ، لیکن مجھے یقین ہے کہ چھٹیوں کے دن ایک کریسینڈو پہنچ جائے گا۔ جب میں یہ الفاظ لکھتا ہوں تو یہاں فوجی طور پر درجنوں فوجی نقل و حرکت اور مارشل لا کے متعدد واقعات رونما ہوتے ہیں۔ اہم بات یہ ہے کہ ، ملک کا نصف حصہ ملک کے دوسرے نصف حصے سے نفرت کرتا ہے اور پریشر والو اڑانے کے لئے تیار ہے۔ اور اگر ٹرمپ جیت جاتا ہے تو ، تشدد کا عنصر تیزی سے بڑھتا جائے گا جس کا ثبوت شمالی کیرولائنا میں آگ لگنے والی جی او پی عمارت سے ملتا ہے۔ جب یہ واقعات نتیجہ خیز ہوجاتے ہیں تو ، یہ ممکنہ طور پر اس قوم کو مفلوج کرسکتا ہے اور معیشت کو استحکام کی طرف لے جاسکتا ہے۔ اس کے بعد ، گروسری اسٹور کی سمتل دو دن میں خالی ہوسکتی ہے اور ممکنہ طور پر دوسرے دن کے اتوار کے روز غذائی فسادات شروع ہوجائیں گے۔ تمام امریکی فوری طور پر خطرے میں پڑ جاتے۔ مقامی قانون نافذ کرنے والے لوگ مغلوب ہوجائیں گے۔ آپ کے بچ جانے کے کیا امکانات ہوں گے؟ کل ، میں نے اس حقیقت کے بارے میں لکھا تھا کہ فیما نے امریکہ کی تیاری کی سطح پر تحقیقی مطالعات کا انعقاد کیا ہے اور یہ خبر اچھی نہیں ہے۔ فیما نے یہ نتیجہ اخذ کیا کہ تمام امریکیوں میں سے 72٪ آنے والی چیزوں کو زندہ رکھنے کے لئے تیار نہیں ہیں دوسرے لفظوں میں ، جب معاشرہ ٹوٹنا شروع ہوجاتا ہے تو ، آپ اور آپ کے ساتھیوں کی تعداد 3 سے 1 مارجن سے بڑھ جاتی ہے۔ کیا آپ زندگی بچانے والے سامان کی تلاش میں آپ کے پڑوسیوں میں سے 4 میں سے 3 کے لئے تیار ہیں جو آپ کی کھڑکیوں پر چڑھتے ہیں؟ ریاستہائے متحدہ کے صدر نے جاری کیا ، اپنی آبادی اور طرز زندگی کی حفاظت (یعنی سلامتی) اور ہنگامی صورتحال سے نمٹنے اور بحالی کی صلاحیت (یعنی لچک) سے متعلق قوم کی صلاحیت کو مضبوط بنانے کے خدشات کے جواب میں ، ریاستہائے متحدہ کے صدر نے جاری کیا صدارتی پالیسی ہدایت 8: قومی تیاری (پی پی ڈی۔ 8) پی پی ڈی ۔8 ہوم لینڈ سیکیورٹی کے محکمہ کے لئے ایک ہدایت ہے کہ وہ امریکیوں کو قومی تیاریوں پر عمل کرنے کی ترغیب دینے کے لئے ایک جامع مہم کو مربوط کرے۔ فیما اور دیگر تنظیموں کی طرف سے امریکی شہریوں کو تیار ہونے کے بارے میں تعلیم دلانے کی کوششوں کے باوجود ، مخصوص تیاری کے رویوں میں اضافہ محدود ہے۔ اس مقصد کے لئے سرکاری پروگرام قریب قریب موجود ہیں۔ میں نے گذشتہ ہفتے یہ بتاتے ہوئے گزارا ہے کہ آنے والا معاشی خاتمہ کس طرح ناگزیر ہے اور اس اشرافیہ نے تباہی سے قبل آپ کے زیادہ سے زیادہ اثاثے چوری کرنے کی سازش کی ہے۔ اس مضمون میں کچھ عام فہم چیزوں کو پیش کیا گیا ہے جو وہ کر سکتے ہیں جس سے معاشی تباہی کے نتیجے میں کسی بڑے معاشرتی خرابی سے بچنے کے امکانات بڑھ سکتے ہیں۔ اگر آپ کو کوئی شک ہے کہ کیا ہو رہا ہے تو ، میں آپ کو پُر زور حوصلہ افزائی کرتا ہوں کہ گذشتہ کئی مہینوں میں اس موضوع پر میں نے کیا لکھا ہے۔ یہاں تک کہ رے چارلس نے بھی دیکھا کہ ہماری معیشت اس وقت کی شکل میں زیادہ لمبی نہیں ہوگی۔ بدترین کے لئے تیاری کرنا اور بہتر کی امید کرنا ہمیشہ بہتر ہے۔ اس مضمون کے مقاصد کے ل it ، یہ ممکن ہے کہ معاشرہ مکمل طور پر گر نہیں پائے گا یہاں تک کہ اگر ڈالر بھی ہوجائے۔ البتہ، معاشی تباہی رونما ہونے پر معاشروں کے بڑے حصے ہمیشہ ٹوٹ جاتے ہیں۔ بدترین صورتحال سے بچنا اس مقصد کے پیچھے ہے کہ یہاں کیا احاطہ کیا جائے گا۔ ہمارے پاس مندرجہ ذیل 14 چیزوں کو کرنے کے لئے قریب 14 دن ہیں: 1. چھدم تشخص کی تخلیق اس صورت میں پوشیدہ ہونا ضروری ہوسکتا ہے جب آپ کو لگتا ہے کہ آپ کا نام (ریڈ) لسٹ میں شامل ہوسکتا ہے کیونکہ عام طور پر راؤنڈ اپ ہوتے ہیں۔ سنگین حالات میں پائے جاتے ہیں۔ لہذا ، چھدم تشخص کی تشکیل بہت اہم ہوسکتی ہے۔ 2. تیاری کے ل Money پیسہ لگتا ہے اگر آپ مذکورہ بالا لنکس پر مضامین پڑھ چکے ہیں تو ، آپ کو یہ نتیجہ اخذ کرنا چاہئے تھا کہ آپ کی زندگی کی بچت کسی ایسے ادارے میں چھوڑنا ہے جو آپ سے چوری کرنے کا ارادہ کررہا ہے۔ جو کچھ آرہا ہے اس کی تیاری میں آپ کو اپنا بنیادی نقد ادائیگی کرنے کی ضرورت ہے۔ اپنے پیسے بینک سے نکالنا ایک آرٹ کی شکل بن گیا ہے اور آپ کو محتاط رہنے کی ضرورت ہے۔ ان میں سے کچھ زندگی بچانے اور زندگی بڑھانے کی فراہمی کے حصول میں آپ کی صلاحیت میں رکاوٹ ہے۔ ابھی ، آپ کو اپنے پیسے تک مکمل رسائی نہیں ہے۔ جب آپ اپنا زیادہ تر پیسہ واپس لیتے ہیں تو ، بینکنگ کے تین ایسے قوانین موجود ہیں جن کا آپ کو مشکوک ہونا چاہئے ، یعنی ، کیش ٹرانزیکشن رپورٹ (سی ٹی آر) ، ایک مشتبہ سرگرمی کی رپورٹ (ایس اے آر) اور ساخت کا۔ کیش ٹرانزیکشن رپورٹس وفاقی قانون کا تقاضا ہے کہ بینک کسی بھی دن 10،000 ڈالر یا اس سے زیادہ کی رقم نکالنے یا جمع کرنے پر مبنی رپورٹ درج کرے۔ قانون کو منی لانڈرنگ ، نفیس جعلی جعل سازی اور دیگر وفاقی جرائم میں رکاوٹ ڈالنے کے لئے ڈیزائن کیا گیا تھا۔ قانون کی تعمیل میں رہنے کے لئے ، مالی اداروں کو ذاتی شناخت حاصل کرنی ہوگی ، لین دین کے بارے میں معلومات اور لین دین کرنے والے شخص کا سوشل سیکیورٹی نمبر۔ آپ کی رقم کی منصوبہ بندی سے انخلا کے ساتھ آگے بڑھنے سے پہلے ، میں آپ کو سختی سے مشورہ دوں گا کہ آپ مندرجہ ذیل وفاقی رہنما خطوط کو پڑھیں کیوں کہ اس کا تعلق فنانشل جرائم انفورسمنٹ نیٹ ورک (فنکن) کے ذریعہ تیار کردہ سی ٹی آر سے ہے۔ اس مضمون میں شامل تمام وفاقی قواعد و ضوابط کو وفاقی رپورٹوں کے اس سلسلہ میں واضح کیا گیا ہے۔ ساخت اور SAR بلا شبہ کچھ ذہانت ہوں گے جن کی ریاضی کی قابلیت انہیں بتائے گی کہ انہیں صرف 9،999.99 ڈالر واپس لینے ہیں اور بینک اور اس کا محافظ ، وفاقی حکومت کوئی بھی دانشمند نہیں ہوگی۔ یہ اتنا آسان نہیں ہے۔ بینک کو ایک مشتبہ سرگرمی کی رپورٹ (ایس اے آر) دائر کرنے کی ضرورت ہے جو وفاقی حکومت کو 10،000 ڈالر کی اطلاع دہندگی کی ضرورت کو ختم کرکے جمع کرانے یا انخلا کی تشکیل کی کسی فرد کی کوشش کے بارے میں مطلع کرے گی۔ سی ٹی آر کو اطلاع دینے سے روکنے کے ل transactions لین دین کی تشکیل کے نتیجے میں پانچ سال سے زیادہ کی قید اور / یا $ 250،000 تک جرمانہ ہوسکتا ہے۔ اگر ڈھانچے میں بارہ ماہ کے عرصے میں ،000 100،000 سے زیادہ شامل ہوتے ہیں یا وفاقی حکومت کے کسی اور قانون کی خلاف ورزی کرتے ہوئے انجام دیا جاتا ہے تو ، جرمانہ دوگنا ہوجاتا ہے۔ نفاذ ہمارے ٹیکس قوانین کے نفاذ کی طرح ہی ، وفاقی حکومت اپنے بینکاری قوانین پر عمل درآمد کرتی ہے کیونکہ اس کا تعلق سی ٹی آر ، ساریس سے ہے اور اس کے بعد کا ڈھانچہ کافی سخت ہے۔ شہری اثاثے ضبط کرنے کے قانون عمل میں آتے ہیں۔ حکومت آپ کے بینک کھاتوں کو ضبط کر سکتی ہے جب کہ یہ طے کرتی ہے کہ کیا کوئی جرم ہوا ہے۔ حکومت عدالت کے حکم کے بغیر آپ کے اثاثوں کو ہمیشہ کے لئے ضبط کر سکتی ہے۔ یقینا ، آپ مقدمہ چلا سکتے ہیں اور مقدمہ چلا سکتے ہیں لیکن آپ وفاقی حکومت کی گہری جیب کے خلاف ہوں گے اور اس معاملے میں کئی سال لگ سکتے ہیں۔ جب آپ کے معاملے کا فیصلہ ہوجائے گا ، معاشی بینکاری کا بحران جس سے آپ اتنے شدت سے اپنے پیسے واپس لے کر بچنے کی کوشش کر رہے ہیں ، ختم ہوسکتا ہے۔ تو ، احتیاط کے ساتھ آگے بڑھنے. بینک سے اپنا پیسہ واپس لینا۔ بینک چلانے کے دوران اپنے پیسے بینک میں پھنسنے سے بچنے کا بہترین طریقہ یہ ہوگا کہ آپ کے پیسے کا شیر کا حصہ کبھی بھی بینک کو عبور نہ ہونے دیں۔ اس کو پورا کرنے کا آسان ترین طریقہ یہ ہے کہ کسی بھی طرح کی جمع رقم کو خود بخود اپنے اکاؤنٹ میں جانے سے روکیں ، جتنا ممکن ہو۔ دوم ، آپ کو ہر چیز کے لئے نقد رقم ادا کرنے کی ضرورت ہے۔ آئیے کہتے ہیں کہ ہر 30 دن میں ، باب 5،000 ڈالر کی خالص تنخواہ کے کام سے بینک میں چیک چیک کرتا ہے۔ باب عام طور پر بینکنگ کے عام کاروبار کو چلانے کے ل the بینک میں کافی مقدار میں نکل جاتا ہے۔ باب ہر ماہ اپنے چیک سے زیادہ سے زیادہ رقم لے کر بینک سے باہر نکل جاتا ہے۔ باب کو زیادہ سے زیادہ نقد ادا کرنا شروع کر دینا چاہئے ، جیسے کہ باہر کھانا ، بجلی کا بل ادا کرنا (ذاتی طور پر بل ادا کرنا) ، گروسری خریدنا ، وغیرہ۔ جب â € ig œبگ ٹکٹâ make بنانا ضروری ہوجاتا ہے تو؟ خریداری ، باب عارضی طور پر بینک میں چیک کی تحریر کا احاطہ کرنے کے لئے زیادہ چھوڑ سکتا ہے۔ آپ پانچ میگا بینک سے لے کر اپنی مقامی کریڈٹ یونین تک متعدد بینکاری اکاؤنٹ کھولنا بھی دانشمند ہوں گے۔ آپ اس وقت تک بہت چھوٹی رقم واپس لے سکتے تھے جب تک کہ آپ کے کھاتوں کی کل رقم بہت کم ہوجائے اور آپ کے قبضے میں ہوجائے۔ اکاؤنٹس کھولنے کے لئے ، اپنے گھر کے بینک سے ذاتی طور پر ایک چیک لکھیں۔ یقینا ، ان معاملات میں ، بینک 15-30 دن کے لئے جانچ پڑتال کرسکتا ہے۔ میں آپ سے یہ وعدہ نہیں کرسکتا کہ اگر آپ وفاقی تفتیش کاروں کا ہدف بن جاتے ہیں تو ، آپ کو اپنے ہر مالی اقدام کی جانچ نہیں ہوگی اور اس کے نتیجے میں واپسی کے مجموعی نمونوں کا پتہ چل جائے گا۔ جن لوگوں کا میں نے انٹرویو کیا تھا انہوں نے مجھے بتایا کہ انہیں یقین ہے کہ وفاقی حکومت بینکاری کمپیوٹرز کو getting œ altalkâ to "حاصل کرنے کے عمل میں ہے؟ ایک دوسرے کے ساتھ اس انداز میں کہ ڈھانچے کو ظاہر کرے ، لیکن یہ ٹیکنالوجی ابھی آن لائن نہیں ہے۔ اگر آپ کبھی بھی وفاقی تحقیقات کا نشانہ بن جاتے ہیں تو ، کسی بھی حال میں ، اپنے آپ کو کسی وکیل کے بغیر وفاقی حکام کے انٹرویو کی اجازت نہ دیں۔ بہت سے معاملات میں ، لوگ جیل جاتے ہیں اور بھاری جرمانے دیتے ہیں ، اس لئے نہیں کہ انہوں نے وفاقی جرم کیا ہے ، بلکہ اس لئے کہ وفاقی عہدیداروں نے بتایا ہے کہ انھوں نے ان کو جھوٹ بولا یا گمراہ کیا ہے۔ اور اگر آپ کے پاس کوئی وکیل موجود نہیں ہے تو ، یہ آپ کا کلام ہے بمقابلہ وفاقی حکومت۔ بینکوں کے علاوہ اور بھی ذرائع موجود ہیں جو آپ رقم کے لئے ٹپ کرسکتے ہیں جو آنے والے آنے کی تیاری کے لئے استعمال ہوسکتے ہیں۔ 4o1Kâ، ™، RA، et I I If اگر آپ کو 100٪ کسی نزدیق حادثے کے قائل تھے تو ، آپ کو اپنا پیسہ نہ نکالنا بے وقوف ہوگا۔ تاہم ، اگر آپ 59.5 سال کی عمر سے پہلے اپنے فنڈز واپس لے لیتے ہیں تو 50 فیصد ادائیگی کی ادائیگی بہت زیادہ ہے۔ اگر آپ جلد ہی ریٹائرمنٹ لے رہے ہیں تو ، ایک واحد رقم کا آپشن لیں اور ریٹائرمنٹ کی ان ساری رقموں کو بقا کی فراہمی اور سونے میں تبدیل کریں جس کی آپ کو ضرورت ہوگی جب دنیا کے حادثے سے ظہور پذیر ہوگا۔ کہانی کا اخلاقی نقد کے نقطہ نظر سے ، ہر ممکن حد تک مائع بننا ہے۔ اپنے پیسوں تک رسائی حاصل کرنا معاشی حادثے سے بچنے کے لئے تیار ہونے کا صرف پہلا حصہ ہے۔ 3. ایک فہرست بنائیں ایک اچھی prepper کتاب خریدیں. ہولی دییو اس معلومات (www.standdeyo.com) کے لئے ایک بہترین ذریعہ ہے۔ عبوری طور پر ، اپنے کھانے ، پانی ، بندوقیں ، بارود اور گھر کی حفاظت میں ایڈجسٹمنٹ حاصل کریں۔ اگر آپ کے پاس بڑا کتا نہیں ہے تو ، جوڑی حاصل کرنے پر غور کریں۔ اگر کوئی خراب نیت سے آپ کے گھر کو توڑنے کی کوشش کرتا ہے تو یہ جانور آپ کے ساتھی ، گھریلو تحفظ کا نظام اور حلیف ہوں گے۔ یقینا ، آپ کو کتے کا کھانا بھی ذخیرہ کرنا ہوگا۔ بیٹھ کر اس کی ایک فہرست بنائیں جو آپ کو اچھی پریپر بک پڑھنے کے بعد درکار ہوگی۔ آپ سبھی کو نقد رقم میں خریداری کرو! آپ غلط لوگوں کو یہ نہیں بتانا چاہتے ہیں کہ آپ کیا کر رہے ہیں۔ 4. دیہی بمقابلہ شہری ہم نے آج کے لئے اپنی زندگی بسر کرنا ہے اور آپ کی ملازمت کی وجہ سے دیہی علاقوں میں جانا ممکن نہیں ہوگا۔ البتہ، ایک بقا جو میں تخمینے کے ساتھ کہہ رہا تھا کہ شہری افریقیوں کے مقابلے میں دیہی باشندوں کے لئے معاشی افراتفری میں مبتلا کسی ملک کی بقا کی شرح 10 گنا زیادہ ہوگی۔ الگ تھلگ علاقے میں جگہ خریدنے اور عبوری کام کرنے کے لئے سفر کرنے پر غور کریں۔ 5. اپنے رہن اور کار کے قرضوں کی ادائیگی کریں اگر آپ کے پاس سی ڈی ، 401 ک یا کوئی طویل مدتی سرمایہ کاری ہے تو ، آپ جرمانہ لینے اور واپسی پر عملدرآمد کرنے پر غور کرنا چاہتے ہیں اور پرنسپل کے بائیں طرف جو عام طور پر رہتے ہیں اس کا اطلاق کرتے ہیں۔ اصل قیمت کا 50٪ ، اور اپنے بڑے قرض ادا کرنا۔ معاشی خاتمے کے بعد ، آپ کو نوکری نہیں ہوگی اور آپ کی ریٹائرمنٹ اور بچت کا امکان ختم ہوجائے گا اور ضبط کرلیں گے۔ یہی وجہ ہے کہ اپنے قرض کی ادائیگی کرنا دانشمندی ہوگی جب آپ اس کا متحمل ہوسکتے ہیں کیونکہ خاتمے کے بعد ، ابھی بھی پیش گوئیاں اور بازیافتیں ہوں گی اور اگر آپ اور آپ کا کنبہ بچ جاتا ہے تو ، اگر آپ اپنے بل ادا نہیں کرسکتے ہیں تو آپ سڑک پر آسکتے ہیں۔ 6. سونے اور چاندی کو خریدیں جب آپ اس کو برداشت کرسکتے ہیں گولڈمین سیکس سونے کی کمی کر رہا ہے۔ اشرافیہ سونے کی تاکید کرتا رہا ہے جیسا کہ برکس ہے۔ یہ ادارے آپ کو ایکشن کے ذریعہ بتا رہے ہیں کہ آنے والے خاتمے کے بعد کس مبادلہ کا تبادلہ اہم ثابت ہوگا۔ سونے چاندی کا ذخیرہ معاشی بقا کی حکمت عملی ہے جو تباہی کے بعد کے دور میں دھواں صاف ہونے کے بعد منافع ادا کرے گی۔ us. سقراطیت آپ پر عائد ہونے سے پہلے سادگی کی مشق کریں یہ ضروری ہے کہ تمام غیر ضروری اخراجات کو فوری طور پر ختم کیا جائے۔ اپنے آپ کو کچھ آپریٹنگ کیپٹل دیں۔ آپ دیہی علاقے میں بگ آؤٹ رہائش خرید سکتے ہو۔ آپ یقینی طور پر زیادہ بقا کا سامان برداشت کرنے کے اہل ہوں گے۔ اپنے فوری نقد بہاؤ کو بڑھانے کے لئے ، اندرون ملک کاروبار شروع کریں۔ ایسا کاروبار شروع کریں جس میں عملی طور پر کوئی سامنے اور شروعاتی لاگت نہ ہو۔ یہاں تک کہ اگر آپ زیادہ آمدنی حاصل کرنے کے قابل نہیں ہیں تو ، آپ ٹیکس چوری کی قانونی حکمت عملی بنائیں گے جس میں آپ اپنی موجودہ سرگرمیاں اور اخراجات (مثلا مائلیج ، دفتر کے کسی سامان کی خریداری وغیرہ) کو بقاء گیئر سمیت قانونی طور پر کم کرسکتے ہیں۔ 8. کھانا خود کو ذخیرہ کرنے کے سلسلے میں خود اپنا کھانا بنائیں اور اسٹور کریں ، آپ کو فورا do ایسا کرنے کی ضرورت ہے۔ میں دو سال مالیت کا کھانا ذخیرہ کرنے کی سفارش کرتا ہوں۔ تاہم ، آپ کو اپنے گھر کے اندر کھانا بڑھانے کے فن میں مہارت حاصل کرنے کی ضرورت ہے۔ بہت سارے وسائل ہیں جو آپ کو ایسا کرنے کا طریقہ سکھ سکتے ہیں۔ تاہم ، آپ دانشمند ہوں گے کہ اگر آپ کسی چھپنے کی جگہ بناتے ہیں جہاں آپ کسی پوشیدہ جگہ پر کھانا اور پانی محفوظ طریقے سے جمع کرسکتے ہیں۔ اگر آپ کو کبھی لوٹا جاتا ہے ، آپ کو کھانے کی فراہمی ختم نہیں ہوگی۔ امکان ہے کہ آپ بحران کے آغاز کے دوران فیما یا ان کے کسی باڑے گروپ (مثلا Acade اکیڈمیا) کے ذریعہ لوٹ مار کا شکار ہوں گے کیونکہ کھانا اور پانی آپ کو کنٹرول کرنے کے لئے ہتھیاروں کے طور پر استعمال ہوگا۔ میں ذاتی طور پر فیما سے واقف ہوں کہ منتخب مکان مالکان کے پاس ان کے ریزرو کھانے اور پانی کی فراہمی کی فہرست بندی کریں۔ یاد رکھیں ، پانی سورج کی روشنی اور درجہ حرارت حساس ہے۔ آپ کو ان ضروریات کو کس طرح پورا کرنا ہے اس کے بارے میں ہدایات کے ل consult مشورہ کرسکتے ہیں کہ بہت سارے پریپیر دستی دستے ہیں۔ یہ کام کرنے کا وقت کل ہے۔ بقا کا سب سے بڑا خطرہ پانی کی کمی اور بھوک سے مرنے کی وجہ سے موت ہے۔ آلودہ پانی بھی خطرہ بن جائے گا۔ پانی صاف کرنے کے مقاصد کے ل large بڑے ڈھول خریدنے اور پانی کی گولیاں حاصل کرنے کے ل There بہت ساری جگہیں ہیں۔ اگر آپ کو زندہ رہنے کے لئے موبائل جانا پڑے تو پانی کے ایک جوڑے کے فلٹرز حاصل کریں۔ آخر میں ، آپ اپنی رہائش گاہ میں ہی اپنا کھانا اگانا سیکھیں۔ آپ کے باغ پر ممکنہ طور پر انسانوں اور بھوکے جانوروں پر چھاپہ مارا جائے گا۔ بہت سارے پریپر دستور موجود ہیں جو آپ کو یہ کام انجام دینے کا طریقہ سکھ سکتے ہیں۔ 9. ذاتی فراہمی یقینا you آپ کو دانتوں کے پیسٹ ، بیت الخلاء ، کھانے کے برتن ، نسائی حفظان صحت کی فراہمی وغیرہ کی ضرورت ہوگی۔ ذاتی اشیاء کی مکمل فہرست کے ل Ste اس ویب سائٹ پر اسٹیو کوئلز کی فہرست دیکھیں۔ 10. گروہ کی دوائیں اور میڈیکل سپلائیز اگر آپ یا آپ کے اہل خانہ کی صحت کی دائمی حالت ہے تو ، یہ ضروری ہے کہ آپ کو دوا میں 6 ماہ سے ایک سال کی مدت ہو۔ نیز ، آپ کو صحت کے حالات کے علاج کے ل natural قدرتی متبادل پر تحقیق کرنی چاہیئے اگر آپ نسخے حاصل نہ کرنے کی وجہ سے اس مقصد کو پورا نہیں کرسکتے ہیں۔ غیر متوقع ہنگامی صورت حال کی صورت میں درد کی دوا اور اینٹی بائیوٹیکٹس حاصل کرنا نہیں بھولتے ہیں۔ میکسیکو کا سفر کریں اور بارڈر پیٹرول سے پتہ چلنے سے بچنے کے ل old پرانی گولیوں کی بوتلوں میں دوائیوں کو گھونپ دیں جو آپ سے پوچھے گا کہ جب آپ سرحد پار سے آتے ہیں تو آپ نے میکسیکو میں دوا لی ہے یا نہیں۔ اگر آپ اپنی موجودہ دواؤں کی مقدار کو بحفاظت راشن کرسکتے ہیں تو ایسا کریں اور زیادتیوں کو محفوظ کریں۔ یقینی بنائیں کہ آپ کے پاس ابتدائی طبی امداد کی کٹ بھی موجود ہے۔ اپنے مقامی فائر اسٹیشن پر سی پی آر سمیت فرسٹ ایڈ کی کلاس لیں۔ کچھ سوچ رہے ہیں کہ یہ بہت کام ہے۔ میرا جواب ہوگا ، آپ کتنا برا چاہتے ہو کہ آپ اور آپ کے کنبہ زندہ رہیں؟ 11. بندوقیں اور گولہ بارود آپ کی اخلاقی اعتقادات سے قطع نظر ، اپنے آپ سے پوچھیں کہ کیا آپ چاہتے ہیں کہ آپ کا کنبہ بچ جائے۔ اپنی بندوقیں نجی پارٹیوں اور گن شوز سے خریدیں۔ show show show شو کے لئے بندوق رکھیں اور بندوقیں € €۔؟ دوسرے لفظوں میں ، ایک محفوظ مقام حاصل کریں جس سے آپ بندوقیں دفن کرسکیں تاکہ جب بندوق ضبطی شروع ہوجائے ، آپ کو بالکل بے دفاع نہیں چھوڑا جائے گا۔ امریکہ کو نہ صرف محفوظ اور محفوظ مکانات بنانے کی ضرورت ہے ، بلکہ زیادہ تر وارسا یہودی بستی بنانے کی ضرورت ہے (جھانک کر دیکھیں)۔ ہمیں فتح اور قبضہ کرنے کیلئے خود کو ایک مشکل ملک بنانے کی ضرورت ہے۔ ہم غداری کرنے والے رہنما کو ملک کو کسی غیر ملکی وجود (جیسے اقوام متحدہ) کے حوالے کرنے سے نہیں روک سکتے۔ تاہم ، روس پر قبضہ کرنے کے لئے روسی ، چینی اور دیگر پراکسی فورسز کی تربیت حاصل کرنے والے نیلے ہیلمٹ کے ل America امریکہ پر قبضہ مشکل بننا چاہئے۔ یہ تجویز کی جاتی ہے کہ آپ کے پاس 3 قسم کے ہتھیار ہوں: (1) لڑائی میں قریب کے لئے پستول۔ (2) آپ کے گھر کے داخلے کے دفاع کے لئے شاٹ گنز۔ اور ، (3) طویل فاصلے سے سنائپرز کے خلاف لڑنے کے لئے ایک گنجائش والی رائفل جو آپ کے گھر پر طوفان برپا نہیں کرنا چاہتی کیونکہ آپ تیار دکھائی دیتے ہیں۔ فوری طور پر ، آپ اور اپنے اہل خانہ کے لئے ہتھیاروں کی ہدایت حاصل کریں ، آتشیں اسلحہ کی تربیت اور پھر مشق! اپنی رہائش گاہ پر فرضی چھاپے ماریں تاکہ آپ اپنی کمزوریوں کو دیکھ سکیں۔ ایک مسلح آبادی لوگوں کو ایک زیادتی والی حکومت کے ذریعہ لوگوں کو زیادہ خوفزدہ کرتی ہے۔ اپنے کنبے کے ہر فرد کے لئے گیس ماسک کے بارے میں مت بھولنا اور اضافی ذخیرہ کرنے کو یقینی بنائیں۔ اگر آپ کے پاس جسمانی کوچ حاصل کرنے کا ذریعہ ہے تو ، اب ایسا کریں کیونکہ کانگریس جسمانی کوچ کے نجی استعمال کو غیر قانونی قرار دینے کی تیاری کر رہی ہے۔ 12. خام عناصر میں زندہ رہنے اور زندگی کی راہ بنانے کے لئے تیاری کریں یہ ممکن ہے کہ آپ حرارتی اور وسطی ایئر کنڈیشنگ کے بغیر کچے عناصر میں زندہ رہنا سیکھیں۔ آپ کے پاس لائٹ نہیں ہوسکتی ہیں۔ فلیش لائٹ ، بہت سی بیٹریاں اور ایک ہاتھ سے کرینک ریڈیو حاصل کریں۔ اس بات کو یقینی بنائیں کہ آپ کے پاس ہر موسم کے مطابق کپڑے موجود ہوں جس کا سامنا آپ کرسکتے ہیں کیونکہ جنوری میں شروع ہونے والا بحران اگست تک ختم نہیں ہوسکتا ہے۔ ایک ہفتے کے آخر میں لو اور گرڈ نیچے ہونے کا دعویٰ کرو۔ اس سے آپ کو یہ دیکھنے کی اجازت ملے گی کہ آپ کو کون سے سامان کی ضرورت ہوگی۔ آپ کو یہ ڈرل کب کرنی چاہئے؟ موجودہ وقت کی طرح کوئی وقت نہیں ہے۔ جنریٹروں والے لوگوں کے لئے ، آپ کی دور اندیشی پر مبارکباد۔ تاہم ، اگر آپ روشنیوں والے بلاک پر واحد مکان ہیں ، تو آپ کے خیال میں یہ کتنا لمبا ہوگا جب تک کہ آپ ناپسندیدہ زائرین کو برا ارادے سے نہیں رکھتے ہیں؟ شکل اختیار کریں ، چلنا شروع کریں ، دوڑیں یا دوڑیں۔ آپ جس قدر بہتر شکل میں ہیں ، اتنی ہی بہتر۔ تفریح ​​کی غیر الیکٹرانک شکلوں کی خریداری کے بارے میں فراموش نہیں کریں گے۔ اس میں آپ کے بچوں کے لئے بورڈ گیمز اور تعلیمی مواد شامل ہونا چاہئے۔ آپ اپنے بچوں کی خاطر کچھ معمول کو قائم کرنا چاہیں گے۔ آپ زندگی کا ایک نیا طریقہ اپنانے کی تیاری کر رہے ہیں۔ نئی زندگی گزارنے کے قابل بنائیں۔ میں یہ بھی مشورہ دوں گا کہ ہر ذاتی کتب خانہ میں ریاستہائے متحدہ امریکہ کا دستور موجود ہو۔ انتشار ختم ہونے کے بعد ، ہمیں دوبارہ تعمیر کرنے کی ضرورت ہوگی۔ آپ â makes€€ightœightâ makesââââââââââââââââââââââ in in in in in in in in in in in in in€ in in live in€ in in live live live in live میں نہیں رہنا چاہیں گے؟ معاشرے. 13. اچھ Sے پن کے ل Anyone ، کسی کو مت بتائیں اگر آپ کے چار ملحقہ پڑوسی تیاری کا موضوع لیتے ہیں تو صورتحال کا اندازہ لگائیں اور پھر باخبر فیصلہ کریں۔ اگر آپ کے پڑوسی تیاری کے سلسلے میں ہیں تو ، اس سے آپ کو دفاعی حد اور ایک باہمی اتحاد کا معاہدہ تشکیل دینے میں مدد ملے گی۔ بصورت دیگر ، اپنی تیاری کے منصوبوں میں سے کسی کو مت بتائیں۔ اپنے دوستوں ، کنبہ کے افراد اور ساتھی کارکنوں کو مت بتائیں۔ زیادہ سے زیادہ نقد رقم یا کیشئیر چیک میں اپنی تیاریاں کریں۔ کاغذی پگڈنڈی آپ تک محدود رکھیں۔ آپ نہیں چاہتے کہ حکومت یہ جان سکے کہ آپ تیار ہیں کیونکہ آپ اپنے بلاک پر پہلا شخص ہوسکتے ہیں جو صبح AM بجے جاتا ہے۔ آپ اور آپ کے ساتھی کو چپکے سے تیاری کرنی چاہئے۔ بچے بات کرتے ہیں اور اسی طرح ان کے دوست بھی۔ 14. دعا کریں! بقا کی کبھی ضمانت نہیں ہوتی ، نجات ہے! اور اپنے سب سے اہم وسائل ، اپنی بائبل کو مت بھولنا۔ خاتمے کے بعد کے امریکہ میں ، امکان ہے کہ کسی مذہب کو زندہ بچ جانے والوں پر مجبور کیا جائے اور یہ مذہب عیسائیت نہیں ہوگا۔ اختتام ایک الٹا-نیچے دنیا میں جہاں بینک قانونی طور پر آپ کے پیسوں کا مالک ہیں ، ان مجرم بینکوں سے اپنا پیسہ دور کرنا ایک فن کی شکل بن گیا ہے۔ میں آپ سے وعدہ نہیں کرسکتا کہ آپ اپنے تمام اثاثوں کو بازیافت کرسکیں گے۔ تاہم ، میں آپ سے وعدہ کرسکتا ہوں کہ اگر آپ عمل نہیں کرتے ہیں تو ، آپ سب کچھ کھو دیں گے اور جو کچھ آنے والا ہے اس کے ل you آپ کو سامان کی ضرورت نہیں ہوگی۔ میں پرزور مشورہ دوں گا کہ آپ اپنے گیس ٹینک کو بھریں رکھیں اور آپ کے پاس کافی رقم ، کھانا اور سامان موجود ہے۔ معذرت سے محفوظ رہنا بہتر ہے۔ بریکنگ نیوز: ایف بی آئی کی تفتیش دوبارہ کھل گئی اشرافیہ ہلیری کے لئے اپنی حمایت کھینچ رہی ہوگی۔ وہ ، ایک بار پھر ، ایف بی آئی کے زیر تفتیش اگر اس کا پلگ کھینچ لیا جاتا ہے تو ، تشدد کی توقع سے کہیں زیادہ جلد ہی آسکتی ہے۔ امریکہ کے ساتھ کام کرنے کے ل، ، ہمارے پاس زیادہ وقت نہیں ہے۔ کامن سینس پر دھیان دیں ، ڈالر کے خاتمے کا انتظار نہ کریں کیونکہ اس میں بہت تاخیر ہوگی۔
