# Supplementary material for: Supervised ensemble learning methods towards automatically filtering Urdu fake news within social media
Source: PeerJ Comput Sci. 2021 Mar 9;7:e425. doi: 10.7717/peerj-cs.425 (PMC7959660; doi:10.7717/peerj-cs.425)
Supplement: Supplemental Information 1 — News articles are in the .txt file format to read and process by machine learning code. [file peerj-cs-07-425-s001.zip › UFN/0/228.txt]

دایش نے موصل کے قریب جم کو اغوا کیا تاکہ انہیں انسانی ڈھال کے طور پر استعمال کریں: اقوام متحدہ - عراقی شہری ٹوب زوا گاؤں میں داعشی عسکریت پسندوں کے خلاف لڑتے ہوئے عراقی شہری اپنے گھروں سے چلے گئے (فوٹو از اے پی) داؤش دہشت گردوں نے موصل کے قریب سے دسیوں ہزار شہریوں کو انھیں انسانی ڈھال کے طور پر استعمال کرنے کے لئے اغوا کیا ہے کیونکہ سرکاری فوجیں شہر کے قریب انچ کے قریب واقع ہیں تاکہ اسے دوبارہ قبضے میں لے سکے۔ اقوام متحدہ کے انسانی حقوق کی ترجمان روینا شامداسنی نے کہا کہ دہشت گرد گروہ نے بدھ کے روز کم از کم 232 افراد کو بھی ہلاک کیا ، جن میں 190 سابق عراقی سیکیورٹی فورسز اور 40 شہری شامل ہیں ، جنہوں نے اس کے احکامات پر عمل کرنے سے انکار کردیا۔ "ان میں سے بہت سے جنہوں نے تعمیل کرنے سے انکار کیا ، انہیں موقع پر ہی گولی مار دی گئی ،" â؟ شامداسنی نے جنیوا میں اقوام متحدہ کی طرف سے پیش کردہ ان اطلاعات کا حوالہ دیتے ہوئے کہا کہ "ان کے ذریعہ کوئی جامع نہیں بلکہ خلاف ورزیوں کا اشارہ ہے۔" جیسے ہی یہ خبر سامنے آئی ، عراق کے حشد الشعبی رضاکاروں نے بتایا کہ وہ موصل کے مغرب میں داؤس کے خلاف فوری طور پر کارروائی شروع کرنے والے ہیں۔ مقبول افواج کے ترجمان احمد الاسدی نے اس بات کی تصدیق کی ہے کہ جنگجوؤں نے موصل سے 63 کلومیٹر مغرب میں داؤس زیر قبضہ شہر تال عفر کی سمت جانے کے لئے تیاریاں مکمل کرلی ہیں۔ انہوں نے مزید کہا کہ جنگجو موصل سے تقریبا 60 60 کلومیٹر جنوب میں واقع عراقی قصبے قییار میں اپنے عہدوں سے تال افار پر قبضہ کرنے کے لئے حرکت میں آئیں گے۔ few € œ کچھ دن یا گھنٹوں ہمیں وہاں آپریشن شروع کرنے سے الگ کرتے ہیں ، â â؟ اسدی نے کہا۔ عراقی فورسز نے موصل کے مشرق میں داش دہشت گردوں سے تین اہم علاقوں کو آزاد کرایا۔ فوج کے عہدیداروں نے بتایا کہ فوجیوں نے دہشت گردوں کے پاس سے ایک ٹینک اور توپ خانہ بھی قبضہ میں لیا ، اور اس میں گولہ بارود سے بھری دو کلو میٹر لمبی سرنگ بھی ملی۔ فوج شہر کے آس پاس دیہاتوں کو آزاد کرکے موصل کے قریب جارہی ہے۔ عراقی افواج نے موصل کو آزاد کرانے کے لئے لڑائی کا آغاز کرنے کے بعد سے اب تک فوج کے ذریعہ دِش کے زیر قبضہ 80 شہروں اور دیہاتوں کو واپس لے لیا گیا ہے۔ لوڈ ہو رہا ہے
