# Supplementary material for: Supervised ensemble learning methods towards automatically filtering Urdu fake news within social media
Source: PeerJ Comput Sci. 2021 Mar 9;7:e425. doi: 10.7717/peerj-cs.425 (PMC7959660; doi:10.7717/peerj-cs.425)
Supplement: Supplemental Information 1 — News articles are in the .txt file format to read and process by machine learning code. [file peerj-cs-07-425-s001.zip › UFN/0/229.txt]

اوریگون اسٹینڈ آف لیڈروں نے ملیہور وائلڈ لائف ریفیوج ٹیک اوور کے لئے حاصل کر لیا - اوریگون اسٹینڈ آف رہنماؤں کو ملیحور وائلڈ لائف ریفیوج ٹیکوور پر قبضہ کر لیا گیا: 1 لنک ایک وفاقی عدالت کی جیوری نے بدھ کے روز اوریگون میں امریکی جنگلی حیات مرکز کے مسلح قبضے میں ان کے کردار سے پائے جانے والے حکومت مخالف عسکریت پسند رہنما امون بونڈی اور چھ پیروکاروں کو بری کردیا۔ سال بنڈی اور دیگر ، جن میں اس کے بھائی اور ساتھی مدعا علیہ ، ریان بانڈی بھی شامل ہیں ، نے ملحور قومی وائلڈ لائف ریفیوج پر 41 روزہ قبضہ کو سول نافرمانی کے جائز اور محب وطن عمل کے طور پر مسترد کردیا۔ استغاثہ نے زبردستی وفاقی املاک پر قبضہ کرنا ایک لاقانونی اسکیم قرار دیا۔ یہ خبر ہے! مجھے یقینی طور پر ان لڑکوں کے اترنے کی توقع نہیں تھی۔ اس واقعہ کے دوران کسی نے اپنی زندگی کھو دی جو افسوسناک ہے۔ انصاف بولا ہے۔ کیا اس سے آگے کی مثال ملتی ہے؟ موجودہ سیاسی آب و ہوا کے پیش نظر ، اسی طرح کے فیشن میں دوبارہ ہونے کا امکان بہت زیادہ لگتا ہے۔ ایک مزید مفصل مضمون۔
