# Supplementary material for: Supervised ensemble learning methods towards automatically filtering Urdu fake news within social media
Source: PeerJ Comput Sci. 2021 Mar 9;7:e425. doi: 10.7717/peerj-cs.425 (PMC7959660; doi:10.7717/peerj-cs.425)
Supplement: Supplemental Information 1 — News articles are in the .txt file format to read and process by machine learning code. [file peerj-cs-07-425-s001.zip › UFN/0/23.txt]

220 € ˜ ign اہمیت کا حامل Safety eline اس سال پہلے ہی پائپ لائن پھیل گئی ہے جس سے پریشان کن حفاظتی ریکارڈ بے نقاب - ڈین زوکوسکی کے ذریعہ ، پچھلے مہینے کے اندر امریکہ کے تین بڑے پائپ لائن پھیلنا صرف 220 اہم واقعات کا ایک چھوٹا سا حصہ ہے جو رواں سال - اب تک 0 "اور 0 3،03232 since since since since 3، ہے جو عمر رسیدہ پائپ لائن کے بنیادی ڈھانچے کے ماحولیاتی خطرات کی ایک بالکل یاد دہانی فراہم کرتا ہے۔ حیاتیاتی ایندھن. 2006 کے بعد سے ان لیکس کے اخراجات $ 4.7 بلین ہو چکے ہیں۔ 1. اوکلاہوما: 24 اکتوبر کو ، 30 انچ ایس -1 پائپ لائن خام تیل کو لے جارہی ہے جس کو کشنگ ، اوکلاہوما کے مرکز سے خلیج کے تیل سے لے کر خلیج کے ساحل پر ریفائنریز اور کیمیائی پلانٹوں کو لیک کرنا شروع کیا گیا اور راتوں رات اسے بند کردیا گیا۔ یہ ایک ماہ سے بھی کم عرصے میں کشنگ اسٹوریج کی سہولت کے ساتھ منسلک ہونے والی دوسری ریلیز ہے۔ 2. پنسلوانیا: 21 اکتوبر کو ، پینسلوینیا کے ولیم اسپورٹ میں واقع دریائے سوسکیہنا سے بالکل اوپر کی طرف ایک پھٹی ہوئی سنوکو لاجسٹک پائپ لائن سے 55،000 گیلن پٹرول گر گیا۔ کیرول پیرنزان ، مڈل سوسکیہنا ریور کیپر ، نے کہا کہ اس کے دفتر سے رابطہ کرنے والے گواہوں نے بتایا کہ پٹرولیم کی بوچھاڑ اتنی موٹی ہے کہ آپ اس کا مزہ چکھیں گے۔؟ â؟ شدید طوفان سے 80 سالہ قدیم پائپ لائن کو نقصان پہنچا جس نے اس علاقے پر سات انچ بارش پھینک دی۔ A. الاباما: گذشتہ ماہ ، الاباما میں نوآبادیاتی پائپ لائن نے ایک اندازے کے مطابق 336،000 گیلن پٹرول لیک کیا اور مشرق میں ڈرائیوروں کے لئے گیس کی قلت کے خدشات کو جنم دیا۔ یہ پھیلانا اس سال ریاست میں نوآبادیاتی پانچواں تھا اور پائپ لائن کے 43 سالہ پرانے حصے پر ہوا۔ امریکی محکمہ برائے نقل و حمل کا ایک دستہ پائپ لائن اور مضر مادیات سیفٹی ایڈمنسٹریشن (پی ایچ ایم ایس اے) کے اعداد و شمار کی بنیاد پر ، 2006 سے 2015 تک پائپ لائن کے اہم واقعات کی تعداد میں 26.8 فیصد اضافہ ہوا ہے۔ ایک اہم واقعے کی وضاحت کی گئی ہے جس کے نتیجے میں شدید چوٹ لگی ہے۔ یا اموات ، کی لاگت $ 50 سے زیادہ ہے ، ،،، ، پانچ بیرل سے زیادہ اتار چڑھاؤ والے سیالوں جیسے پٹرول یا bar 50 بیرل دیگر مائعات کی رہائی کرتا ہے ، یا اس کے نتیجے میں آگ یا دھماکے ہوتے ہیں۔ 2015 میں ، اس طرح کے 326 واقعات ہوئے- ہر روز ایک دن۔ 135،000 میل دور پائپ لائن کے امریکی نیٹ ورک کا تقریبا 55 فیصد 45 سال سے زیادہ پرانا ہے۔ پائپ لائن لیک کو پتہ لگانے کے لئے تیار کی گئی ٹکنالوجی انتہائی قابل اعتبار نہیں ہے ، حالانکہ نوآبادیاتی پائپ لائن جیسی کمپنیاں ان کے استعمال کو ایک محفوظ طریقے سے بیمہ کرنے کے لئے استعمال کرتی ہیں۔ لیکن رائٹرز کی حالیہ رپورٹ میں بتایا گیا ہے کہ یہ ٹیکنالوجیز عوام کے بے ترتیب ممبر کی طرح کامیاب ہیں are؟ رساو ڈھونڈنا۔ رائٹرز کے زیر مطالعہ 466 واقعات میں سے ، صرف 22 فیصد ، یا 105 ، کا پتہ لگانے کے جدید سسٹمز کے ذریعہ پایا گیا تھا۔ دیگر کو مختلف طریقوں سے پائے گئے ، جن میں عوام نے 99 لیک کو تلاش کیا۔ اس سال کے شروع میں ایوان کی ذیلی کمیٹی کے سامنے گواہی کے مطابق ، کارل ویمر ، واچ ڈاگ گروپ پائپ لائن سیفٹی ٹرسٹ کے ایگزیکٹو ڈائریکٹر نے کہا ، "موجودہ آئین کے تحت اس بات کی کوئی ضرورت نہیں ہے کہ پائپ لائن کمپنی کو اس ملک میں پائپ لائن چلانے کے لئے کوئی اجازت نامہ یا اجازت حاصل ہو۔" ویمر نے کانگریس سے مطالبہ کیا کہ پی ایچ ایم ایس اے کو بین السطور ٹرانسمیشن پائپ لائنوں کے لئے اجازت نامے جاری کرنے کی ضرورت ہو اور یہ یقینی بنائے کہ کمپنی تمام قواعد و ضوابط پر عمل کرے۔ "یہ ضروری ہے کہ ہم نہ صرف اپنے بڑھتے ہوئے توانائی کے بنیادی ڈھانچے کو برقرار رکھیں بلکہ ہم پانی کے معیار کو خطرہ بننے والی نئی پائپ لائنوں اور توانائی کے مفادات کے بارے میں بھی چوکس رہیں۔" پیرنزین نے کہا۔ ڈین زکووسکی - ماحولیاتی صحافی اور فطرت کے فوٹوگرافر۔ ممبر ، ماحولیاتی صحافیوں کی سوسائٹی۔ ٹویٹر @ ڈین زکووسکی پر مجھ پر عمل کریں اور ڈی بی زیڈ فوٹو ماخذ: ایکوواچ دیکھیں the € - موجودہ آئین کے تحت اس بات کی کوئی ضرورت نہیں ہے کہ پائپ لائن کمپنی کو اس ملک میں پائپ لائن چلانے کے لئے اجازت نامہ یا اجازت حاصل ہو۔ €؟ ویمر نے کانگریس سے مطالبہ کیا کہ پی ایچ ایم ایس اے کو بین السطور ٹرانسمیشن پائپ لائنوں کے لئے اجازت نامے جاری کرنے کی ضرورت ہو اور یہ یقینی بنائے کہ کمپنی تمام قواعد و ضوابط پر عمل کرے۔ "یہ ضروری ہے کہ ہم نہ صرف اپنے بڑھتے ہوئے توانائی کے بنیادی ڈھانچے کو برقرار رکھیں بلکہ ہم پانی کے معیار کو خطرہ بننے والی نئی پائپ لائنوں اور توانائی کے مفادات کے بارے میں بھی چوکس رہیں۔" پیرنزین نے کہا۔ ڈین زکووسکی - ماحولیاتی صحافی اور فطرت کے فوٹوگرافر۔ ممبر ، ماحولیاتی صحافیوں کی سوسائٹی۔ ٹویٹر @ ڈین زکووسکی پر مجھ پر عمل کریں اور ڈی بی زیڈ فوٹو ماخذ: ایکوواچ دیکھیں the € - موجودہ آئین کے تحت اس بات کی کوئی ضرورت نہیں ہے کہ پائپ لائن کمپنی کو اس ملک میں پائپ لائن چلانے کے لئے اجازت نامہ یا اجازت حاصل ہو۔ €؟ ویمر نے کانگریس سے مطالبہ کیا کہ پی ایچ ایم ایس اے کو بین السطور ٹرانسمیشن پائپ لائنوں کے لئے اجازت نامے جاری کرنے کی ضرورت ہو اور یہ یقینی بنائے کہ کمپنی تمام قواعد و ضوابط پر عمل کرے۔ "یہ ضروری ہے کہ ہم نہ صرف اپنے بڑھتے ہوئے توانائی کے بنیادی ڈھانچے کو برقرار رکھیں بلکہ ہم پانی کے معیار کو خطرہ بننے والی نئی پائپ لائنوں اور توانائی کے مفادات کے بارے میں بھی چوکس رہیں۔" پیرنزین نے کہا۔ ڈین زکووسکی - ماحولیاتی صحافی اور فطرت کے فوٹوگرافر۔ ممبر ، ماحولیاتی صحافیوں کی سوسائٹی۔ ٹویٹر @ ڈین زکووسکی پر مجھ پر عمل کریں اور ڈی بی زیڈ فوٹو ماخذ: ایکوواچ دیکھیں â € ؟؟ ویمر نے کانگریس سے مطالبہ کیا کہ پی ایچ ایم ایس اے کو بین السطور ٹرانسمیشن پائپ لائنوں کے لئے اجازت نامے جاری کرنے کی ضرورت ہو اور یہ یقینی بنائے کہ کمپنی تمام قواعد و ضوابط پر عمل کرے۔ "یہ ضروری ہے کہ ہم نہ صرف اپنے بڑھتے ہوئے توانائی کے بنیادی ڈھانچے کو برقرار رکھیں بلکہ ہم پانی کے معیار کو خطرہ بننے والی نئی پائپ لائنوں اور توانائی کے مفادات کے بارے میں بھی چوکس رہیں۔" پیرنزین نے کہا۔ ڈین زکووسکی - ماحولیاتی صحافی اور فطرت کے فوٹوگرافر۔ ممبر ، ماحولیاتی صحافیوں کی سوسائٹی۔ ٹویٹر @ ڈین زکووسکی پر مجھ پر عمل کریں اور ڈی بی زیڈ فوٹو ماخذ: ایکوواچ دیکھیں â € ؟؟ ویمر نے کانگریس سے مطالبہ کیا کہ پی ایچ ایم ایس اے کو بین السطور ٹرانسمیشن پائپ لائنوں کے لئے اجازت نامے جاری کرنے کی ضرورت ہو اور یہ یقینی بنائے کہ کمپنی تمام قواعد و ضوابط پر عمل کرے۔ "یہ ضروری ہے کہ ہم نہ صرف اپنے بڑھتے ہوئے توانائی کے بنیادی ڈھانچے کو برقرار رکھیں بلکہ ہم پانی کے معیار کو خطرہ بننے والی نئی پائپ لائنوں اور توانائی کے مفادات کے بارے میں بھی چوکس رہیں۔" پیرنزین نے کہا۔ ڈین زکووسکی - ماحولیاتی صحافی اور فطرت کے فوٹوگرافر۔ ممبر ، ماحولیاتی صحافیوں کی سوسائٹی۔ ٹویٹر @ ڈین زکووسکی پر مجھ پر عمل کریں اور ڈی بی زیڈ فوٹو ماخذ: ایکوواچ دیکھیں â € ؟؟ پیرنزین نے کہا۔ ڈین زکووسکی - ماحولیاتی صحافی اور فطرت کے فوٹوگرافر۔ ممبر ، ماحولیاتی صحافیوں کی سوسائٹی۔ ٹویٹر @ ڈین زکووسکی پر مجھ پر عمل کریں اور ڈی بی زیڈ فوٹو ماخذ: ایکوواچ دیکھیں â € ؟؟ پیرنزین نے کہا۔ ڈین زکووسکی - ماحولیاتی صحافی اور فطرت کے فوٹوگرافر۔ ممبر ، ماحولیاتی صحافیوں کی سوسائٹی۔ ٹویٹر @ ڈین زکووسکی پر مجھ پر عمل کریں اور ڈی بی زیڈ فوٹو ماخذ: ایکوواچ دیکھیں
