# Supplementary material for: Supervised ensemble learning methods towards automatically filtering Urdu fake news within social media
Source: PeerJ Comput Sci. 2021 Mar 9;7:e425. doi: 10.7717/peerj-cs.425 (PMC7959660; doi:10.7717/peerj-cs.425)
Supplement: Supplemental Information 1 — News articles are in the .txt file format to read and process by machine learning code. [file peerj-cs-07-425-s001.zip › UFN/0/230.txt]

مسلمان طیارے میں اللہ کا نعرہ لگانا شروع کردیتے ہیں ، فلائٹ اٹینڈینٹ نے انہیں جلدی سے بند کردیا - مسلمان طیارے میں اللہ کا نعرہ لگانے لگیں ، فلائٹ اٹینڈینٹ نے انہیں فوری طور پر بند کردیا 29 اکتوبر ، 2016 پچھلی پوسٹ ایک مسلمان جوڑے نے اسلامو فوبیا کی ڈیلٹا ایئر لائنز پر الزام عائد کیا ہے کہ ان کے برتاؤ کے بعد ایک فلائٹ ملازم کو کارروائی کرنے پر مجبور کردیا جب انہوں نے پرواز میں اپنے مذہبی حقدار کی پریڈ کرنے کا فیصلہ کیا۔ ریاست ہائے متحدہ. اطلاعات کے مطابق ، جب وہ l œ œ اللہ € ؟؟ کا نعرہ لگانے لگے تو دونوں طیارے میں سوار ہوگئے تھے۔ بار بار. جب ایک فلائٹ اٹینڈنٹ نے دیکھا کہ وہ کیا کر رہے ہیں تو وہ حرکت میں آگیا اور ان کو اپنی پٹریوں میں ہلاک کردیا۔ اس کے بعد اس جوڑے نے ڈیلٹا کے ساتھ یہ دعویٰ کیا ہے کہ یہ دعویٰ کرتے ہیں کہ انھیں نسلی طور پر پہچان لیا گیا تھا ، جس پر اسلام کی ذات کو ایک نسل نہیں بلکہ ایک مذہب پر غور کرنا مشکل ہے۔ سوال میں جوڑے ، فیصل اور نازیہ علی ، مذہبی امتیاز کا نشانہ بننے کے دعوے کے بعد جب انہیں â € œœiciousââââââââââââââââââââââââââââی سرگرمیâ for for€â for for for for for for for for for for for for for for for for for for for for for removed removed removed removed removed removed removed removed removed removed removed€€€€€€€€€€€€€ ہوائی جہاز پر ہوسکتا ہے کہ زیادہ تر لوگوں کو ہوائی جہاز میں صرف دو افراد معلوم ہوئے ہوں گے کہ جب وہ میوزک گزر رہا تھا ، پسینہ آ رہا تھا اور لفظ â € l اللہ € دہرا رہا تھا تو وہ اپنے فون چھپائے ہوئے تھے۔ پیرس سے متحدہ ریاستوں کے لئے بین الاقوامی پرواز میں تھوڑا سا مشکوک۔ انڈیپنڈنٹ کی رپورٹ کے مطابق ، اس جوڑے کی نمائش وہی نوعیت کا تھا جب اس جوڑے کی نمائش ہورہی تھی۔ فلائٹ اٹینڈینٹ کے اس عجیب و غریب سلوک کو محسوس ہونے کے بعد اس نے عمل کرنے کا انتخاب کیا ، مسافروں اور عملے کی حفاظت کو لے کر اسے کسی بھی طرح کی سرزنش سے بالاتر کردیا۔ اس نے انھیں کہا کہ اٹھو اپنی چیزیں پکڑو اور ہوائی جہاز سے اتر جاؤ۔ اس وقت جب ڈیلٹا کے ایک ملازم نے کہا کہ پائلٹ نے حتمی کال کی ہے کیونکہ ان کے برتاؤ نے باقی مسافروں کو تکلیف کا احساس دلادیا ہے۔ اس کے بعد اس جوڑے نے خطرہ نہ ہونے کا عزم کرنے سے قبل تفتیش کے عمل سے گذرا اور اگلی فلائٹ پر گھر بھیج دیا اور پھر مکمل رقم کی واپسی کی پیش کش کی۔ یقینا this یہ حقدار جوڑے کے ل. کافی نہیں تھا۔ جوڑے نے یہ نام نہاد â ˜ €Offenseâ took American لیا اور کونسل برائے امریکن-اسلامک ریلیشنس سے رابطہ کیا ، جس کا ایک طرح سے دہشت گرد تنظیموں سے تعلقات ہیں۔ ایک بار جب CAIR نے اہل قلم کے لئے ایک اہلکار داخل کردیا اس کے بعد اس جوڑے نے خطرہ نہ ہونے کا عزم کرنے سے قبل تفتیش کے عمل سے گذرا اور اگلی فلائٹ پر گھر بھیج دیا اور پھر مکمل رقم کی واپسی کی پیش کش کی۔ یقینا this یہ حقدار جوڑے کے ل. کافی نہیں تھا۔ جوڑے نے یہ نام نہاد â ˜ €Offenseâ took American لیا اور کونسل برائے امریکن-اسلامک ریلیشنس سے رابطہ کیا ، جس کا ایک طرح سے دہشت گرد تنظیموں سے تعلقات ہیں۔ ایک بار جب CAIR نے اہل قلم کے لئے ایک اہلکار داخل کردیا اس کے بعد اس جوڑے نے خطرہ نہ ہونے کا عزم کرنے سے قبل تفتیش کے عمل سے گذرا اور اگلی فلائٹ پر گھر بھیج دیا اور پھر مکمل رقم کی واپسی کی پیش کش کی۔ یقینا this یہ حقدار جوڑے کے ل. کافی نہیں تھا۔ جوڑے نے یہ نام نہاد â ˜ €Offenseâ took American لیا اور کونسل برائے امریکن-اسلامک ریلیشنس سے رابطہ کیا ، جس کا ایک طرح سے دہشت گرد تنظیموں سے تعلقات ہیں۔ ایک بار جب CAIR نے اہل قلم کے لئے ایک اہلکار داخل کردیا
