# Supplementary material for: Supervised ensemble learning methods towards automatically filtering Urdu fake news within social media
Source: PeerJ Comput Sci. 2021 Mar 9;7:e425. doi: 10.7717/peerj-cs.425 (PMC7959660; doi:10.7717/peerj-cs.425)
Supplement: Supplemental Information 1 — News articles are in the .txt file format to read and process by machine learning code. [file peerj-cs-07-425-s001.zip › UFN/0/231.txt]

ملک بھر سے انتخابی دھوکہ دہی کے واقعات میں بے مثال اضافے - ملک بھر سے انتخابی دھوکہ دہی کے واقعات میں غیر معمولی اضافے کا ثبوت یہ ہوگا کہ بائیں بازو کے لئے یہ دعوی کرنا زیادہ سے زیادہ مشکل ہوتا جارہا ہے کہ २०१ 2016 کے انتخابی چکر میں دھاندلی کی کوئی علامت نہیں ہے ... حالانکہ ہمیں یقین ہے کہ وہ کوشش کرنا جاری رکھیں گے۔ آج صبح ہی میامی ہیرالڈ نے نوٹ کیا کہ میامی ڈیڈ کاؤنٹی میں انتخابی دھوکہ دہی کے الزامات کے تحت دو گرفتاری عمل میں لائی گئیں جن میں ایک خاتون کی طرف سے غیر قانونی طور پر رائے دہندوں کو اندراج کرنے کی کوششیں بھی شامل ہیں (جن میں سے کچھ مردہ تھے… اس انتخابی سائیکل میں ایک بار بار چلنے والا موضوع)۔ سالہ انتخابی کارکن پر دراصل "غیر قانونی طور پر بیلٹ مارکنگ" کرنے کا الزام عائد کیا گیا تھا۔ میامی ڈیڈ کاؤنٹی کے ووٹروں نے اپنے مکمل میل بیلٹوں کے ساتھ بھیجے ہوئے لفافوں کے ساتھ کام کرنے والی ایک 74 سالہ خاتون کو جمعہ کو اس وقت گرفتار کیا گیا جب ساتھی کارکنوں نے اسے غیر قانونی طور پر بیلٹ مارک کرتے ہوئے پکڑا ، میئر امیدوار راقیل ریگالڈو کے لئے نامعلوم but small "لیکن چھوٹا â €" جعلی ووٹ ڈالے جانے کا نتیجہ ہے۔ تفتیش کاروں نے کاؤنٹی الیکشن ڈیپارٹمنٹ کے عارضی کارکن گلیڈیز کوگو کو دو جعلی ووٹوں سے منسلک کیا ، لیکن انھیں گواہی سے شبہ ہے کہ انہوں نے مزید کچھ جمع کروائے۔ انتخابی دھوکہ دہی کے ایک الگ کیس میں ، حکام نے فلوریڈا میں میڈیکل چرس کو قانونی حیثیت دینے کی مہم ، یونائیٹڈ فار کیئر کی جانب سے غیر قانونی طور پر ووٹروں کے اندراج کے فارم پُر کرنے کے الزام میں ایک دوسری خاتون کو بھی گرفتار کیا۔ میامی ڈیڈ اسٹیٹ اٹارنی کا دفتر 33 سالہ ٹومیکا کرگل پر پانچ افراد کے لئے ان کی رضامندی کے بغیر فارم پُر کرنے کا الزام عائد کرنے کا ارادہ رکھتا ہے۔ اس نے ان لوگوں کے لئے کم از کم 17 فارم بھی جمع کروائے جو بظاہر مردہ لوگوں کے لئے موجود نہیں ہیں اور متعدد فارم۔ پولیس افسران نے جمعہ کی صبح کرگل کو اپنے لبرٹی سٹی کے گھر سے گرفتار کیا اور اس سے ووٹروں کی اندراج کی غلط معلومات جمع کروانے کے پانچ جرم شمار کرنے کا الزام عائد کیا۔ میامی ڈیڈ اسٹیٹ اٹارنی کیتھرین فرنانڈیز رندل "غلط لوگوں کی جلد گرفتاری" کی تعریف کرنے اور "انتخابی عمل کی سالمیت" کے ووٹرز کو یقینی بنانے کے لئے جلدی تھی۔ اس نے کہا ، ہم ، بہت سے دوسرے لوگوں کی طرح ، حیرت زدہ ہیں کہ انتخابی دھوکہ دہی کے کتنے ہی ایسے معاملات آج اور انتخابی دن کے درمیان کسی کا دھیان نہیں رہے گا۔ election € these ان انتخابی قانون کی خلاف ورزی کرنے والوں کے خلاف ہماری قانون نافذ کرنے کی کوشش تیز ہوگئی تھی اور اس کے نتیجے میں غلط کارکنوں کو فوری طور پر گرفتار کیا گیا تھا۔ میامی ڈیڈ اسٹیٹ اٹارنی کیتھرین فرنانڈیز روندل ، جو ایک ڈیموکریٹ ہیں ، نے ایک بیان میں کہا۔ انہوں نے کہا کہ محکمہ انتخابات نے ان خلاف ورزیوں کی کھوج کی اطلاع ہماری ٹاسک فورس کو دی۔ "جمہوری عمل کو نقصان پہنچانے کی کوشش کرنے والا کوئی بھی شخص یہ تسلیم کرے کہ اس طرح کی کوششوں کو ناکام بنانے اور اس میں ملوث افراد کو گرفتار کرنے کے لئے محکمہ الیکشن اور ہماری پراسیکیوشن ٹاسک فورس کے درمیان عمل درآمد کی شراکت موجود ہے۔ اب ہمیں الیکشن کے ساتھ آگے بڑھنے کی ضرورت ہے۔ â ؟؟ Mi € œ میں میامی ڈیڈ کاؤنٹی کے ووٹرز کو یہ یقینی بنانا چاہتا ہوں کہ انتخابی عمل کی سالمیت برقرار ہے کیونکہ ہمارے طریقہ کار کام کرتے ہیں ، € €؟ وائٹ نے ایک بیان میں کہا۔ انہوں نے کہا کہ جب ان واقعات سے مایوسی ہوئی ، مجھے ان جعلی کوششوں کو روکنے کے لئے محکمہ الیکشن کے محفوظ کردہ حفاظتی اقدامات پر بہت فخر ہے ، اور میں ان ملازمین کی تعریف کرتا ہوں جو محتاط رہے ایسے ہی جیسے ان کو کرنے کی تربیت دی گئی تھی۔ دریں اثنا ، فلوریڈا isn ' ورجینیا میں این بی سی سے وابستہ ایک ایسی ہی ریاست کی اطلاع دی جارہی ہے جس میں الیگزینڈیا کا ایک سابق رہائشی جعلی ووٹروں کی رجسٹریشن بناتے ہوئے پکڑا گیا تھا اور اسے 40 سال تک قید کا سامنا کرنا پڑا تھا۔ یقینا، ورجینیا ، جو طویل عرصے سے کلنٹن کے معتمد ٹیری میک الیف کے زیرانتظام ہے ، انتخابی دھاندلی کا کوئی اجنبی نہیں ہے کیونکہ ایک جمہوری تنظیم پہلے ہی اس مہینے کے شروع میں مردہ ووٹرز کی دوبارہ رجسٹریشن کرتے ہوئے پکڑی گئی تھی۔ ورجینیا کے اسکندریہ کے ایک سابق رہائشی کو مبینہ طور پر ووٹروں کے اندراج کی درخواستوں کو پُر کرنے کے لئے جعلی ناموں کا استعمال کرنے کے بعد 40 سال قید کی سزا بھگتنا پڑی ہے۔ دولت مشترکہ کے اٹارنی دفتر نے بتایا کہ 30 سالہ وافلا Mass ماساؤکوئی کو ووٹر کے اندراج کے دھوکہ دہی کے الزامات سے متعلق چار سنگین الزامات کا سامنا ہے۔ ہر الزام میں زیادہ سے زیادہ 10 سال قید ہوتی ہے۔ 2016 کے موسم بہار میں ، میساکوئی مقامی ووکیسی گروپ کے ملازم کی حیثیت سے نئے ووٹرز کا اندراج کر رہا تھا۔ دولت مشترکہ کے وکیل کے مطابق ، ماسسوکی نے رجسٹریشن فارموں کو پُر کرنے کے لئے درخواستیں گھڑ کر جعلی ناموں کا استعمال کیا۔ جعلی درخواستیں جنرل رجسٹرار کے اسکندریہ آفس میں دائر کی گئیں ، جنھوں نے اس معاملے کو دولت مشترکہ کے اٹارنی برائن پورٹر کو بتایا۔ ان تمام اطلاعات نے ٹرمپ کی آگ میں آسانی پیدا کردی ہے جو پچھلے کئی ہفتوں سے "دھاندلی" والے انتخابات پر پوری طرح سے حملہ کررہی ہے۔ بدعنوانی اور مسخ شدہ میڈیا کی وجہ سے انتخابات میں بالکل دھاندلی کی جارہی ہے - لیکن بہت ساری پولنگ کی جگہوں پر بھی - ایس اے ڈی Donald Donald "ڈونلڈ جے ٹرمپ (@ ریئلڈونلڈ ٹرپ) 16 اکتوبر ، 2016 'اوبامہ نے سخت انتخابات کے بارے میں خبردار کیا'۔ #DrainTheSwamp https://t.co/AkczH8l0FJ pic.twitter کا وقت۔ com / 7mIkwAHTuV â Donald "ڈونلڈ جے ٹرمپ (@ ریئلڈونلڈ ٹرپ) 25 اکتوبر ، 2016 یقینا ، یہ صرف چند ہی لوگ ہیں جو اپنی انتخابی" دھاندلی "کوششوں کے سبب در حقیقت پکڑے گئے ہیں۔ دریں اثنا ، بظاہر ملک بھر میں لامحدود تعداد میں دیگر دھوکہ دہی کے واقعات سامنے آ چکے ہیں جن میں غیر قانونی طور پر رائے دہندوں کی اندراجات سے لے کر مردہ لوگوں کو ووٹ ڈالنے تک ہر چیز شامل ہے۔ در حقیقت ، سی بی ایس شکاگو کی ایک حالیہ رپورٹ میں بتایا گیا ہے کہ گذشتہ ایک دہائی کے دوران 100 سے زیادہ مردہ شکاگوینوں نے 229 مرتبہ ووٹ دیا تھا۔ سوسی سیلی کو 1998 میں دفن کیا گیا تھا۔ اس کے باوجود ریکارڈ سے پتہ چلتا ہے کہ اس نے 12 سال بعد شکاگو میں ووٹ دیا تھا۔ وکٹر کراس ویل کا انتقال 1994 میں ہوا ، لیکن ریکارڈوں سے پتہ چلتا ہے کہ اس کے بعد اس نے چھ بار ووٹ دیا تھا۔ اور پھر وہاں فلائیڈ اسٹیوینس ہیں۔ ریکارڈز سے پتہ چلتا ہے کہ 1993 میں ان کی موت کے بعد سے ہی اس نے 11 مرتبہ ووٹ دیا تھا۔ crazy € œ یہ پاگل ہے ، € €؟ شیرون سٹیونس اینڈرسن ، اسٹیونس کی بیٹی ، سی بی ایس 2â کے پام زیک مین کو بتاتا ہے۔ میں یہ نہیں دیکھ سکتا کہ لوگ اس طرح کے کام کرنے اور اس سے بچنے کے قابل کیسے ہوسکتے ہیں۔ € ؟؟ یہ صرف سی بی ایس 2 انوسٹی گیٹرز کے شکاگو بورڈ آف الیکشن رائے دہندگان کی شکایات بورڈ کو سوشل سیکیورٹی انتظامیہ کے ڈیتھ ماسٹر فائل کے ساتھ ضم کرنے کے پائے جانے والے معاملات میں سے چند ایک ہیں۔ مجموعی طور پر ، تجزیے سے یہ پتہ چلتا ہے کہ گذشتہ ایک دہائی میں 119 مردہ افراد نے شکاگو میں کل 229 مرتبہ ووٹ دیا ہے۔ مزید یہ کہ ، فلاڈیلفیا میں اے بی سی سے وابستہ ایک شخص نے "برادر محبت کا شہر" میں مردہ ووٹرز کی ایسی ہی مثالوں کا انکشاف کیا۔ لہذا ، ایکشن نیوز نے ایک دہائی کے انتخابی اور موت کے ریکارڈوں کی مالیت کا کھوج لگایا تاکہ یہ معلوم کیا جا سکے کہ اس دعوے کی کوئی حقیقت ہے یا نہیں۔ ایکشن نیوز کی تفتیش میں جو کچھ ملا وہ حیرت انگیز تھا۔ پیزانو 2006 میں گزرے تھے۔ لیکن ریاستی رائے دہندگی کے ریکارڈ سے یہ معلوم ہوتا ہے کہ جنوبی فلاڈیلفیا کے باشندے اب بھی ایک "فعال ووٹر" کے طور پر درج ہیں جنہوں نے 2008 ، 2012 ، 2014 اور 2016 کے بنیادی انتخابات میں ووٹ ڈالے۔ ہماری تفتیش میں یہ بھی ملا کہ جوزف بی۔ ہیگرٹی نے بکس کاؤنٹی قبرستان میں سکون سے آرام کیا۔ اس کے قبر مارکر نے اس بات کی تصدیق کی ہے کہ ان کی موت 2010 میں ہوئی تھی ، لیکن ریکارڈ سے پتہ چلتا ہے کہ اس نے اپنی موت کے پانچ سال بعد ووٹ دیا تھا۔ ایکشن نیوز نے یہ بھی پایا کہ پول بنچ ، جو 2006 میں انتقال کر گئے تھے ، نے بھی اس سال کے پرائمری میں ووٹ ڈالا ، جو موت کے ریکارڈوں سے ظاہر ہوا ہے کہ ان کی وفات کے دس سال بعد تھی۔ لیکن ، اگرچہ یہ سب حیران کن معلوم ہوسکتے ہیں ، لیکن وقت کے ساتھ ، ہمیں یقین ہے کہ ان گرفتاریوں اور دیگر تمام واقعات میں مردہ افراد کو ووٹ ڈالنے وغیرہ کو دیکھا جائے گا کہ وہ واقعی کیا ہیں ، یعنی کم آمدنی اور اقلیت کو دبانے کی ایک اور ظالمانہ کوشش ووٹ اس مضمون کو شیئر کریں ... ہگگرٹی بکس کاؤنٹی قبرستان میں پر سکون طور پر آرام کر رہے ہیں۔ اس کے قبر مارکر نے اس بات کی تصدیق کی ہے کہ ان کی موت 2010 میں ہوئی تھی ، لیکن ریکارڈ سے پتہ چلتا ہے کہ اس نے اپنی موت کے پانچ سال بعد ووٹ دیا تھا۔ ایکشن نیوز نے یہ بھی پایا کہ پول بنچ ، جو 2006 میں انتقال کر گئے تھے ، نے بھی اس سال کے پرائمری میں ووٹ ڈالا ، جو موت کے ریکارڈوں سے ظاہر ہوا ہے کہ ان کی وفات کے دس سال بعد تھی۔ لیکن ، اگرچہ یہ سب حیران کن معلوم ہوسکتے ہیں ، لیکن وقت کے ساتھ ، ہمیں یقین ہے کہ ان گرفتاریوں اور دیگر تمام واقعات میں مردہ افراد کو ووٹ ڈالنے وغیرہ کو دیکھا جائے گا کہ وہ واقعی کیا ہیں ، یعنی کم آمدنی اور اقلیت کو دبانے کی ایک اور ظالمانہ کوشش ووٹ اس مضمون کو شیئر کریں ... ہگگرٹی بکس کاؤنٹی قبرستان میں پر سکون طور پر آرام کر رہے ہیں۔ اس کے قبر مارکر نے اس بات کی تصدیق کی ہے کہ ان کی موت 2010 میں ہوئی تھی ، لیکن ریکارڈ سے پتہ چلتا ہے کہ اس نے اپنی موت کے پانچ سال بعد ووٹ دیا تھا۔ ایکشن نیوز نے یہ بھی پایا کہ پول بنچ ، جو 2006 میں انتقال کر گئے تھے ، نے بھی اس سال کے پرائمری میں ووٹ ڈالا ، جو موت کے ریکارڈوں سے ظاہر ہوا ہے کہ ان کی وفات کے دس سال بعد تھی۔ لیکن ، اگرچہ یہ سب حیران کن معلوم ہوسکتے ہیں ، لیکن وقت کے ساتھ ، ہمیں یقین ہے کہ ان گرفتاریوں اور دیگر تمام واقعات میں مردہ افراد کو ووٹ ڈالنے وغیرہ کو دیکھا جائے گا کہ وہ واقعی کیا ہیں ، یعنی کم آمدنی اور اقلیت کو دبانے کی ایک اور ظالمانہ کوشش ووٹ اس مضمون کو شیئر کریں ... جب کہ یہ سب چونکانے والی معلوم ہوسکتی ہیں ، وقت کے ساتھ ، ہمیں یقین ہے کہ ان گرفتاریوں اور دیگر تمام واقعات میں مردہ افراد نے ووٹ ڈالنا ، وغیرہ دیکھے جائیں گے کہ وہ واقعی کیا ہیں ، یعنی کم آمدنی اور اقلیتی ووٹوں کو دبانے کی ایک اور ظالمانہ کوشش۔ اس مضمون کو شیئر کریں ... جب کہ یہ سب چونکانے والی معلوم ہوسکتی ہیں ، وقت کے ساتھ ، ہمیں یقین ہے کہ ان گرفتاریوں اور دیگر تمام واقعات میں مردہ افراد نے ووٹ ڈالنا ، وغیرہ دیکھے جائیں گے کہ وہ واقعی کیا ہیں ، یعنی کم آمدنی اور اقلیتی ووٹوں کو دبانے کی ایک اور ظالمانہ کوشش۔ اس مضمون کو شیئر کریں
