# Supplementary material for: Supervised ensemble learning methods towards automatically filtering Urdu fake news within social media
Source: PeerJ Comput Sci. 2021 Mar 9;7:e425. doi: 10.7717/peerj-cs.425 (PMC7959660; doi:10.7717/peerj-cs.425)
Supplement: Supplemental Information 1 — News articles are in the .txt file format to read and process by machine learning code. [file peerj-cs-07-425-s001.zip › UFN/0/232.txt]

جواب: ڈی او جے اے جی لورٹیٹا لنچ نے ایف بی آئی کے ڈائریکٹر کو کانگریس سے نئی ای میلز رکھنے کا مشورہ دیا - ایک رپورٹ کے مطابق ، اٹارنی جنرل لورٹیٹا لنچ نے ایف بی آئی کے ڈائریکٹر جیمس کمے کو مشورہ دیا ہے کہ وہ کانگریس کو ایک خط نہ بھیجیں جس میں انھیں ای میل کو نئی ای میلوں سے آگاہ کیا جائے گا جن کی انکشاف ہیلری کلنٹن کے غیر قانونی ای میل سرور کی تحقیقات میں ہوا ہے۔ دی نیویارک نے اطلاع دی: جمعہ کے روز ، فیڈرل بیورو آف انویسٹی گیشن کے ڈائریکٹر جیمز کامی نے اٹارنی جنرل لورٹیٹا لنچ سے آزادانہ طور پر کام کرتے ہوئے ، کانگریس کو ایک خط بھیجا جس میں کہا گیا ہے کہ ایف بی آئی نے ای میلز دریافت کیں جو ممکنہ طور پر تحقیقات سے متعلق ہیں۔ ہلیری کلنٹن کا نجی سرور۔ ایک باخبر انتظامیہ کے اہلکار کے مطابق ، صدارتی انتخابات سے دو ہفتوں سے بھی کم عرصہ میں ، کامی کا عوامی طور پر نئے ثبوت بنانے کا فیصلہ جن سے کلنٹن کے بارے میں اضافی قانونی سوالات پیدا ہوسکتے ہیں ، اٹارنی جنرل کے خیالات کے منافی تھے۔ لنچ نے اپنی ترجیح کا اظہار کیا کہ کامی ڈپارٹمنٹ کے جاری تحقیقات پر تبصرہ نہ کرنے اور کسی ایسے اقدام نہ کرنے کے دیرینہ طرز عمل کی پیروی کرتے ہیں جو انتخاب کے نتائج پر اثر انداز ہوسکتی ہے ، لیکن انہوں نے کہا کہ وہ ایسا کرنے پر مجبور محسوس کرتے ہیں۔ موجودہ اور سابق وفاقی قانونی عہدیداروں کے مطابق ، کامی کا فیصلہ محکمہ انصاف کی پالیسیوں کا ایک حیرت انگیز وقفہ ہے۔ کامی ، جو صدر اوبامہ کے ریپبلکن مقرر ہیں ، سالمیت اور آزادی کی ساکھ رکھتے ہیں ، لیکن ان کی تازہ ترین کارروائی قانونی حکام کے درمیان ایک غیر معمولی تشویش پھیلا رہی ہے ، جو اسے صدارتی اور کانگریسی انتخابات کے نتائج کو ممکنہ طور پر متاثر کرنے والے کے طور پر دیکھتے ہیں۔ محکمہ انصاف کے ایک سابق سینئر اہلکار نے کہا ، "آپ ایسا نہیں کرتے۔" "یہ غیر معمولی ہے۔ یہ کئی دہائیوں کی مشق کی خلاف ورزی کرتا ہے۔ آپ اپنے ایمیزون جلانے والے آلے کو فریڈم آؤٹ پوسٹ بھی پہنچا سکتے ہیں۔ حصص
