# Supplementary material for: Supervised ensemble learning methods towards automatically filtering Urdu fake news within social media
Source: PeerJ Comput Sci. 2021 Mar 9;7:e425. doi: 10.7717/peerj-cs.425 (PMC7959660; doi:10.7717/peerj-cs.425)
Supplement: Supplemental Information 1 — News articles are in the .txt file format to read and process by machine learning code. [file peerj-cs-07-425-s001.zip › UFN/0/233.txt]

گمنام ہیکر ڈیرک لوسٹٹر کو 16 سال قید کا سامنا کرنا پڑا ہے ، جبکہ اسٹیوبن ویل ریپ کرنے والوں نے آزادانہ طور پر چل دیا ہے - گمنام ہیکر ڈیرک لوسٹٹر کو 16 سال قید کا سامنا کرنا پڑ رہا ہے ، جب کہ اسٹیو بین ویل ریپسٹس آزادانہ طور پر چل رہے ہیں براہ کرم ویڈیو کے لئے نیچے جائیں۔ اگرچہ آخرکار اس کے اقدامات سے اس نوجوان عورت کے خلاف خوفناک جرم کو اجاگر کرنے میں مدد ملی اور مجرموں کو انصاف کے کٹہرے میں لانے میں مدد ملی ، لیکن اسے قانون نافذ کرنے والے اداروں کی طرف سے کوئی شکریہ نہیں ملا ہے جس نے اسے جرمانہ ہیکنگ کے الزام میں مقدمہ چلانے کا انتخاب کیا ہے۔ اگر وہ قصوروار ثابت ہوتا ہے تو اسے سولہ سال قید کی سزا ہوسکتی ہے۔ اتفاقی طور پر ، عصمت دری کرنے والے جو مقدمے کی سماعت میں بھی مجرم قرار پائے تھے ، انھوں نے پہلے ہی اپنی حراست کی چھوٹی چھوٹی سزایں پوری کردی ہیں۔ اسٹیبین ویل کے ہیکر پر عصمت دری کرنے والوں کو انصاف کے کٹہرے میں لانے کا الزام عائد کیا گیا تھا۔ 2013 میں جب مجرموں کے خلاف مقدمہ چلتا تھا تو اسٹیبین وِل عصمت دری کے معاملے کی مضحکہ خیز تفصیلات کو بڑی تفصیل سے بیان کیا گیا تھا۔ ایک مقامی فٹ بال ٹیم کے ممبروں نے ایک ہائی اسکول کی بچی کے ساتھ اجتماعی عصمت دری کی اور تصاویر پوسٹ کیں ، اور سوشل میڈیا پوسٹس اس پر گھمنڈ کر رہے ہیں کہ اس نے اس کے ساتھ کیا سلوک کیا ہے۔ صرف دو مجرموں کو کبھی بھی عصمت دری اور اغوا کے الزامات میں گرفتار کیا گیا ، ٹرینٹ مے اور ما ™ € لک رچمنڈ ، ان دونوں کو اس کے بعد ان کے شکار سے کہیں زیادہ مقامی حمایت ملی۔ ابتدائی طور پر ، مقامی حکام نے مقامی معاشرے میں ان کے مراعات یافتہ مقام کی وجہ سے اس بے ہودہ اور پُرتشدد کارروائی کے مرتکب افراد میں سے کسی کے خلاف قانونی کارروائی کرنے میں ہچکچاہٹ ظاہر کی۔ اس کی وجہ سے بین الاقوامی غم و غصہ پایا اور آخر کار نائٹ سیک نامی ایک گروپ نے ، جو گمنام سے وابستہ ہے ، نے اپنے اقتدار میں آنے کا فیصلہ کیا۔ انہوں نے اسٹیوبن ویل ہائی اسکول کے کھیلوں کی شائقین کی ویب سائٹ کو ہیک کیا اور اسکول کے منتظمین کی جانب سے چھپائی گئی بچی اور حملہ آوروں کی شناخت کو بے نقاب کردیا گیا۔ انہوں نے متعدد طلباء کی عصمت دری کا شکار ہونے والے طالب علم کی روشنی ڈالنے کی ویڈیو بھی پوسٹ کی۔ انہوں نے دھمکی دی کہ اگر عصمت دری کرنے والے سامنے نہ آئے اور اعتراف نہ کیا تو کور کور سے وابستہ مزید افراد کو بے نقاب کرنے کی دھمکی دی گئی۔ بالآخر ، دو نوجوان سامنے آئے اور ایک نابالغ کے ساتھ عصمت دری کا الزام عائد کیا گیا۔ ماؤ € ik لیک رچمنڈ نے نوعمر حراستی سہولت میں دس ماہ کا جادو چلایا اور ٹرینٹ مے نے دو سال کام کیا۔ ٹور ایکیلینڈ کے مطابق ، ایک وکیل جو لوسٹٹر کی بات کررہا ہے ، وہ اور اس کے مؤکل دونوں حیرت انگیز طور پر حیرت زدہ تھے کہ انہیں اس ہیکنگ کے بارے میں ایف بی آئی نے نشانہ بنایا تھا۔ اس نے کہا؛ میں نہیں سمجھتا کہ وہ کسی ایسے فرد کے خلاف کیوں مقدمہ چلا رہے ہیں جس نے نابالغ کی عصمت دری کو بے نقاب کرنے میں مدد کی تھی۔ یہ کوئی ایسی صورتحال نہیں ہے جہاں آپ کو معلوم ہو ، کسی نے ہسپتال کو ہیک کیا تھا یا ایٹمی بجلی گھر کھڑا کیا تھا۔ یہ ایک 16 سالہ بچی کی عصمت دری کے خلاف سیاسی احتجاج تھا۔ was ؟؟ اب لوسٹٹر کو انتظار کرنا ہوگا اور یہ دیکھنا ہوگا کہ آیا اسے جیل میں پورے سولہ سال کا سامنا کرنا پڑے گا یا نہیں جو اس کا جرم قبول کرسکتا ہے۔ فطری طور پر ، اس کے حامی حیران ہیں۔ computer € œ کمپیوٹر میں جبری طور پر اپنا راستہ داخل کرنے کے ل 16 آپ کو 16 سال ملتے ہیں ، لیکن آپ کو زبردستی عورت میں داخل ہونے پر ایک سال مل جاتا ہے۔ مجھے لگتا ہے کہ حکومت یہاں جو نظیر قائم کر رہی ہے ، وہ ہے؟ ایکیلینڈ نے کہا۔ یہ مضمون (گمنام ہیکر ڈیرک لوسٹٹر کو 16 سال قید کا سامنا کرنا پڑا ہے ، جبکہ اسٹیوبن ویل ریپسٹس آزادانہ طور پر چلتے ہیں) یہ مفت اور کھلا ذریعہ ہے۔
