# Supplementary material for: Supervised ensemble learning methods towards automatically filtering Urdu fake news within social media
Source: PeerJ Comput Sci. 2021 Mar 9;7:e425. doi: 10.7717/peerj-cs.425 (PMC7959660; doi:10.7717/peerj-cs.425)
Supplement: Supplemental Information 1 — News articles are in the .txt file format to read and process by machine learning code. [file peerj-cs-07-425-s001.zip › UFN/0/234.txt]

میک کین نے ضرورت سے زیادہ فوجی بونسز پر پینٹاگون کو درست کرنے کے اسکینڈل میں مدد کرنے کا وعدہ کیا ہے - مختصر یو آر ایل حاصل کریں 18 18 0 0 ایک عشرے قبل فوجیوں کو دوبارہ اندراج کے بونس کی زیادہ ادائیگی کے ذمہ دار عہدیدار اور جن ماہوں کے شروع میں ان بونس کی ادائیگی کا حکم دیا گیا ہے ان کے ذمہ داران کو ٹھہرایا جانا چاہئے ، امریکی سینیٹ کی آرمڈ سروسز کمیٹی کے چیئرمین جان مک کین نے ایک بیان میں کہا۔ واشنگٹن (سپوتنک) the € "امریکی ریاست کیلیفورنیا میں نیشنل گارڈ کے ممبروں کو عراق اور افغانستان میں تنازعات کے عروج پر ضرورت سے زیادہ بونس ادا کیے گئے تھے اور انہیں آڈٹ کی زائد ادائیگیوں کے پتہ چلنے کے بعد رواں ماہ کے شروع میں ان بونس کو ادا کرنے کا حکم دیا گیا تھا۔ میک کین نے بدھ کے روز بیان کیا ، "اسی لئے میں سینیٹ میں محکمہ دفاع اور اپنے ساتھیوں کے ساتھ مل کر کام کروں گا تاکہ اس ناقابل قبول صورتحال کے ذمہ داروں کو جوابدہ ٹھہرانے کے لئے دستیاب تمام آپشنز کی تلاش کی جا to اور یہ یقینی بنائے کہ ایسا دوبارہ کبھی نہیں ہوگا۔" مک کین نے محکمہ دفاع کے فیصلے کو ادائیگیوں کی وصولی معطل کرنے کے فیصلے کو "طویل التوا کا پہلا مرحلہ" قرار دیا۔ تاہم ، انہوں نے مزید کہا کہ ہزاروں سروس ممبران اور ان کے اہل خانہ ، جن کی زندگیاں اپنے کسی غلطی کی وجہ سے متاثر ہوچکی ہیں ، اب بھی اس یقین کے منتظر ہیں کہ یہ مسئلہ طے ہوجائے گا۔ اس سے قبل بدھ کے روز محکمہ دفاع نے کہا تھا کہ لگ بھگ 2 ہزار فوجی متاثر ہیں اور وہ رقم دوبارہ جمع کرنے کی کسی بھی کوشش سے قبل ہر معاملے پر نظرثانی کے لئے ایک نظام تشکیل دیں گے۔ ... اس سے قبل بدھ کے روز محکمہ دفاع نے کہا تھا کہ لگ بھگ 2 ہزار فوجی متاثر ہیں اور وہ رقم دوبارہ جمع کرنے کی کسی بھی کوشش سے قبل ہر معاملے پر نظرثانی کے لئے ایک نظام تشکیل دیں گے۔ ... اس سے قبل بدھ کے روز محکمہ دفاع نے کہا تھا کہ لگ بھگ 2 ہزار فوجی متاثر ہیں اور وہ رقم دوبارہ جمع کرنے کی کسی بھی کوشش سے قبل ہر معاملے پر نظرثانی کے لئے ایک نظام تشکیل دیں گے۔
