# Supplementary material for: Supervised ensemble learning methods towards automatically filtering Urdu fake news within social media
Source: PeerJ Comput Sci. 2021 Mar 9;7:e425. doi: 10.7717/peerj-cs.425 (PMC7959660; doi:10.7717/peerj-cs.425)
Supplement: Supplemental Information 1 — News articles are in the .txt file format to read and process by machine learning code. [file peerj-cs-07-425-s001.zip › UFN/0/235.txt]

کسی cent € on اجتماعی کیمپâ کی طرح؟ پولیس نے ڈی اے پی ایل کے مظاہرین کو ڈاگ کینیلز میں نمبر اور لاک ان کے ساتھ نشان زد کیا - جمعرات کے روز ، کلیئر برنیش ، پانچ سے کم ریاستوں کی پولیس مکمل ہنگاموں سے دوچار اور بھاری مہلک اور غیر منطقی ہتھیاروں ، کالی مرچ کے اسپرے ، گدی ، متعدد اے ٹی وی ، پانچ ٹینک ، دو ہیلی کاپٹر ، اور فوج سے لیس حمویس سے آراستہ پولیس کی نمائندگی کر رہی ہے۔ کسی بھی چیز سے لیس اسٹینڈنگ راک ساؤکس واٹر پروٹیکٹرز اور حامیوں کے ڈیرے کو توڑ دیں۔ موجودہ بدنام زمانہ مورٹن کاؤنٹی شیرفیس کے دفتر کے احکامات کے تحت ، یہ مضحکہ خیز بھاری ہاتھ والی کھڑی فوج بیرون ملک مقیم کچھ حقیقی فوجی یونٹوں کے مقابلے میں لڑنے کے لئے بہتر طور پر تیار ہوئی ہے۔ لیکن ان کے آپریشن کا ہدف 200 € "200 سے زیادہ مقامی امریکی آبی محافظوں اور ڈکوٹا ایکسیس پائپ لائن کی تعمیر کی مخالفت کرنے والے حامیوں کے ایک گروپ group â" کا مسلح ، ٹیکس دہندگان کی مالی اعانت سے چلنے والے ، کارپوریٹ کی حمایت یافتہ ریاست کے ساتھ جنگ ​​کرنے کا کبھی ارادہ نہیں۔ سپانسر شدہ جارحیت پسند۔ رپورٹس مختلف ہوتی ہیں ، لیکن جمعرات کو 141 سے کم افراد کو گرفتار نہیں کیا گیا ، اور عینی شاہدین کے مطابق پولیس نے گرفتار افراد کے بازوؤں پر نمبروں کو نشان زد کیا اور بغیر کسی پیڈ کے سیمنٹ کے فرش کتوں کے کناروں میں رکھا ، جہاں تک وہ یہاں تک پہنچ جاتے تھے۔ فارگو concent € t یہ حراستی کیمپ کے دنوں میں واپس جاتا ہے ، € €؟ لاس اینجلس ٹائمز کی خبر کے مطابق ، اوسیٹی - ساکوین کوآرڈینیٹر میکاسی کیمپ - ہورینیک ، جنہیں اپنی والدہ کے ساتھ ، ایک میش خانے میں نشان زد کیا گیا تھا اور اسے حراست میں لیا گیا تھا ، لاس اینجلس ٹائمز کی خبر کے مطابق۔ اگرچہ جمعرات کا واقعہ کچھ عرصے کے لئے نسبتا peaceful پر امن رہا ، صرف چیخ و پکار ، نعرے لگانے اور پانی کے محافظوں کی کبھی کبھار کوششوں سے اس کھڑی فوج کو اپنے مقاصد اور نظرثانی کی جانچ کرنے پر راضی کرنے کی کوشش کی گئی ، لیکن اس کے بعد بھی جھڑپیں شروع ہوئیں صرف اور صرف پولیس کی تشہیر کی وجہ سے۔ . کچھ گھنٹوں تک چھٹی کا سامنا کرنے کے بعد ، اس جنگجو پولیس اہلکاروں نے اس سال کے فورٹ لارمی معاہدے کے حوالے سے 1851 کے کیمپ Treat € "کے معاہدے کو بند کرنے کے لئے آبی محافظوں پر بندش شروع کردی ، جس نے خصوصی طور پر آبائی امریکی علاقے کے نامزد کردہ زمین کا ایک بڑا پارسل قائم کیا جس سے وہ پریشان نہ ہوں۔ امریکی حکومت اپنی گرفتاری سے قبل ، کیمپ-ہورینیک نے کیمپ قائم کیا تھا ، جس میں کہا گیا تھا کہ دیسی رائزنگ کے حوالہ سے: آج ، اوسیٹی ساکوین نے ڈی اے پی ایل کی زمینوں پر نامور ڈومین نافذ کیا ہے ، جس میں دعوی کیا گیا ہے کہ اس نے 1851 معاہدے کے حقوق کا دعوی کیا ہے۔ یہ غیر منظم زمین ہے۔ اس مقام پر شاہراہ 1806 ناکہ بندی ہے۔ ہم اس سرزمین پر قبضہ کرتے رہیں گے اور یہاں تک رہیں گے جب تک کہ یہ پائپ لائن مستقل طور پر بند نہ ہوجائے۔ ہمیں لاشوں کی ضرورت ہے اور ہمیں ایسے افراد کی ضرورت ہے جو عدم تشدد کی براہ راست کارروائی کی تربیت یافتہ ہوں۔ ہم ابھی بھی عدم تشدد کے شکار ہیں اور ہم اب بھی پرامن رہ رہے ہیں۔ پانی کے محافظوں کی عدم تشدد کے عزم کے باوجود ، عسکریت پسند پولیس کا جواب اسی طرح چلا گیا جیسا کہ توقع کی جاسکتی ہے۔ elders including prayer کئی خواتین سمیت بزرگوں کے دعائیہ حلقے میں خلل پڑا اور سب کو عوامی سڑک پر پر امن طور پر کھڑا ہونے پر گرفتار کیا گیا ، € €؟ دیسی ماحولیاتی نیٹ ورک سے ایک پریس ریلیز میں کہا گیا ہے۔ enforcement the law ایک ٹیپی سڑک پر کھڑی کی گئی تھی اور لاپرواہی سے اسے ختم کردیا گیا تھا ، قانون نافذ کرنے والے بیانات کے باوجود کہ وہ محض ایک پیلے رنگ کے ربن سے ٹیپی کو نشان زد کریں گے اور اس کے مالکان سے اسے بازیافت کرنے کو کہیں گے۔ پانی کے محافظوں کے ایک گروپ کو پائپ لائن کے راستے میں کھڑی کی جانے والی پسینے کی لاج کی ایک تقریب سے بھی گھسیٹ کر باہر لے جایا گیا ، زمین پر پھینک دیا گیا ، اور گرفتار کرلیا گیا۔ â ؟؟ مورٹن کاؤنٹی شیرف کِل کرچمیئر کے ایک دوسرے کے مخالف دعوے ، مقامی امریکی اور دیسی پانی کے محافظوں اور حامیوں نے پوری طرح سے پرتشدد کارروائیوں سے پرہیز کیا ہے ، بجائے اس کے کہ وہ پر امن نماز اور سول نافرمانی کے عمل کو ترجیح دیں۔ اس سے کوئی فرق نہیں پڑتا ہے کہ حزب اختلاف کتنی پر امن طریقے سے کام کرتی ہے ، بگ آئل کے مفادات کے مسلح محافظ بربریت ، بے عزتی ، اور عام طور پر ان لوگوں کے خلاف تشدد کو بھڑکانے کے لئے پرعزم دکھائی دیتے ہیں جو آنے والی نسلوں تک بے دریغ پانی کی خواہش رکھتے ہیں۔ در حقیقت ، ستمبر کے آغاز میں ، ایک نجی سیکیورٹی فرم نے انرجی ٹرانسفر پارٹنرز کی خدمات حاصل کیں ، جو پائپ لائن کی تعمیر کا ذمہ دار ادارہ ہے ، پانی کے محافظوں ، پریسوں اور حامیوں پر اندھا دھند شیطانوں کے حملے کرنے والے کتوں کو تاحال نامعلوم وجوہات کی بنا پر۔ وحشی حملے کے دوران ، ایک حاملہ عورت ، کمسن بچی ، اور بہت سے دوسرے افراد نے کتوں کے ناکارہ ہونے کی بدولت کتے کے کاٹنے پر شدید کاٹ ڈالا۔ اس کے بعد ، فساد کو بھڑکانے کے لئے وارنٹ جاری کیا گیا صحافی ایمی گڈمین - اپنی نوکری کرنے کے لئے ، فلمیں لگانے کے واقعات جیسے واقعات پیش آئے though € "اگرچہ بعد میں الزامات خارج کردیئے گئے تھے۔ اگرچہ ای ٹی پی اور قانون نافذ کرنے والے کچھ افسران نے نجی سیکیورٹی کے کرایے داروں کی وحشیانہ کارروائیوں کا دفاع کیا ، لیکن گارڈین نے اب اطلاع دی ہے کہ - کیونکہ محافظوں کے پاس مناسب لائسنس کی کمی تھی - اب انہیں مجرمانہ الزامات کا سامنا کرنا پڑ سکتا ہے۔ بدھ کے روز ، مورٹن کاؤنٹی شیرف کے دفتر نے یہ عزم کیا کہ ریاست ڈاکوٹا ریاست میں سیکیورٹی کام کرنے کے لئے ڈوگ ہینڈلرز کو مناسب طور پر لائسنس نہیں دیا گیا ہے۔؟ €؟ اوہائیو میں مقیم فراسٹ کینلز کے مالک باب فراسٹ نے گارڈین کو بتایا ، "تمام مناسب پروٹوکول پہلے ہی مکمل ہوچکے ہیں۔ میں نے اگلے دن اپنے لڑکوں کو باہر نکالا کیونکہ ہم ان مظاہرین کے ساتھ جنگ ​​میں جانے کے لئے وہاں موجود نہیں تھے۔ فراسٹ نے اصرار کیا کہ اس نے واقعے کی تحقیقات کرنے والے حکام کے ساتھ تعاون کیا ہے لیکن شیریف کا محکمہ اس سے متفق نہیں ہے۔ مبینہ طور پر سرقہ کرنے والوں کی اطلاعات کے جواب میں ، ستمبر کے شروع میں سات ہینڈلر اور کتوں کو جائے وقوع پر تعینات کیا گیا تھا۔ لیکن ، گارڈین کے مطابق ، پولیس صرف دو افراد کی شناخت کرنے میں کامیاب ہے۔ شیرف کے محکمہ کا دعوی ہے کہ فراسٹ نے ضروری معلومات فراہم نہیں کی ہیں ، اور نامعلوم سیکیورٹی عہدیداروں نے رپورٹ میں بتایا ہے کہ سیکیورٹی کاموں کے لئے کتوں یا ہینڈلرز کو استعمال کرنے کا کوئی ارادہ نہیں تھا۔ تاہم ، احتجاج کے واقعات کی وجہ سے ، کتوں کو مظاہرین کو قابو میں رکھنے کی کوشش کے ایک طریقہ کے طور پر تعینات کیا گیا تھا۔ â € ؟؟ گارڈین کے حوالے سے ایک بیان میں ، مورٹن کاؤنٹی کے کیپٹن جے گروئیل نے کہا ، "اگرچہ سکیورٹی ملازمین کی فہرستیں فراہم کی گئیں ہیں ، لیکن اس بات کی تصدیق کرنے کا کوئی طریقہ نہیں ہے کہ فہرست درست ہے یا ناموں کو جان بوجھ کر روکا گیا ہے۔" € ؟؟ پانی کے محافظ ، اس دوران ، غیر قانونی طور پر غیر متناسب ریاستی تشدد â € € اور ان کے حقوق کو استعمال کرنے کے الزام میں گرفتار ہونے کے بعد کتے کے کینالوں میں سزا دینے کے لئے سراسر ناجائز ، بے احترام اور توہین آمیز سلوک سے نمٹنے کے لئے چھوڑ دیا گیا ہے۔ جیسا کہ لاکوٹا کنٹری ٹائمز کے ایڈیٹر ، برینڈن ایکوفی نے جمعرات کے روز ایک ادارتی مضمون میں لکھا ، مورٹن کاؤنٹی لاء انفورسمنٹ کے ذریعہ گذشتہ کئی مہینوں کے دوران نظربندوں کے ساتھ بدسلوکی سے امریکی آئین کی ضمانت ہر حد سے تجاوز کرگئی ہے۔ پولیس کے ذریعہ آبی محافظوں کو پابند سلاسل کیا گیا ہے۔ بدعنوانی کے جرائم کے لئے لوگوں کو ان کی جیل میں کھینچ کر چھین لیا جاتا ہے اور ان کے ساتھ بدسلوکی کی جارہی ہے۔ اور پولیس نے محافظ کیمپوں پر ڈرون کے ذریعہ بڑے پیمانے پر نگرانی کے استعمال کو استعمال کیا ہے۔ یہ شمالی ڈکوٹا ہے۔ کلیئر برنیش
