# Supplementary material for: Supervised ensemble learning methods towards automatically filtering Urdu fake news within social media
Source: PeerJ Comput Sci. 2021 Mar 9;7:e425. doi: 10.7717/peerj-cs.425 (PMC7959660; doi:10.7717/peerj-cs.425)
Supplement: Supplemental Information 1 — News articles are in the .txt file format to read and process by machine learning code. [file peerj-cs-07-425-s001.zip › UFN/0/236.txt]

آپ ایک ہی وقت میں ایلیٹسٹ اور استثنیٰ ہونے کی وجہ سے گھیر نہیں ہو سکتے - بذریعہ جوآن واش / फिल्مفرکشن ڈاٹ آرگنائزیشن کا دعویٰ نہیں کرسکتا جبکہ اسی وقت اشرافیہ اور خارج ہونے کی وجہ سے۔ ہر ایک heteronormativity ، heterosexism ، cisgendered ، cissexism یا بہت سے نئے دور کی شرائط کا کیا مطلب نہیں پوشیدہ ہے۔ آپ لوگوں کو اس جگہ پر نہ جانے کی وجہ سے لکھ نہیں سکتے ہیں جہاں آپ موجود ہیں یا اپنے عقائد کا مشورہ دیتے ہیں۔ چوراہی ہونے کا مطلب لوگوں سے محبت اور ان کی حمایت کرنا ہے جہاں وہ ہیں اور انٹرسٹیکل سوشل انصاف کے بارے میں بہتر تفہیم حاصل کرنے میں ان کی کوششوں میں ان کی مدد کرتے ہیں۔ اگرچہ کام آخر کار فرد پر پڑتا ہے / تحقیق کریں کہ ایک بار جب آپ انھیں روشن کریں گے ، تو آپ ایسا نہیں کرسکتے ہیں اگر آپ ان کو جاہل ہونے کی وجہ سے مار دیتے ہیں۔ اگر آپ لوگوں سے ملنے کے لئے تیار نہیں ہیں جہاں وہ موجود ہیں تو آپ کو باہمی تعل .ق نہیں دیا جارہا ہے ، آپ گدی بن رہے ہیں۔ اس کام کو ایک انتساب غیر غیر تجارتی - شیئرآلک 4 کے تحت لائسنس دیا گیا ہے۔
