# Supplementary material for: Supervised ensemble learning methods towards automatically filtering Urdu fake news within social media
Source: PeerJ Comput Sci. 2021 Mar 9;7:e425. doi: 10.7717/peerj-cs.425 (PMC7959660; doi:10.7717/peerj-cs.425)
Supplement: Supplemental Information 1 — News articles are in the .txt file format to read and process by machine learning code. [file peerj-cs-07-425-s001.zip › UFN/0/237.txt]

دنیا ایک صدی کے واقعے میں ایک دفعہ ایک سانس لینے کا مشاہدہ کرنے والی ہے - 31 گولڈ ، کے ڈبلیو این کنگ ورلڈ نیوز ایک تاریخی انتخابات اور عالمی منڈیوں میں انتشار کی لہروں پر ، دنیا ایک صدی کے ایک واقعے میں ایک بار دم توڑنے والی ہے۔ اسٹیفن لیب کی حیرت انگیز تبدیلیوں کی توقع: ڈونلڈ ٹرمپ کی فتح نے دہائیوں کے دوران بازاروں میں کچھ انتہائی ہنگامہ خیز کارروائی کو جنم دیا - کچھ اقدامات کے ذریعہ جس کا اطلاق 2008â کے مقابلے میں کہیں زیادہ انتہائی تھا۔ اہم € out یہ معلوم کرنے کے لئے کہ کون سی کمپنی سیارے پر سونے کی کانیں پیدا کرنے والے اعلی درجے میں سے ایک بننے کے لئے تیار ہے اور یہ دنیا میں دھاتوں کی سرمایہ کاری کے سب سے بڑے مواقع میں سے ایک ہے یہاں یا نیچے کلک کریں: سپانسرڈ اس بات پر بہت کم شک ہے کہ مارکیٹ اشارہ کررہی ہے آگے بڑی تبدیلیاں. یہ لگ بھگ یقینی طور پر مارکیٹ لیڈر شپ میں تبدیلی ، بگ کیپ ہائی ٹیک اسٹاک سے لے کر دھاتی کان کنوں وغیرہ کی حد سے زیادہ ثابت ہوں گے ، یہ مارکیٹ کی مجموعی سمت میں الٹ سے زیادہ ہوں گے۔ بیل سے برداشت کرو۔ بلکہ مارکیٹ ہمیں دنیا کی معیشت کی پوری نوعیت میں حیرت انگیز تبدیلیوں کی توقع کرنے کے لئے کہہ رہی ہے۔ اور سارے سرمایہ کاروں کو سننا چاہئے۔ ٹرمپ جیت نے ابتدائی طور پر عالمی مارکیٹوں کو جھٹکا دیا ہے اس ماضی کے تاریخی ہفتہ کا جائزہ لیں۔ منگل کی رات اور بدھ کی صبح کے طور پر جیسے ہی ٹرمپ کی فتح ہمیشہ واضح ہوگئی ، اسٹاک فیوچر مزید اور مزید سرخ رنگ میں گرا اور ان کی کم پر 5 فیصد نیچے رہا۔ سونے کی ریلی نکلی اور اس کی بلندی پر یہ 5 فیصد تک بڑھ گئی۔ پھر لگ رہا تھا کہ قریب قریب تمام سرمایہ کاروں کو ایک ہی وقت میں یہ محسوس ہوا کہ ٹرمپ کے مزاج کے بارے میں آپ نے جو کچھ بھی سوچا ، اس کا عوامی پیغام اس دن کو لے کر آیا تھا۔ اس کی معاشی پالیسیاں نشوونما پر مبنی ہوں گی۔ موسمیاتی تبدیلی سے لے کر مالی ضابطہ تک ، نمو میں آنے والی تمام رکاوٹوں کو ختم کردیا جائے گا۔ اور اس کا جائداد غیر منقولہ پس منظر ، بیعانہ اسے تھوڑا نہیں ڈرا. بنیادی ڈھانچے کے بڑے منصوبوں ، ٹیکسوں میں کٹوتی ، کم ضابطہ کاری اور فیڈ کی مجبوری کے نتیجے میں 180 ڈگری کا رخ ہوا۔ اسٹاک موجود تھا ، بانڈز اور ڈیفلیشن آؤٹ۔ مستحکم نمو ختم ہوچکی ہے ، مستعدی چکروں میں اضافے کا عمل جاری تھا۔ یہ ایک ایسا رجحان تھا جو وسط سال سے گرفت حاصل کرنے کی کوشش کر رہا تھا ، لیکن ٹرمپ کی فتح نے معاہدے پر بڑے وقت مہر ثبت کردی۔ نیچے دیئے گئے چارٹ پر ایک نظر ڈالیں۔ ایٹر چارٹ آف کیٹرپلر ، فیس بک ، ایمیزون ، ریو ٹینٹو چار بڑی کمپنیوں نے انتخابات کے بعد ڈرامائی طور پر موڑ دیا۔ فیس بک اور ایمیزون بڑھتی ہوئی مارکیٹ کے خلاف ڈوب گئے ، جبکہ ریو ، دنیا کی سب سے بڑی اجناس پیدا کرنے والی کمپنیوں میں سے ایک ، اور کیٹرپلر ، جو زمین کو چلانے والی سب سے بڑی کمپنی کے طور پر انفراسٹرکچر اور کان کنی تک بہت فائدہ اٹھا رہی ہے۔ زیادہ تر اجناس کا معاملہ کاپر کا ہفتہ وار فائدہ اب تک کا سب سے بڑا فائدہ تھا۔ اور اکتوبر کے آخر میں اس کے نچلے حصے سے ، جب ٹرمپ نے انتخابات میں کامیابی حاصل کرنا شروع کی ، تانبا 15 فیصد بڑھ گئے۔ سونے سکے کا دوسرا رخ تھا۔ منگل کی شام اور بدھ کی صبح 5 فیصد اضافے کے بعد ، مڈاس دھات دم ہو گئی اور ہفتے کو تقریبا 5 فیصد نیچے گر گیا۔ بانڈ کی پیداوار میں اضافے اور مضبوط ہتھیاروں پر ، اگر آپ چاہتے ہیں تو زوال کا الزام لگائیں۔ لیکن جیسا کہ میں نے اوپر کہا ، مارکیٹ کی ڈرامائی چالیں مارکیٹ کی قیادت میں نسبتا short قلیل مدتی تبدیلیوں سے کہیں زیادہ ہیں۔ ریکارڈ کے مطابق ، سونا مارکیٹ میں ہمیشہ ہنگامہ آرائی کے آغاز پر پڑتا ہے کیونکہ سرمایہ کار نئے قائدین پر سوار ہونے کے لئے رقم جمع کرتے ہیں۔ اور جب سوئچ میں سرمایہ کار شامل ہوتے ہیں تو انفلیشن کے خدشات کو ختم کرتے ہیں اور ان کی جگہ ترقی کے جوش و خروش سے لیتے ہیں ، اسی وجہ سے ابتدائی طور پر سونے کو سردی میں چھوڑ دیا گیا تھا۔ ہم ایک صدی کے واقعہ میں ایک بار گواہ دینے کے بارے میں ہیں لیکن اس سے بڑی حقیقت کو مبہم کرنے کی اجازت نہیں ہے۔ اگرچہ سونے آنے والے دنوں اور ہفتوں میں تھوڑا سا اور گر سکتا ہے ، لیکن اگلی ایکٹ کے لئے میز ایک بڑے پیمانے پر - شاید ایک صدی میں ایک صدی کے بعد - دھات میں بیل منڈی میں رکھی گئی ہے ، کیونکہ اجناس کی قلت مجبور ہے۔ اس کے مرکز میں سونے کے ساتھ ایک نئے مالیاتی نظام میں دنیا. انفراسٹرکچر کے بارے میں امریکہ کے منصوبوں کا امکان یوروپی یونین کے اندر بھی اسی طرح کی کوششوں کے بعد ہوگا ، اگرچہ اس میں کوئی شک نہیں کہ ہچکچاہٹ اور تعطل کے ساتھ۔ لیکن یوروپی یونین برقرار رہنے کا واحد طریقہ یہ ہے کہ اگر اس نے ترقی پیدا کرنا شروع کردی۔ یہاں تک کہ اگر میرکل اقتدار پر قابض ہے ، تو ہم سمجھتے ہیں کہ یورپ اس سمت میں آگے بڑھ جائے گا ، جس کا مطلب ہے بنیادی ڈھانچے پر خرچ کرنا۔ اور اگر میرکل کو شکست ہوئی ہے یا نہیں چلتا ہے تو ، یورپ میں بنیادی ڈھانچے کا ایک بڑا دھکا اس سے بھی بڑا شرط بن جاتا ہے۔ لیکن اس سے بھی زیادہ اہم بات یہ ہے کہ انفراسٹرکچر پر مشرق خرچ کرے گی۔ ٹرمپ دھماکے سے قبل ہی اس طرح کے اخراجات اجناس میں اضافے کا سبب بن چکے ہیں۔ یوروپ کی بات کریں تو ، اس براعظم کا سب سے بڑا انفراسٹرکچر پروجیکٹ مارشل پلان تھا ، جس نے دوسری جنگ عظیم کے بعد جنگ سے متاثرہ ممالک کی معیشتوں کی تشکیل میں مدد کی ، اس عمل میں امریکی بڑے تجارتی شراکت داروں کو منظوری دی گئی۔ بہت سے لوگ اب بھی اس منصوبے کی وسعت پر حیرت سے بات کرتے ہیں۔ چینی ینالاگ ، جس کے بارے میں میں بہت زیادہ بات کرتا ہوں ، ون بیلٹ ، ون روڈ (او بی او آر) یا سلک روڈ پہل کے نام سے جاتا ہے۔ جسے بھی آپ کہتے ہیں ، یہ مارشل پلان کے سائز سے 12 گنا سائز کے مطابق ، بڑے پیمانے پر ہے۔ اس کا ہدف 60 سے زیادہ ممالک کو جوڑنا ہے ، جن میں ایک ساتھ 4.4 بلین باشندے ہیں اور اس وقت دنیا کی معیشت کا 40 فیصد حصہ ہے۔ اور OBOR مشرق میں ترقی کا صرف آغاز ہے۔ او بی او آر اور اس سے جاری معاشی سرگرمی چین کی ترقی کو عالمی معیشت پر پڑنے والے اثرات کو پوری طرح سے کم کردے گی۔ چین آج تقریبا تمام بڑی اشیاء کا سب سے بڑا صارف ہے۔ چینی کھپت کو آج کئی گنا بڑھائیں اور آپ کو پچھلے ہفتہ کی بے مثال اسٹاک مارکیٹ میں ہنگامہ آرائی کا طویل مدتی پیغام ملتا ہے۔ زگ اور زگ کے ساتھ ، مستقبل کے لئے مستقبل میں مارکیٹ اشیا میں صرف ایک معمولی بیل مارکیٹ کی قیمت نہیں لگائے گی ، جس میں مانگ عارضی طور پر رسد سے کہیں زیادہ ہے ، لیکن تانبے سے زنک تک بنیادی سامان میں بنیادی قلت پر مبنی ایک بیل مارکیٹ ہے۔ جیواشم ایندھن کو عملی طور پر تمام اشیاء کے ل a ایک ہنگامہ کھڑا ہوگا ، یہاں تک کہ نسبتا p بہت زیادہ ، چونکہ توانائی کے نئے وسائل پر انحصار کرتے ہوئے دنیا کی تعمیر کے لئے سب کی ضرورت ہوگی۔ جیسا کہ میں نے پہلے بھی یہ استدلال کیا ہے ، ایک بار جب آپ میں بنیادی قلت پیدا ہوجائے تو ، شاید مالیاتی نظام کو کاغذ سے سونے میں بدلنے میں بہت دیر ہوجائے گی۔ تبدیل کرنے کا وقت اس وقت ہے جب یہ قلتوں کو مد نظر رکھا جائے۔ اس ہفتے ہم نے جو دیکھا وہ پہلی نشانی تھی کہ یہ نئی دنیا واقعتا، نظر کے اندر ہے۔ 50 ٹریلین ڈالر کا پراجیکٹ اور نیا مالیاتی آرڈر آپ کو آگے آنے والے واقعات کا ایک خاص ذائقہ دینے کے ل as ، کیونکہ امریکہ اپنے گرتے ہوئے پلوں ، اس کے قدیم پانی کے پائپوں ، اس کی شاہراہوں ، اور بجلی کے گرڈ کی مرمت کے لئے شاید ایک ٹریلین ڈالر خرچ کرے گا ، چین اس میں اضافہ کرے گا بجلی پیدا کرنے کے ل to اس کی گنجائش میں 31 فیصد نیز الٹرا ہائی وولٹیج گرڈ (سپر کمپیوٹر کے ساتھ ایک اور علاقہ ، جس میں چین دنیا کی رہنمائی کرتا ہے) جو چین کو بجلی پیدا کرنے کی اجازت دیتا ہے وہ جرمنی سے جاپان تک ہندوستان تک منتقل کر سکتا ہے۔ بجلی سے چلنے والی کاروں کو بجلی بنانے اور گھنے شہری علاقوں میں روشنی کی فراہمی کے لئے اس بجلی کی ضرورت ہوگی جو ابھی باقی ہے۔ چینی سرکاری اسٹیٹ گرڈ کے ایک ایگزیکٹو نائب صدر وانگ من نے کہا ہے کہ الٹرا ہائی وولٹیج پاور نیٹ ورک 2050 تک پوری شاہراہ ریشم کو جوڑ سکتا ہے۔ قیمت کا تخمینہ وہ 50 ٹریلین ڈالر ہے جو کہ ایک ٹریلین ڈالر سے بھی زیادہ ہے سال لیکن ڈالر میں اس کے بارے میں بات کرنا گمراہ کن ہے ، بے شک ، بے معنی ہے۔ چونکہ اجناس کی تکلیف بڑھتی ہے ، وہ ڈالر کے لئے بالکل بھی دستیاب نہیں ہوں گے۔ ایک نیا مالیاتی آرڈر۔ سونا اور سونا درج کریں۔ میں 2050 کے آس پاس ہونے کی توقع نہیں کروں گا۔ لیکن اس سے پہلے ، جیسا کہ گذشتہ ہفتے مارکیٹ کے ذریعہ اشارہ کیا گیا ہے ، ہم مشرقی ترقی اور سونے پر مبنی نیا مالیاتی نظام دیکھنے کے تمام امکانات دیکھ رہے ہیں جو آنے والے برسوں تک معاشی اور سماجی و سیاسی کہانوں کی حیثیت سے ابھرے گا۔ â € ؟؟ *** کے ڈبلیو این نے اب سیٹی بلور اینڈریو میگویئر کے ساتھ غیر معمولی کے ڈبلیو این آڈیو انٹرویو جاری کیا ہے ، جہاں وہ سونے اور چاندی کے ٹکڑے ٹکڑے کرنے کے بارے میں گفتگو کرتا ہے ، کہ کس قدر بڑی خودمختار تھوک بولیاں لگتی ہیں ، اور بہت کچھ ، اور آپ اسے یہاں کلک کرکے سن سکتے ہیں۔ یا نیچے تصویر پر۔ *** بھی صرف جاری: سیٹی بنانے والا اینڈریو مگویر - یہ وہ ہے جو کمرشل بینک والے سونے کی منڈی میں شامل ہیں یہاں کلک کریں۔ King by 2015 از کنگ ورلڈ نیوزÂ®۔ جملہ حقوق محفوظ ہیں. یہ مواد شائع ، نشر ، دوبارہ لکھا یا دوبارہ تقسیم نہیں کیا جاسکتا ہے۔ تاہم ، مضامین سے براہ راست جڑنے کی اجازت اور حوصلہ افزائی کی جاتی ہے۔ مصنف کے بارے میں â € ؟؟ *** کے ڈبلیو این نے اب سیٹی بلور اینڈریو میگویئر کے ساتھ غیر معمولی کے ڈبلیو این آڈیو انٹرویو جاری کیا ہے ، جہاں وہ سونے اور چاندی کے ٹکڑے ٹکڑے کرنے کے بارے میں گفتگو کرتا ہے ، کہ کس قدر بڑی خودمختار تھوک بولیاں لگتی ہیں ، اور بہت کچھ ، اور آپ اسے یہاں کلک کرکے سن سکتے ہیں۔ یا نیچے تصویر پر۔ *** بھی صرف جاری: سیٹی بنانے والا اینڈریو مگویر - یہ وہ ہے جو کمرشل بینک والے سونے کی منڈی میں شامل ہیں یہاں کلک کریں۔ King by 2015 از کنگ ورلڈ نیوزÂ®۔ جملہ حقوق محفوظ ہیں. یہ مواد شائع ، نشر ، دوبارہ لکھا یا دوبارہ تقسیم نہیں کیا جاسکتا ہے۔ تاہم ، مضامین سے براہ راست جڑنے کی اجازت اور حوصلہ افزائی کی جاتی ہے۔ مصنف کے بارے میں â € ؟؟ *** کے ڈبلیو این نے اب سیٹی بلور اینڈریو میگویئر کے ساتھ غیر معمولی کے ڈبلیو این آڈیو انٹرویو جاری کیا ہے ، جہاں وہ سونے اور چاندی کے ٹکڑے ٹکڑے کرنے کے بارے میں گفتگو کرتا ہے ، کہ کس قدر بڑی خودمختار تھوک بولیاں لگتی ہیں ، اور بہت کچھ ، اور آپ اسے یہاں کلک کرکے سن سکتے ہیں۔ یا نیچے تصویر پر۔ *** بھی صرف جاری: سیٹی بنانے والا اینڈریو مگویر - یہ وہ ہے جو کمرشل بینک والے سونے کی منڈی میں شامل ہیں یہاں کلک کریں۔ King by 2015 از کنگ ورلڈ نیوزÂ®۔ جملہ حقوق محفوظ ہیں. یہ مواد شائع ، نشر ، دوبارہ لکھا یا دوبارہ تقسیم نہیں کیا جاسکتا ہے۔ تاہم ، مضامین سے براہ راست جڑنے کی اجازت اور حوصلہ افزائی کی جاتی ہے۔ مصنف کے بارے میں اور آپ اسے یہاں کلک کرکے یا نیچے کی شبیہہ پر سن سکتے ہیں۔ *** بھی صرف جاری: سیٹی بنانے والا اینڈریو مگویر - یہ وہ ہے جو کمرشل بینک والے سونے کی منڈی میں شامل ہیں یہاں کلک کریں۔ King by 2015 از کنگ ورلڈ نیوزÂ®۔ جملہ حقوق محفوظ ہیں. یہ مواد شائع ، نشر ، دوبارہ لکھا یا دوبارہ تقسیم نہیں کیا جاسکتا ہے۔ تاہم ، مضامین سے براہ راست جڑنے کی اجازت اور حوصلہ افزائی کی جاتی ہے۔ مصنف کے بارے میں اور آپ اسے یہاں کلک کرکے یا نیچے کی شبیہہ پر سن سکتے ہیں۔ *** بھی صرف جاری: سیٹی بنانے والا اینڈریو مگویر - یہ وہ ہے جو کمرشل بینک والے سونے کی منڈی میں شامل ہیں یہاں کلک کریں۔ King by 2015 از کنگ ورلڈ نیوزÂ®۔ جملہ حقوق محفوظ ہیں. یہ مواد شائع ، نشر ، دوبارہ لکھا یا دوبارہ تقسیم نہیں کیا جاسکتا ہے۔ تاہم ، مضامین سے براہ راست جڑنے کی اجازت اور حوصلہ افزائی کی جاتی ہے۔ مصنف کے بارے میں
