# Supplementary material for: Supervised ensemble learning methods towards automatically filtering Urdu fake news within social media
Source: PeerJ Comput Sci. 2021 Mar 9;7:e425. doi: 10.7717/peerj-cs.425 (PMC7959660; doi:10.7717/peerj-cs.425)
Supplement: Supplemental Information 1 — News articles are in the .txt file format to read and process by machine learning code. [file peerj-cs-07-425-s001.zip › UFN/0/238.txt]

حرام تاریخ خفیہ مصریات بے نقاب! - حرام تاریخ خفیہ مصریات بے نقاب! # گرے 0 انھوں نے چار ہزار سال پہلے گیزا قدیم مصریوں کے اسفنکس کو تعمیر کیا تھا ، اور یہ بڑی عمر کی نامعلوم تہذیب کا ذمہ دار ہے؟ ہم بنی نوع انسان کی تاریخ کے بارے میں کیا جانتے ہیں؟ ٹیگز
