# Supplementary material for: Supervised ensemble learning methods towards automatically filtering Urdu fake news within social media
Source: PeerJ Comput Sci. 2021 Mar 9;7:e425. doi: 10.7717/peerj-cs.425 (PMC7959660; doi:10.7717/peerj-cs.425)
Supplement: Supplemental Information 1 — News articles are in the .txt file format to read and process by machine learning code. [file peerj-cs-07-425-s001.zip › UFN/0/239.txt]

امریکی پبلک ان کی حکومت کے محدود کام کے ساتھ کوئی طویل عرصہ تک معاملت نہیں کرسکتا ہے۔ - ہوم € C اقتصادی € º P امریکی پبلک ان کی حکومت کی محدود کارروائی کے ساتھ زیادہ طویل عرصے سے نمٹنے نہیں کرسکتا ہے۔ امریکی پبلک کی طرف سے اس وفاقی حکومت کے 10 / فروری کے محدود معاہدے کے ساتھ کوئی طویل عرصہ نہیں نمٹ سکتا ہے۔ حکومت واقعتا the گذشتہ چند دہائیوں سے گیند چھوڑ رہی ہے۔ بار بار وہ یہ ثابت کرتے ہیں کہ وہ مکمل طور پر ناقابل اعتبار ہیں اور انہیں ریاستہائے متحدہ کے بہترین مفادات کے بارے میں کوئی پرواہ نہیں ہے۔ چونکہ وکی لیکس کے حالیہ ای میلز ایک شکوک و شبہات کے سوا ثابت ہوئے ہیں ، وفاقی حکومت کے اندر اقتدار کے عہدوں پر فائز افراد کارپوریشنوں کی ملکیت ہیں جو انفرادی آزادی پر مالی فائدہ اٹھانا جاری رکھے ہوئے ہیں۔ یہ ایک خوفناک حقیقت ہے ، لیکن اب اس کی تردید نہیں کریں گی۔ بدقسمتی سے یہی معاملہ امریکیوں نے کئی دہائیوں سے کیا ہے۔ اس کے بارے میں اب تک کچھ نہیں کیا گیا ہے کیونکہ امریکی عوام کو ایسا لگا جیسے ایسا کرنے کے لئے وہ کچھ نہیں کرسکتے ہیں۔ تاہم ، ایسا لگتا ہے گویا ہم نے حال ہی میں اس مقام کو حاصل کرلیا ہے جہاں ہم اب اپنی حکومت کی بدعنوانیوں کا مقابلہ کرنے کو تیار نہیں ہیں۔ ڈیلی شیپل پر شائع ہونے والے ایک مضمون میں ، چارلس ہیو اسمتھ لکھتے ہیں کہ حکمران طبقہ کئی دہائیوں سے 95٪ کو بانس بیزول ، کنڈوب اور گمراہ کر رہا ہے ، لیکن ان کی سیاسی قانونی حیثیت کا اڑا ہوا چہرہ تمام کشتیوں کو اٹھاتا ہے۔ wide کھلی کچل پڑ چکی ہے ، اور ظلم ، لوٹ مار اور پروپیگنڈے کی مشینری اب ہر ایک کو نظر آرہی ہے جسے اپنی آنکھیں ڈھانپنے کے لئے ادا نہیں کیا جا رہا ہے۔ تو پھر اس احساس کا مطلب امریکہ کے مستقبل کے لئے کیا ہے؟ امید ہے کہ ہمارا باقی ملک جاگتے رہیں گے اور حق کی طرف آنکھیں کھولیں گے۔ عوام جب تک وفاقی حکومت کے سلسلے میں سچائی کے اعتراف سے گریز کریں گے ، امریکی عوام پر ان کا کنٹرول جتنا طویل رہے گا۔ ایسے وقت کے دوران جب ہماری انفرادی آزادیاں ہر روز نشانہ بنتی ہیں ، یہ پیغام بھیجنے کے علاوہ کوئی اور اہم بات نہیں ہے کہ ہم اپنی زندگیوں پر قابو پالیں۔ یقینا ، انتقامی کارروائی کے لئے تیاری کرنا بھی انتہائی ضروری ہے۔ یہ وہ لوگ ہیں جن کا سارا وجود آبادی پر قابو پانے کے قابل گھومتا ہے۔ وہ غالبا. لڑائی کے بغیر نیچے نہیں جانے والے ہیں۔ جب ہم بڑے پیمانے پر ان کی بدعنوانی کو مسترد کرنا شروع کردیں گے تو ، وہ واضح الفاظ میں خاموش رہنے کے لئے ان کی طاقت میں ہر ممکن کوشش کریں گے۔ آپ بحث کر سکتے ہیں کہ یہ سوشل میڈیا کے حوالے سے شروع ہوچکا ہے۔ اظہار کی دوسری شکلیں شاید اگلی ہیں۔ بڑی بڑی حکومتوں کے مقابلے میں انسانی جانوں کی قیمت زیادہ ہونی چاہئے۔ اب وقت آگیا ہے کہ ہم سب کو اس بات کا احساس ہے اور ہم سب کو غلام بنانے کے عالمی اشرافیہ کے منصوبوں کو مکمل طور پر مسترد کرتے ہیں۔ ہماری زندگی بہت اچھی طرح سے اس پر منحصر ہوسکتی ہے۔ نیویگیشن پوسٹ کریں
