# Supplementary material for: Supervised ensemble learning methods towards automatically filtering Urdu fake news within social media
Source: PeerJ Comput Sci. 2021 Mar 9;7:e425. doi: 10.7717/peerj-cs.425 (PMC7959660; doi:10.7717/peerj-cs.425)
Supplement: Supplemental Information 1 — News articles are in the .txt file format to read and process by machine learning code. [file peerj-cs-07-425-s001.zip › UFN/0/24.txt]

"وہ نہیں جانتا تھا کہ لڑکا زیادتی کا نشانہ نہیں بننا چاہتا تھا" عدالت نے مسلمان تارکین وطن بچوں پر جنسی زیادتی کا الزام خارج کردیا اور جرمن صدمے میں ہیں - انڈرا وارننگ کے ذریعہ واقعی ایک حیران کن موڑ میں ، سپرٹیم کورٹ نے فیصلہ کیا کہ بوڑھا عراقی شخص کو احساس نہیں ہوسکتا ہے کہ وہ 10 سالہ شخص اس کے ساتھ جنسی استحصال نہیں کرنا چاہتا تھا۔ 20 سالہ عامر ، گزشتہ سال دسمبر میں آسٹریا کے دارالحکومت ویانا میں تھیریسئن آباد پول کا دورہ کر رہے تھے تاکہ انضمام کی حوصلہ افزائی کی جاسکے۔ جب وہ نوجوان شاورز پر گیا تو ، عامر اے مبینہ طور پر اس کے پیچھے آگئے ، اسے ٹوائلٹ کیوبیکل میں دھکیل دیا ، اور اسے جنسی تشدد کا نشانہ بنایا۔ حملے کے بعد ، ملزم ریپسٹ پول میں واپس آیا اور ڈائیونگ بورڈ پر پریکٹس کر رہا تھا جب پولیس پہنچی تو 10 سالہ بچے نے لائف گارڈ کے ساتھ الارم اٹھایا۔ بچے کو شدید مقعد کی چوٹیں آئیں جس کا علاج مقامی بچوں کے اسپتال میں ہونا پڑا ، اور اب بھی بعد میں ٹرامیٹک تناؤ کی خرابی سے دوچار ہے۔ پولیس انٹرویو میں ، عامر اے نے جرم کا اعتراف کیا۔ افسران کو یہ واقعہ بتانا ایک "جنسی ہنگامی صورتحال" تھا ، کیوں کہ اس کی اہلیہ عراق میں ہی رہ چکی تھی اور اس نے چار مہینوں میں جنسی زیادتی نہیں کی تھی؟ ایک عدالت نے عامر کو ایک نابالغ کے ساتھ سنگین جنسی زیادتی اور عصمت دری کا مرتکب پایا اور اسے چھ سال قید کی سزا سنائی۔ تاہم ، میں
