# Supplementary material for: Supervised ensemble learning methods towards automatically filtering Urdu fake news within social media
Source: PeerJ Comput Sci. 2021 Mar 9;7:e425. doi: 10.7717/peerj-cs.425 (PMC7959660; doi:10.7717/peerj-cs.425)
Supplement: Supplemental Information 1 — News articles are in the .txt file format to read and process by machine learning code. [file peerj-cs-07-425-s001.zip › UFN/0/240.txt]

اوبا پر اعتبار نہیں کرسکتے ہیں! بیمار چیز کو دیکھو جس نے ٹرمپ کو پیٹھ میں چھڑا لیا تھا ... * لیبرٹی رائٹرز نیوز - پیرس سویڈے کی یہ کہانی۔ صدر اوباما ٹرمپ کی پیٹھ میں وار کرنے کی تیاری کر رہے ہیں۔ کینیڈا میں امریکی سفیر کے مطابق ، وہ اپنا سارا وقت ٹی پی پی کو کانگریس کے ذریعے آگے بڑھانے کے لئے استعمال کررہے ہیں۔ *** اب اوباما کو دیکھو !! دیکھو اوباما کام کر رہے ہیں۔ جب آپ کے پاس کرنے کا سامان تھا تو آپ کا گدا کہاں تھا؟ یہاں اوبامہ کا عام کام کا دن ہے۔ اوباما نے اب تاریخ کے کسی بھی دوسرے صدر کے مقابلے میں زیادہ وقت گولفنگ میں صرف کیا ہے اور اب وہ اپنی صدارت سے محروم ہونے والے ہیں اور وہ ایک ایسا بل پاس کرنے کے لئے کوشاں ہیں جس سے امریکہ تباہ ہوجائے گا۔ ہلیری کلنٹن اور ڈونلڈ ٹرمپ دونوں ہی ٹی پی پی کی مخالفت کرتے ہیں اور یہ دنیا کی معیشت کا 40٪ حصہ بنائے گی۔ محب وطن! ہم محض اس معاہدے کو نہیں جانے دے سکتے ہیں۔ کینیڈا کے پریس کے مطابق کینیڈا میں امریکی سفیر نے کہا ہے کہ اوباما ٹرمپ کے اقتدار سنبھالنے سے پہلے #TPP کو منظور کرنے کے لئے زور دیں گے۔ یہ کارپوریٹ پیسہ ہڑپ ہے۔ اس سے اس ملک میں دولت کا فرق دور نہیں ہوگا۔ اس میں اضافہ ہوگا۔ *** اس مضمون کو 1 لاکھ بار شیئر کریں ، آپ سب! ہم اوباما کو اپنی پوری صدارت کے سب سے بڑے چوری سے دور نہیں ہونے دے سکتے ہیں۔ ٹرمپ کو اس بارے میں جاننے کی ضرورت ہے۔ اسے اس کو روکنے کی ضرورت ہے۔ اس کو بانٹیں کہ یہ ٹرپ اسے دیکھ سکتا ہے۔ اگر آپ کو اس ملک سے پیار ہے تو ذیل میں تبصرہ € â THE عالمیوں کے ساتھ نیچے! â €. (h / t ہفنگٹن پوسٹ کینیڈا) (جانٹھن ارنسٹ کی عنوانی تصویر) پڑھنے کا شکریہ۔
