# Supplementary material for: Supervised ensemble learning methods towards automatically filtering Urdu fake news within social media
Source: PeerJ Comput Sci. 2021 Mar 9;7:e425. doi: 10.7717/peerj-cs.425 (PMC7959660; doi:10.7717/peerj-cs.425)
Supplement: Supplemental Information 1 — News articles are in the .txt file format to read and process by machine learning code. [file peerj-cs-07-425-s001.zip › UFN/0/241.txt]

کیا جزیرہ نما کوریا پر ایٹمی جنگ چھڑ سکتی ہے؟ - کیا جزیرہ نما کوریا پر ایٹمی جنگ چھڑ سکتی ہے؟ 02.11.2016 پرنٹ ورژن فونٹ سائز کیا چین پیانگ یانگ کی حمایت کرتا ہے؟ کیا جمہوریہ عوامی جمہوریہ کوریا اور امریکہ کے مابین ممکنہ تنازعہ میں چینی مداخلت کرسکتے ہیں؟ انسٹی ٹیوٹ آف فار ایسٹ میں سینٹر فار کورین اسٹڈیز کے سینئر آفیسر ، ییوجینی کم نے ، پراڈا ڈاٹ آر یو کو ایک انٹرویو دیا ، جس میں ہم نے شمالی کوریا کے جوہری پروگرام اور جنوب مشرقی ایشیاء کے نامعلوم ہونے کے امکان کے بارے میں بات کی۔ "شمالی کوریا متعدد طریقوں سے ایک بند اور بہت کم جانا جاتا ملک ہے۔ پھر بھی ، جوہری خطرے کا سوال کس نے اٹھایا؟ آخر کار ، جنوبی کوریا میں امریکی ایٹم بم موجود ہیں۔" چین حالیہ برسوں کے دوران اس میں سرگرم عمل رہا ہے ، لیکن کسی کو بھی اس کو زیادہ اہمیت نہیں دینی چاہئے۔ چھ فریقوں کی بات چیت کا مینڈیٹ جزیرہ نما کوریا کے انکار کے بارے میں تھا۔ سوال صرف شمالی کوریا میں جوہری ہتھیاروں کے خاتمے کا نہیں ہے۔ کسی کو جنوبی کوریا سے امریکی جوہری بم ہٹانا چاہئے اور جزوی نما کوریا میں کسی بھی قسم کے جوہری ہتھیاروں کے ظاہر ہونے کے امکان کو خارج کردینا چاہئے۔ "جوہری ہتھیاروں والی امریکی ایٹمی طاقت سے چلنے والی آبدوزیں ، جوہری ہتھیاروں والی امریکی طیارہ بردار بحری جہاز اور جوہری ہتھیاروں والے امریکی طیارے جنوبی کوریا میں جوہری سے پاک زون کی حکومت کی خلاف ورزی کرتے ہیں۔ گوا کے اعلامیہ پر دیکھیں جس پر روس ، چین کے رہنماؤں نے دستخط کیے تھے۔ ، ہندوستان ، برازیل اور جنوبی افریقہ۔ اس طویل اعلان میں ایک سو سے زیادہ مضامین موجود ہیں ، لیکن اس میں شمالی کوریا کے جوہری مسئلے کے بارے میں کوئی لفظ نہیں ہے۔ برکس کے اعلامیے میں شمالی کوریا کے جوہری مسئلے کے بارے میں کچھ نہیں بتایا گیا ہے۔ لہذا ، پانچ ممالک کے رہنماؤں کو یقین نہیں ہے کہ شمالی کوریا اس مسئلے کا قصوروار ہے۔ "" ولادیمیر پوتن نے ایک بار کہا تھا کہ اگر اس ملک کے پاس ایٹمی بم ہے تو کوئی بھی کسی ملک کو ہاتھ نہیں لگائے گا۔ اگر اس کے پاس ایٹمی بم نہیں ہے تو ، اس ملک کو لیبیا کی قسمت کا سامنا کرنا پڑ سکتا ہے۔ شمالی کوریا کے بارے میں روس کا کیا موقف ہے؟ کیا روس شمالی کوریا کے پاس جوہری بم رکھنے کے حق کو تسلیم کرتا ہے؟ "" امریکیوں نے شمالی کوریا کو اس سے قطع نظر ایئر ڈیفنس سسٹم بھیج دیا ہوگا کہ اس سے قطع نظر کہ شمالی کوریا کے پاس اس طرح کے ہتھیار کیوں ہوں گے - جوہری یا نہیں۔ روس ان عظیم طاقتوں میں سے ایک ہے جن کے پاس جوہری ہتھیار ہیں ، لیکن روس جوہری ہتھیاروں کے پھیلاؤ میں دلچسپی نہیں رکھتا ہے۔ بلکل، روس دنیا میں نئی ​​جوہری طاقتوں کا ظہور دیکھنا پسند نہیں کرے گا۔ "اسی کے ساتھ ہی ، روس سمجھتا ہے کہ دوسرے ممالک کے پاس ایٹمی ہتھیار کیوں ہیں۔ روس ہمیشہ یہی کہتا ہے کہ تمام ممالک کو مساوی سلامتی کے مفادات سے آگے بڑھنا چاہئے۔ شمالی کوریا میں جوہری ہتھیاروں کی موجودگی پر امریکہ کو کیوں پریشان ہونا چاہئے؟ شمالی کوریا حملہ نہیں کرسکتا۔ اگر شمالی کوریا نے خلا میں میزائل داغے ہیں تو بھی اس کا مطلب یہ نہیں ہے کہ وہ میزائل جوہری ہتھیار لے جاسکتے ہیں۔ایٹمی ہتھیاروں کو کسی دوسری ریاست کے علاقے تک پہنچانا پڑتا ہے ، اور ایک میزائل کو فضا میں دوبارہ داخل ہونا پڑتا ہے جہاں پلازما ہوسکتا ہے۔ اسے تباہ کردیں ، لیکن میزائل کو اپنے جوہری ہتھیاروں کو نشانے تک پہنچانے کے لئے ایسی صورتحال میں رہنمائی رہنا ہوگی۔ شمالی کوریا کے پاس اس ٹیکنالوجی کے پاس نہیں ہے۔ " "چین خاموش کیوں رہتا ہے؟" " چین اس کی وجہ سمجھتا ہے ، جس کی وجہ سے شمالی کوریا کو اپنے جوہری ہتھیار تیار کرنے ہیں۔ چینیوں کو احساس ہے کہ امریکی شمالی کوریا کو نہیں چین اور روس پر قابو پانے کے لئے فضائی دفاعی کمپلیکس تعینات کرتے ہیں۔ امریکیوں نے یہ حقیقت بھی پوشیدہ نہیں رکھی کہ جرمنی پہنچانے کے لئے ان کے پاس ایک اور جوہری ہیڈ ہیڈ ہے۔ آج کل ، کوئی بھی جسمانی دھماکے کے بغیر ایٹمی ہتھیاروں کی جانچ اور مزید بہتری لے سکتا ہے ، اور شمالی کوریا کو ریاضی کے تجزیہ کے طریقوں پر سوئچ کرنے کی ضرورت ہوگی۔ "" شمالی کوریا - سنگون یا اصلاحات کی اقتصادی ترقی کا تعین کیا ہوگا؟ "" اصلاحات ، یقینی طور پر۔ سنگن - فوج کی بالادستی کی پالیسی - 1990 کی دہائی کے وسط میں اس وقت نمودار ہوئی ، جب ملک شدید پریشانیوں کا شکار تھا۔ ملک ایک فوجی کیمپ کی حیثیت سے متحد ہونے اور متحرک معاشی نظام بنانے پر مجبور تھا۔ سنگون نے شمالی کوریا کی تاریخ میں ایک انتہائی مشکل دور پر قابو پانا ممکن بنایا ، اور اس ملک نے اپنی ترقی جاری رکھی ، جہاں سخت فوجی کنٹرول کی ضرورت نہیں تھی۔ اب وہ اصلاحات کرتے ہیں۔ "" کیا آپ کو لگتا ہے کہ جزیرہ نما کوریا پر ایٹمی جنگ شروع ہوسکتی ہے؟ "" نہیں ، جزیرہ نما کوریا پر ایٹمی جنگ نہیں پڑے گا ، کیوں کہ شمالی کوریا پہلے فوجی ہتھیاروں کا استعمال نہیں کرے گا۔ امریکیوں کے پاس شمالی کوریا ، اور روس پر بھی ، پہلے سے ہی جوہری حملے کا نظریہ موجود ہے۔ شمالی کوریا میں اس طرح کا نظریہ نہیں ہے۔ "سید گفوروف نے انٹرویو کیا پراڈڈا کے روسی ورژن پر مضمون پڑھیں۔ شمالی کوریا نے امریکہ کو 'انوکھی' جنگ کا خطرہ کیا آپ کو لگتا ہے کہ جزیرہ نما کوریا پر ایٹمی جنگ کا آغاز ہوسکتا ہے؟ "" نہیں ، جزیرہ نما کوریا پر جوہری جنگ نہیں پڑے گی ، کیوں کہ شمالی کوریا پہلے فوجی ہتھیاروں کا استعمال نہیں کرے گا۔ امریکیوں کے پاس شمالی کوریا ، اور روس پر بھی ، پہلے سے ہی جوہری حملے کا نظریہ موجود ہے۔ شمالی کوریا میں اس طرح کا نظریہ نہیں ہے۔ "سید گفوروف نے انٹرویو کیا پراڈڈا کے روسی ورژن پر مضمون پڑھیں۔ شمالی کوریا نے امریکہ کو 'انوکھی' جنگ کا خطرہ کیا آپ کو لگتا ہے کہ جزیرہ نما کوریا پر جوہری جنگ کا آغاز ہوسکتا ہے؟ "" نہیں ، جزیرہ نما کوریا پر جوہری جنگ نہیں پڑے گی ، کیوں کہ شمالی کوریا پہلے فوجی ہتھیاروں کا استعمال نہیں کرے گا۔ امریکیوں کے پاس شمالی کوریا ، اور روس پر بھی ، پہلے سے ہی جوہری حملے کا نظریہ موجود ہے۔ شمالی کوریا میں اس طرح کا نظریہ نہیں ہے۔ "سید گفوروف نے انٹرویو کیا پراڈڈا کے روسی ورژن پر مضمون پڑھیں۔ شمالی کوریا نے امریکہ کو 'انوکھی' جنگ کا خطرہ
