# Supplementary material for: Supervised ensemble learning methods towards automatically filtering Urdu fake news within social media
Source: PeerJ Comput Sci. 2021 Mar 9;7:e425. doi: 10.7717/peerj-cs.425 (PMC7959660; doi:10.7717/peerj-cs.425)
Supplement: Supplemental Information 1 — News articles are in the .txt file format to read and process by machine learning code. [file peerj-cs-07-425-s001.zip › UFN/0/242.txt]

روس پر ہیکنگ کے الزامات واشنگٹن کے مایوسی کی علامت ہیں - روس کے خلاف ہیکنگ کے الزامات واشنگٹن کے مایوسی کی علامت ہیں پوتن کے بورڈ میں کامیابی کے ساتھ ، واشنگٹن اپنی توہین پر قابو پانے کے لئے جدوجہد کر رہا ہے اصل میں اسٹریٹجک کلچر فاؤنڈیشن میں پیش ہوا اوبامہ انتظامیہ اب روس پر سائبر جرم کا الزام عائد کررہی ہے اور امریکی صدارتی انتخابات میں خلل ڈالنے کی کوشش کر رہی ہے۔ یہ دعوی بہت دور کی بات ہے ، یہ شاید ہی قابل اعتبار ہے۔ مزید معتبر یہ ہے کہ امریکہ اس ہفتے کے شروع میں پوتن کی حیرت انگیز رسوائی سے باز آرہا ہے۔ جون سے ، امریکی میڈیا اور ڈیموکریٹ کی صدارتی دعویدار ہیلری کلنٹن کے حامی ڈیموکریٹک پارٹی کے ڈیٹا بیس کو توڑنے کے لئے روسی ریاستی سرپرستی میں ہیکرز کو مورد الزام قرار دے رہے ہیں۔ یہ بھی مزید الزام لگایا گیا ہے کہ ماسکو کلنٹن کے بارے میں نقصان دہ معلومات جاری کرتے ہوئے ، انتخابات کے نتائج پر اثر انداز ہونے کی چوری کے ساتھ کوشش کر رہا ہے ، جو ریپبلکن امیدوار ڈونلڈ ٹرمپ کے حق میں ہوسکتا ہے۔ روس نے سائبر جرائم کے الزامات سے کسی بھی طرح کے تعلق ، یا نومبر کے انتخابات کو روکنے کی کوشش کی سختی سے تردید کی ہے۔ اب اوبامہ انتظامیہ نے روس پر کھلے عام الزام لگا کر میدان میں اتر دیا ہے۔ واشنگٹن پوسٹ نے رپوٹ کیا ، Russia «امریکی حکومت نے روس پر باضابطہ طور پر الزام لگایا ہے کہ وہ انتخابات میں مداخلت کرنے کے لئے ہیکنگ کی مہم پر کام کررہا ہے۔ یہ قطار کو ایک مکمل نئی سطح پر لے جاتا ہے۔ اب انشائزیشن نجی ، متعصبانہ رائے کی بات نہیں ہیں۔ امریکی حکومت باضابطہ طور پر روسی ریاست کو سائبر جرم اور سیاسی بغاوت کا لیبل لگا رہی ہے۔ پیش گوئی ، تازہ ترین الزامات کے بعد ، امریکی قانون سازوں کے مابین روس کے خلاف مزید معاشی پابندیاں عائد کرنے کی اپیلیں ہو رہی ہیں۔ جب کہ امریکی انٹیلی جنس شخصیات روسی حکومت کی سہولیات پر انتقامی سائبر حملوں پر زور دے رہی ہیں۔ ولادیمیر پوتن کے ترجمان دیمتری پیسکوف نے امریکی دعووں کو «b بیکار» قرار دیا۔ انہوں نے کہا کہ کریملن کے کمپیوٹر سسٹم میں ہر روز سیکڑوں ہیکنگ کی کوششیں ہوتی ہیں ، جن میں سے بہت سے کا پتہ امریکی نژاد سے لگایا جاسکتا ہے ، لیکن ماسکو اس طرح کے سائبر حملوں کا ذمہ دار امریکی حکومت کو نہیں مانتا ہے۔ بہت ساری علامتیں یہ ہیں کہ واشنگٹن سے تازہ ترین بروہاہا ایک جعلی موڑ ہے۔ ڈیموکریٹس اور امریکی میڈیا کے سابقہ ​​روسی ہیکر دعووں کی طرح ، اوباما انتظامیہ کی جانب سے روسی حکومت کے خلاف اپنے سنگین الزامات کی حمایت کرنے کے لئے کوئی ثبوت پیش نہیں کیا گیا۔ حقائق کے بغیر دعوی کرنا ثبوت کے کم سے کم معیار پر پورا نہیں اترتا۔ جون میں ایک بار پھر واشنگٹن پوسٹ کے ذریعے یہ خبریں سامنے آئیں کہ ڈیموکریٹ نیشنل کمیٹی (ڈی این سی) کو روسی ایجنٹوں نے ہیک کیا تھا ، اس الزام کا انحصار ایک نجی سائبر سیکیورٹی فرم کی طرف سے کروڈ اسٹریک کے نام سے کی جانے والی تحقیقات پر ہے۔ اس فرم کو اہلکاروں نے نیٹو سے وابستہ ، روس مخالف تھنک ٹینک اٹلانٹک کونسل سے منسلک کیا ہے۔ پھر کوئی قابل تصدیق ثبوت پیش نہیں کیا گیا ، صرف ایک مشکوک متعصب ذریعہ کا کلام۔ اس کے بعد ، روسی خوفزدہ کہانی ، جو اس کی تھی ، اس نے کہیں زیادہ اہم امور سے ایک مفید موڑ کا کام کیا۔ جیسے ڈی این سی ڈیٹا بیس سے جاری 19،000 ای میلز جن میں یہ ظاہر ہوتا ہے کہ پارٹی کے سربراہوں نے کلنٹن کے صدارتی نامزدگی کو اپنے ڈیموکریٹ حریف برنی سینڈرس پر پیش کیا ہے۔ بہت ساری "امریکی جمہوریت" کو ایک دھوکہ دہی کے طور پر بے نقاب کیا گیا تھا ، اور اسی طرح واشنگٹن اسٹیبلشمنٹ جلد ہی روس کو نقصان پہنچا کر نقصانات کی حدود میں پڑ گئی۔ یہ وہائٹ ​​بلور سائٹ وکی لیکس تھی ، جو آسٹریلیائی صحافی جولین اسانج نے چلائی تھی ، جس نے شرمناک ای میلز جاری کیں۔ اس کا روس سے کوئی تعلق نہیں تھا۔ اسانج نے اس کے بعد اشارہ کیا ہے کہ ان کا منبع خود ڈیموکریٹ پارٹی میں ہی تھا۔ یہ وہ جگہ ہے جہاں واقعی دھماکہ خیز ہوتا ہے۔ اسانج نے مزید ای میلز جاری کرنے کا عزم کیا ہے جس سے یہ ثابت ہوگا کہ کلنٹن نے 2011-2012 میں وزیر خارجہ کی حیثیت سے حکومت کی تبدیلی کے مقصد کے لئے لیبیا اور شام میں اسلام پسند دہشت گردی کے نیٹ ورکوں کو اسلحہ اور رقم کی فراہمی کا منصوبہ بنایا تھا۔ مزید برآں ، اسانج کا کہنا ہے کہ ای میلز سے یہ ثابت ہوتا ہے کہ کلنٹن نے کانگریس سے حلف برداری کے دوران جھوٹ بولا تھا جب انہوں نے 2013 میں اس بات کی تردید کی تھی کہ ان کا جہادیوں کو ہتھیاروں کی سہولت فراہم کرنے میں کوئی ملوث تھا۔ اسانج نے کہا ہے کہ وکی لیکس رواں ماہ کلنٹن کے دہشت گردوں کے خلاف مبینہ طور پر بندوق چلانے والی مبینہ ای میلز شائع کرنے جارہی ہے۔ اگر ثبوت کھڑے ہیں ، کلنٹن پر غلط فہمی کے ساتھ ساتھ امریکہ کے سرکاری دہشت گرد دشمنوں کی مدد کرنے اور ان سے فائدہ اٹھانے میں غداری کے الزام میں بھی مقدمہ چلایا جاسکتا ہے۔ ایک اعلی سرکاری عہدے دار کی حیثیت سے خدمات انجام دینے کے دوران ، امریکی صدارتی امیدوار کا دہشت گردی کی ریاستی کفالت میں ملوث ہونے کا انکشاف ، اوباما انتظامیہ کے لئے ایک موڑ موڑ تلاش کرنے کے لئے ایک طاقتور ترغیب ہے۔ لہذا ، امریکی حکومت کی جانب سے روس کے خلاف سائبر جرم کے مرتکب ہونے اور امریکی جمہوریت کو ختم کرنے کی کوشش کرنے کے الزامات۔ یہ محض ایک اور مثال ہے کہ امریکی حکومت کتنی غیر معقول اور غیر مہذب ہوگئی ہے۔ ایسا معلوم ہوتا ہے کہ ، روز بروز ، غیر قانونی جنگوں میں واشنگٹن کی مداخلت ، غیر ملکی ریاستوں کی خفیہ بغاوت ، اور دہشت گردوں کے نیٹ ورکس کے ساتھ منظم وابستگی کے ہزاروں ہلاکت خیز انکشافات جو امریکی شہریوں کو ہزاروں ہلاکتیں کا نشانہ بناتے ہیں۔ ہزاروں بے گناہ شہریوں کے درمیان۔ وکی لیکس جیسے ذرائع کے ذریعہ بے نقاب ہونے کے علاوہ ، شام میں روس کی بنیادی فوجی مداخلت سے امریکی جرائم اور سرکاری سرپرستی میں ڈاکوؤں کے بارے میں زیادہ تر انکشاف سامنے آیا ہے۔ روس کی مداخلت نے نہ صرف شام کی قوم کو حکومت کی تبدیلی کے لئے خفیہ جنگ کی غیر ملکی سازش سے نجات دلانے میں مدد فراہم کی ہے۔ روس کی مداخلت نے شام میں اپنی طرف سے کام کرنے والی واشنگٹن اور اس کی دہشت گرد پراکسی فوج کے مابین منظم روابط کو بھی واضح طور پر توجہ دی ہے۔ واشنگٹن کے اخلاقی اور قانونی فوقیت کا نقاب اس کے چہرے سے پھاڑ گیا ہے۔ اور دنیا جو کچھ دیکھ رہی ہے وہ ہے نیچے کی ناپاک حرکت۔ ایسا ہی واشنگٹن کا مکروہ زوال ہے جو دکھاوے کے فضل سے اس کی سنگین حد تک ہے ، اس خوفناک حقیقت کی کہ اس ہفتے ولادیمیر پوتن کو اخلاقی اونچی زمین سے بات کرنے کا اختیار دیا گیا تھا۔ جوہری ہتھیاروں سے متعلق گریڈ والے پلوٹونیم کو ضائع کرنے کے لئے امریکہ کے ساتھ 2002 کے معاہدے کی روس کی یکطرفہ معطلی کا اعلان کرتے ہوئے ، پوتن نے اور بھی بہت کچھ کیا۔ انہوں نے واشنگٹن کو الٹی میٹمس کی ایک فہرست دی جس میں شامل ہے کہ امریکہ روس کے خلاف عائد پابندیوں کا خاتمہ کرے ، مالی معاوضے کے ساتھ ساتھ روس کی سرحد سے نیٹو افواج کے پیچھے ہٹنا بھی شامل ہو۔ دوسرے لفظوں میں ، روسی رہنما امریکی طاقت سے اس طرح سچ بول رہے تھے کہ میگالومانیاک واشنگٹن نے ، اس کے تمام مضحکہ خیز خیانتوں کے ساتھ ، جو «al استثناءÂ Â ، سے پہلے کبھی نہیں سنا تھا۔ امریکی عظمت کا مظاہرہ ریت پر بنے ہوئے قلعے کی طرح ختم ہورہا ہے۔ واشنگٹن کے مجرمانہ کاروباری اداروں اور خاص طور پر غیر ملکی جارحیت کے اعلی ترین جرم کے لئے دہشت گردی میں ملوث ہونے کی وجہ سے انکشاف کیا جارہا ہے۔ اور اب مناسب توہین کے ساتھ ، روس واشنگٹن کو آداب مہیا کررہا ہے۔ یہ توہین آمیز بیان کرنا چاہئے کہ اس مایوسی کا شکار امریکی ظالم کے ساتھ اس بے عزتی کے ساتھ سلوک کیا جائے جس کی وہ مستحق ہے اور جس کی وجہ سے اس کا طویل عرصہ تاخیر ہے۔ مزید یہ کہ ذلت صرف دنیا کی نظر میں نہیں ہے۔ امریکی عوام اپنے حکمرانوں کی حقیقی بدصورت طبیعت بھی دیکھ سکتے ہیں۔ جب اس ہفتے کے آخر میں نیو یارک شہر میں مین ہٹن پل پر "پوتن کو ایک امن ساز" کا اعلان کرنے والا ایک بڑا بینر پھرایا گیا تو ، مقبول جوش و خروش وائرل ہوگیا۔ واشنگٹن پوتن کی نیک ہمت سے رجوع کر رہا ہے کہ وہ اسے کیا بتائے۔ اس واحد پولر ایک تنگاوالا کے لئے سچ بتانا مشکل ہے۔ اس کی اپنی خوبیوں کے بارے میں دھوکہ دہی سے متعلق افسانہ سازی کو ننگا چھڑایا جارہا ہے۔ یہاں جو کچھ ہورہا ہے وہ عالمی طاقت کا ، امریکی طاقت کا تاریخی نمائش ہے جو انسانیت کے خلاف ایک بے وقوف اخراج ہے۔ اس کا ردعمل قابل فہم ہے: منہ پر جھاگ پھونکنا ، مایوس کن ، خوفناک اور گھبراہٹ کا شکار۔ روس کو امریکی جمہوری عمل میں ہیک کرنے کا الزام عائد کرنا ایک اہم جنگ ہے جو واشنگٹن کے بے نقاب نزاکت کو اپنی ہی من گھڑت حرکت میں لاحق ہے۔ شہنشاہ مجرم ہے۔ عوام اسے جانتے ہیں۔ اور ولادیمیر پوتن جیسا ایک حقیقی عالمی رہنما اسے اس لائن پر کھڑا کرنے کی صلاحیت رکھتا ہے۔ روس کو امریکی جمہوری عمل میں ہیک کرنے کا الزام عائد کرنا ایک اہم جنگ ہے جو واشنگٹن کے بے نقاب نزاکت کو اپنی ہی من گھڑت حرکت میں لاحق ہے۔ شہنشاہ مجرم ہے۔ عوام اسے جانتے ہیں۔ اور ولادیمیر پوتن جیسا ایک حقیقی عالمی رہنما اسے اس لائن پر کھڑا کرنے کی صلاحیت رکھتا ہے۔ روس کو امریکی جمہوری عمل میں ہیک کرنے کا الزام عائد کرنا ایک اہم جنگ ہے جو واشنگٹن کے بے نقاب نزاکت کو اپنی ہی من گھڑت حرکت میں لاحق ہے۔ شہنشاہ مجرم ہے۔ عوام اسے جانتے ہیں۔ اور ولادیمیر پوتن جیسا ایک حقیقی عالمی رہنما اسے اس لائن پر کھڑا کرنے کی صلاحیت رکھتا ہے۔
