# Supplementary material for: Supervised ensemble learning methods towards automatically filtering Urdu fake news within social media
Source: PeerJ Comput Sci. 2021 Mar 9;7:e425. doi: 10.7717/peerj-cs.425 (PMC7959660; doi:10.7717/peerj-cs.425)
Supplement: Supplemental Information 1 — News articles are in the .txt file format to read and process by machine learning code. [file peerj-cs-07-425-s001.zip › UFN/0/243.txt]

ڈاکٹر میک ڈونلڈ اور ڈاکٹر ڈیوک نے یہودی اسٹیبلشمنٹ کے ذریعہ ٹرمپ کے خلاف شیطان جنگ کو بے نقاب کیا - ڈاکٹر میک ڈونلڈ اور ڈاکٹر ڈیوک نے یہودی اسٹیبلشمنٹ کے ذریعہ ٹرمپ کے خلاف شیطان جنگ کو بے نقاب کیا! 10 نومبر ، 2016 صبح 11:25 بجے ، ڈاکٹر میکڈونلڈ اور ڈاکٹر ڈیوک نے یہودی اسٹیبلشمنٹ کے ذریعہ ٹرمپ کے خلاف شیطان جنگ کو بے نقاب کیا! آج ڈاکٹر ڈیوک نے پروفیسر کیون میکڈونلڈ کو اپنے مہمان کی حیثیت سے ایک گھنٹہ تک رکھا تھا۔ انہوں نے ٹرمپ کی فتح کی اہمیت کے ساتھ ساتھ کیا کیا جانا چاہئے اس پر بھی تبادلہ خیال کیا۔ انھوں نے اتفاق کیا کہ امیگریشن کے حوالے سے ، طویل مدتی میں سب سے اہم بات 1965 کے ایکٹ کو منسوخ کرنا ہے۔ انہوں نے گوروں کو اپنے نسلی مفادات کو ووٹ دینے کے رجحان کی نشاندہی بھی کی۔ جب ہم یہ سنتے آرہے ہیں کہ گوری خواتین ٹرمپ کے خلاف ووٹ ڈالنے جارہی ہیں ، تو انہوں نے ان کی حمایت میں 10٪ فرق سے زخمی کردیا۔ یہاں تک کہ کالج میں تعلیم حاصل کرنے والی تقریبا نصف گوری خواتین نے کالج میں یہودی تعصب کے برسوں کے باوجود ٹرمپ کی حمایت کی۔ سفید ہزاروں سالوں کے لئے بھی یہی کہا جاسکتا ہے۔ آگے کا راستہ دکھانے کے لحاظ سے یہ ایک اہم شو ہے۔ براہ کرم اسے وسیع پیمانے پر شیئر کریں۔ ہمارا شو صبح 11 بجے براہ راست نشر کیا جاتا ہے ای ٹی 4 بجے مشرقی اور صبح 4 بجے مشرقی میں۔ عطیہ کرنے کے لئے امیج پر کلک کریں! اور براہ کرم یہ پیغام دوسروں تک پہنچائیں
