# Supplementary material for: Supervised ensemble learning methods towards automatically filtering Urdu fake news within social media
Source: PeerJ Comput Sci. 2021 Mar 9;7:e425. doi: 10.7717/peerj-cs.425 (PMC7959660; doi:10.7717/peerj-cs.425)
Supplement: Supplemental Information 1 — News articles are in the .txt file format to read and process by machine learning code. [file peerj-cs-07-425-s001.zip › UFN/0/244.txt]

انتخابات 2016 اور امریکی عوام کا ہتھیار بنانا - جاگتے وقت ہمارے پیچھے ہونے والے انتخابات اور 24/7 امیدواروں کے پروپیگنڈے کے بادل کے ساتھ ، امریکی معاشرے کی حالت کے بارے میں کچھ گہری سچائیاں عیاں ہورہی ہیں ، اور سوشل انجینئرنگ کے سست آنے والے ، لیکن پیش گوئی کے اثرات پہلے سے کہیں زیادہ دکھائی دے رہے ہیں۔ دہائیوں سے خوفناک پروگرامنگ ، گنگنانا ، آمرانہ قیادت ، تشدد کے خاتمے ، تفرقہ بازی ، ٹیڑھی معاشیات ، اخلاقی بغاوت اور جسمانی آلودگی نے قوم کے معاشرتی تانے بانے کو بدل دیا ہے۔ اس کا نتیجہ جنونیت ، تناؤ ، افراتفری ، تشدد اور بے لوث خود تباہی کو بڑھا رہا ہے کیونکہ لوگ اپنے پڑوسیوں پر مایوسی ، نفرت اور غیظ و غضب برپا کرتے ہیں اور اپنی ہی برادری کو زمین پر جلا دیتے ہیں۔ یہ کس طرح کی بات ہے کہ سیکڑوں ، ہزاروں ، یہاں تک کہ لاکھوں امریکیوں کو نرم سماجی معاملات پر پرتشدد احتجاج میں سڑکوں پر آنے کے لئے متحرک کیا جاسکتا ہے ، جب کہ زندگی اور موت جیسے معاملات جیسے جنگ مکمل طور پر اندراج سے دور ہے ، عوام کی طرف سے مکمل طور پر غیر منظم ہے؟ یہ کیسا ہے کہ سن 2016 میں لوگوں کو کارروائی کی طرف راغب کرنے والے اہم مسائل معاشرتی طور پر تفریق کرنے والے لوگ ہیں جو نسل ، جنس اور سیاسی عقائد کے ساتھ ساتھ امریکیوں کو ایک دوسرے کے خلاف اڑا رہے ہیں۔ کیوں ہم ایک دوسرے کو تکلیف دینے کے لئے تیار ہیں ، پھر بھی مشین کا مقابلہ کرنے کے لئے اتنے راضی کیوں نہیں ہیں؟ پیش گوئی پر مبنی پروگرامنگ - مستقبل کی ایک سنیپ شاٹ ، 2014 میں بننے والی فلم ، کنگز مین: دی سیکریٹ سروس کے کلائمیٹک منظر میں ، ہیرو ایک چرچ میں لوگوں کی جماعت کے درمیان ہے جس کو ایک متعصبانہ پادری نے نفرت کے انبار میں مار دیا تھا۔ اس کے بعد ، فلم کے ھلنایک سے عمارت کے تمام اسمارٹ فونز تک ایک اشارہ منتقل کیا جاتا ہے ، اور ہر ایک ٹرانس میں داخل ہوتا ہے۔ قاتلانہ تشدد کا ایک لاپرواہ غم و غصہ پایا جاتا ہے ، اور کسی کو اندازہ نہیں ہے کہ وہ ایک دوسرے کو کیوں مار رہے ہیں۔ جب یہ تفریح ​​کے لئے گزرتا ہے تو ، آج کی حقیقی دنیا میں تمیز کو نظرانداز کرنا ناممکن ہے۔ مثال کے طور پر یہ منظر بچوں کے ریستوراں ، چک ای پنیس کا دیکھیں: سوشل میڈیا بہت سارے لوگوں کو ایک لمحے میں متحرک کرنا ممکن بناتا ہے ، اور اب ہم آسانی سے حماقتوں اور ہجوم پر تشدد کی کارروائیوں کو ریکارڈ کرسکتے ہیں اور ان کا اشتراک کرسکتے ہیں۔ دنیا کے ساتھ حقیقی انسانوں کے خلاف تشدد اب بھی اتنا ہی دل لگی ہے جتنا اسکرپٹڈ ہالی ووڈ پر تشدد ہے۔ سبھی لوگوں کو صحیح اشارہ کی ضرورت ہے اور وہ گری دار میوے میں شامل ہوں گے۔ ابھی ابھی یہ بات پورے ملک میں ہورہی ہے کیونکہ سیاسی بائیں بازو نے انتخابات کے نتائج کو قبول کرنے سے انکار کردیا ، احتجاج کیا ، سڑکوں پر لوگوں کو پیٹا اور ٹرمپ کے حامیوں کو جان سے مارنے کی دھمکی دی۔ دریں اثنا ، انتہائی دائیں طرف کے لوگ پوری قوم کے تارکین وطن کو ہراساں اور بدسلوکی کررہے ہیں ، گویا ٹرمپ کی فتح کا مطلب یہ ہے کہ ایک ہولوکاسٹ ترتیب میں ہے۔ اس ہائی اسکول کے طلباء ہالوں میں چلتے ہوئے "وائٹ پاورâ" کا نعرہ لگاتے ہیں۔ دوپہر کے کھانے کے وقت ، اس مڈل اسکول کے سفید فام طلبا چیخ چیخ کر بولیں: والڈ کی تعمیر کرو: یہ حقیقت کہ بچے اور امریکہ کے نوجوان اس طرح کی بے وقوفانہ حماقت میں مبتلا ہیں ، یہ انتہائی خوفناک ہے ، لیکن یہ ان کے والدین کی حالت کا براہ راست نتیجہ ہے۔ ، اور امریکی خاندان نسل در نسل حملوں کا شکار ہے۔ یہاں ایک حیرت انگیز نظر ہے کہ کچھ کس طرح اپنی ناراضگی اور الجھن کو ابھرتی ہوئی نسل پر منتقل کررہے ہیں: گروہ بساط پر جنگ لڑنے والے گروہ ہم ارب پتی جارج سوروس کی طرح کے ثقافتی انقلاب کی راہ میں گامزن ہیں جو اپنی دولت کو مالی اعانت کے لئے استعمال کرتے ہیں۔ امریکہ اور یورپ میں معاشرتی بدامنی۔ ہماری زندگی طاقتوروں کے ذریعہ جوڑ توڑ کی جارہی ہے ، اور اس بدعنوان ، آمرانہ میٹرکس سے ہماری مایوسیوں کو مہارت کے ساتھ ان امور کی طرف راغب کیا گیا ہے جو صرف اور صرف عوامی تقسیم کا سبب بنے گی ، خود اشرافیہ کے ذریعہ پیدا ہونے والے مسائل کا کبھی نہیں۔ یہ ان کے فائدے میں ہے کہ ہم ایک دوسرے کو تکلیف دیتے ہیں ، کیونکہ یہ ہمیں ان کے حکمرانی کو چیلنج کرنے سے روکتا ہے جبکہ انہیں ہمیشہ کے لئے کریک ڈاون کا لائسنس دیتے ہیں۔ مثال کے طور پر اینٹی وور موومنٹ دیکھیں۔ عراق پر حملے سے قبل ، دنیا بھر کے لاکھوں افراد نے اس حملے کا شدید احتجاج کیا۔ میڈیا نے مزاحمت کی طرح دکھاوے کرنے کی پوری کوشش کی ، اور بم بہرحال اتارے گئے۔ اس کے بعد کے سالوں میں ، پیٹریاٹ ایکٹ نے ہمیں آزادانہ تقریر کا زون دیا ، اور دہشت گردی کے خلاف جنگ نے ایک تازہ عسکری پولیس کو یہ مینڈیٹ دیا کہ وہ کسی بھی معنی خیز طریقے سے اسٹیبلشمنٹ کو خطرہ بنانے والے افراد پر سرکاری درندگی کو دور کرے۔ اس کا اصل اثر یہ ہے کہ جنگ کے بارے میں کوئی بھی اعتراض کرنے کی زحمت گوارا نہیں کرتا ہے۔ تاہم میڈیا ان معاشرتی امور پر مظاہروں کا احاطہ کرتا ہے جو ہم سب کو تقسیم کرتے ہیں ، اور اس لئے لوگ ان مایوسیوں کی بجائے ان میدانوں میں صنفی تعصب اور اشتعال انگیز زبان جیسے نرم معاشرتی معاملات کے لئے متحرک ہو رہے ہیں ، اور الزام تراشی کا نشانہ دوسرے امریکی ہیں۔ حتی کہ حکومت ان قسم کے مظاہروں کے لئے معاونت کی پیش کش کرتی ہے کیونکہ ہم پورٹ لینڈ ، اوریگون جیسی جگہوں پر دیکھتے ہیں جہاں پولیس ٹرمپ مخالف ریلیوں کی مدد کررہی ہے ، اور کیلیفورنیا میں جہاں ٹرمپ کے منصفانہ جمہوری انتخابات کے خلاف احتجاج کرنے کے لئے طلباء کو اسکول چھوڑنے کی اجازت اور حوصلہ افزائی کی جارہی ہے۔ دوسرے لفظوں میں ، ہمیں اپنے جذبات کو ٹھیس پہنچانے اور ایک دوسرے پر الزام تراشی کرنے کی شکایت کرنے کے لئے تربیت دی گئی ہے ، اور ریاست کے بڑے جرائم کے بارے میں مکالمہ بند کرنے کی تربیت دی گئی ہے۔ شطرنج کے کھیل میں ، پیادیں خرچ کرنے والے عوام ہوتے ہیں۔ ان کا کردار حریف کو ایک متوقع اور قابل کنٹرول تنازعہ کی طرف راغب کرنے کے لئے پیشگی قوت کے طور پر کام کرنا ہے۔ وہ بڑے فتح کے حصول میں بطور اوزار بطور رائلٹی بذریعہ بطور استعمال اور ان کو منتقلی کے لئے استعمال کرتے ہیں۔ ہمیں اپنے خلاف ہتھیاروں کا نشانہ بنایا جارہا ہے ، اور ہمارے حکمران اس سے زیادہ خوش نہیں ہوسکتے ہیں۔ کب تک ہم ان کے پیدوں کے بننے پر رضامند ہوں گے؟ ڈیلن چارلس کے مزید مضامین پڑھیں۔ ڈائلن چارلس شاولن کنگ فو ، تائی چی اور کیو گونگ کا ایک طالب علم اور استاد ہے ، جو یوگا اور تاؤسٹ فنون کا ایک پریکٹیشنر ہے ، اور ایک کارکن اور آئیڈیلسٹ جذباتی طور پر آئندہ نسلوں کے لئے زیادہ پائیدار اور انصاف پسند دنیا کی جدوجہد میں مصروف ہے۔ وہ آفگریڈ آؤٹ پوسٹ ڈاٹ کام کے مالک ، وایکنگ ٹائمز ڈاٹ کام کے ایڈیٹر ہیں ، ایک شکر گزار والد اور ایک ایسا آدمی جو دوسروں کو متاثر کن معلومات اور عمل کی طاقت سے روشن کرنا چاہتے ہیں۔ اس سے رابطہ کیا جاسکتا ہے۔ فیس بک پر وائکنگ ٹائمز کی طرح ٹویٹر پر جاگتے ہوئے ٹائمز کو فالو کریں۔ یہ مضمون (الیکشن 2016 اور دی ویپنائزیشن آف دی امریکن پبلک) اصل میں بیکنگ ٹائمز کے ذریعہ تخلیق اور شائع کیا گیا تھا اور یہ یہاں تخلیقی العام لائسنس کے تحت شائع کیا گیا ہے جس میں ڈیلن چارلس اور واکنگ ٹائمس ڈاٹ کام سے منسوب ہے۔ اس کو مناسب انتساب ، مصنف بائیو ، اور حق اشاعت کے بیان کے ساتھ آزادانہ طور پر دوبارہ پوسٹ کیا جاسکتا ہے۔ article جاگ ٹائمز کو دوستوں اور کنبہ کے ساتھ اس مضمون کا اشتراک کرکے کمپن بڑھانے میں مدد کریں مصنف بائیو ، اور یہ حق اشاعت کا بیان۔ article جاگ ٹائمز کو دوستوں اور کنبہ کے ساتھ اس مضمون کا اشتراک کرکے کمپن بڑھانے میں مدد کریں مصنف بائیو ، اور یہ حق اشاعت کا بیان۔ article جاگ ٹائمز کو دوستوں اور کنبہ کے ساتھ اس مضمون کا اشتراک کرکے کمپن بڑھانے میں مدد کریں
