# Supplementary material for: Supervised ensemble learning methods towards automatically filtering Urdu fake news within social media
Source: PeerJ Comput Sci. 2021 Mar 9;7:e425. doi: 10.7717/peerj-cs.425 (PMC7959660; doi:10.7717/peerj-cs.425)
Supplement: Supplemental Information 1 — News articles are in the .txt file format to read and process by machine learning code. [file peerj-cs-07-425-s001.zip › UFN/0/245.txt]

عام: لیری کیبل گائے نے ڈونا بریزائل کی منافقت کا الزام لگایا - 29 October October ef ef ef ef ef ef 29 October October October October October October October October October October October October October October October October P Facebook P P P P P P P P P P یہ صرف مناسب ہے کہ مزاح نگار اداکاری کے ایک نئے دور کی نشاندہی کرنے میں مدد کرتا ہے: Lol۔ میں قسم کھاتا ہوں کہ یہ مضحکہ خیز ہو رہا ہے۔ منافقت ناقابل معافی ہے RTRyanBLeslie: اس ٹویٹ کی عمر ٹھیک نہیں تھی۔ https://t.co/8fPB4wnJ92 â € ”لیری دی کیبل گائے (GitRDoneLarry) 29 اکتوبر ، 2016 واقعی ناقابل معافی! اس فلیش بیک کو موجودہ ڈی این سی سربراہ ڈونا برازیل سے میڈیا معاملات کے ذریعہ دیکھیں: واش پوسٹ پوسٹ ایڈیٹوریل بورڈ: ریپبلکن ایف بی آئی کے ڈائریکٹر کامیئ پر حملہ کرکے قانون کی حکمرانی کو نقصان پہنچا رہے ہیں https://t.co/HEyZqdRsaK € Don "ڈونا برازائل (@ ڈنابرازائل) ) 7 جولائی ، 2016 یہ 7 جولائی سے ہے۔ اوہ کس طرح ایک دن کے دوران ڈیموکریٹس کا رویہ بدلا ہے! ٹرینڈنگ
