# Supplementary material for: Supervised ensemble learning methods towards automatically filtering Urdu fake news within social media
Source: PeerJ Comput Sci. 2021 Mar 9;7:e425. doi: 10.7717/peerj-cs.425 (PMC7959660; doi:10.7717/peerj-cs.425)
Supplement: Supplemental Information 1 — News articles are in the .txt file format to read and process by machine learning code. [file peerj-cs-07-425-s001.zip › UFN/0/246.txt]

ہیلری کلنٹن انتخابی دن سے ایک دن قبل برتری پر ہیں - انتخابات کے دن 11/07/2016 سے ایک روز قبل ہیلری کلنٹن کی برتری حاصل ہے۔ پریس ٹی وی ڈیموکریٹک پارٹی کی صدارتی امیدوار ہلیری کلنٹن قومی سطح پر اپنے ریپبلکن حریف کی قیادت میں تین فیصد پوائنٹس کی برتری حاصل کر رہی ہیں جب وہ وائٹ ہاؤس کے لئے سخت دوڑ کے آخری دن کی طرف جارہی ہیں۔ پول پیر کے روز جاری کردہ آخری بلومبرگ پولیٹکس ‘سیلزر اینڈ کو پول میں کلنٹن ٹرمپ سے آگے ہیں ، 44 فیصد سے 41 فیصد۔ لبرٹیرین امیدوار گیری جانسن 4 فیصد اور گرین پارٹی کے امیدوار جل اسٹین کی 2 فیصد حمایت حاصل تھی۔ تیسری پارٹی کے امیدواروں کو شامل نہ کرنے پر کلنٹن فرضی دو طرفہ میچ اپ میں ٹرمپ کو تین پوائنٹس سے بھی آگے لے جاتا ہے۔ پیر کے روز علی الصبح جاری ہونے والے ایک اور ٹریکنگ پول میں بھی کلنٹن کو برتری حاصل ہے۔ سابق سکریٹری خارجہ نے تازہ ترین اے بی سی نیوز / واشنگٹن پوسٹ سروے میں ارب پتی تاجر کے خلاف چار نکاتی برتری حاصل کی۔ سروے میں دکھایا گیا ہے کہ ممکنہ طور پر 47 فیصد امریکی ووٹروں نے کلنٹن کی حمایت کی جبکہ 43 فیصد نے کہا کہ انہوں نے ٹرمپ کی حمایت کی ہے۔ کلنٹن کی مہم کو اتوار کے روز ایف بی آئی کے ڈائریکٹر جیمز کامی نے اعلان کیا کہ کلنٹن کے نئے پائے جانے والے ای میلز کی تحقیقات میں کوئی مجرمانہ الزام عائد نہیں کیا گیا۔ "ہمارے جائزے پر مبنی ، ہم نے اپنے نتائج کو تبدیل نہیں کیا جس کا اظہار ہم نے جولائی میں کیا تھا ، €، ؟؟ ایف بی آئی چیف نے کانگریسل کمیٹی کے سربراہوں کو ایک نیا خط لکھا۔ کلنٹن کے لئے یہ ترقی ایک بہت بڑی ریلیف ہے ، جو اپنی مہم کے آخری گھنٹے ٹرمپ کے دور صدارت کے راستے کو بند کرنے کی کوشش میں گزار رہی ہیں۔ ڈونلڈ ٹرمپ 7 نومبر 2016 کو علی الصبح ورجینیا کے شہر لیزبرگ کے لاؤڈون فیئر گراؤنڈز میں ریلی نکالنے کے بعد اسٹیج سے ہٹ گئے۔ (فوٹو از اے ایف پی) گذشتہ ماہ کامی نے صدارتی دوڑ کو جنون میں بھیج دیا جب انہوں نے کانگریس کو ایک خط بھیجا جس میں کہا گیا تھا کہ ایف بی آئی نے ایک علیحدہ تحقیقات میں ای میلز دریافت کیں جو کلنٹن کے نجی سرور کے استعمال کی تحقیقات سے منسلک ہوسکتی ہیں۔ وہ سکریٹری مملکت تھیں۔ حیرت انگیز اقدام نے ڈیموکریٹس کو مشتعل کردیا اور ٹرمپ کی صدارتی امیدوں کو ختم کردیا ، جنہوں نے ای میل کے تنازعہ کو کلنٹن کے خلاف حملے کی پسندیدہ لائن میں تبدیل کردیا ہے۔ پھر بھی ، ٹرمپ نے ای میل کے مسئلے پر قبضہ کرنا جاری رکھا ، اور اصرار کیا کہ کلنٹن œ œguilty.â € ہے؟ "ہیلری کلنٹن قصوروار ہے۔ وہ یہ جانتی ہے ، ایف بی آئی اسے جانتی ہے ، لوگ جانتے ہیں ، € €؟ انہوں نے اتوار کو مشی گن کے ڈیٹرائٹ میں ایک ریلی میں کہا۔ nd € œ اور اب یہ امریکی عوام کی ذمہ داری ہے کہ وہ 8 نومبر کو بیلٹ باکس میں انصاف فراہم کریں۔ â € ؟؟ کلنٹن اور ٹرمپ دونوں انتخابی مہم کے آخری دن کو جنگ کے اہم میدانوں میں گزارنے کا ارادہ رکھتے ہیں جو منگل کے انتخابات کے نتائج کا تعین کرسکتے ہیں۔ ٹرمپ فلوریڈا ، نارتھ کیرولائنا ، پنسلوینیا ، اور نیو ہیمپشائر کا دورہ کریں گے اور مشی گن کے گرینڈ ریپڈس میں ریلی کے ساتھ دن کا اختتام کریں گے۔ کلنٹن شمالی کیرولائنا کے ریلی میں آدھی رات کی ریلی کے ساتھ اختتام پذیر ہونے سے قبل پنسلوینیا اور مشی گن کا سفر کررہے ہیں
