# Supplementary material for: Supervised ensemble learning methods towards automatically filtering Urdu fake news within social media
Source: PeerJ Comput Sci. 2021 Mar 9;7:e425. doi: 10.7717/peerj-cs.425 (PMC7959660; doi:10.7717/peerj-cs.425)
Supplement: Supplemental Information 1 — News articles are in the .txt file format to read and process by machine learning code. [file peerj-cs-07-425-s001.zip › UFN/0/247.txt]

نوعمر اور لڑکے نے اپنے ہم جماعت کو اس کی اساتذہ پر چہرہ مارنے کے لئے ناگہانی کر دی - 0 تبصرے اس طرح کسی استاد کے ل stand کھڑے ہونے کے لئے بہت سارے نوعمر لڑکے اپنے خود غرضی کے طریقوں سے نہیں نکل پائیں گے۔ جب وہ اس کے پیر نے اس کے چہرے پر مکے مارے تو وہ اپنے استاد کے لئے کھڑا ہوا۔ یہ نوجوان یقینا قابل احترام ہے! ایک چونکا دینے والی ویڈیو منظرعام پر آرہی ہے جب اس لمحے ایک حفاظتی طالب علم نے ایک ہم جماعت کو دستک دی جس نے ابھی ان کی خاتون ٹیچر پر حملہ کیا تھا۔ فوٹیج سے پتہ چلتا ہے کہ استاد دو طلباء کے درمیان لڑائی چھڑانے کی کوشش کر رہا تھا - ایک ریڈ ہوڈی میں اور ایک کالی ہودی میں - جب سرخ رنگ کا لڑکا اسے گھما کر اس کے چہرے پر مارا۔ سفید رنگ کا لباس پہنے ہوئے اور شیشے پہنے ہوئے اس استاد کو نشانہ لگنے کے بعد وہ زمین پر گرتا ہوا دکھائی دیتا ہے ، اور پھر کلاس روم سے نکل جاتا ہے۔ اس کے بعد ، ایک تیسرا طالب علم آتا ہے اور لڑکے کو سر میں مارتا ہے ، اسے سیدھے نیچے زمین پر بھیج دیتا ہے۔ تیسرا طالب علم یہ کہتے سنا ہے: â € atch fatch € دیکھیں "، آپ نے صرف ، اتارنا fucking ٹیچر کو مارا۔ "™ ™ اس کے بعد انہوں نے مزید کہا:" اپنی سیچ پر چال چلیں "، آپ نے صرف اساتذہ کو مارا ، آپ ایسا نہیں کرتے ہیں۔ آپ کے خیال میں آپ کون ہیں؟ â € ™ اس کے بعد ٹیچر کمرے میں دوبارہ حاضر ہوا ، اور نسبتا un چھپا ہوا دکھائی دیا۔ وہ اس گروپ سے لڑائی چھوڑنے اور علیحدگی اختیار کرنے کو کہتی ہے۔ "اس نے صرف آپ کو مارا ، یہ ٹھنڈا نہیں ہے ،" لڑکا جو اس کے دفاع میں آیا ہے ، کا کہنا ہے کہ "یہ اچھا نہیں ہے۔" ، â € ™ استاد جواب دیتا ہے۔ یہ واضح نہیں ہے کہ اس ویڈیو کو کہاں فلمایا گیا تھا یا اس میں کون سا اسکول شامل تھا ، تاہم ویب سائٹ براہ راست کی ویب سائٹ پر نمودار ہونے کے بعد کلپ بدھ کے روز سوشل میڈیا پر تیزی سے پھیل رہا تھا۔ کچھ ناظرین نے سوال کیا کہ کیا سرخ رنگ کے لڑکے نے غلطی سے اساتذہ کو نشانہ بنایا ہو گا ، یقین ہے کہ وہ دوسری طالبہ ہے۔ تاہم دوسروں نے بتایا کہ اس کا واضح مطلب عورت کو مارنا تھا۔ لڑکے کو حق کے لئے کھڑے ہونے پر چیخیں۔
