# Supplementary material for: Supervised ensemble learning methods towards automatically filtering Urdu fake news within social media
Source: PeerJ Comput Sci. 2021 Mar 9;7:e425. doi: 10.7717/peerj-cs.425 (PMC7959660; doi:10.7717/peerj-cs.425)
Supplement: Supplemental Information 1 — News articles are in the .txt file format to read and process by machine learning code. [file peerj-cs-07-425-s001.zip › UFN/0/248.txt]

الکا ، خلائی فضول ، راکٹ؟ پراسرار فلیش سائبیریا مارا - الکا ، خلائی فضول ، راکٹ؟ پراسرار فلیش سائبیریا سے ٹکرا گیا 'یہ 5 یا 6 سیکنڈ کے لئے دن کی طرح روشن تھا! احساس!' شائع شدہ: 9 منٹ پہلے (روس ٹوڈے) مشرقی سائبیریا میں لوگوں کو ایک ایسی فلیش نے خوش کر دیا ہے جس نے آسمان کو سبز روشنی سے منور کیا ہے ، جو 2013 کے مشہور چیلیبینسک الکا کی طرح ہے۔ یہ ایونٹ ایک چرچ کا موضوع بن گیا ہے ، لوگوں کے مشورے کے مطابق فلیش میں الکا سے خلائی فضول یا کسی راکٹ تک کچھ بھی ہوسکتا تھا۔ مقامی میڈیا کے مطابق ، یہ واقعہ مشرقی سائبیریا میں منگل کے روز ارکٹسک ریجن اور بروریہ جمہوریہ کے رہائشیوں نے دیکھا۔ مقامی عینی شاہدین کے مطابق ، آسمان کو سبز روشنی سے منور کیا گیا ، اس سے پہلے کہ ایک چیز آسمان سے دومکیت مشابہت پڑتی تھی۔ کچھ مقامی لوگوں نے دعوی کیا کہ یہ اعتراض زمین کی گہری جھیل جھیل بائکال کی طرف بڑھ رہا ہے۔
