# Supplementary material for: Supervised ensemble learning methods towards automatically filtering Urdu fake news within social media
Source: PeerJ Comput Sci. 2021 Mar 9;7:e425. doi: 10.7717/peerj-cs.425 (PMC7959660; doi:10.7717/peerj-cs.425)
Supplement: Supplemental Information 1 — News articles are in the .txt file format to read and process by machine learning code. [file peerj-cs-07-425-s001.zip › UFN/0/249.txt]

this € hearing میں پہلی بار اس کے بارے میں کیوں سن رہا ہوں؟ office € office آفس وانکر سے پوچھتا ہے - 14 نومبر ، 2016 â € ins اس کمپنی میں مواصلات صرف مجھے مشتعل کرتے ہیں ، â € uff ناقابل معافی مینیجر اسٹیون پارکر نے اپنے 3 آن لائن فالوورز کو یہی تبصرہ کرنے کے بعد کہا۔ "سائلو ذہنیت زہریلا ہے اور ہمیں تنظیمی رکاوٹوں کو ختم کرنے کی ضرورت ہے تاکہ بنیادی علم مشترکہ ہو۔ یہ فرم انٹر ڈپارٹمنٹل ٹرف واروں کے لئے ایک نسل کا میدان ہے ، اور ہمیں کچھ بنیادی کاروائی حل implement ™ implement پر عمل درآمد کرنا چاہئے۔ اسٹیون ہر ممکن موقع پر نہ ہونے کے برابر اہمیت کے حامل ایک زور سے چیختا رہا - ایک سلسلہ ای میل جس کا عنوان ہے: "نیلی قلم پر اسٹیشنری الماری کم ہے۔" مسٹر پارکر اپنا خاندانی کاروبار چلاتے ہیں اور یہ کہ اس کے 2 معاون عملے ، بیوی جینی اور بیٹی یما ان کی مکمل طور پر حقارت کرتے ہیں۔
